# Supplementary material for: Chromosome dynamics near the sol-gel phase transition dictate the timing of remote genomic interactions
Source: Nat Commun. 2019 Jun 24;10:2771. doi: 10.1038/s41467-019-10628-9 (PMC6591236; doi:10.1038/s41467-019-10628-9)
Supplement: Supplementary file 3 — Source Data [file 41467_2019_10628_MOESM3_ESM.zip]

Archive with 2,063 entries (2,063 files):
- Source Data/_DS_Store
- Source Data/ProcessedData/DataSynchronization.m
- Source Data/ProcessedData/_DS_Store
- Source Data/ProcessedData/NonContractedCells/_DS_Store
- Source Data/ProcessedData/ContractedCells/_DS_Store
- Source Data/DNAFISH/Read me DNA -FISHdocx.docx
- Source Data/DNAFISH/Figure 2.xlsx
- Source Data/DNAFISH/_DS_Store
- Source Data/ProcessedData/ContractedCells/ShortTermImaging/_DS_Store
- Source Data/ProcessedData/NonContractedCells/ShortTermImaging/G1G2/G2_9.dat
- Source Data/ProcessedData/NonContractedCells/ShortTermImaging/G1G2/G2_8.dat
- Source Data/ProcessedData/NonContractedCells/ShortTermImaging/G1G2/G2_7.dat
- Source Data/ProcessedData/NonContractedCells/ShortTermImaging/G1G2/G2_60.dat
- Source Data/ProcessedData/NonContractedCells/ShortTermImaging/G1G2/G2_6.dat
- Source Data/ProcessedData/NonContractedCells/ShortTermImaging/G1G2/G2_59.dat
- Source Data/ProcessedData/NonContractedCells/ShortTermImaging/G1G2/G2_58.dat
- Source Data/ProcessedData/NonContractedCells/ShortTermImaging/G1G2/G2_57.dat
- Source Data/ProcessedData/NonContractedCells/ShortTermImaging/G1G2/G2_56.dat
- Source Data/ProcessedData/NonContractedCells/ShortTermImaging/G1G2/G2_55.dat
- Source Data/ProcessedData/NonContractedCells/ShortTermImaging/G1G2/G2_54.dat
- Source Data/ProcessedData/NonContractedCells/ShortTermImaging/G1G2/G2_53.dat
- Source Data/ProcessedData/NonContractedCells/ShortTermImaging/G1G2/G2_52.dat
- Source Data/ProcessedData/NonContractedCells/ShortTermImaging/G1G2/G2_51.dat
- Source Data/ProcessedData/NonContractedCells/ShortTermImaging/G1G2/G2_50.dat
- Source Data/ProcessedData/NonContractedCells/ShortTermImaging/G1G2/G2_5.dat
- Source Data/ProcessedData/NonContractedCells/ShortTermImaging/G1G2/G2_49.dat
- Source Data/ProcessedData/NonContractedCells/ShortTermImaging/G1G2/G2_48.dat
- Source Data/ProcessedData/NonContractedCells/ShortTermImaging/G1G2/G2_47.dat
- Source Data/ProcessedData/NonContractedCells/ShortTermImaging/G1G2/G2_46.dat
- Source Data/ProcessedData/NonContractedCells/ShortTermImaging/G1G2/G2_45.dat
- Source Data/ProcessedData/NonContractedCells/ShortTermImaging/G1G2/G2_44.dat
- Source Data/ProcessedData/NonContractedCells/ShortTermImaging/G1G2/G2_43.dat
- Source Data/ProcessedData/NonContractedCells/ShortTermImaging/G1G2/G2_42.dat
- Source Data/ProcessedData/NonContractedCells/ShortTermImaging/G1G2/G2_41.dat
- Source Data/ProcessedData/NonContractedCells/ShortTermImaging/G1G2/G2_40.dat
- Source Data/ProcessedData/NonContractedCells/ShortTermImaging/G1G2/G2_4.dat
- Source Data/ProcessedData/NonContractedCells/ShortTermImaging/G1G2/G2_39.dat
- Source Data/ProcessedData/NonContractedCells/ShortTermImaging/G1G2/G2_38.dat
- Source Data/ProcessedData/NonContractedCells/ShortTermImaging/G1G2/G2_37.dat
- Source Data/ProcessedData/NonContractedCells/ShortTermImaging/G1G2/G2_36.dat
- Source Data/ProcessedData/NonContractedCells/ShortTermImaging/G1G2/G2_35.dat
- Source Data/ProcessedData/NonContractedCells/ShortTermImaging/G1G2/G2_34.dat
- Source Data/ProcessedData/NonContractedCells/ShortTermImaging/G1G2/G2_33.dat
- Source Data/ProcessedData/NonContractedCells/ShortTermImaging/G1G2/G2_32.dat
- Source Data/ProcessedData/NonContractedCells/ShortTermImaging/G1G2/G2_31.dat
- Source Data/ProcessedData/NonContractedCells/ShortTermImaging/G1G2/G2_30.dat
- Source Data/ProcessedData/NonContractedCells/ShortTermImaging/G1G2/G2_3.dat
- Source Data/ProcessedData/NonContractedCells/ShortTermImaging/G1G2/G2_29.dat
- Source Data/ProcessedData/NonContractedCells/ShortTermImaging/G1G2/G2_28.dat
- Source Data/ProcessedData/NonContractedCells/ShortTermImaging/G1G2/G2_27.dat
- Source Data/ProcessedData/NonContractedCells/ShortTermImaging/G1G2/G2_26.dat
- Source Data/ProcessedData/NonContractedCells/ShortTermImaging/G1G2/G2_25.dat
- Source Data/ProcessedData/NonContractedCells/ShortTermImaging/G1G2/G2_23.dat
- Source Data/ProcessedData/NonContractedCells/ShortTermImaging/G1G2/G2_12.dat
- Source Data/ProcessedData/NonContractedCells/ShortTermImaging/G1G2/G2_22.dat
- Source Data/ProcessedData/NonContractedCells/ShortTermImaging/G1G2/G2_11.dat
- Source Data/ProcessedData/NonContractedCells/ShortTermImaging/G1G2/G2_10.dat
- Source Data/ProcessedData/NonContractedCells/ShortTermImaging/G1G2/G2_1.dat
- Source Data/ProcessedData/NonContractedCells/ShortTermImaging/G1G2/G1_9.dat
- Source Data/ProcessedData/NonContractedCells/ShortTermImaging/G1G2/G2_24.dat
- Source Data/ProcessedData/NonContractedCells/ShortTermImaging/G1G2/G1_8.dat
- Source Data/ProcessedData/NonContractedCells/ShortTermImaging/G1G2/G1_7.dat
- Source Data/ProcessedData/NonContractedCells/ShortTermImaging/G1G2/G1_60.dat
- Source Data/ProcessedData/NonContractedCells/ShortTermImaging/G1G2/G1_6.dat
- Source Data/ProcessedData/NonContractedCells/ShortTermImaging/G1G2/G1_59.dat
- Source Data/ProcessedData/NonContractedCells/ShortTermImaging/G1G2/G1_57.dat
- Source Data/ProcessedData/NonContractedCells/ShortTermImaging/G1G2/G1_56.dat
- Source Data/ProcessedData/NonContractedCells/ShortTermImaging/G1G2/G1_55.dat
- Source Data/ProcessedData/NonContractedCells/ShortTermImaging/G1G2/G1_58.dat
- Source Data/ProcessedData/NonContractedCells/ShortTermImaging/G1G2/G1_54.dat
- Source Data/ProcessedData/NonContractedCells/ShortTermImaging/G1G2/G1_53.dat
- Source Data/ProcessedData/NonContractedCells/ShortTermImaging/G1G2/G1_52.dat
- Source Data/ProcessedData/NonContractedCells/ShortTermImaging/G1G2/G1_51.dat
- Source Data/ProcessedData/NonContractedCells/ShortTermImaging/G1G2/G1_50.dat
- Source Data/ProcessedData/NonContractedCells/ShortTermImaging/G1G2/G1_5.dat
- Source Data/ProcessedData/NonContractedCells/ShortTermImaging/G1G2/G1_49.dat
- Source Data/ProcessedData/NonContractedCells/ShortTermImaging/G1G2/G1_48.dat
- Source Data/ProcessedData/NonContractedCells/ShortTermImaging/G1G2/G1_47.dat
- Source Data/ProcessedData/NonContractedCells/ShortTermImaging/G1G2/G1_46.dat
- Source Data/ProcessedData/NonContractedCells/ShortTermImaging/G1G2/G1_45.dat
- Source Data/ProcessedData/NonContractedCells/ShortTermImaging/G1G2/G1_44.dat
- Source Data/ProcessedData/NonContractedCells/ShortTermImaging/G1G2/G1_43.dat
- Source Data/ProcessedData/NonContractedCells/ShortTermImaging/G1G2/G1_42.dat
- Source Data/ProcessedData/NonContractedCells/ShortTermImaging/G1G2/G1_41.dat
- Source Data/ProcessedData/NonContractedCells/ShortTermImaging/G1G2/G1_40.dat
- Source Data/ProcessedData/NonContractedCells/ShortTermImaging/G1G2/G1_4.dat
- Source Data/ProcessedData/NonContractedCells/ShortTermImaging/G1G2/G1_39.dat
- Source Data/ProcessedData/NonContractedCells/ShortTermImaging/G1G2/G1_38.dat
- Source Data/ProcessedData/NonContractedCells/ShortTermImaging/G1G2/G1_37.dat
- Source Data/ProcessedData/NonContractedCells/ShortTermImaging/G1G2/G1_35.dat
- Source Data/ProcessedData/NonContractedCells/ShortTermImaging/G1G2/G1_36.dat
- Source Data/ProcessedData/NonContractedCells/ShortTermImaging/G1G2/G1_34.dat
- Source Data/ProcessedData/NonContractedCells/ShortTermImaging/G1G2/G1_33.dat
- Source Data/ProcessedData/NonContractedCells/ShortTermImaging/G1G2/G1_32.dat
- Source Data/ProcessedData/NonContractedCells/ShortTermImaging/G1G2/G1_31.dat
- Source Data/ProcessedData/NonContractedCells/ShortTermImaging/G1G2/G1_3.dat
- Source Data/ProcessedData/NonContractedCells/ShortTermImaging/G1G2/G1_30.dat
- Source Data/ProcessedData/NonContractedCells/ShortTermImaging/G1G2/G1_29.dat
- Source Data/ProcessedData/NonContractedCells/ShortTermImaging/G1G2/G1_28.dat
- Source Data/ProcessedData/NonContractedCells/ShortTermImaging/G1G2/G1_27.dat
- Source Data/ProcessedData/NonContractedCells/ShortTermImaging/G1G2/G1_26.dat
- Source Data/ProcessedData/NonContractedCells/ShortTermImaging/G1G2/G1_25.dat
- Source Data/ProcessedData/NonContractedCells/ShortTermImaging/G1G2/G1_24.dat
- Source Data/ProcessedData/NonContractedCells/ShortTermImaging/G1G2/G1_22.dat
- Source Data/ProcessedData/NonContractedCells/ShortTermImaging/G1G2/G1_23.dat
- Source Data/ProcessedData/NonContractedCells/ShortTermImaging/G1G2/G1_21.dat
- Source Data/ProcessedData/NonContractedCells/ShortTermImaging/G1G2/G1_20.dat
- Source Data/ProcessedData/NonContractedCells/ShortTermImaging/G1G2/G1_2.dat
- Source Data/ProcessedData/NonContractedCells/ShortTermImaging/G1G2/G1_19.dat
- Source Data/ProcessedData/NonContractedCells/ShortTermImaging/G1G2/G1_18.dat
- Source Data/ProcessedData/NonContractedCells/ShortTermImaging/G1G2/G1_17.dat
- Source Data/ProcessedData/NonContractedCells/ShortTermImaging/G1G2/G1_16.dat
- Source Data/ProcessedData/NonContractedCells/ShortTermImaging/G1G2/G1_15.dat
- Source Data/ProcessedData/NonContractedCells/ShortTermImaging/G1G2/G1_14.dat
- Source Data/ProcessedData/NonContractedCells/ShortTermImaging/G1G2/G1_13.dat
- Source Data/ProcessedData/NonContractedCells/ShortTermImaging/G1G2/G1_12.dat
- Source Data/ProcessedData/NonContractedCells/ShortTermImaging/G1G2/G1_11.dat
- Source Data/ProcessedData/NonContractedCells/ShortTermImaging/G1G2/G1_10.dat
- Source Data/ProcessedData/NonContractedCells/ShortTermImaging/G1G2/G1_1.dat
- Source Data/ProcessedData/NonContractedCells/ShortTermImaging/G1G2/G2_19 (1).dat
- Source Data/ProcessedData/NonContractedCells/ShortTermImaging/G1G2/G2_20 (1).dat
- Source Data/ProcessedData/NonContractedCells/ShortTermImaging/G1G2/G2_2 (1).dat
- Source Data/ProcessedData/NonContractedCells/ShortTermImaging/G1G2/G2_14 (1).dat
- Source Data/ProcessedData/NonContractedCells/ShortTermImaging/G1G2/G2_18 (1).dat
- Source Data/ProcessedData/NonContractedCells/ShortTermImaging/G1G2/G2_17 (1).dat
- Source Data/ProcessedData/NonContractedCells/ShortTermImaging/G1G2/G2_15 (1).dat
- Source Data/ProcessedData/NonContractedCells/ShortTermImaging/G1G2/G2_21 (1).dat
- Source Data/ProcessedData/NonContractedCells/ShortTermImaging/G1G2/G2_16 (1).dat
- Source Data/ProcessedData/NonContractedCells/ShortTermImaging/G1G2/G2_13 (1).dat
- Source Data/ProcessedData/NonContractedCells/ShortTermImaging/G1G2/G2_2.dat
- Source Data/ProcessedData/NonContractedCells/ShortTermImaging/G1G2/G2_17.dat
- Source Data/ProcessedData/NonContractedCells/ShortTermImaging/G1G2/G2_20.dat
- Source Data/ProcessedData/NonContractedCells/ShortTermImaging/G1G2/G2_14.dat
- Source Data/ProcessedData/NonContractedCells/ShortTermImaging/G1G2/G2_15.dat
- Source Data/ProcessedData/NonContractedCells/ShortTermImaging/G1G2/G2_16.dat
- Source Data/ProcessedData/NonContractedCells/ShortTermImaging/G1G2/G2_18.dat
- Source Data/ProcessedData/NonContractedCells/ShortTermImaging/G1G2/G2_19.dat
- Source Data/ProcessedData/NonContractedCells/ShortTermImaging/G1G2/G2_21.dat
- Source Data/ProcessedData/NonContractedCells/ShortTermImaging/G1G2/G2_13.dat
- Source Data/ProcessedData/NonContractedCells/ShortTermImaging/G1G2/G2_19(1).dat
- Source Data/ProcessedData/NonContractedCells/ShortTermImaging/G1G2/G2_16(1).dat
- Source Data/ProcessedData/NonContractedCells/ShortTermImaging/G1G2/G2_17(1).dat
- Source Data/ProcessedData/NonContractedCells/ShortTermImaging/G1G2/G2_15(1).dat
- Source Data/ProcessedData/NonContractedCells/ShortTermImaging/G1G2/G2_2(1).dat
- Source Data/ProcessedData/NonContractedCells/ShortTermImaging/G1G2/G2_18(1).dat
- Source Data/ProcessedData/NonContractedCells/ShortTermImaging/G1G2/G2_14(1).dat
- Source Data/ProcessedData/NonContractedCells/ShortTermImaging/G1G2/G2_13(1).dat
- Source Data/ProcessedData/NonContractedCells/ShortTermImaging/G1G2/G2_18(2).dat
- Source Data/ProcessedData/NonContractedCells/ShortTermImaging/G1G2/G2_19(2).dat
- Source Data/ProcessedData/NonContractedCells/ShortTermImaging/G1G2/G2_17(2).dat
- Source Data/ProcessedData/NonContractedCells/ShortTermImaging/G1G2/G2_20(1).dat
- Source Data/ProcessedData/NonContractedCells/ShortTermImaging/G1G2/G2_21(1).dat
- Source Data/ProcessedData/NonContractedCells/ShortTermImaging/G1G2R1/G2_20 (1).dat
- Source Data/ProcessedData/NonContractedCells/ShortTermImaging/G1G2R1/G2_17 (1).dat
- Source Data/ProcessedData/NonContractedCells/ShortTermImaging/G1G2/G2_13(2).dat
- Source Data/ProcessedData/NonContractedCells/ShortTermImaging/G1G2/G2_2(2).dat
- Source Data/ProcessedData/NonContractedCells/ShortTermImaging/G1G2/G2_19(3).dat
- Source Data/ProcessedData/NonContractedCells/ShortTermImaging/G1G2R1/G2_2 (1).dat
- Source Data/ProcessedData/NonContractedCells/ShortTermImaging/G1G2/G2_2(3).dat
- Source Data/ProcessedData/NonContractedCells/ShortTermImaging/G1G2R1/G2_18 (1).dat
- Source Data/ProcessedData/NonContractedCells/ShortTermImaging/G1G2/G2_18(3).dat
- Source Data/ProcessedData/NonContractedCells/ShortTermImaging/G1G2R1/G2_16 (1).dat
- Source Data/ProcessedData/NonContractedCells/ShortTermImaging/G1G2/G2_15(2).dat
- Source Data/ProcessedData/NonContractedCells/ShortTermImaging/G1G2R1/G2_19 (1).dat
- Source Data/ProcessedData/NonContractedCells/ShortTermImaging/G1G2/G2_13(3).dat
- Source Data/ProcessedData/NonContractedCells/ShortTermImaging/G1G2R1/G2_15 (1).dat
- Source Data/ProcessedData/NonContractedCells/ShortTermImaging/G1G2/G2_16(2).dat
- Source Data/ProcessedData/NonContractedCells/ShortTermImaging/G1G2R1/G2_18 (1)(1).dat
- Source Data/ProcessedData/NonContractedCells/ShortTermImaging/G1G2/G2_17(3).dat
- Source Data/ProcessedData/NonContractedCells/ShortTermImaging/G1G2R1/G2_20 (1)(1).dat
- Source Data/ProcessedData/NonContractedCells/ShortTermImaging/G1G2/G2_14(2).dat
- Source Data/ProcessedData/NonContractedCells/ShortTermImaging/G1G2R1/G2_19 (1)(1).dat
- Source Data/ProcessedData/NonContractedCells/ShortTermImaging/G1G2/G2_19(4).dat
- Source Data/ProcessedData/NonContractedCells/ShortTermImaging/G1G2/G2_17(4).dat
- Source Data/ProcessedData/NonContractedCells/ShortTermImaging/G1G2R1/G2_17 (1)(1).dat
- Source Data/ProcessedData/NonContractedCells/ShortTermImaging/G1G2/G2_18(4).dat
- Source Data/ProcessedData/NonContractedCells/ShortTermImaging/G1G2/G2_13(4).dat
- Source Data/ProcessedData/NonContractedCells/ShortTermImaging/G1G2R1/G2_21 (1).dat
- Source Data/ProcessedData/NonContractedCells/ShortTermImaging/G1G2R1/G2_2 (1)(1).dat
- Source Data/ProcessedData/NonContractedCells/ShortTermImaging/G1G2/G2_20(2).dat
- Source Data/ProcessedData/NonContractedCells/ShortTermImaging/G1G2/G2_2(4).dat
- Source Data/ProcessedData/NonContractedCells/ShortTermImaging/G1G2/G2_21(2).dat
- Source Data/ProcessedData/NonContractedCells/ShortTermImaging/G1G2/G2_2(5).dat
- Source Data/ProcessedData/NonContractedCells/ShortTermImaging/G1G2R1/G2_17 (1)(2).dat
- Source Data/ProcessedData/NonContractedCells/ShortTermImaging/G1G2R1/G2_16 (1)(1).dat
- Source Data/ProcessedData/NonContractedCells/ShortTermImaging/G1G2/G2_19(5).dat
- Source Data/ProcessedData/NonContractedCells/ShortTermImaging/G1G2/G2_16(3).dat
- Source Data/ProcessedData/NonContractedCells/ShortTermImaging/G1G2R1/G2_20 (1)(2).dat
- Source Data/ProcessedData/NonContractedCells/ShortTermImaging/G1G2/G2_14(3).dat
- Source Data/ProcessedData/NonContractedCells/ShortTermImaging/G1G2/G2_17(5).dat
- Source Data/ProcessedData/NonContractedCells/ShortTermImaging/G1G2R1/G2_2 (1)(2).dat
- Source Data/ProcessedData/NonContractedCells/ShortTermImaging/G1G2/G2_15(3).dat
- Source Data/ProcessedData/NonContractedCells/ShortTermImaging/G1G2/G2_18(5).dat
- Source Data/ProcessedData/NonContractedCells/ShortTermImaging/G1G2R1/G2_18 (1)(2).dat
- Source Data/ProcessedData/NonContractedCells/ShortTermImaging/G1G2/G2_13(5).dat
- Source Data/ProcessedData/NonContractedCells/ShortTermImaging/G1G2R1/G2_19 (1)(2).dat
- Source Data/ProcessedData/NonContractedCells/ShortTermImaging/G1G2R1/G2_15 (1)(1).dat
- Source Data/ProcessedData/NonContractedCells/ShortTermImaging/G1G2R1/R1_9.dat
- Source Data/ProcessedData/NonContractedCells/ShortTermImaging/G1G2R1/R1_7.dat
- Source Data/ProcessedData/NonContractedCells/ShortTermImaging/G1G2R1/R1_58.dat
- Source Data/ProcessedData/NonContractedCells/ShortTermImaging/G1G2R1/R1_6.dat
- Source Data/ProcessedData/NonContractedCells/ShortTermImaging/G1G2R1/R1_59.dat
- Source Data/ProcessedData/NonContractedCells/ShortTermImaging/G1G2R1/R1_60.dat
- Source Data/ProcessedData/NonContractedCells/ShortTermImaging/G1G2R1/R1_57.dat
- Source Data/ProcessedData/NonContractedCells/ShortTermImaging/G1G2R1/R1_56.dat
- Source Data/ProcessedData/NonContractedCells/ShortTermImaging/G1G2R1/R1_8.dat
- Source Data/ProcessedData/NonContractedCells/ShortTermImaging/G1G2R1/R1_55.dat
- Source Data/ProcessedData/NonContractedCells/ShortTermImaging/G1G2R1/R1_53.dat
- Source Data/ProcessedData/NonContractedCells/ShortTermImaging/G1G2R1/R1_54.dat
- Source Data/ProcessedData/NonContractedCells/ShortTermImaging/G1G2R1/R1_52.dat
- Source Data/ProcessedData/NonContractedCells/ShortTermImaging/G1G2R1/R1_51.dat
- Source Data/ProcessedData/NonContractedCells/ShortTermImaging/G1G2R1/R1_50.dat
- Source Data/ProcessedData/NonContractedCells/ShortTermImaging/G1G2R1/R1_5.dat
- Source Data/ProcessedData/NonContractedCells/ShortTermImaging/G1G2R1/R1_47.dat
- Source Data/ProcessedData/NonContractedCells/ShortTermImaging/G1G2R1/R1_49.dat
- Source Data/ProcessedData/NonContractedCells/ShortTermImaging/G1G2R1/R1_48.dat
- Source Data/ProcessedData/NonContractedCells/ShortTermImaging/G1G2R1/R1_46.dat
- Source Data/ProcessedData/NonContractedCells/ShortTermImaging/G1G2R1/R1_44.dat
- Source Data/ProcessedData/NonContractedCells/ShortTermImaging/G1G2R1/R1_41.dat
- Source Data/ProcessedData/NonContractedCells/ShortTermImaging/G1G2R1/R1_42.dat
- Source Data/ProcessedData/NonContractedCells/ShortTermImaging/G1G2R1/R1_40.dat
- Source Data/ProcessedData/NonContractedCells/ShortTermImaging/G1G2R1/R1_43.dat
- Source Data/ProcessedData/NonContractedCells/ShortTermImaging/G1G2R1/R1_4.dat
- Source Data/ProcessedData/NonContractedCells/ShortTermImaging/G1G2R1/R1_39.dat
- Source Data/ProcessedData/NonContractedCells/ShortTermImaging/G1G2R1/R1_38.dat
- Source Data/ProcessedData/NonContractedCells/ShortTermImaging/G1G2R1/R1_36.dat
- Source Data/ProcessedData/NonContractedCells/ShortTermImaging/G1G2R1/R1_37.dat
- Source Data/ProcessedData/NonContractedCells/ShortTermImaging/G1G2R1/R1_35.dat
- Source Data/ProcessedData/NonContractedCells/ShortTermImaging/G1G2R1/R1_34.dat
- Source Data/ProcessedData/NonContractedCells/ShortTermImaging/G1G2R1/R1_33.dat
- Source Data/ProcessedData/NonContractedCells/ShortTermImaging/G1G2R1/R1_32.dat
- Source Data/ProcessedData/NonContractedCells/ShortTermImaging/G1G2R1/R1_31.dat
- Source Data/ProcessedData/NonContractedCells/ShortTermImaging/G1G2R1/R1_29.dat
- Source Data/ProcessedData/NonContractedCells/ShortTermImaging/G1G2R1/R1_3.dat
- Source Data/ProcessedData/NonContractedCells/ShortTermImaging/G1G2R1/R1_30.dat
- Source Data/ProcessedData/NonContractedCells/ShortTermImaging/G1G2R1/R1_26.dat
- Source Data/ProcessedData/NonContractedCells/ShortTermImaging/G1G2R1/R1_28.dat
- Source Data/ProcessedData/NonContractedCells/ShortTermImaging/G1G2R1/R1_27.dat
- Source Data/ProcessedData/NonContractedCells/ShortTermImaging/G1G2R1/R1_25.dat
- Source Data/ProcessedData/NonContractedCells/ShortTermImaging/G1G2R1/R1_24.dat
- Source Data/ProcessedData/NonContractedCells/ShortTermImaging/G1G2R1/R1_23.dat
- Source Data/ProcessedData/NonContractedCells/ShortTermImaging/G1G2R1/R1_22.dat
- Source Data/ProcessedData/NonContractedCells/ShortTermImaging/G1G2R1/R1_20.dat
- Source Data/ProcessedData/NonContractedCells/ShortTermImaging/G1G2R1/R1_21.dat
- Source Data/ProcessedData/NonContractedCells/ShortTermImaging/G1G2R1/R1_19.dat
- Source Data/ProcessedData/NonContractedCells/ShortTermImaging/G1G2R1/R1_18.dat
- Source Data/ProcessedData/NonContractedCells/ShortTermImaging/G1G2R1/R1_2.dat
- Source Data/ProcessedData/NonContractedCells/ShortTermImaging/G1G2R1/R1_17.dat
- Source Data/ProcessedData/NonContractedCells/ShortTermImaging/G1G2R1/R1_14.dat
- Source Data/ProcessedData/NonContractedCells/ShortTermImaging/G1G2R1/R1_16.dat
- Source Data/ProcessedData/NonContractedCells/ShortTermImaging/G1G2R1/R1_13.dat
- Source Data/ProcessedData/NonContractedCells/ShortTermImaging/G1G2R1/R1_15.dat
- Source Data/ProcessedData/NonContractedCells/ShortTermImaging/G1G2R1/R1_11.dat
- Source Data/ProcessedData/NonContractedCells/ShortTermImaging/G1G2R1/R1_12.dat
- Source Data/ProcessedData/NonContractedCells/ShortTermImaging/G1G2R1/G2_9.dat
- Source Data/ProcessedData/NonContractedCells/ShortTermImaging/G1G2R1/R1_10.dat
- Source Data/ProcessedData/NonContractedCells/ShortTermImaging/G1G2R1/R1_1.dat
- Source Data/ProcessedData/NonContractedCells/ShortTermImaging/G1G2R1/G2_8.dat
- Source Data/ProcessedData/NonContractedCells/ShortTermImaging/G1G2R1/G2_7.dat
- Source Data/ProcessedData/NonContractedCells/ShortTermImaging/G1G2R1/G2_60.dat
- Source Data/ProcessedData/NonContractedCells/ShortTermImaging/G1G2R1/G2_6.dat
- Source Data/ProcessedData/NonContractedCells/ShortTermImaging/G1G2R1/G2_58.dat
- Source Data/ProcessedData/NonContractedCells/ShortTermImaging/G1G2R1/G2_59.dat
- Source Data/ProcessedData/NonContractedCells/ShortTermImaging/G1G2R1/G2_56.dat
- Source Data/ProcessedData/NonContractedCells/ShortTermImaging/G1G2R1/G2_55.dat
- Source Data/ProcessedData/NonContractedCells/ShortTermImaging/G1G2R1/G2_54.dat
- Source Data/ProcessedData/NonContractedCells/ShortTermImaging/G1G2R1/G2_52.dat
- Source Data/ProcessedData/NonContractedCells/ShortTermImaging/G1G2R1/G2_53.dat
- Source Data/ProcessedData/NonContractedCells/ShortTermImaging/G1G2R1/G2_51.dat
- Source Data/ProcessedData/NonContractedCells/ShortTermImaging/G1G2R1/G2_5.dat
- Source Data/ProcessedData/NonContractedCells/ShortTermImaging/G1G2R1/G2_57.dat
- Source Data/ProcessedData/NonContractedCells/ShortTermImaging/G1G2R1/G2_49.dat
- Source Data/ProcessedData/NonContractedCells/ShortTermImaging/G1G2R1/G2_50.dat
- Source Data/ProcessedData/NonContractedCells/ShortTermImaging/G1G2R1/R1_45.dat
- Source Data/ProcessedData/NonContractedCells/ShortTermImaging/G1G2R1/G2_46.dat
- Source Data/ProcessedData/NonContractedCells/ShortTermImaging/G1G2R1/G2_45.dat
- Source Data/ProcessedData/NonContractedCells/ShortTermImaging/G1G2R1/G2_48.dat
- Source Data/ProcessedData/NonContractedCells/ShortTermImaging/G1G2R1/G2_47.dat
- Source Data/ProcessedData/NonContractedCells/ShortTermImaging/G1G2R1/G2_44.dat
- Source Data/ProcessedData/NonContractedCells/ShortTermImaging/G1G2R1/G2_43.dat
- Source Data/ProcessedData/NonContractedCells/ShortTermImaging/G1G2R1/G2_42.dat
- Source Data/ProcessedData/NonContractedCells/ShortTermImaging/G1G2R1/G2_40.dat
- Source Data/ProcessedData/NonContractedCells/ShortTermImaging/G1G2R1/G2_41.dat
- Source Data/ProcessedData/NonContractedCells/ShortTermImaging/G1G2R1/G2_4.dat
- Source Data/ProcessedData/NonContractedCells/ShortTermImaging/G1G2R1/G2_39.dat
- Source Data/ProcessedData/NonContractedCells/ShortTermImaging/G1G2R1/G2_38.dat
- Source Data/ProcessedData/NonContractedCells/ShortTermImaging/G1G2R1/G2_37.dat
- Source Data/ProcessedData/NonContractedCells/ShortTermImaging/G1G2R1/G2_36.dat
- Source Data/ProcessedData/NonContractedCells/ShortTermImaging/G1G2R1/G2_33.dat
- Source Data/ProcessedData/NonContractedCells/ShortTermImaging/G1G2R1/G2_34.dat
- Source Data/ProcessedData/NonContractedCells/ShortTermImaging/G1G2R1/G2_32.dat
- Source Data/ProcessedData/NonContractedCells/ShortTermImaging/G1G2R1/G2_31.dat
- Source Data/ProcessedData/NonContractedCells/ShortTermImaging/G1G2R1/G2_35.dat
- Source Data/ProcessedData/NonContractedCells/ShortTermImaging/G1G2R1/G2_29.dat
- Source Data/ProcessedData/NonContractedCells/ShortTermImaging/G1G2R1/G2_30.dat
- Source Data/ProcessedData/NonContractedCells/ShortTermImaging/G1G2R1/G2_28.dat
- Source Data/ProcessedData/NonContractedCells/ShortTermImaging/G1G2R1/G2_25.dat
- Source Data/ProcessedData/NonContractedCells/ShortTermImaging/G1G2R1/G2_3.dat
- Source Data/ProcessedData/NonContractedCells/ShortTermImaging/G1G2R1/G2_26.dat
- Source Data/ProcessedData/NonContractedCells/ShortTermImaging/G1G2R1/G2_27.dat
[truncated: 1,763 more entries]
