# Supplementary material for: Chromosome dynamics near the sol-gel phase transition dictate the timing of remote genomic interactions
Source: Nat Commun. 2019 Jun 24;10:2771. doi: 10.1038/s41467-019-10628-9 (PMC6591236; doi:10.1038/s41467-019-10628-9)
Supplement: Supplementary file 3 — Source Data [file 41467_2019_10628_MOESM3_ESM.zip › Source Data/ProcessedData/DataSynchronization.m]

clear
clc

load('Parameter/Nt.mat'); %total number of time steps
load('Parameter/Nc.mat'); %total number of cells
load('Parameter/ts.mat'); %step size

mkdir G1G2 
mkdir G1R1 
mkdir G1G2R1

for nc=1:Nc
    
    G1path=['RawData/G1_',int2str(nc),'.dat'];
    G2path=['RawData/G2_',int2str(nc),'.dat'];
    R1path=['RawData/R1_',int2str(nc),'.dat'];
    
    G1data=load(G1path);
    G2data=load(G2path);
    R1data=load(R1path);

    G1T=G1data(:,4); 
    G2T=G2data(:,4); 
    R1T=R1data(:,4);
    
    [G1G2V,G1G2ID]=ismember(G1T,G2T);
    [G2G1V,G2G1ID]=ismember(G2T,G1T);
    G1G2ID=G1G2ID(G1G2ID~=0);
    G2G1ID=G2G1ID(G2G1ID~=0);
    G1writ=G1data(G2G1ID,:);
    G2writ=G2data(G1G2ID,:);
    save(['G1G2/G1_',int2str(nc),'.dat'],'G1writ','-ASCII');
    save(['G1G2/G2_',int2str(nc),'.dat'],'G2writ','-ASCII');  
    if G1writ(:,4)~=G2writ(:,4)
       ['length inconsistency G1 G2 ' int2str(nc)]
    end
 
    [G1R1V,G1R1ID]=ismember(G1T,R1T);
    [R1G1V,R1G1ID]=ismember(R1T,G1T);
    G1R1ID=G1R1ID(G1R1ID~=0);
    R1G1ID=R1G1ID(R1G1ID~=0);
    G1writ=G1data(R1G1ID,:);
    R1writ=R1data(G1R1ID,:);
    save(['G1R1/G1_',int2str(nc),'.dat'],'G1writ','-ASCII');
    save(['G1R1/R1_',int2str(nc),'.dat'],'R1writ','-ASCII');  
    if G1writ(:,4)~=R1writ(:,4)
       ['length inconsistency G1 R1 ' int2str(nc)]
    end
    
    G1data=G1data(G2G1ID,:);
    G2data=G2data(G1G2ID,:); 
    G1T=G1data(:,4);
    [G1R1V,G1R1ID]=ismember(G1T,R1T);
    [R1G1V,R1G1ID]=ismember(R1T,G1T);
    G1R1ID=G1R1ID(G1R1ID~=0);
    R1G1ID=R1G1ID(R1G1ID~=0);
    
    G1writ=G1data(R1G1ID,:);
    G2writ=G2data(R1G1ID,:);
    R1writ=R1data(G1R1ID,:);
    
    save(['G1G2R1/G1_',int2str(nc),'.dat'],'G1writ','-ASCII');
    save(['G1G2R1/G2_',int2str(nc),'.dat'],'G2writ','-ASCII');
    save(['G1G2R1/R1_',int2str(nc),'.dat'],'R1writ','-ASCII');
    
    if G1writ(:,4)~=G2writ(:,4)
        ['length inconsistency G1 G2 ' int2str(nc)]
    end
    if G1writ(:,4)~=R1writ(:,4)
        ['length inconsistency G1 R1 ' int2str(nc)]
    end
end
