# Supplementary material for: Chromosome dynamics near the sol-gel phase transition dictate the timing of remote genomic interactions
Source: Nat Commun. 2019 Jun 24;10:2771. doi: 10.1038/s41467-019-10628-9 (PMC6591236; doi:10.1038/s41467-019-10628-9)
Supplement: Supplementary file 3 — Source Data [file 41467_2019_10628_MOESM3_ESM.zip › Source Data/DNAFISH/Figure 2.xlsx]

## Sheet: Sheet1
Cell Number	Distance (µm)
1	0.246982
2	0.27
3	0.28178
4	0.290172
5	0.317805
6	0.320156
7	0.342053
8	0.354401
9	0.361801
10	0.371618
11	0.384708
12	0.391663
13	0.398372
14	0.404228
15	0.412687
16	0.417732
17	0.422374
18	0.424028
19	0.434626
20	0.436005
21	0.443058
22	0.44942
23	0.452769
24	0.452769
25	0.4755
26	0.47634
27	0.492443
28	0.492544
29	0.497494
30	0.501104
31	0.505173
32	0.509313
33	0.509608
34	0.511323
35	0.512055
36	0.517011
37	0.520577
38	0.523546
39	0.527155
40	0.53137
41	0.539338
42	0.544662
43	0.547175
44	0.548999
45	0.551411
46	0.559464
47	0.573236
48	0.577841
49	0.580767
50	0.594002
51	0.6
52	0.6
53	0.60043
54	0.602495
55	0.607279
56	0.612221
57	0.622093
58	0.637344
59	0.638704
60	0.642573
61	0.642771
62	0.64707
63	0.651093
64	0.654599
65	0.678896
66	0.686804
67	0.687968
68	0.699357
69	0.702424
70	0.710634
71	0.716947
72	0.74157
73	0.742092
74	0.748732
75	0.754872
76	0.76302
77	0.764732
78	0.787783
79	0.792528
80	0.799437
81	0.828754
82	0.829723
83	0.838928
84	0.844393
85	0.850682
86	0.866425
87	0.87651
88	0.878927
89	0.903251
90	0.908075
91	0.914532
92	0.91694
93	0.974577
94	0.985766
95	1.02176
96	1.1237
97	1.1659
98	1.2278
99	1.49993
100	1.57766
