# Supplementary material for: Chromosome dynamics near the sol-gel phase transition dictate the timing of remote genomic interactions
Source: Nat Commun. 2019 Jun 24;10:2771. doi: 10.1038/s41467-019-10628-9 (PMC6591236; doi:10.1038/s41467-019-10628-9)
Supplement: Supplementary file 3 — Source Data [file 41467_2019_10628_MOESM3_ESM.zip › Source Data/ProcessedData/NonContractedCells/ShortTermImaging/G1G2/G2_60.dat]

   7.1775599e+00   1.3749600e+01   2.7368601e+01   1.0000000e+00
   7.1841502e+00   1.3643500e+01   2.7246201e+01   2.0000000e+00
   7.2896500e+00   1.3788700e+01   2.7083000e+01   3.0000000e+00
   7.3968201e+00   1.3973700e+01   2.6720100e+01   4.0000000e+00
   7.5388398e+00   1.4001600e+01   2.6580299e+01   5.0000000e+00
   7.6318898e+00   1.3971300e+01   2.6396900e+01   6.0000000e+00
   7.8575001e+00   1.4071600e+01   2.6817301e+01   7.0000000e+00
   7.9939699e+00   1.4200900e+01   2.6999100e+01   8.0000000e+00
   7.9960899e+00   1.4354000e+01   2.7043699e+01   9.0000000e+00
   7.9385500e+00   1.4539900e+01   2.7173901e+01   1.0000000e+01
   7.8546400e+00   1.4596600e+01   2.7088800e+01   1.1000000e+01
   7.7665801e+00   1.4862300e+01   2.7051600e+01   1.2000000e+01
   7.7969499e+00   1.4900100e+01   2.7063299e+01   1.3000000e+01
   7.6725502e+00   1.5160400e+01   2.7279301e+01   1.4000000e+01
   7.7754302e+00   1.5348400e+01   2.7405100e+01   1.5000000e+01
   7.7947602e+00   1.5379400e+01   2.7244101e+01   1.6000000e+01
   7.8436098e+00   1.5335700e+01   2.7013500e+01   1.7000000e+01
   7.7822399e+00   1.5227800e+01   2.6888000e+01   1.9000000e+01
   7.8566599e+00   1.5203900e+01   2.6789400e+01   2.1000000e+01
   7.9773202e+00   1.5245900e+01   2.6625401e+01   2.2000000e+01
   8.0400400e+00   1.5183800e+01   2.6592100e+01   2.3000000e+01
   7.9730401e+00   1.5133400e+01   2.6555500e+01   2.4000000e+01
   8.0422897e+00   1.5098500e+01   2.6540400e+01   2.5000000e+01
   8.1363201e+00   1.5207400e+01   2.6515200e+01   2.6000000e+01
   8.1374798e+00   1.5260200e+01   2.6524799e+01   2.7000000e+01
   8.1742897e+00   1.5195400e+01   2.6234501e+01   2.9000000e+01
   8.1276102e+00   1.5020600e+01   2.6062300e+01   3.0000000e+01
   7.9764500e+00   1.4824500e+01   2.6049000e+01   3.1000000e+01
   7.8779302e+00   1.4947200e+01   2.6132799e+01   3.2000000e+01
   7.8011298e+00   1.4992000e+01   2.6047501e+01   3.3000000e+01
   7.6622000e+00   1.4867200e+01   2.6072300e+01   3.4000000e+01
   7.5866699e+00   1.4818900e+01   2.6006001e+01   3.5000000e+01
   7.6023698e+00   1.4740900e+01   2.6124100e+01   3.6000000e+01
   7.5045500e+00   1.4635400e+01   2.6079800e+01   3.7000000e+01
   7.5045500e+00   1.4637000e+01   2.6164600e+01   3.8000000e+01
   7.5544400e+00   1.4538200e+01   2.6208099e+01   3.9000000e+01
   7.4664202e+00   1.4586000e+01   2.6140301e+01   4.0000000e+01
   7.3199401e+00   1.4628600e+01   2.6392500e+01   4.1000000e+01
   7.3498001e+00   1.4572400e+01   2.6565399e+01   4.2000000e+01
   7.4825401e+00   1.4527900e+01   2.6605900e+01   4.3000000e+01
   7.6144099e+00   1.4637600e+01   2.6616600e+01   4.5000000e+01
   7.4695201e+00   1.4694600e+01   2.6639999e+01   4.7000000e+01
   7.4363599e+00   1.4554600e+01   2.6663601e+01   4.9000000e+01
   7.4770002e+00   1.4575700e+01   2.6569201e+01   5.0000000e+01
   7.4025898e+00   1.4643900e+01   2.6731800e+01   5.1000000e+01
   7.4114699e+00   1.4768000e+01   2.6749701e+01   5.2000000e+01
   7.4675398e+00   1.4848000e+01   2.6891800e+01   5.3000000e+01
   7.4586902e+00   1.4739900e+01   2.6894100e+01   5.4000000e+01
   7.3491402e+00   1.4709200e+01   2.6766899e+01   5.6000000e+01
   7.4438200e+00   1.4621800e+01   2.6940001e+01   5.9000000e+01
   7.3794699e+00   1.4662900e+01   2.6966700e+01   6.2000000e+01
   7.4132500e+00   1.4722400e+01   2.7045000e+01   6.3000000e+01
   7.3465500e+00   1.4693200e+01   2.7122601e+01   6.5000000e+01
   7.4883800e+00   1.4720100e+01   2.7106199e+01   6.7000000e+01
   7.4475698e+00   1.4737800e+01   2.7277201e+01   6.8000000e+01
   7.4772401e+00   1.4775900e+01   2.7221399e+01   6.9000000e+01
   7.4372902e+00   1.4884600e+01   2.7367701e+01   7.0000000e+01
   7.3971100e+00   1.4852700e+01   2.7365400e+01   7.1000000e+01
   7.4501500e+00   1.4899600e+01   2.7307100e+01   7.2000000e+01
   7.5599399e+00   1.5071900e+01   2.7177099e+01   7.3000000e+01
   7.6646099e+00   1.5151400e+01   2.7093000e+01   7.4000000e+01
   7.6879001e+00   1.5273400e+01   2.7195601e+01   7.5000000e+01
   7.6649499e+00   1.5374500e+01   2.7218599e+01   7.6000000e+01
   7.6576900e+00   1.5486800e+01   2.7279900e+01   7.7000000e+01
   7.7089901e+00   1.5733700e+01   2.7224701e+01   7.8000000e+01
   7.7733002e+00   1.5777100e+01   2.7321400e+01   7.9000000e+01
   7.7463598e+00   1.5893600e+01   2.7293400e+01   8.0000000e+01
   7.7707000e+00   1.6006901e+01   2.7299000e+01   8.1000000e+01
   7.7671199e+00   1.5912200e+01   2.7276699e+01   8.2000000e+01
   7.7951999e+00   1.5842000e+01   2.7202299e+01   8.3000000e+01
   7.8418798e+00   1.5894000e+01   2.7111401e+01   8.4000000e+01
   7.8184500e+00   1.5790200e+01   2.6979900e+01   8.5000000e+01
   7.8507299e+00   1.5698900e+01   2.7014900e+01   8.6000000e+01
   7.7961998e+00   1.5597000e+01   2.6891701e+01   8.7000000e+01
   7.7791200e+00   1.5603300e+01   2.6852600e+01   8.8000000e+01
   7.7995501e+00   1.5566500e+01   2.6851601e+01   8.9000000e+01
   7.8325200e+00   1.5546400e+01   2.6667000e+01   9.0000000e+01
   7.8078299e+00   1.5564400e+01   2.6867701e+01   9.1000000e+01
   7.8231301e+00   1.5540200e+01   2.6889099e+01   9.2000000e+01
   7.8327398e+00   1.5441000e+01   2.6839899e+01   9.3000000e+01
   7.8455701e+00   1.5408700e+01   2.6685801e+01   9.4000000e+01
   7.8603802e+00   1.5424800e+01   2.6787500e+01   9.5000000e+01
   7.7911401e+00   1.5349300e+01   2.6794600e+01   9.6000000e+01
   7.8130698e+00   1.5380700e+01   2.6754801e+01   9.7000000e+01
   7.7934198e+00   1.5316500e+01   2.6918600e+01   9.8000000e+01
   7.8143301e+00   1.5413300e+01   2.6768900e+01   9.9000000e+01
   7.7903500e+00   1.5391400e+01   2.6696699e+01   1.0000000e+02
   7.7867198e+00   1.5417600e+01   2.6606899e+01   1.0100000e+02
   7.7647600e+00   1.5481200e+01   2.6769501e+01   1.0200000e+02
   7.6352801e+00   1.5421500e+01   2.6874701e+01   1.0300000e+02
   7.6679702e+00   1.5349400e+01   2.6810101e+01   1.0400000e+02
   7.6376400e+00   1.5326800e+01   2.6888300e+01   1.0500000e+02
   7.5899000e+00   1.5201400e+01   2.6980301e+01   1.0600000e+02
   7.5916500e+00   1.5051600e+01   2.6823900e+01   1.0700000e+02
   7.4790001e+00   1.4881700e+01   2.6845501e+01   1.0800000e+02
   7.4300699e+00   1.4824600e+01   2.6842199e+01   1.0900000e+02
   7.3247199e+00   1.4791500e+01   2.6884899e+01   1.1000000e+02
   7.2813401e+00   1.4861100e+01   2.6769600e+01   1.1100000e+02
   7.3245201e+00   1.4865700e+01   2.6858801e+01   1.1200000e+02
   7.3092198e+00   1.4902000e+01   2.6880301e+01   1.1300000e+02
   7.3432798e+00   1.4917500e+01   2.6921000e+01   1.1400000e+02
   7.4050798e+00   1.4945000e+01   2.6836901e+01   1.1500000e+02
   7.4638600e+00   1.4893500e+01   2.6903900e+01   1.1600000e+02
   7.4823399e+00   1.4905900e+01   2.6974100e+01   1.1700000e+02
   7.4739199e+00   1.4905700e+01   2.6918301e+01   1.1800000e+02
   7.4036798e+00   1.4853400e+01   2.6902901e+01   1.1900000e+02
   7.4172902e+00   1.4815400e+01   2.6966600e+01   1.2000000e+02
   7.3401899e+00   1.4918500e+01   2.6933001e+01   1.2100000e+02
   7.3788300e+00   1.4858800e+01   2.6845501e+01   1.2200000e+02
   7.3661599e+00   1.4910700e+01   2.6927799e+01   1.2300000e+02
   7.3483000e+00   1.4623100e+01   2.6915600e+01   1.2400000e+02
   7.4302802e+00   1.4601800e+01   2.6708700e+01   1.2500000e+02
   7.4114900e+00   1.4591600e+01   2.6717899e+01   1.2600000e+02
   7.3239698e+00   1.4552300e+01   2.6731899e+01   1.2700000e+02
   7.3511701e+00   1.4511800e+01   2.6606800e+01   1.2800000e+02
   7.2985301e+00   1.4571700e+01   2.6761801e+01   1.2900000e+02
   7.2498298e+00   1.4570000e+01   2.6648500e+01   1.3000000e+02
   7.2584901e+00   1.4493800e+01   2.6587601e+01   1.3100000e+02
   7.2318301e+00   1.4491400e+01   2.6675699e+01   1.3200000e+02
   7.2688198e+00   1.4615400e+01   2.6680700e+01   1.3300000e+02
   7.2979298e+00   1.4647800e+01   2.6621700e+01   1.3400000e+02
   7.3034701e+00   1.4756400e+01   2.6646900e+01   1.3500000e+02
   7.2953701e+00   1.4771900e+01   2.6733801e+01   1.3700000e+02
   7.2851901e+00   1.4782900e+01   2.6627800e+01   1.3800000e+02
   7.2921400e+00   1.4777900e+01   2.6785601e+01   1.3900000e+02
   7.3426900e+00   1.4812000e+01   2.6743700e+01   1.4000000e+02
   7.3497901e+00   1.4776800e+01   2.6783300e+01   1.4100000e+02
   7.3371301e+00   1.4765700e+01   2.6735201e+01   1.4200000e+02
   7.3418102e+00   1.4708000e+01   2.6654800e+01   1.4300000e+02
   7.2864699e+00   1.4728200e+01   2.6562099e+01   1.4400000e+02
   7.2312799e+00   1.4653300e+01   2.6481501e+01   1.4500000e+02
   7.2894702e+00   1.4702500e+01   2.6499100e+01   1.4600000e+02
   7.3027501e+00   1.4724400e+01   2.6569901e+01   1.4700000e+02
   7.2827401e+00   1.4760800e+01   2.6516399e+01   1.4800000e+02
   7.2951298e+00   1.4774100e+01   2.6603701e+01   1.4900000e+02
   7.3361301e+00   1.4784000e+01   2.6534500e+01   1.5000000e+02
   7.3607402e+00   1.4898200e+01   2.6520800e+01   1.5100000e+02
   7.3825598e+00   1.4953100e+01   2.6495501e+01   1.5200000e+02
   7.3453102e+00   1.5126200e+01   2.6377899e+01   1.5300000e+02
   7.4147100e+00   1.5089400e+01   2.6429501e+01   1.5400000e+02
   7.3942099e+00   1.5021300e+01   2.6448700e+01   1.5500000e+02
   7.4959402e+00   1.5056900e+01   2.6430201e+01   1.5600000e+02
   7.4859700e+00   1.5027700e+01   2.6323799e+01   1.5700000e+02
   7.4332900e+00   1.4887300e+01   2.6499500e+01   1.5800000e+02
   7.3713198e+00   1.4830000e+01   2.6492599e+01   1.5900000e+02
   7.3110299e+00   1.4822200e+01   2.6470699e+01   1.6000000e+02
   7.4092698e+00   1.4881700e+01   2.6523600e+01   1.6100000e+02
   7.4539700e+00   1.4779200e+01   2.6502800e+01   1.6200000e+02
   7.3962598e+00   1.4811000e+01   2.6558001e+01   1.6300000e+02
   7.3561401e+00   1.4870100e+01   2.6660601e+01   1.6400000e+02
   7.3664298e+00   1.4736600e+01   2.6582899e+01   1.6500000e+02
   7.3507600e+00   1.4702800e+01   2.6505199e+01   1.6600000e+02
   7.3182602e+00   1.4675900e+01   2.6552999e+01   1.6700000e+02
   7.2910500e+00   1.4580500e+01   2.6694000e+01   1.6800000e+02
   7.2361102e+00   1.4597400e+01   2.6630199e+01   1.6900000e+02
   7.3867798e+00   1.4423800e+01   2.6584900e+01   1.7000000e+02
   7.3225899e+00   1.4457700e+01   2.6505501e+01   1.7100000e+02
   7.2729802e+00   1.4454800e+01   2.6585100e+01   1.7200000e+02
   7.1860600e+00   1.4410300e+01   2.6417700e+01   1.7300000e+02
   7.1969700e+00   1.4389700e+01   2.6673401e+01   1.7400000e+02
   7.2182498e+00   1.4406800e+01   2.6649300e+01   1.7500000e+02
   7.1426902e+00   1.4475300e+01   2.6489599e+01   1.7600000e+02
   7.1842299e+00   1.4511300e+01   2.6692200e+01   1.7700000e+02
   7.1631098e+00   1.4514900e+01   2.6624100e+01   1.7800000e+02
   7.1474400e+00   1.4505400e+01   2.6638399e+01   1.7900000e+02
   7.2011199e+00   1.4497300e+01   2.6614401e+01   1.8100000e+02
   7.1898098e+00   1.4462100e+01   2.6501699e+01   1.8200000e+02
   7.1519098e+00   1.4470100e+01   2.6564100e+01   1.8300000e+02
   7.1713901e+00   1.4490400e+01   2.6491699e+01   1.8400000e+02
   7.2782998e+00   1.4462000e+01   2.6521200e+01   1.8500000e+02
   7.2155499e+00   1.4478200e+01   2.6453199e+01   1.8600000e+02
   7.1614499e+00   1.4473700e+01   2.6496500e+01   1.8700000e+02
   7.1761098e+00   1.4459200e+01   2.6512899e+01   1.8800000e+02
