# Supplementary material for: Chromosome dynamics near the sol-gel phase transition dictate the timing of remote genomic interactions
Source: Nat Commun. 2019 Jun 24;10:2771. doi: 10.1038/s41467-019-10628-9 (PMC6591236; doi:10.1038/s41467-019-10628-9)
Supplement: Supplementary file 3 — Source Data [file 41467_2019_10628_MOESM3_ESM.zip › Source Data/ProcessedData/NonContractedCells/ShortTermImaging/G1G2/G2_59.dat]

   9.4377298e+00   3.4954201e+01   1.7147800e+01   1.0000000e+00
   9.1107197e+00   3.4883400e+01   1.7254499e+01   3.0000000e+00
   8.9595499e+00   3.4671101e+01   1.7165400e+01   4.0000000e+00
   8.9034405e+00   3.4774399e+01   1.7272800e+01   6.0000000e+00
   8.8084202e+00   3.4707500e+01   1.7361900e+01   7.0000000e+00
   8.8408604e+00   3.4663300e+01   1.7325399e+01   9.0000000e+00
   8.8317099e+00   3.4890598e+01   1.7281799e+01   1.2000000e+01
   8.9806995e+00   3.4793701e+01   1.6950899e+01   1.5000000e+01
   9.0029297e+00   3.4787300e+01   1.7014299e+01   1.6000000e+01
   9.0544100e+00   3.4913300e+01   1.6927900e+01   1.7000000e+01
   9.1080303e+00   3.4969101e+01   1.7115999e+01   1.9000000e+01
   9.0492496e+00   3.5015301e+01   1.7249701e+01   2.1000000e+01
   9.0444698e+00   3.5156601e+01   1.7435301e+01   2.4000000e+01
   9.0454597e+00   3.5176601e+01   1.7345501e+01   2.5000000e+01
   8.9419899e+00   3.5168701e+01   1.7364300e+01   2.6000000e+01
   8.8500996e+00   3.5080898e+01   1.7456499e+01   2.7000000e+01
   8.8641996e+00   3.5067799e+01   1.7469101e+01   2.8000000e+01
   8.9289598e+00   3.5075802e+01   1.7447701e+01   2.9000000e+01
   9.0010204e+00   3.5044601e+01   1.7478001e+01   3.1000000e+01
   9.0989304e+00   3.5009499e+01   1.7528299e+01   3.3000000e+01
   9.1055002e+00   3.5051701e+01   1.7527201e+01   3.4000000e+01
   9.0831804e+00   3.4974899e+01   1.7569201e+01   3.5000000e+01
   9.0988503e+00   3.4964100e+01   1.7542700e+01   3.6000000e+01
   9.1394796e+00   3.4942402e+01   1.7554001e+01   3.7000000e+01
   9.1859102e+00   3.5001701e+01   1.7525101e+01   3.8000000e+01
   9.1710596e+00   3.4941700e+01   1.7590500e+01   3.9000000e+01
   9.1664000e+00   3.4964600e+01   1.7445801e+01   4.0000000e+01
   9.1798697e+00   3.4924500e+01   1.7561300e+01   4.2000000e+01
   9.1329699e+00   3.4904499e+01   1.7929001e+01   4.3000000e+01
   9.0778399e+00   3.4939400e+01   1.7665501e+01   4.5000000e+01
   9.0562601e+00   3.4948002e+01   1.7484800e+01   4.6000000e+01
   9.0485401e+00   3.4905399e+01   1.7427900e+01   4.7000000e+01
   9.1034899e+00   3.4922600e+01   1.7423401e+01   4.8000000e+01
   9.1123600e+00   3.4885601e+01   1.7537901e+01   4.9000000e+01
   9.0858603e+00   3.4934799e+01   1.7577000e+01   5.1000000e+01
   9.1028299e+00   3.4886600e+01   1.7462601e+01   5.2000000e+01
   9.1185598e+00   3.4851398e+01   1.7451200e+01   5.3000000e+01
   9.1499996e+00   3.4811100e+01   1.7452600e+01   5.4000000e+01
   9.0719604e+00   3.4848099e+01   1.7517200e+01   5.5000000e+01
   9.1411505e+00   3.4781601e+01   1.7401400e+01   5.6000000e+01
   9.1321001e+00   3.4870899e+01   1.7328501e+01   5.7000000e+01
   9.1459999e+00   3.4803799e+01   1.7405199e+01   5.8000000e+01
   9.1471004e+00   3.4779999e+01   1.7496500e+01   5.9000000e+01
   9.1572504e+00   3.4795300e+01   1.7504601e+01   6.0000000e+01
   9.1416502e+00   3.4764999e+01   1.7231100e+01   6.1000000e+01
   9.0980501e+00   3.4785400e+01   1.7483999e+01   6.2000000e+01
   9.0251799e+00   3.4755501e+01   1.7385599e+01   6.3000000e+01
   9.0714798e+00   3.4725498e+01   1.7354799e+01   6.4000000e+01
   9.0517397e+00   3.4759800e+01   1.7363100e+01   6.5000000e+01
   9.0467701e+00   3.4738998e+01   1.7483299e+01   6.6000000e+01
   9.0162897e+00   3.4735802e+01   1.7394899e+01   6.8000000e+01
   9.1390600e+00   3.4756699e+01   1.7451500e+01   6.9000000e+01
   9.1041603e+00   3.4749802e+01   1.7441601e+01   7.0000000e+01
   9.0800896e+00   3.4745701e+01   1.7542900e+01   7.1000000e+01
   9.1067896e+00   3.4801498e+01   1.7561800e+01   7.2000000e+01
   9.1245298e+00   3.4809799e+01   1.7438400e+01   7.3000000e+01
   9.1288700e+00   3.4837601e+01   1.7516800e+01   7.4000000e+01
   9.1048698e+00   3.4804699e+01   1.7355600e+01   7.5000000e+01
   9.1599903e+00   3.4801201e+01   1.7455601e+01   7.6000000e+01
   9.1592598e+00   3.4849701e+01   1.7441000e+01   7.7000000e+01
   9.1758604e+00   3.4762402e+01   1.7448400e+01   7.8000000e+01
   9.1140003e+00   3.4795799e+01   1.7502001e+01   7.9000000e+01
   9.1148300e+00   3.4813900e+01   1.7470400e+01   8.0000000e+01
   9.1071396e+00   3.4817501e+01   1.7929001e+01   8.1000000e+01
   9.1438599e+00   3.4758598e+01   1.7453600e+01   8.2000000e+01
   9.0858498e+00   3.4755699e+01   1.7530199e+01   8.3000000e+01
   9.1059399e+00   3.4746700e+01   1.7396700e+01   8.4000000e+01
   9.1133900e+00   3.4743401e+01   1.7445801e+01   8.5000000e+01
   9.1036701e+00   3.4683701e+01   1.7430401e+01   8.6000000e+01
   9.1201096e+00   3.4707001e+01   1.7394300e+01   8.7000000e+01
   9.1091604e+00   3.4723801e+01   1.7253599e+01   8.8000000e+01
   9.1020699e+00   3.4777401e+01   1.7360701e+01   8.9000000e+01
   9.1208296e+00   3.4759701e+01   1.7369101e+01   9.0000000e+01
   9.1011801e+00   3.4758400e+01   1.7252501e+01   9.1000000e+01
   9.0862303e+00   3.4839901e+01   1.7273199e+01   9.2000000e+01
   9.1089497e+00   3.4896198e+01   1.7612000e+01   9.3000000e+01
   9.1202497e+00   3.4828201e+01   1.7322300e+01   9.4000000e+01
   9.1813202e+00   3.4839699e+01   1.7444799e+01   9.5000000e+01
   9.1742802e+00   3.4841000e+01   1.7277800e+01   9.7000000e+01
   9.1220703e+00   3.4831799e+01   1.7252800e+01   9.8000000e+01
   9.1289396e+00   3.4829899e+01   1.7288099e+01   9.9000000e+01
   9.0942297e+00   3.4793800e+01   1.7140800e+01   1.0000000e+02
   9.1062603e+00   3.4777000e+01   1.7250401e+01   1.0100000e+02
   9.0996199e+00   3.4796200e+01   1.7292101e+01   1.0200000e+02
   9.0698299e+00   3.4816799e+01   1.7329901e+01   1.0300000e+02
   9.0936604e+00   3.4839001e+01   1.7187300e+01   1.0400000e+02
   9.0733404e+00   3.4899300e+01   1.7311300e+01   1.0500000e+02
   9.0590601e+00   3.4904202e+01   1.7346300e+01   1.0600000e+02
   9.0578098e+00   3.4922699e+01   1.7357800e+01   1.0700000e+02
   9.0748100e+00   3.4899200e+01   1.7413799e+01   1.0800000e+02
   9.0438700e+00   3.4970402e+01   1.7118401e+01   1.0900000e+02
   9.0132504e+00   3.4948101e+01   1.7109699e+01   1.1000000e+02
   8.9736204e+00   3.5020302e+01   1.7161400e+01   1.1100000e+02
   8.9803896e+00   3.5058601e+01   1.7299999e+01   1.1300000e+02
   9.0150995e+00   3.5092999e+01   1.7125900e+01   1.1400000e+02
   8.9941797e+00   3.5106701e+01   1.7228500e+01   1.1500000e+02
   9.0036201e+00   3.5140598e+01   1.7016701e+01   1.1600000e+02
   8.9989700e+00   3.5121601e+01   1.7155899e+01   1.1700000e+02
   8.9610300e+00   3.5176201e+01   1.7039801e+01   1.1800000e+02
   8.9344101e+00   3.5145302e+01   1.7125799e+01   1.1900000e+02
   9.0109301e+00   3.5136101e+01   1.7224701e+01   1.2000000e+02
   9.0436096e+00   3.5130600e+01   1.6892200e+01   1.2100000e+02
   9.0454798e+00   3.5118999e+01   1.7077700e+01   1.2200000e+02
   9.0926905e+00   3.5148399e+01   1.6977301e+01   1.2300000e+02
   9.0980301e+00   3.5110401e+01   1.7071501e+01   1.2400000e+02
   9.0495501e+00   3.5131901e+01   1.6980801e+01   1.2500000e+02
   9.1053200e+00   3.5143501e+01   1.7061501e+01   1.2600000e+02
   9.1691599e+00   3.5156101e+01   1.7141800e+01   1.2700000e+02
   9.1192398e+00   3.5168400e+01   1.7090500e+01   1.2800000e+02
   9.1103096e+00   3.5187698e+01   1.7102699e+01   1.2900000e+02
   9.1406803e+00   3.5160702e+01   1.7046600e+01   1.3000000e+02
   9.1565399e+00   3.5163601e+01   1.7142599e+01   1.3100000e+02
   9.1735601e+00   3.5117599e+01   1.7115299e+01   1.3200000e+02
   9.1739197e+00   3.5178001e+01   1.7211000e+01   1.3300000e+02
   9.1746197e+00   3.5135700e+01   1.7150801e+01   1.3400000e+02
   9.1462202e+00   3.5182301e+01   1.7118500e+01   1.3500000e+02
   9.1285896e+00   3.5174900e+01   1.7116899e+01   1.3600000e+02
   9.0979300e+00   3.5199100e+01   1.7064800e+01   1.3700000e+02
   9.1104097e+00   3.5168800e+01   1.7075001e+01   1.3800000e+02
   9.0999603e+00   3.5196201e+01   1.7163900e+01   1.3900000e+02
   9.1196299e+00   3.5226299e+01   1.7289200e+01   1.4000000e+02
   9.1528397e+00   3.5205601e+01   1.7212500e+01   1.4100000e+02
   9.2508602e+00   3.5208302e+01   1.7063299e+01   1.4200000e+02
   9.1744804e+00   3.5243301e+01   1.7080799e+01   1.4300000e+02
   9.1830301e+00   3.5205002e+01   1.7168900e+01   1.4400000e+02
   9.1952400e+00   3.5184700e+01   1.7219900e+01   1.4500000e+02
   9.1722002e+00   3.5211601e+01   1.7053600e+01   1.4600000e+02
   9.1823196e+00   3.5278702e+01   1.7291401e+01   1.4700000e+02
   9.1447496e+00   3.5300900e+01   1.7314600e+01   1.4800000e+02
   9.2049599e+00   3.5286301e+01   1.7158800e+01   1.4900000e+02
   9.2457705e+00   3.5285599e+01   1.7110701e+01   1.5000000e+02
   9.2962503e+00   3.5297501e+01   1.7134300e+01   1.5100000e+02
   9.3259697e+00   3.5255600e+01   1.7165800e+01   1.5200000e+02
   9.2147799e+00   3.5256302e+01   1.7018700e+01   1.5300000e+02
   9.1577501e+00   3.5320000e+01   1.7071501e+01   1.5400000e+02
   9.1901903e+00   3.5241402e+01   1.7172300e+01   1.5500000e+02
   9.1846199e+00   3.5223701e+01   1.7165400e+01   1.5600000e+02
   9.1830597e+00   3.5275200e+01   1.7073200e+01   1.5700000e+02
   9.2113800e+00   3.5235901e+01   1.6912300e+01   1.5800000e+02
   9.2196703e+00   3.5222500e+01   1.7036200e+01   1.5900000e+02
   9.2346201e+00   3.5253700e+01   1.7035000e+01   1.6000000e+02
   9.2476997e+00   3.5236198e+01   1.7123501e+01   1.6100000e+02
   9.2380600e+00   3.5241299e+01   1.7124800e+01   1.6200000e+02
   9.2663202e+00   3.5271900e+01   1.7067301e+01   1.6300000e+02
   9.2654896e+00   3.5265099e+01   1.6893299e+01   1.6400000e+02
   9.2577000e+00   3.5223301e+01   1.6990000e+01   1.6500000e+02
   9.2804098e+00   3.5205601e+01   1.7003700e+01   1.6600000e+02
   9.2278099e+00   3.5205601e+01   1.7215300e+01   1.6700000e+02
   9.2552404e+00   3.5206402e+01   1.7005600e+01   1.6800000e+02
   9.2526598e+00   3.5201900e+01   1.6994200e+01   1.6900000e+02
   9.2554102e+00   3.5221298e+01   1.6918600e+01   1.7000000e+02
   9.2253704e+00   3.5187401e+01   1.6961800e+01   1.7100000e+02
   9.2420702e+00   3.5246498e+01   1.7066099e+01   1.7200000e+02
   9.2599497e+00   3.5267300e+01   1.6984400e+01   1.7300000e+02
   9.2396603e+00   3.5281700e+01   1.6992500e+01   1.7400000e+02
   9.2674103e+00   3.5287300e+01   1.6840700e+01   1.7500000e+02
   9.2893600e+00   3.5313499e+01   1.6985300e+01   1.7600000e+02
   9.2697096e+00   3.5322300e+01   1.6931200e+01   1.7700000e+02
   9.2863302e+00   3.5299198e+01   1.6903000e+01   1.7800000e+02
   9.2447701e+00   3.5350101e+01   1.6941099e+01   1.7900000e+02
   9.2492304e+00   3.5400002e+01   1.6821100e+01   1.8000000e+02
   9.3056002e+00   3.5379799e+01   1.6745501e+01   1.8100000e+02
   9.2428503e+00   3.5376301e+01   1.6838200e+01   1.8200000e+02
   9.2286100e+00   3.5405201e+01   1.6924601e+01   1.8300000e+02
   9.2573404e+00   3.5448700e+01   1.6807301e+01   1.8400000e+02
   9.2910204e+00   3.5448799e+01   1.6808100e+01   1.8500000e+02
   9.2897596e+00   3.5455601e+01   1.6679600e+01   1.8600000e+02
   9.3028297e+00   3.5464100e+01   1.6839701e+01   1.8700000e+02
   9.2514896e+00   3.5487801e+01   1.6812099e+01   1.8800000e+02
   9.2957802e+00   3.5417801e+01   1.6695101e+01   1.8900000e+02
   9.3090897e+00   3.5489899e+01   1.6717501e+01   1.9000000e+02
   9.2850504e+00   3.5447800e+01   1.6789801e+01   1.9100000e+02
   9.3206301e+00   3.5418701e+01   1.6756500e+01   1.9200000e+02
   9.2766199e+00   3.5435501e+01   1.6597099e+01   1.9300000e+02
   9.3611202e+00   3.5445801e+01   1.6833900e+01   1.9400000e+02
   9.3666000e+00   3.5505798e+01   1.6759199e+01   1.9500000e+02
   9.3380899e+00   3.5502701e+01   1.6667999e+01   1.9600000e+02
   9.3776598e+00   3.5544201e+01   1.6795401e+01   1.9700000e+02
   9.3995705e+00   3.5520302e+01   1.6777100e+01   1.9800000e+02
   9.3969603e+00   3.5491001e+01   1.6834600e+01   1.9900000e+02
   9.3791103e+00   3.5540298e+01   1.6828800e+01   2.0000000e+02
