# Supplementary material for: Chromosome dynamics near the sol-gel phase transition dictate the timing of remote genomic interactions
Source: Nat Commun. 2019 Jun 24;10:2771. doi: 10.1038/s41467-019-10628-9 (PMC6591236; doi:10.1038/s41467-019-10628-9)
Supplement: Supplementary file 3 — Source Data [file 41467_2019_10628_MOESM3_ESM.zip › Source Data/ProcessedData/NonContractedCells/ShortTermImaging/G1G2/G2_58.dat]

   2.1448300e+00   2.0808599e+01   1.8840200e+01   5.0000000e+00
   2.1470900e+00   2.0925200e+01   1.8915600e+01   6.0000000e+00
   2.3223000e+00   2.0957600e+01   1.8792299e+01   7.0000000e+00
   2.3283401e+00   2.0900101e+01   1.8805799e+01   8.0000000e+00
   2.3338001e+00   2.0936600e+01   1.8568800e+01   9.0000000e+00
   2.1689100e+00   2.0993700e+01   1.8812901e+01   1.0000000e+01
   2.1095901e+00   2.0820400e+01   1.8758301e+01   1.1000000e+01
   2.0766900e+00   2.0797501e+01   1.8694500e+01   1.2000000e+01
   2.0725801e+00   2.0830500e+01   1.8849701e+01   1.3000000e+01
   2.2019100e+00   2.0895700e+01   1.8548599e+01   1.4000000e+01
   2.2666900e+00   2.0942699e+01   1.8412901e+01   1.5000000e+01
   2.2803400e+00   2.0955900e+01   1.8452101e+01   1.6000000e+01
   2.4503300e+00   2.1089600e+01   1.8112400e+01   1.7000000e+01
   2.5246000e+00   2.0924801e+01   1.8016701e+01   1.8000000e+01
   2.5742199e+00   2.0968000e+01   1.7920401e+01   1.9000000e+01
   2.6594999e+00   2.1000700e+01   1.7950001e+01   2.0000000e+01
   2.6266000e+00   2.1037800e+01   1.8147301e+01   2.1000000e+01
   2.8331599e+00   2.1272301e+01   1.7956699e+01   2.2000000e+01
   2.9405601e+00   2.1259800e+01   1.8163401e+01   2.3000000e+01
   2.8474901e+00   2.1164600e+01   1.8011900e+01   2.5000000e+01
   2.7811100e+00   2.1047899e+01   1.7992001e+01   2.6000000e+01
   2.7320001e+00   2.0956499e+01   1.7987200e+01   2.7000000e+01
   2.7639699e+00   2.0999399e+01   1.8325701e+01   3.0000000e+01
   2.6458199e+00   2.1136400e+01   1.8093901e+01   3.5000000e+01
   2.7194600e+00   2.1509001e+01   1.8374001e+01   3.7000000e+01
   2.6645000e+00   2.1463800e+01   1.8356199e+01   3.8000000e+01
   2.7114201e+00   2.1603399e+01   1.8233700e+01   3.9000000e+01
   2.7112100e+00   2.1556801e+01   1.8202700e+01   4.1000000e+01
   2.4153199e+00   2.1286400e+01   1.8494301e+01   4.4000000e+01
   2.6299300e+00   2.1280399e+01   1.8165800e+01   4.5000000e+01
   2.8660200e+00   2.1212000e+01   1.7729500e+01   4.8000000e+01
   2.8469901e+00   2.1280600e+01   1.7854601e+01   5.0000000e+01
   2.7289701e+00   2.1213499e+01   1.7981600e+01   5.1000000e+01
   2.7245500e+00   2.1078600e+01   1.7939600e+01   5.2000000e+01
   2.8250899e+00   2.1137501e+01   1.7911600e+01   5.3000000e+01
   2.8270800e+00   2.1231501e+01   1.7683599e+01   5.4000000e+01
   2.9081600e+00   2.1308901e+01   1.7965300e+01   5.5000000e+01
   2.9875901e+00   2.1263700e+01   1.8111200e+01   5.6000000e+01
   3.0717299e+00   2.1357100e+01   1.8061899e+01   5.7000000e+01
   3.0961900e+00   2.1366100e+01   1.7917299e+01   5.8000000e+01
   3.3327799e+00   2.1498199e+01   1.8077801e+01   5.9000000e+01
   3.4553800e+00   2.1533100e+01   1.8169901e+01   6.0000000e+01
   3.4881599e+00   2.1638800e+01   1.8293900e+01   6.1000000e+01
   3.3405700e+00   2.1495399e+01   1.8002199e+01   6.2000000e+01
   3.2970901e+00   2.1443300e+01   1.8078400e+01   6.3000000e+01
   3.2663400e+00   2.1487700e+01   1.8137199e+01   6.4000000e+01
   3.1748700e+00   2.1354900e+01   1.8030800e+01   6.5000000e+01
   3.1110799e+00   2.1186100e+01   1.7844101e+01   6.7000000e+01
   3.2023101e+00   2.1255600e+01   1.7984200e+01   6.8000000e+01
   3.2061000e+00   2.1314699e+01   1.7786501e+01   7.0000000e+01
   3.2294300e+00   2.1302601e+01   1.7956301e+01   7.1000000e+01
   3.2524900e+00   2.1352200e+01   1.7602699e+01   7.2000000e+01
   3.1721001e+00   2.1326401e+01   1.7976700e+01   7.3000000e+01
   3.2277501e+00   2.1359301e+01   1.7885500e+01   7.4000000e+01
   3.1198399e+00   2.1335800e+01   1.7893900e+01   7.5000000e+01
   3.1016600e+00   2.1343399e+01   1.8037600e+01   7.7000000e+01
   3.0849600e+00   2.1253599e+01   1.7936300e+01   7.9000000e+01
   3.0452001e+00   2.1295500e+01   1.7825800e+01   8.0000000e+01
   3.0486300e+00   2.1187599e+01   1.7862900e+01   8.1000000e+01
   2.9751501e+00   2.1178600e+01   1.7787800e+01   8.2000000e+01
   2.9727099e+00   2.1115400e+01   1.7896000e+01   8.3000000e+01
   2.9435699e+00   2.1025700e+01   1.8008600e+01   8.4000000e+01
   2.9182701e+00   2.1142599e+01   1.8023600e+01   8.5000000e+01
   2.8739700e+00   2.1167601e+01   1.7960300e+01   8.6000000e+01
   2.8795099e+00   2.1295000e+01   1.7952600e+01   8.7000000e+01
   2.7850201e+00   2.1221901e+01   1.7881701e+01   8.9000000e+01
   2.8604801e+00   2.1199100e+01   1.7984600e+01   9.0000000e+01
   2.9248800e+00   2.1196699e+01   1.7998600e+01   9.1000000e+01
   2.9910700e+00   2.1306801e+01   1.8141899e+01   9.2000000e+01
   3.0124500e+00   2.1308399e+01   1.8321199e+01   9.3000000e+01
   3.0760200e+00   2.1374701e+01   1.8431999e+01   9.4000000e+01
   3.0439200e+00   2.1555000e+01   1.8472401e+01   9.5000000e+01
   3.0572500e+00   2.1576500e+01   1.8676500e+01   9.6000000e+01
   3.0759399e+00   2.1555300e+01   1.8572399e+01   9.7000000e+01
   3.0629499e+00   2.1681900e+01   1.8778299e+01   9.8000000e+01
   3.2377501e+00   2.1814699e+01   1.8876499e+01   9.9000000e+01
   3.3085001e+00   2.1819401e+01   1.8852900e+01   1.0000000e+02
   3.2962699e+00   2.1914301e+01   1.8844999e+01   1.0100000e+02
   3.3110499e+00   2.1928301e+01   1.8953600e+01   1.0200000e+02
   3.5887599e+00   2.1982201e+01   1.8961599e+01   1.0300000e+02
   3.5427799e+00   2.2052999e+01   1.8965099e+01   1.0400000e+02
   3.4920700e+00   2.1952600e+01   1.9046101e+01   1.0500000e+02
   3.5044601e+00   2.2029900e+01   1.9102200e+01   1.0600000e+02
   3.4594400e+00   2.1993000e+01   1.9050900e+01   1.0700000e+02
   3.4469800e+00   2.1950300e+01   1.8887300e+01   1.0800000e+02
   3.5630400e+00   2.1982800e+01   1.8827499e+01   1.0900000e+02
   3.5618200e+00   2.1976700e+01   1.9064600e+01   1.1000000e+02
   3.5621200e+00   2.2024700e+01   1.9134899e+01   1.1100000e+02
   3.6196699e+00   2.2032700e+01   1.9136200e+01   1.1200000e+02
   3.6022301e+00   2.2035999e+01   1.9080500e+01   1.1300000e+02
   3.5334201e+00   2.2020599e+01   1.9146400e+01   1.1400000e+02
   3.5193100e+00   2.2046801e+01   1.9124201e+01   1.1500000e+02
   3.5572100e+00   2.2108601e+01   1.9098600e+01   1.1600000e+02
   3.4807000e+00   2.1977301e+01   1.8916599e+01   1.1700000e+02
   3.4584799e+00   2.1897900e+01   1.8970501e+01   1.1800000e+02
   3.4301600e+00   2.1859699e+01   1.8813101e+01   1.1900000e+02
   3.4522200e+00   2.1947201e+01   1.8965000e+01   1.2000000e+02
   3.4561000e+00   2.1976601e+01   1.9065800e+01   1.2100000e+02
   3.3822899e+00   2.1879999e+01   1.9055901e+01   1.2200000e+02
   3.3400900e+00   2.1854900e+01   1.9098900e+01   1.2300000e+02
   3.1295900e+00   2.1751101e+01   1.8787701e+01   1.2400000e+02
   3.1326499e+00   2.1767200e+01   1.8904200e+01   1.2500000e+02
   3.0446801e+00   2.1797001e+01   1.8869499e+01   1.2600000e+02
   3.0641899e+00   2.1708401e+01   1.8838200e+01   1.2700000e+02
   3.2188499e+00   2.1770100e+01   1.8841700e+01   1.2800000e+02
   3.2373099e+00   2.1787701e+01   1.8861200e+01   1.2900000e+02
   3.2321999e+00   2.1800699e+01   1.8711100e+01   1.3000000e+02
   3.1877501e+00   2.1801701e+01   1.8728399e+01   1.3100000e+02
   3.1390200e+00   2.1838699e+01   1.8767099e+01   1.3200000e+02
   3.1768999e+00   2.1914200e+01   1.8768600e+01   1.3300000e+02
   3.1479900e+00   2.1764200e+01   1.8688999e+01   1.3400000e+02
   3.2637999e+00   2.1777901e+01   1.8724400e+01   1.3500000e+02
   3.3033099e+00   2.1870399e+01   1.8714500e+01   1.3600000e+02
   3.3196199e+00   2.1797600e+01   1.8738001e+01   1.3700000e+02
   3.3465199e+00   2.1848000e+01   1.8737499e+01   1.3800000e+02
   3.4117301e+00   2.1879400e+01   1.8633801e+01   1.3900000e+02
   3.2775700e+00   2.1771799e+01   1.8508301e+01   1.4000000e+02
   3.3395400e+00   2.1848000e+01   1.8536200e+01   1.4100000e+02
   3.3250000e+00   2.1878201e+01   1.8469200e+01   1.4200000e+02
   3.2729199e+00   2.1891199e+01   1.8759100e+01   1.4300000e+02
   3.2259300e+00   2.1883101e+01   1.8787001e+01   1.4400000e+02
   3.2248399e+00   2.1896000e+01   1.8651100e+01   1.4500000e+02
   3.2258000e+00   2.1856600e+01   1.8663799e+01   1.4600000e+02
   3.2561700e+00   2.1902300e+01   1.8678900e+01   1.4700000e+02
   3.2466099e+00   2.1794800e+01   1.8521900e+01   1.4800000e+02
   3.2938099e+00   2.1881800e+01   1.8452499e+01   1.4900000e+02
   3.3180799e+00   2.1906401e+01   1.8451599e+01   1.5000000e+02
   3.3831000e+00   2.1994801e+01   1.8480600e+01   1.5100000e+02
   3.3942900e+00   2.2043400e+01   1.8523500e+01   1.5200000e+02
   3.4312899e+00   2.2049601e+01   1.8440599e+01   1.5300000e+02
   3.5479200e+00   2.2125299e+01   1.8726200e+01   1.5400000e+02
   3.5581501e+00   2.2147600e+01   1.8741699e+01   1.5500000e+02
   3.5797300e+00   2.2125799e+01   1.8467501e+01   1.5600000e+02
   3.6951001e+00   2.2175301e+01   1.8543699e+01   1.5700000e+02
   3.6927900e+00   2.2211100e+01   1.8523800e+01   1.5800000e+02
   3.7022600e+00   2.2177099e+01   1.8683001e+01   1.5900000e+02
   3.7376101e+00   2.2190599e+01   1.8535999e+01   1.6000000e+02
   3.7591901e+00   2.2209400e+01   1.8539301e+01   1.6100000e+02
   3.7782700e+00   2.2300900e+01   1.8745399e+01   1.6200000e+02
   3.8169899e+00   2.2268000e+01   1.8673000e+01   1.6300000e+02
   3.8285100e+00   2.2292601e+01   1.8733700e+01   1.6400000e+02
   3.7503099e+00   2.2253000e+01   1.8490601e+01   1.6500000e+02
   3.7866700e+00   2.2382500e+01   1.8702400e+01   1.6600000e+02
   3.6523399e+00   2.2373100e+01   1.8571699e+01   1.6700000e+02
   3.5304899e+00   2.2309500e+01   1.8529400e+01   1.6800000e+02
   3.6366899e+00   2.2439199e+01   1.8740000e+01   1.6900000e+02
   3.7043700e+00   2.2390301e+01   1.8681101e+01   1.7000000e+02
   3.6487601e+00   2.2358999e+01   1.8625799e+01   1.7100000e+02
   3.6400499e+00   2.2365999e+01   1.8861700e+01   1.7200000e+02
   3.6003799e+00   2.2312099e+01   1.8827000e+01   1.7300000e+02
   3.4674301e+00   2.2279900e+01   1.8753000e+01   1.7400000e+02
   3.3542199e+00   2.2224701e+01   1.8553699e+01   1.7500000e+02
   3.3531699e+00   2.2214399e+01   1.8567900e+01   1.7600000e+02
   3.4453299e+00   2.2309000e+01   1.8770599e+01   1.7700000e+02
   3.4102800e+00   2.2238899e+01   1.8580400e+01   1.7800000e+02
   3.3442299e+00   2.2182501e+01   1.8514999e+01   1.7900000e+02
   3.3280799e+00   2.2191601e+01   1.8508900e+01   1.8000000e+02
   3.4020901e+00   2.2174101e+01   1.8483200e+01   1.8100000e+02
   3.4573901e+00   2.2231001e+01   1.8445499e+01   1.8200000e+02
   3.3883600e+00   2.2216400e+01   1.8122000e+01   1.8300000e+02
   3.5035200e+00   2.2256500e+01   1.8361601e+01   1.8400000e+02
   3.5065100e+00   2.2294300e+01   1.8580400e+01   1.8500000e+02
   3.5075600e+00   2.2261999e+01   1.8142599e+01   1.8600000e+02
   3.5485401e+00   2.2311199e+01   1.8373501e+01   1.8700000e+02
   3.6314700e+00   2.2376101e+01   1.8116600e+01   1.8800000e+02
   3.4696901e+00   2.2299500e+01   1.8098600e+01   1.8900000e+02
   3.3742099e+00   2.2297701e+01   1.8150299e+01   1.9000000e+02
   3.4060700e+00   2.2337900e+01   1.8085600e+01   1.9100000e+02
   3.5509200e+00   2.2306801e+01   1.8358900e+01   1.9200000e+02
   3.6933999e+00   2.2414499e+01   1.8443199e+01   1.9300000e+02
   3.7026401e+00   2.2425699e+01   1.8345600e+01   1.9400000e+02
   3.8256099e+00   2.2431700e+01   1.8132601e+01   1.9500000e+02
   3.7791600e+00   2.2455601e+01   1.8109600e+01   1.9600000e+02
   3.6935301e+00   2.2436199e+01   1.8002300e+01   1.9700000e+02
   3.7458000e+00   2.2444201e+01   1.8020100e+01   1.9800000e+02
   3.7104299e+00   2.2422501e+01   1.8307100e+01   1.9900000e+02
