# Supplementary material for: Chromosome dynamics near the sol-gel phase transition dictate the timing of remote genomic interactions
Source: Nat Commun. 2019 Jun 24;10:2771. doi: 10.1038/s41467-019-10628-9 (PMC6591236; doi:10.1038/s41467-019-10628-9)
Supplement: Supplementary file 3 — Source Data [file 41467_2019_10628_MOESM3_ESM.zip › Source Data/ProcessedData/NonContractedCells/ShortTermImaging/G1G2/G2_57.dat]

   5.3027201e+00   3.1782000e+01   2.7702299e+01   1.0000000e+00
   5.1578002e+00   3.1829100e+01   2.7531700e+01   2.0000000e+00
   5.3397198e+00   3.1787901e+01   2.7650400e+01   3.0000000e+00
   5.5626001e+00   3.1953600e+01   2.7418501e+01   4.0000000e+00
   5.3512502e+00   3.2178299e+01   2.7091101e+01   5.0000000e+00
   5.2302399e+00   3.2084202e+01   2.7001101e+01   6.0000000e+00
   5.1210198e+00   3.2100700e+01   2.6870399e+01   7.0000000e+00
   5.2751498e+00   3.2073200e+01   2.6634501e+01   8.0000000e+00
   5.4654198e+00   3.2230400e+01   2.6733101e+01   9.0000000e+00
   5.6279101e+00   3.2151600e+01   2.6633699e+01   1.0000000e+01
   5.7979698e+00   3.2059799e+01   2.6997900e+01   1.1000000e+01
   5.5643802e+00   3.2041401e+01   2.6899900e+01   1.2000000e+01
   5.4797401e+00   3.2194000e+01   2.6846701e+01   1.3000000e+01
   5.3350902e+00   3.2220001e+01   2.6644699e+01   1.4000000e+01
   5.1905799e+00   3.2103401e+01   2.6709900e+01   1.5000000e+01
   5.1602201e+00   3.2012798e+01   2.7105900e+01   1.6000000e+01
   5.3861299e+00   3.2072601e+01   2.7144501e+01   1.7000000e+01
   5.7575498e+00   3.1931900e+01   2.7234699e+01   1.8000000e+01
   5.7667398e+00   3.1901699e+01   2.7112499e+01   1.9000000e+01
   5.6945000e+00   3.1817400e+01   2.7319500e+01   2.0000000e+01
   5.5859299e+00   3.1759899e+01   2.7423700e+01   2.1000000e+01
   5.5378699e+00   3.1681801e+01   2.7236401e+01   2.2000000e+01
   5.4520202e+00   3.1684999e+01   2.7264799e+01   2.3000000e+01
   5.4241500e+00   3.1677900e+01   2.7239401e+01   2.4000000e+01
   5.5563598e+00   3.1731001e+01   2.7359301e+01   2.5000000e+01
   5.6009998e+00   3.1725500e+01   2.7316401e+01   2.6000000e+01
   5.5353398e+00   3.1758801e+01   2.7063400e+01   2.7000000e+01
   5.5163002e+00   3.1687799e+01   2.7095400e+01   2.8000000e+01
   5.4290299e+00   3.1644699e+01   2.7127701e+01   2.9000000e+01
   5.3658299e+00   3.1519100e+01   2.7207100e+01   3.0000000e+01
   5.2282901e+00   3.1607599e+01   2.7263300e+01   3.1000000e+01
   5.1980000e+00   3.1685801e+01   2.7220800e+01   3.2000000e+01
   5.2034998e+00   3.1829700e+01   2.7275700e+01   3.3000000e+01
   5.0137701e+00   3.1764799e+01   2.7225201e+01   3.4000000e+01
   4.9534702e+00   3.1718399e+01   2.7350599e+01   3.5000000e+01
   5.0534902e+00   3.1791500e+01   2.7284100e+01   3.6000000e+01
   5.1155801e+00   3.1661600e+01   2.7206800e+01   3.7000000e+01
   5.0654998e+00   3.1732401e+01   2.7288300e+01   3.8000000e+01
   5.0612898e+00   3.1712000e+01   2.7398399e+01   3.9000000e+01
   5.1428399e+00   3.1818600e+01   2.7310101e+01   4.0000000e+01
   5.0508399e+00   3.1825399e+01   2.7360399e+01   4.1000000e+01
   4.9300699e+00   3.1856501e+01   2.7293301e+01   4.2000000e+01
   4.9241400e+00   3.1718399e+01   2.7309299e+01   4.3000000e+01
   4.7802401e+00   3.1851200e+01   2.7196699e+01   4.4000000e+01
   4.7508798e+00   3.1886999e+01   2.7173800e+01   4.5000000e+01
   4.6049399e+00   3.1927601e+01   2.7192699e+01   4.6000000e+01
   4.6208000e+00   3.2041199e+01   2.6876400e+01   4.7000000e+01
   4.7929602e+00   3.2130501e+01   2.7087400e+01   4.8000000e+01
   4.8244300e+00   3.2019901e+01   2.6905001e+01   4.9000000e+01
   4.6208801e+00   3.2048100e+01   2.6986601e+01   5.0000000e+01
   4.6369100e+00   3.2016399e+01   2.7053900e+01   5.1000000e+01
   4.5524302e+00   3.1914499e+01   2.7237801e+01   5.3000000e+01
   4.5494099e+00   3.2057800e+01   2.7109100e+01   5.4000000e+01
   4.5153899e+00   3.2150902e+01   2.6912201e+01   5.5000000e+01
   4.4645200e+00   3.2350201e+01   2.6885599e+01   5.6000000e+01
   4.4316401e+00   3.2268902e+01   2.6947300e+01   5.7000000e+01
   4.4203000e+00   3.2257500e+01   2.7000299e+01   5.8000000e+01
   4.3360300e+00   3.2209499e+01   2.6897301e+01   5.9000000e+01
   4.4223199e+00   3.2107300e+01   2.6784300e+01   6.0000000e+01
   4.3743501e+00   3.2052799e+01   2.6574200e+01   6.1000000e+01
   4.3059402e+00   3.2205700e+01   2.6828100e+01   6.2000000e+01
   4.2925601e+00   3.2153999e+01   2.6836399e+01   6.3000000e+01
   4.2758698e+00   3.2092602e+01   2.6462200e+01   6.4000000e+01
   4.2647200e+00   3.2253300e+01   2.6911400e+01   6.5000000e+01
   4.1833701e+00   3.2300701e+01   2.6805201e+01   6.6000000e+01
   4.2396202e+00   3.2337799e+01   2.6961300e+01   6.7000000e+01
   4.0655599e+00   3.2481998e+01   2.6806601e+01   6.8000000e+01
   4.1117001e+00   3.2494301e+01   2.6824600e+01   6.9000000e+01
   4.1024098e+00   3.2485600e+01   2.6783001e+01   7.0000000e+01
   3.9241199e+00   3.2478600e+01   2.6673901e+01   7.1000000e+01
   3.8572099e+00   3.2527100e+01   2.6774099e+01   7.2000000e+01
   3.6888800e+00   3.2524899e+01   2.6641899e+01   7.3000000e+01
   3.5949299e+00   3.2600201e+01   2.6808100e+01   7.4000000e+01
   3.6781001e+00   3.2647598e+01   2.6665501e+01   7.5000000e+01
   3.8101699e+00   3.2650501e+01   2.6778999e+01   7.6000000e+01
   4.0049901e+00   3.2563400e+01   2.6789900e+01   7.7000000e+01
   4.0718098e+00   3.2560600e+01   2.6855000e+01   7.8000000e+01
   4.2049999e+00   3.2743900e+01   2.6889200e+01   7.9000000e+01
   4.2969899e+00   3.2643002e+01   2.6885300e+01   8.0000000e+01
   4.4489999e+00   3.2618000e+01   2.6589199e+01   8.1000000e+01
   4.3821602e+00   3.2661598e+01   2.6531700e+01   8.2000000e+01
   4.4277301e+00   3.2566299e+01   2.6501600e+01   8.3000000e+01
   4.5630598e+00   3.2567001e+01   2.6848101e+01   8.4000000e+01
   4.5877500e+00   3.2313599e+01   2.6806700e+01   8.6000000e+01
   4.5481801e+00   3.2291199e+01   2.7000401e+01   8.7000000e+01
   4.4352198e+00   3.2146801e+01   2.7044399e+01   8.8000000e+01
   4.5425501e+00   3.2051300e+01   2.7045500e+01   8.9000000e+01
   4.4960499e+00   3.2040001e+01   2.7077999e+01   9.0000000e+01
   4.4318099e+00   3.2049900e+01   2.7044600e+01   9.1000000e+01
   4.4920998e+00   3.1975800e+01   2.7052299e+01   9.2000000e+01
   4.6295099e+00   3.2108200e+01   2.6957899e+01   9.3000000e+01
   4.5327401e+00   3.2129200e+01   2.6926100e+01   9.4000000e+01
   4.5568399e+00   3.2191002e+01   2.6517700e+01   9.5000000e+01
   4.6586599e+00   3.2151699e+01   2.6580700e+01   9.6000000e+01
   4.7114902e+00   3.2073799e+01   2.6530100e+01   9.7000000e+01
   4.7960501e+00   3.2009899e+01   2.6355400e+01   9.8000000e+01
   4.7704902e+00   3.2019001e+01   2.6565201e+01   9.9000000e+01
   4.7278800e+00   3.2063599e+01   2.6688299e+01   1.0000000e+02
   4.5793500e+00   3.2138500e+01   2.6595600e+01   1.0100000e+02
   4.1543598e+00   3.2251801e+01   2.6580299e+01   1.0700000e+02
   4.1408100e+00   3.2316299e+01   2.6557501e+01   1.0800000e+02
   4.1721601e+00   3.2235802e+01   2.6683100e+01   1.0900000e+02
   4.1262999e+00   3.2148399e+01   2.6511400e+01   1.1000000e+02
   4.0731301e+00   3.2214298e+01   2.6735901e+01   1.1100000e+02
   3.9850199e+00   3.2143101e+01   2.7044600e+01   1.1200000e+02
   4.0178599e+00   3.2124298e+01   2.6871201e+01   1.1300000e+02
   3.8916900e+00   3.2220402e+01   2.6637699e+01   1.1400000e+02
   3.9049001e+00   3.2231701e+01   2.6793900e+01   1.1500000e+02
   3.8391099e+00   3.2190800e+01   2.6845501e+01   1.1600000e+02
   3.7014501e+00   3.2162498e+01   2.6946100e+01   1.1700000e+02
   3.5825500e+00   3.2271099e+01   2.6862200e+01   1.1800000e+02
   3.7164700e+00   3.2266899e+01   2.6660101e+01   1.1900000e+02
   3.9008999e+00   3.2301800e+01   2.6507500e+01   1.2000000e+02
   4.0362802e+00   3.2285599e+01   2.6868401e+01   1.2100000e+02
   4.3748102e+00   3.2269798e+01   2.6577000e+01   1.2300000e+02
   4.2986498e+00   3.2116901e+01   2.6876499e+01   1.2400000e+02
   4.3010898e+00   3.2192501e+01   2.6557699e+01   1.2500000e+02
   4.3084698e+00   3.2104900e+01   2.6862900e+01   1.2600000e+02
   4.3383198e+00   3.2015301e+01   2.6951900e+01   1.2700000e+02
   4.3894200e+00   3.2050900e+01   2.7140900e+01   1.2800000e+02
   4.5455098e+00   3.1979300e+01   2.6947300e+01   1.2900000e+02
   4.4915099e+00   3.1991800e+01   2.6962000e+01   1.3000000e+02
   4.3787098e+00   3.2207298e+01   2.6974899e+01   1.3100000e+02
   4.4607401e+00   3.2265400e+01   2.6849199e+01   1.3200000e+02
   4.3457799e+00   3.2324902e+01   2.6609800e+01   1.3300000e+02
   4.3675199e+00   3.2307301e+01   2.6786400e+01   1.3400000e+02
   4.3563700e+00   3.2222801e+01   2.6766800e+01   1.3500000e+02
   4.2818298e+00   3.2151299e+01   2.6817900e+01   1.3700000e+02
   4.2957301e+00   3.2195499e+01   2.6653299e+01   1.3800000e+02
   4.5352602e+00   3.2118999e+01   2.6937700e+01   1.3900000e+02
   4.4372902e+00   3.2093601e+01   2.6817900e+01   1.4000000e+02
   4.4733200e+00   3.2082802e+01   2.7137699e+01   1.4100000e+02
   4.3991599e+00   3.2107498e+01   2.7115499e+01   1.4300000e+02
   4.4420199e+00   3.1999599e+01   2.7233101e+01   1.4400000e+02
   4.3331800e+00   3.1970800e+01   2.7222601e+01   1.4500000e+02
   4.2907300e+00   3.1895201e+01   2.7207199e+01   1.4700000e+02
   4.2446399e+00   3.1785299e+01   2.7264500e+01   1.4800000e+02
   4.2333899e+00   3.1787600e+01   2.7267599e+01   1.4900000e+02
   4.2660699e+00   3.1800900e+01   2.7304199e+01   1.5000000e+02
   4.3682499e+00   3.1642000e+01   2.7183599e+01   1.5100000e+02
   4.4356699e+00   3.1535801e+01   2.7137199e+01   1.5200000e+02
   4.5032401e+00   3.1556400e+01   2.7063101e+01   1.5300000e+02
   4.5533500e+00   3.1534000e+01   2.6983601e+01   1.5400000e+02
   4.5576200e+00   3.1616100e+01   2.7012300e+01   1.5500000e+02
   4.4655099e+00   3.1693100e+01   2.6993401e+01   1.5600000e+02
   4.2732000e+00   3.1721800e+01   2.6846901e+01   1.5700000e+02
   4.3248301e+00   3.1717899e+01   2.6899599e+01   1.5800000e+02
   4.3561502e+00   3.1775600e+01   2.6938499e+01   1.5900000e+02
   4.2345700e+00   3.1763399e+01   2.6701500e+01   1.6000000e+02
   4.1186900e+00   3.1704201e+01   2.6871901e+01   1.6100000e+02
   4.1154199e+00   3.1803200e+01   2.6959000e+01   1.6200000e+02
   4.0368800e+00   3.1860300e+01   2.6991301e+01   1.6300000e+02
   4.1404400e+00   3.2016399e+01   2.6888100e+01   1.6400000e+02
   4.1525002e+00   3.2169800e+01   2.6871901e+01   1.6500000e+02
   4.3478498e+00   3.2010601e+01   2.6929001e+01   1.6600000e+02
   4.2895298e+00   3.1954700e+01   2.7073000e+01   1.6700000e+02
   4.3464699e+00   3.1941999e+01   2.6951300e+01   1.6800000e+02
   4.2936602e+00   3.1878599e+01   2.6966499e+01   1.6900000e+02
   4.2193398e+00   3.1880100e+01   2.6943199e+01   1.7000000e+02
   4.3005700e+00   3.1874701e+01   2.6909901e+01   1.7100000e+02
   4.2443500e+00   3.1866400e+01   2.6931601e+01   1.7200000e+02
   4.1297798e+00   3.1737000e+01   2.7109600e+01   1.7300000e+02
   4.1423001e+00   3.1690100e+01   2.7098600e+01   1.7400000e+02
   4.1219802e+00   3.1816999e+01   2.7181299e+01   1.7500000e+02
   4.2086101e+00   3.1803301e+01   2.7270599e+01   1.7600000e+02
   4.2724400e+00   3.1750099e+01   2.7097099e+01   1.7700000e+02
   4.2789302e+00   3.1755400e+01   2.7175400e+01   1.7800000e+02
   4.1327100e+00   3.1814400e+01   2.7024200e+01   1.7900000e+02
   4.1690102e+00   3.1776300e+01   2.7307301e+01   1.8000000e+02
   4.2141700e+00   3.1867701e+01   2.7418100e+01   1.8100000e+02
   4.2296100e+00   3.1854500e+01   2.7361799e+01   1.8200000e+02
   4.2540898e+00   3.1817600e+01   2.7607500e+01   1.8300000e+02
   4.1747298e+00   3.1788300e+01   2.7368799e+01   1.8400000e+02
   4.1175399e+00   3.1681999e+01   2.7370001e+01   1.8500000e+02
   4.0332098e+00   3.1773800e+01   2.7452999e+01   1.8600000e+02
   3.9870701e+00   3.1792700e+01   2.7398500e+01   1.8700000e+02
   4.1415300e+00   3.1700800e+01   2.7464399e+01   1.8800000e+02
   4.2173600e+00   3.1728800e+01   2.7298300e+01   1.8900000e+02
   4.2329502e+00   3.1626600e+01   2.7254200e+01   1.9000000e+02
   4.1943598e+00   3.1427200e+01   2.7075899e+01   1.9100000e+02
   4.1639900e+00   3.1499300e+01   2.7200800e+01   1.9200000e+02
   4.2058702e+00   3.1577000e+01   2.7182899e+01   1.9300000e+02
   4.1803999e+00   3.1530600e+01   2.7078300e+01   1.9400000e+02
   4.2627101e+00   3.1692301e+01   2.7148001e+01   1.9500000e+02
   4.2544298e+00   3.1724899e+01   2.7240400e+01   1.9600000e+02
   4.3221598e+00   3.1665100e+01   2.7251801e+01   1.9700000e+02
   4.2912402e+00   3.1723000e+01   2.7140400e+01   1.9800000e+02
   4.3652802e+00   3.1647301e+01   2.7086300e+01   1.9900000e+02
   4.3976102e+00   3.1594601e+01   2.7285700e+01   2.0000000e+02
