# Supplementary material for: Chromosome dynamics near the sol-gel phase transition dictate the timing of remote genomic interactions
Source: Nat Commun. 2019 Jun 24;10:2771. doi: 10.1038/s41467-019-10628-9 (PMC6591236; doi:10.1038/s41467-019-10628-9)
Supplement: Supplementary file 3 — Source Data [file 41467_2019_10628_MOESM3_ESM.zip › Source Data/ProcessedData/NonContractedCells/ShortTermImaging/G1G2/G2_55.dat]

   3.3109601e+00   1.8705200e+01   1.7253099e+01   1.0000000e+00
   3.4359200e+00   1.8812099e+01   1.7093500e+01   2.0000000e+00
   3.7230201e+00   1.8495300e+01   1.7239599e+01   3.0000000e+00
   3.7624400e+00   1.8367201e+01   1.7655199e+01   4.0000000e+00
   3.7348900e+00   1.8375999e+01   1.7689199e+01   5.0000000e+00
   3.6462500e+00   1.8435801e+01   1.7679701e+01   6.0000000e+00
   3.5432799e+00   1.8368299e+01   1.7585199e+01   7.0000000e+00
   3.6156499e+00   1.8256500e+01   1.7749201e+01   8.0000000e+00
   3.7526400e+00   1.8269800e+01   1.7619400e+01   9.0000000e+00
   3.6541901e+00   1.8406799e+01   1.7769699e+01   1.0000000e+01
   3.5114300e+00   1.8511000e+01   1.7826900e+01   1.1000000e+01
   3.6373301e+00   1.8548401e+01   1.7745100e+01   1.2000000e+01
   3.8319600e+00   1.8586700e+01   1.7759701e+01   1.3000000e+01
   3.8805201e+00   1.8655300e+01   1.7804100e+01   1.4000000e+01
   3.8885300e+00   1.8702700e+01   1.7741301e+01   1.5000000e+01
   3.9266000e+00   1.8763599e+01   1.7807199e+01   1.6000000e+01
   4.0470700e+00   1.8706900e+01   1.7716400e+01   1.7000000e+01
   3.8599401e+00   1.8805401e+01   1.7756100e+01   1.8000000e+01
   3.8280799e+00   1.8706400e+01   1.7798901e+01   1.9000000e+01
   3.6568899e+00   1.8734100e+01   1.7877501e+01   2.0000000e+01
   3.4961400e+00   1.8726801e+01   1.8084200e+01   2.1000000e+01
   3.3846099e+00   1.8753401e+01   1.7977699e+01   2.2000000e+01
   3.3972700e+00   1.8692301e+01   1.7930300e+01   2.3000000e+01
   3.4734199e+00   1.8667400e+01   1.7907400e+01   2.4000000e+01
   3.4700601e+00   1.8666000e+01   1.7909599e+01   2.5000000e+01
   3.3690600e+00   1.8832500e+01   1.8193001e+01   2.6000000e+01
   3.3568399e+00   1.8836599e+01   1.8172001e+01   2.7000000e+01
   3.2931399e+00   1.8865900e+01   1.8228901e+01   2.8000000e+01
   3.2203701e+00   1.8913900e+01   1.8422800e+01   2.9000000e+01
   3.0932701e+00   1.8871700e+01   1.8422001e+01   3.0000000e+01
   3.2078199e+00   1.8579399e+01   1.8121700e+01   3.1000000e+01
   3.3544800e+00   1.8522499e+01   1.8075199e+01   3.2000000e+01
   3.3196001e+00   1.8469801e+01   1.8171000e+01   3.3000000e+01
   3.3419600e+00   1.8469000e+01   1.8201700e+01   3.4000000e+01
   3.3501799e+00   1.8468300e+01   1.8108200e+01   3.5000000e+01
   3.3471501e+00   1.8397200e+01   1.8202900e+01   3.6000000e+01
   3.2215500e+00   1.8448799e+01   1.8114300e+01   3.7000000e+01
   3.1632299e+00   1.8342100e+01   1.8115700e+01   3.8000000e+01
   3.1430199e+00   1.8370199e+01   1.7936399e+01   3.9000000e+01
   3.2004900e+00   1.8422300e+01   1.8094500e+01   4.0000000e+01
   3.1051900e+00   1.8400400e+01   1.8136900e+01   4.1000000e+01
   3.2615700e+00   1.8302500e+01   1.8199800e+01   4.2000000e+01
   3.3597400e+00   1.8327000e+01   1.8191099e+01   4.3000000e+01
   3.3280399e+00   1.8433300e+01   1.7942400e+01   4.4000000e+01
   3.3830600e+00   1.8445000e+01   1.7960199e+01   4.5000000e+01
   3.4926400e+00   1.8476900e+01   1.8207001e+01   4.6000000e+01
   3.5528300e+00   1.8598200e+01   1.7859200e+01   4.7000000e+01
   3.6003599e+00   1.8620100e+01   1.8057600e+01   4.8000000e+01
   3.7543399e+00   1.8565300e+01   1.8189699e+01   4.9000000e+01
   3.7620001e+00   1.8518600e+01   1.8167999e+01   5.0000000e+01
   3.7797999e+00   1.8473900e+01   1.8245701e+01   5.1000000e+01
   3.6835301e+00   1.8371401e+01   1.8341999e+01   5.2000000e+01
   3.5246799e+00   1.8471600e+01   1.8382299e+01   5.3000000e+01
   3.4317000e+00   1.8530500e+01   1.8520800e+01   5.4000000e+01
   3.4020700e+00   1.8479799e+01   1.8429300e+01   5.5000000e+01
   3.3831301e+00   1.8393299e+01   1.8559500e+01   5.6000000e+01
   3.2117000e+00   1.8459801e+01   1.8466400e+01   5.7000000e+01
   3.2680900e+00   1.8472401e+01   1.8437201e+01   5.8000000e+01
   3.2755499e+00   1.8482100e+01   1.8351999e+01   5.9000000e+01
   3.2940500e+00   1.8480000e+01   1.8312201e+01   6.0000000e+01
   3.2422199e+00   1.8543400e+01   1.8201000e+01   6.1000000e+01
   3.3719499e+00   1.8536699e+01   1.8177601e+01   6.2000000e+01
   3.4158101e+00   1.8473900e+01   1.8078199e+01   6.3000000e+01
   3.3552699e+00   1.8502399e+01   1.8166500e+01   6.4000000e+01
   3.2852800e+00   1.8396099e+01   1.8138100e+01   6.5000000e+01
   3.2234800e+00   1.8385900e+01   1.7992300e+01   6.6000000e+01
   3.2969999e+00   1.8315599e+01   1.8133900e+01   6.7000000e+01
   3.2520399e+00   1.8255501e+01   1.8246799e+01   6.8000000e+01
   3.2166600e+00   1.8225700e+01   1.8217899e+01   6.9000000e+01
   3.1363900e+00   1.8282499e+01   1.8239401e+01   7.0000000e+01
   3.1096001e+00   1.8362499e+01   1.8168600e+01   7.1000000e+01
   2.9715700e+00   1.8464001e+01   1.8177299e+01   7.2000000e+01
   3.0246100e+00   1.8423700e+01   1.8251600e+01   7.3000000e+01
   2.9303601e+00   1.8403200e+01   1.8189600e+01   7.4000000e+01
   2.9643400e+00   1.8386499e+01   1.8174200e+01   7.5000000e+01
   2.9093499e+00   1.8319599e+01   1.8222000e+01   7.6000000e+01
   2.9404099e+00   1.8284800e+01   1.8157000e+01   7.7000000e+01
   3.0265200e+00   1.8328501e+01   1.8161400e+01   7.8000000e+01
   3.0447700e+00   1.8268400e+01   1.8223700e+01   7.9000000e+01
   3.1348801e+00   1.8178699e+01   1.8190100e+01   8.0000000e+01
   3.1987400e+00   1.8176100e+01   1.8156900e+01   8.1000000e+01
   3.3345599e+00   1.8154499e+01   1.8114100e+01   8.2000000e+01
   3.2586200e+00   1.8163500e+01   1.7953600e+01   8.3000000e+01
   3.2452300e+00   1.8143600e+01   1.7947001e+01   8.4000000e+01
   3.1951001e+00   1.8297001e+01   1.7774099e+01   8.5000000e+01
   3.1129200e+00   1.8445101e+01   1.7803101e+01   8.6000000e+01
   2.9917200e+00   1.8413700e+01   1.7887199e+01   8.7000000e+01
   2.9342799e+00   1.8487101e+01   1.7962200e+01   8.8000000e+01
   2.9689901e+00   1.8437700e+01   1.8130800e+01   8.9000000e+01
   2.9572899e+00   1.8399599e+01   1.8096399e+01   9.0000000e+01
   2.9751799e+00   1.8317400e+01   1.7909800e+01   9.1000000e+01
   2.9118199e+00   1.8254299e+01   1.8139900e+01   9.2000000e+01
   2.9902301e+00   1.8227301e+01   1.8166901e+01   9.3000000e+01
   3.0513000e+00   1.8190399e+01   1.8146601e+01   9.4000000e+01
   3.0239601e+00   1.8157900e+01   1.8101999e+01   9.5000000e+01
   2.9882100e+00   1.8215799e+01   1.8264900e+01   9.6000000e+01
   3.0361800e+00   1.8174299e+01   1.8174601e+01   9.7000000e+01
   3.1216400e+00   1.8226700e+01   1.8128401e+01   9.8000000e+01
   3.0545800e+00   1.8292700e+01   1.8206900e+01   9.9000000e+01
   3.1003499e+00   1.8313299e+01   1.8192900e+01   1.0000000e+02
   3.1532700e+00   1.8313101e+01   1.8210400e+01   1.0100000e+02
   3.1216600e+00   1.8287901e+01   1.8207701e+01   1.0200000e+02
   3.1606100e+00   1.8317801e+01   1.8153700e+01   1.0300000e+02
   3.1463001e+00   1.8338499e+01   1.8113800e+01   1.0400000e+02
   2.9964099e+00   1.8419901e+01   1.8122601e+01   1.0500000e+02
   2.9513099e+00   1.8424101e+01   1.8058500e+01   1.0600000e+02
   2.9614501e+00   1.8428499e+01   1.8140699e+01   1.0700000e+02
   2.9483099e+00   1.8364599e+01   1.8181000e+01   1.0800000e+02
   3.0132599e+00   1.8451300e+01   1.8146900e+01   1.0900000e+02
   2.9866099e+00   1.8376200e+01   1.8133801e+01   1.1000000e+02
   2.9238801e+00   1.8420000e+01   1.7912201e+01   1.1100000e+02
   2.9078200e+00   1.8488800e+01   1.8057400e+01   1.1200000e+02
   2.8567600e+00   1.8509199e+01   1.8048401e+01   1.1300000e+02
   2.8547299e+00   1.8460400e+01   1.7990400e+01   1.1400000e+02
   2.8511901e+00   1.8483801e+01   1.8096300e+01   1.1500000e+02
   2.8341200e+00   1.8504499e+01   1.8115499e+01   1.1600000e+02
   2.8496399e+00   1.8472099e+01   1.7981199e+01   1.1700000e+02
   2.8108900e+00   1.8563499e+01   1.8081800e+01   1.1800000e+02
   2.8836701e+00   1.8545700e+01   1.8160801e+01   1.1900000e+02
   2.9231300e+00   1.8531401e+01   1.8093399e+01   1.2000000e+02
   2.9813600e+00   1.8457100e+01   1.8014999e+01   1.2100000e+02
   2.9912100e+00   1.8403900e+01   1.8018101e+01   1.2200000e+02
   3.0733099e+00   1.8233900e+01   1.7793301e+01   1.2300000e+02
   3.0267701e+00   1.8286600e+01   1.7793699e+01   1.2400000e+02
   2.9145100e+00   1.8472700e+01   1.7749300e+01   1.2500000e+02
   2.9668901e+00   1.8477900e+01   1.7939301e+01   1.2600000e+02
   2.9087400e+00   1.8373301e+01   1.7853600e+01   1.2700000e+02
   2.9150701e+00   1.8400999e+01   1.7903900e+01   1.2800000e+02
   2.9175701e+00   1.8395700e+01   1.8191000e+01   1.2900000e+02
   2.9319501e+00   1.8404301e+01   1.8084999e+01   1.3000000e+02
   2.9621100e+00   1.8371500e+01   1.8212000e+01   1.3100000e+02
   2.9334600e+00   1.8354300e+01   1.7864000e+01   1.3200000e+02
   2.8363700e+00   1.8453800e+01   1.8170200e+01   1.3300000e+02
   2.7330501e+00   1.8626200e+01   1.7924500e+01   1.3400000e+02
   2.8242099e+00   1.8660801e+01   1.8039700e+01   1.3500000e+02
   2.7978899e+00   1.8597000e+01   1.7827200e+01   1.3600000e+02
   2.9253099e+00   1.8600300e+01   1.7767300e+01   1.3700000e+02
   2.9099400e+00   1.8627899e+01   1.7762199e+01   1.3800000e+02
   2.9339700e+00   1.8560900e+01   1.7777700e+01   1.3900000e+02
   2.8914900e+00   1.8508900e+01   1.7728500e+01   1.4000000e+02
   2.9454601e+00   1.8488199e+01   1.7823000e+01   1.4100000e+02
   2.9947801e+00   1.8412201e+01   1.7789801e+01   1.4200000e+02
   2.9790001e+00   1.8437099e+01   1.7778999e+01   1.4300000e+02
   2.9956701e+00   1.8423100e+01   1.7833500e+01   1.4400000e+02
   2.9130700e+00   1.8430799e+01   1.7838301e+01   1.4500000e+02
   2.9137001e+00   1.8456301e+01   1.7743799e+01   1.4600000e+02
   2.9294801e+00   1.8473700e+01   1.7826500e+01   1.4700000e+02
   2.9689100e+00   1.8443701e+01   1.7913401e+01   1.4800000e+02
   2.9831600e+00   1.8469400e+01   1.7861300e+01   1.4900000e+02
   2.9857700e+00   1.8435101e+01   1.7866400e+01   1.5000000e+02
   3.0095201e+00   1.8449800e+01   1.7834999e+01   1.5100000e+02
   3.0656199e+00   1.8417700e+01   1.8029200e+01   1.5200000e+02
   3.1065199e+00   1.8267700e+01   1.7841700e+01   1.5300000e+02
   3.0927999e+00   1.8197399e+01   1.7714001e+01   1.5400000e+02
   3.1589601e+00   1.8125500e+01   1.7750900e+01   1.5500000e+02
   3.2565300e+00   1.8126499e+01   1.7640699e+01   1.5600000e+02
   3.2910600e+00   1.7989000e+01   1.7900101e+01   1.5700000e+02
   3.3566401e+00   1.8015200e+01   1.7924801e+01   1.5800000e+02
   3.3202500e+00   1.7975401e+01   1.7865700e+01   1.5900000e+02
   3.3224001e+00   1.7953600e+01   1.7875799e+01   1.6000000e+02
   3.2216599e+00   1.7927700e+01   1.8064199e+01   1.6100000e+02
   3.3327000e+00   1.8014799e+01   1.7964300e+01   1.6200000e+02
   3.2914500e+00   1.8116100e+01   1.7829100e+01   1.6300000e+02
   3.2932200e+00   1.8150700e+01   1.7970800e+01   1.6400000e+02
   3.3098500e+00   1.8107500e+01   1.8096201e+01   1.6500000e+02
   3.3372400e+00   1.8092100e+01   1.7871000e+01   1.6600000e+02
   3.4090400e+00   1.8117599e+01   1.8134100e+01   1.6700000e+02
   3.4131000e+00   1.8088200e+01   1.7889299e+01   1.6800000e+02
   3.4506900e+00   1.8140400e+01   1.8000500e+01   1.6900000e+02
   3.4806900e+00   1.8105301e+01   1.7846399e+01   1.7000000e+02
   3.5927899e+00   1.8051600e+01   1.7797400e+01   1.7100000e+02
   3.7694600e+00   1.7941299e+01   1.7956499e+01   1.7200000e+02
   3.7503500e+00   1.7965200e+01   1.7946800e+01   1.7300000e+02
   3.7688000e+00   1.7968901e+01   1.8024401e+01   1.7400000e+02
   3.7488301e+00   1.7957800e+01   1.7985300e+01   1.7500000e+02
   3.7947900e+00   1.7916000e+01   1.8040001e+01   1.7600000e+02
   3.8540800e+00   1.7839701e+01   1.7931101e+01   1.7700000e+02
   3.7503400e+00   1.7827299e+01   1.7924700e+01   1.7800000e+02
   3.8273900e+00   1.7900299e+01   1.8271500e+01   1.7900000e+02
   3.7843399e+00   1.8007799e+01   1.8031099e+01   1.8000000e+02
   3.6750600e+00   1.8028299e+01   1.7937799e+01   1.8100000e+02
   3.7049401e+00   1.8053600e+01   1.8076700e+01   1.8200000e+02
   3.7098200e+00   1.7984100e+01   1.7948700e+01   1.8300000e+02
   3.7028999e+00   1.7996000e+01   1.8103500e+01   1.8400000e+02
   3.7573099e+00   1.7999901e+01   1.8201500e+01   1.8500000e+02
   3.8503599e+00   1.7948299e+01   1.8153500e+01   1.8600000e+02
   3.8831100e+00   1.7924400e+01   1.7893000e+01   1.8700000e+02
   3.8505900e+00   1.7939600e+01   1.7907900e+01   1.8800000e+02
   3.8949201e+00   1.7933201e+01   1.7800600e+01   1.8900000e+02
   3.8881099e+00   1.7895100e+01   1.7887300e+01   1.9000000e+02
   3.8318300e+00   1.7857800e+01   1.7852600e+01   1.9100000e+02
   3.9077599e+00   1.7922701e+01   1.7866600e+01   1.9200000e+02
   3.9676199e+00   1.7949900e+01   1.7745399e+01   1.9300000e+02
   3.8286800e+00   1.7899401e+01   1.7851101e+01   1.9400000e+02
   3.8604300e+00   1.7884899e+01   1.7830500e+01   1.9500000e+02
   3.6979101e+00   1.7853399e+01   1.7868000e+01   1.9600000e+02
   3.7146101e+00   1.7926701e+01   1.8054899e+01   1.9700000e+02
   3.7493801e+00   1.7917299e+01   1.8049200e+01   1.9800000e+02
   3.6733000e+00   1.7958099e+01   1.7960800e+01   1.9900000e+02
   3.7370100e+00   1.7957300e+01   1.8143900e+01   2.0000000e+02
