# Supplementary material for: Chromosome dynamics near the sol-gel phase transition dictate the timing of remote genomic interactions
Source: Nat Commun. 2019 Jun 24;10:2771. doi: 10.1038/s41467-019-10628-9 (PMC6591236; doi:10.1038/s41467-019-10628-9)
Supplement: Supplementary file 3 — Source Data [file 41467_2019_10628_MOESM3_ESM.zip › Source Data/ProcessedData/NonContractedCells/ShortTermImaging/G1G2/G2_53.dat]

   4.5976300e+00   1.7465300e+01   1.7927700e+01   1.0000000e+00
   4.9018502e+00   1.7499701e+01   1.7847000e+01   2.0000000e+00
   4.7528100e+00   1.7544001e+01   1.7988400e+01   3.0000000e+00
   4.8126798e+00   1.7706400e+01   1.8062799e+01   4.0000000e+00
   4.8779602e+00   1.7470600e+01   1.8083500e+01   5.0000000e+00
   4.8810902e+00   1.7411400e+01   1.8035900e+01   6.0000000e+00
   4.9896698e+00   1.7455700e+01   1.7868700e+01   7.0000000e+00
   5.0666599e+00   1.7558500e+01   1.7868799e+01   8.0000000e+00
   5.0080500e+00   1.7539400e+01   1.8019400e+01   9.0000000e+00
   5.0334702e+00   1.7446899e+01   1.8047501e+01   1.0000000e+01
   5.0467701e+00   1.7594999e+01   1.8165600e+01   1.1000000e+01
   4.9410501e+00   1.7873501e+01   1.8204201e+01   1.2000000e+01
   4.9949002e+00   1.7750299e+01   1.8087200e+01   1.3000000e+01
   4.8964901e+00   1.7696800e+01   1.8258301e+01   1.4000000e+01
   4.8997302e+00   1.7997299e+01   1.8208799e+01   1.5000000e+01
   5.1041002e+00   1.7667900e+01   1.8238800e+01   1.6000000e+01
   5.2901402e+00   1.7933399e+01   1.8129900e+01   1.7000000e+01
   5.1424098e+00   1.8180700e+01   1.8173500e+01   1.8000000e+01
   5.1330400e+00   1.8451401e+01   1.8291000e+01   1.9000000e+01
   5.0587101e+00   1.8383400e+01   1.8264299e+01   2.0000000e+01
   5.2715101e+00   1.8327400e+01   1.8299299e+01   2.1000000e+01
   5.1374502e+00   1.8225700e+01   1.8241199e+01   2.2000000e+01
   5.0456400e+00   1.8234501e+01   1.8335300e+01   2.3000000e+01
   5.0110502e+00   1.8168900e+01   1.8062300e+01   2.4000000e+01
   4.9991202e+00   1.8218399e+01   1.8011600e+01   2.5000000e+01
   5.0150199e+00   1.7978201e+01   1.7857401e+01   2.6000000e+01
   5.0847702e+00   1.8224199e+01   1.7942101e+01   2.7000000e+01
   4.8691602e+00   1.8119801e+01   1.7906099e+01   2.8000000e+01
   5.0732999e+00   1.8264500e+01   1.8089500e+01   2.9000000e+01
   5.0409899e+00   1.8097300e+01   1.7975500e+01   3.0000000e+01
   5.2656002e+00   1.8284300e+01   1.7917601e+01   3.1000000e+01
   5.3060298e+00   1.8291500e+01   1.7821899e+01   3.2000000e+01
   5.3964200e+00   1.8488501e+01   1.8081800e+01   3.3000000e+01
   5.4367399e+00   1.8534201e+01   1.8075600e+01   3.4000000e+01
   5.4322701e+00   1.8504601e+01   1.8065500e+01   3.5000000e+01
   5.6078000e+00   1.8535500e+01   1.8043400e+01   3.6000000e+01
   5.7304001e+00   1.8474300e+01   1.8020599e+01   3.7000000e+01
   5.7241201e+00   1.8430401e+01   1.8140600e+01   3.8000000e+01
   5.7740002e+00   1.8659300e+01   1.8113100e+01   3.9000000e+01
   5.6893001e+00   1.8826900e+01   1.8183800e+01   4.0000000e+01
   5.6222801e+00   1.8728800e+01   1.8163799e+01   4.1000000e+01
   5.7360501e+00   1.8705900e+01   1.8267401e+01   4.2000000e+01
   5.7909999e+00   1.8857500e+01   1.8277100e+01   4.3000000e+01
   5.6688399e+00   1.8602600e+01   1.8075399e+01   4.4000000e+01
   5.4562101e+00   1.8570200e+01   1.8024099e+01   4.5000000e+01
   5.2358398e+00   1.8545799e+01   1.8083099e+01   4.6000000e+01
   5.2414298e+00   1.8902500e+01   1.8136700e+01   4.7000000e+01
   5.5451002e+00   1.8720301e+01   1.8032600e+01   4.8000000e+01
   5.5180202e+00   1.8962200e+01   1.8175900e+01   4.9000000e+01
   5.6393099e+00   1.9150900e+01   1.8275400e+01   5.0000000e+01
   5.3938398e+00   1.9195499e+01   1.8266600e+01   5.1000000e+01
   5.1867599e+00   1.9086500e+01   1.8218700e+01   5.2000000e+01
   4.8526602e+00   1.9197599e+01   1.8296101e+01   5.3000000e+01
   4.8656001e+00   1.8747999e+01   1.8034700e+01   5.4000000e+01
   4.7869802e+00   1.8584000e+01   1.7943100e+01   5.5000000e+01
   4.6973500e+00   1.8617201e+01   1.7944700e+01   5.6000000e+01
   4.4642801e+00   1.8542900e+01   1.7837700e+01   5.7000000e+01
   4.2712002e+00   1.8724501e+01   1.7807301e+01   5.8000000e+01
   4.2592301e+00   1.8656099e+01   1.7775900e+01   5.9000000e+01
   4.2635999e+00   1.8611000e+01   1.7595600e+01   6.0000000e+01
   4.2004600e+00   1.8452000e+01   1.7647800e+01   6.1000000e+01
   4.0951600e+00   1.8283800e+01   1.7600500e+01   6.2000000e+01
   4.2452898e+00   1.8125500e+01   1.7575800e+01   6.3000000e+01
   4.4288201e+00   1.8111799e+01   1.7635300e+01   6.4000000e+01
   4.4590902e+00   1.8264400e+01   1.7657101e+01   6.5000000e+01
   4.4233398e+00   1.8016001e+01   1.7702700e+01   6.6000000e+01
   4.5002198e+00   1.8211399e+01   1.7868900e+01   6.7000000e+01
   4.6121998e+00   1.8093100e+01   1.7701700e+01   6.8000000e+01
   4.6636200e+00   1.8066200e+01   1.7921600e+01   6.9000000e+01
   4.8209400e+00   1.8161699e+01   1.7898600e+01   7.0000000e+01
   4.8947501e+00   1.8015301e+01   1.7867399e+01   7.1000000e+01
   4.9580202e+00   1.8098700e+01   1.8019699e+01   7.2000000e+01
   4.9011998e+00   1.7884600e+01   1.7894501e+01   7.3000000e+01
   4.6948800e+00   1.7944201e+01   1.7857300e+01   7.4000000e+01
   4.6012402e+00   1.7761700e+01   1.7823999e+01   7.5000000e+01
   4.7406902e+00   1.7679001e+01   1.7693701e+01   7.6000000e+01
   5.0140800e+00   1.7587900e+01   1.7798300e+01   7.7000000e+01
   5.1119800e+00   1.7618999e+01   1.7655399e+01   7.8000000e+01
   5.1571598e+00   1.7806700e+01   1.7714600e+01   7.9000000e+01
   5.1061802e+00   1.7899500e+01   1.7882799e+01   8.0000000e+01
   4.9734702e+00   1.8224800e+01   1.7923599e+01   8.1000000e+01
   4.9806399e+00   1.8473301e+01   1.7693100e+01   8.2000000e+01
   4.8559799e+00   1.8425400e+01   1.7790100e+01   8.3000000e+01
   5.0077901e+00   1.8601101e+01   1.7868999e+01   8.4000000e+01
   4.9279699e+00   1.8387400e+01   1.7702101e+01   8.5000000e+01
   5.0686598e+00   1.8429800e+01   1.7779800e+01   8.6000000e+01
   5.0652699e+00   1.8469801e+01   1.7752600e+01   8.7000000e+01
   5.2542100e+00   1.8489500e+01   1.7851700e+01   8.8000000e+01
   5.4586802e+00   1.8315701e+01   1.7831800e+01   8.9000000e+01
   5.6365800e+00   1.8415501e+01   1.7799500e+01   9.0000000e+01
   5.3670201e+00   1.8233299e+01   1.7783800e+01   9.1000000e+01
   5.4798102e+00   1.8071899e+01   1.7863701e+01   9.2000000e+01
   5.7078700e+00   1.8012100e+01   1.7927099e+01   9.3000000e+01
   5.6326900e+00   1.8100700e+01   1.7918301e+01   9.4000000e+01
   5.6803999e+00   1.8168400e+01   1.7885799e+01   9.5000000e+01
   5.4825802e+00   1.8117001e+01   1.7931999e+01   9.6000000e+01
   5.4490199e+00   1.8012699e+01   1.8020800e+01   9.7000000e+01
   5.4745102e+00   1.7908300e+01   1.7795700e+01   9.8000000e+01
   5.5111899e+00   1.7935101e+01   1.7843901e+01   9.9000000e+01
   5.5036001e+00   1.8132099e+01   1.7710199e+01   1.0000000e+02
   5.3770299e+00   1.8151800e+01   1.7680000e+01   1.0100000e+02
   5.2908401e+00   1.8117300e+01   1.7510500e+01   1.0200000e+02
   5.1251998e+00   1.8072100e+01   1.7613600e+01   1.0300000e+02
   5.2896299e+00   1.8211399e+01   1.7639400e+01   1.0400000e+02
   5.1988802e+00   1.8274799e+01   1.7664101e+01   1.0500000e+02
   4.9467402e+00   1.8303900e+01   1.7913700e+01   1.0600000e+02
   5.3278198e+00   1.8119499e+01   1.7798901e+01   1.0700000e+02
   5.0995598e+00   1.8090599e+01   1.7598301e+01   1.0800000e+02
   5.0330000e+00   1.8057600e+01   1.7576599e+01   1.0900000e+02
   4.9724698e+00   1.8286900e+01   1.7694500e+01   1.1000000e+02
   4.9318399e+00   1.8354900e+01   1.7647400e+01   1.1100000e+02
   4.6593399e+00   1.8313900e+01   1.7700800e+01   1.1200000e+02
   4.4654198e+00   1.8485100e+01   1.7755600e+01   1.1300000e+02
   4.5267701e+00   1.8459801e+01   1.7928101e+01   1.1400000e+02
   4.5746002e+00   1.8482500e+01   1.7966700e+01   1.1500000e+02
   4.7143002e+00   1.8256599e+01   1.8007000e+01   1.1600000e+02
   4.8199501e+00   1.8225401e+01   1.8118000e+01   1.1700000e+02
   4.9091401e+00   1.8315201e+01   1.8191099e+01   1.1800000e+02
   4.8075500e+00   1.8444700e+01   1.8046801e+01   1.1900000e+02
   4.7290301e+00   1.8556101e+01   1.8198799e+01   1.2000000e+02
   4.4853601e+00   1.8663401e+01   1.8264700e+01   1.2100000e+02
   4.6438298e+00   1.8503099e+01   1.8148300e+01   1.2200000e+02
   4.5460601e+00   1.8474199e+01   1.8108801e+01   1.2300000e+02
   4.5634398e+00   1.8570101e+01   1.8066700e+01   1.2400000e+02
   4.6677799e+00   1.8400900e+01   1.8036800e+01   1.2500000e+02
   4.7281098e+00   1.8554899e+01   1.8119801e+01   1.2600000e+02
   4.6282902e+00   1.8431801e+01   1.8283001e+01   1.2700000e+02
   4.6653500e+00   1.8592800e+01   1.8229099e+01   1.2800000e+02
   4.5971899e+00   1.8648701e+01   1.8187099e+01   1.2900000e+02
   4.6529698e+00   1.8487200e+01   1.8006300e+01   1.3000000e+02
   4.7144098e+00   1.8486200e+01   1.7933599e+01   1.3100000e+02
   4.3057499e+00   1.8398100e+01   1.7928101e+01   1.3200000e+02
   4.3924298e+00   1.8350201e+01   1.7920200e+01   1.3300000e+02
   4.5086198e+00   1.8577101e+01   1.8111099e+01   1.3400000e+02
   4.4936800e+00   1.8728901e+01   1.8015100e+01   1.3500000e+02
   4.4723701e+00   1.8502899e+01   1.7870501e+01   1.3600000e+02
   4.4962401e+00   1.8673800e+01   1.8081699e+01   1.3700000e+02
   4.5556798e+00   1.8766300e+01   1.8059700e+01   1.3800000e+02
   4.4124298e+00   1.8771200e+01   1.8030199e+01   1.3900000e+02
   4.4134402e+00   1.8735701e+01   1.8086901e+01   1.4000000e+02
   4.2963700e+00   1.8798201e+01   1.8056200e+01   1.4100000e+02
   4.3190899e+00   1.8673201e+01   1.8123800e+01   1.4200000e+02
   4.3819499e+00   1.8756901e+01   1.8024200e+01   1.4300000e+02
   4.3506298e+00   1.8637199e+01   1.8014900e+01   1.4400000e+02
   4.4317398e+00   1.8567499e+01   1.8087400e+01   1.4500000e+02
   4.4898801e+00   1.8221500e+01   1.7812201e+01   1.4600000e+02
   4.6843901e+00   1.8079201e+01   1.7555401e+01   1.4700000e+02
   4.7252202e+00   1.8503799e+01   1.7607100e+01   1.4800000e+02
   4.6242399e+00   1.8540001e+01   1.7654301e+01   1.4900000e+02
   4.6277099e+00   1.8539101e+01   1.7646700e+01   1.5000000e+02
   4.6960101e+00   1.8135000e+01   1.7451099e+01   1.5100000e+02
   4.6531601e+00   1.8112600e+01   1.7553400e+01   1.5200000e+02
   4.7562399e+00   1.7976601e+01   1.7537399e+01   1.5300000e+02
   4.6004400e+00   1.8147900e+01   1.7474300e+01   1.5400000e+02
   4.4250498e+00   1.8244499e+01   1.7595400e+01   1.5500000e+02
   4.6266899e+00   1.8123301e+01   1.7667101e+01   1.5600000e+02
   4.5998001e+00   1.8209299e+01   1.7582500e+01   1.5700000e+02
   4.4647198e+00   1.8094400e+01   1.7610100e+01   1.5800000e+02
   4.7970600e+00   1.8143801e+01   1.7347601e+01   1.5900000e+02
   4.6938901e+00   1.8063900e+01   1.7458401e+01   1.6000000e+02
   4.6549802e+00   1.8079500e+01   1.7466600e+01   1.6100000e+02
   4.8555598e+00   1.8140699e+01   1.7560900e+01   1.6200000e+02
   4.7125401e+00   1.8164000e+01   1.7517401e+01   1.6300000e+02
   4.5132499e+00   1.8094500e+01   1.7571400e+01   1.6400000e+02
   4.4072599e+00   1.8031900e+01   1.7359100e+01   1.6500000e+02
   4.3291001e+00   1.8166300e+01   1.7194099e+01   1.6600000e+02
   4.3478599e+00   1.8190901e+01   1.7393700e+01   1.6700000e+02
   4.5734801e+00   1.8246599e+01   1.7265699e+01   1.6800000e+02
   4.5158801e+00   1.8353500e+01   1.7309099e+01   1.6900000e+02
   4.4731002e+00   1.8832100e+01   1.7594101e+01   1.7000000e+02
   4.4576001e+00   1.9047400e+01   1.7649900e+01   1.7100000e+02
   4.5051699e+00   1.9120100e+01   1.7726200e+01   1.7200000e+02
   4.7817898e+00   1.8915199e+01   1.7660000e+01   1.7300000e+02
   5.0108900e+00   1.8553699e+01   1.7372900e+01   1.7400000e+02
   4.9398599e+00   1.8470501e+01   1.7311501e+01   1.7500000e+02
   4.7317500e+00   1.8588800e+01   1.7521900e+01   1.7600000e+02
   5.0226798e+00   1.8541100e+01   1.7559900e+01   1.7700000e+02
   5.1274099e+00   1.8380100e+01   1.7556299e+01   1.7800000e+02
   4.8547301e+00   1.8730900e+01   1.7633600e+01   1.7900000e+02
   4.7318001e+00   1.8755100e+01   1.7890800e+01   1.8000000e+02
   4.4842801e+00   1.8683800e+01   1.7913200e+01   1.8100000e+02
   4.4127102e+00   1.8874701e+01   1.7992500e+01   1.8200000e+02
   4.2669001e+00   1.8954599e+01   1.8104200e+01   1.8300000e+02
   4.4677901e+00   1.8985800e+01   1.8077101e+01   1.8400000e+02
   4.3926902e+00   1.8915899e+01   1.7776899e+01   1.8500000e+02
   4.4178700e+00   1.8698799e+01   1.7808100e+01   1.8600000e+02
   4.5097699e+00   1.8876101e+01   1.7902599e+01   1.8700000e+02
   4.4338298e+00   1.9210100e+01   1.8010900e+01   1.8800000e+02
   4.4379101e+00   1.9306000e+01   1.7977100e+01   1.8900000e+02
   4.6434798e+00   1.9448200e+01   1.8176100e+01   1.9000000e+02
   4.6395602e+00   1.9371599e+01   1.8049700e+01   1.9100000e+02
   4.5860400e+00   1.9314400e+01   1.7925501e+01   1.9200000e+02
   4.8045802e+00   1.9281700e+01   1.7746901e+01   1.9300000e+02
   4.6276999e+00   1.9302999e+01   1.7762400e+01   1.9400000e+02
   4.5248899e+00   1.9464300e+01   1.7915100e+01   1.9500000e+02
   4.5606298e+00   1.9686199e+01   1.8000999e+01   1.9600000e+02
   4.4380298e+00   2.0050100e+01   1.8036800e+01   1.9700000e+02
   4.4095802e+00   2.0379999e+01   1.8227699e+01   1.9800000e+02
   4.4109001e+00   2.0554800e+01   1.8123800e+01   1.9900000e+02
   4.4647298e+00   2.0698799e+01   1.8091900e+01   2.0000000e+02
