# Supplementary material for: Chromosome dynamics near the sol-gel phase transition dictate the timing of remote genomic interactions
Source: Nat Commun. 2019 Jun 24;10:2771. doi: 10.1038/s41467-019-10628-9 (PMC6591236; doi:10.1038/s41467-019-10628-9)
Supplement: Supplementary file 3 — Source Data [file 41467_2019_10628_MOESM3_ESM.zip › Source Data/ProcessedData/NonContractedCells/ShortTermImaging/G1G2/G2_52.dat]

   7.8274698e+00   1.3833900e+01   2.6615499e+01   1.0000000e+00
   7.9063802e+00   1.3997800e+01   2.6992001e+01   2.0000000e+00
   7.7032099e+00   1.4018200e+01   2.6671600e+01   3.0000000e+00
   7.6561098e+00   1.4124300e+01   2.6967400e+01   4.0000000e+00
   7.7587199e+00   1.4019600e+01   2.7419399e+01   5.0000000e+00
   7.6041298e+00   1.3937300e+01   2.7503000e+01   6.0000000e+00
   7.4562402e+00   1.3816500e+01   2.7749500e+01   7.0000000e+00
   7.3904500e+00   1.3777800e+01   2.7664400e+01   8.0000000e+00
   7.4422302e+00   1.3940700e+01   2.7663300e+01   9.0000000e+00
   7.4826198e+00   1.4018800e+01   2.7728100e+01   1.0000000e+01
   7.3928399e+00   1.4025100e+01   2.7688200e+01   1.1000000e+01
   7.2223201e+00   1.3853900e+01   2.7631500e+01   1.2000000e+01
   7.1792698e+00   1.3748800e+01   2.7391600e+01   1.3000000e+01
   7.1904502e+00   1.3639000e+01   2.7292999e+01   1.4000000e+01
   7.2870898e+00   1.3799000e+01   2.7083500e+01   1.5000000e+01
   7.4062700e+00   1.3975600e+01   2.6777000e+01   1.6000000e+01
   7.5434799e+00   1.4002400e+01   2.6580299e+01   1.7000000e+01
   7.6259298e+00   1.3964000e+01   2.6525900e+01   1.8000000e+01
   7.6280499e+00   1.3973800e+01   2.6453899e+01   1.9000000e+01
   7.7126098e+00   1.4058000e+01   2.6751900e+01   2.0000000e+01
   7.8642302e+00   1.4066200e+01   2.6878401e+01   2.1000000e+01
   7.9862599e+00   1.4189600e+01   2.7014601e+01   2.2000000e+01
   7.9897699e+00   1.4343900e+01   2.7024500e+01   2.3000000e+01
   7.9434900e+00   1.4536900e+01   2.7186001e+01   2.4000000e+01
   7.8453999e+00   1.4588300e+01   2.7169201e+01   2.5000000e+01
   7.7565498e+00   1.4856400e+01   2.7070200e+01   2.6000000e+01
   7.7986698e+00   1.4900700e+01   2.7044201e+01   2.7000000e+01
   7.8082700e+00   1.5185000e+01   2.7245300e+01   2.8000000e+01
   7.6678600e+00   1.5156500e+01   2.7289900e+01   2.9000000e+01
   7.7628999e+00   1.5352500e+01   2.7412901e+01   3.0000000e+01
   7.7877402e+00   1.5376900e+01   2.7252001e+01   3.1000000e+01
   7.8333502e+00   1.5331100e+01   2.6993401e+01   3.2000000e+01
   7.7763700e+00   1.5229600e+01   2.6869499e+01   3.3000000e+01
   7.8460598e+00   1.5197800e+01   2.6785801e+01   3.4000000e+01
   7.9710999e+00   1.5251200e+01   2.6602699e+01   3.5000000e+01
   8.0275803e+00   1.5186100e+01   2.6562799e+01   3.6000000e+01
   7.9643998e+00   1.5134200e+01   2.6557199e+01   3.7000000e+01
   8.0302601e+00   1.5100100e+01   2.6529699e+01   3.8000000e+01
   8.1334801e+00   1.5204000e+01   2.6536100e+01   3.9000000e+01
   8.1257896e+00   1.5259700e+01   2.6521200e+01   4.0000000e+01
   8.1611099e+00   1.5199600e+01   2.6198601e+01   4.1000000e+01
   8.1171103e+00   1.5017100e+01   2.6093300e+01   4.2000000e+01
   7.9639802e+00   1.4823500e+01   2.6078699e+01   4.3000000e+01
   7.9245701e+00   1.4959300e+01   2.6037901e+01   4.4000000e+01
   7.8717198e+00   1.4944300e+01   2.6132900e+01   4.5000000e+01
   7.8460598e+00   1.4992400e+01   2.6041800e+01   4.6000000e+01
   7.7885699e+00   1.4998900e+01   2.6047100e+01   4.7000000e+01
   7.7425799e+00   1.5004400e+01   2.6080400e+01   4.8000000e+01
   7.6518502e+00   1.4862800e+01   2.6067301e+01   4.9000000e+01
   7.5741401e+00   1.4822200e+01   2.6006800e+01   5.0000000e+01
   7.5911698e+00   1.4744700e+01   2.6121201e+01   5.1000000e+01
   7.5024099e+00   1.4643800e+01   2.6111401e+01   5.2000000e+01
   7.5047002e+00   1.4633000e+01   2.6153900e+01   5.3000000e+01
   7.5541601e+00   1.4545300e+01   2.6224501e+01   5.4000000e+01
   7.5668402e+00   1.4585000e+01   2.6176300e+01   5.5000000e+01
   7.4623699e+00   1.4586500e+01   2.6131599e+01   5.6000000e+01
   7.3664098e+00   1.4588600e+01   2.6186899e+01   5.7000000e+01
   7.3052902e+00   1.4587100e+01   2.6287001e+01   5.8000000e+01
   7.3204098e+00   1.4638700e+01   2.6386400e+01   5.9000000e+01
   7.3417401e+00   1.4705900e+01   2.6284800e+01   6.0000000e+01
   7.3330202e+00   1.4707600e+01   2.6318199e+01   6.1000000e+01
   7.3511901e+00   1.4576900e+01   2.6551001e+01   6.2000000e+01
   7.4877601e+00   1.4529200e+01   2.6615801e+01   6.3000000e+01
   7.4847398e+00   1.4602500e+01   2.6760599e+01   6.4000000e+01
   7.6135101e+00   1.4641700e+01   2.6574900e+01   6.5000000e+01
   7.4596801e+00   1.4693700e+01   2.6822100e+01   6.6000000e+01
   7.4651499e+00   1.4695100e+01   2.6640600e+01   6.7000000e+01
   7.4312000e+00   1.4568300e+01   2.6659401e+01   6.8000000e+01
   7.4727802e+00   1.4577200e+01   2.6528299e+01   6.9000000e+01
   7.4219198e+00   1.4636900e+01   2.6690100e+01   7.0000000e+01
   7.4110899e+00   1.4772400e+01   2.6752701e+01   7.1000000e+01
   7.4604201e+00   1.4850800e+01   2.6905300e+01   7.2000000e+01
   7.4580598e+00   1.4748900e+01   2.6898600e+01   7.3000000e+01
   7.3522501e+00   1.4710500e+01   2.6736401e+01   7.4000000e+01
   7.4507499e+00   1.4623400e+01   2.6935400e+01   7.5000000e+01
   7.3802199e+00   1.4662200e+01   2.6964600e+01   7.6000000e+01
   7.4221601e+00   1.4726200e+01   2.7063900e+01   7.7000000e+01
   7.3466401e+00   1.4697400e+01   2.7131100e+01   7.8000000e+01
   7.4918299e+00   1.4715200e+01   2.7089500e+01   7.9000000e+01
   7.4445500e+00   1.4737600e+01   2.7293501e+01   8.0000000e+01
   7.4762001e+00   1.4774000e+01   2.7228701e+01   8.1000000e+01
   7.4367399e+00   1.4881300e+01   2.7364201e+01   8.2000000e+01
   7.3996000e+00   1.4852800e+01   2.7368601e+01   8.3000000e+01
   7.4422798e+00   1.4897200e+01   2.7318701e+01   8.4000000e+01
   7.5592098e+00   1.5075200e+01   2.7158701e+01   8.5000000e+01
   7.6616702e+00   1.5151700e+01   2.7052999e+01   8.6000000e+01
   7.6901598e+00   1.5276600e+01   2.7209999e+01   8.7000000e+01
   7.6596899e+00   1.5376700e+01   2.7177200e+01   8.8000000e+01
   7.6567302e+00   1.5480800e+01   2.7284100e+01   8.9000000e+01
   7.7134199e+00   1.5732300e+01   2.7237400e+01   9.0000000e+01
   7.7735701e+00   1.5778000e+01   2.7307100e+01   9.1000000e+01
   7.7392302e+00   1.5889700e+01   2.7292400e+01   9.2000000e+01
   7.7675700e+00   1.6009001e+01   2.7308100e+01   9.3000000e+01
   7.7639399e+00   1.5922400e+01   2.7317801e+01   9.4000000e+01
   7.7939301e+00   1.5842200e+01   2.7195101e+01   9.5000000e+01
   7.8032899e+00   1.5885800e+01   2.7146500e+01   9.6000000e+01
   7.8146601e+00   1.5790400e+01   2.6979401e+01   9.7000000e+01
   7.8418598e+00   1.5695500e+01   2.7024401e+01   9.8000000e+01
   7.7788100e+00   1.5603700e+01   2.6926500e+01   9.9000000e+01
   7.7681599e+00   1.5612700e+01   2.6840000e+01   1.0000000e+02
   7.7915301e+00   1.5566900e+01   2.6833599e+01   1.0100000e+02
   7.8244300e+00   1.5546500e+01   2.6635401e+01   1.0200000e+02
   7.7975101e+00   1.5567900e+01   2.6856199e+01   1.0300000e+02
   7.8182802e+00   1.5542300e+01   2.6872400e+01   1.0400000e+02
   7.8183098e+00   1.5444800e+01   2.6836901e+01   1.0500000e+02
   7.8375702e+00   1.5416600e+01   2.6661900e+01   1.0600000e+02
   7.8521299e+00   1.5423600e+01   2.6799801e+01   1.0700000e+02
   7.7835498e+00   1.5354900e+01   2.6783199e+01   1.0800000e+02
   7.8104901e+00   1.5380700e+01   2.6724001e+01   1.0900000e+02
   7.7927299e+00   1.5317900e+01   2.6893700e+01   1.1000000e+02
   7.8096099e+00   1.5415400e+01   2.6769899e+01   1.1100000e+02
   7.7819300e+00   1.5396700e+01   2.6728800e+01   1.1200000e+02
   7.7835102e+00   1.5425500e+01   2.6588699e+01   1.1300000e+02
   7.7785702e+00   1.5484100e+01   2.6686199e+01   1.1400000e+02
   7.6289401e+00   1.5417300e+01   2.6859699e+01   1.1500000e+02
   7.6608701e+00   1.5347000e+01   2.6806999e+01   1.1600000e+02
   7.6316700e+00   1.5332100e+01   2.6874001e+01   1.1700000e+02
   7.5929999e+00   1.5201500e+01   2.6949200e+01   1.1800000e+02
   7.5867100e+00   1.5057500e+01   2.6813000e+01   1.1900000e+02
   7.4658999e+00   1.4883300e+01   2.6839399e+01   1.2000000e+02
   7.4332700e+00   1.4833100e+01   2.6842600e+01   1.2100000e+02
   7.3306699e+00   1.4794100e+01   2.6857000e+01   1.2200000e+02
   7.2753701e+00   1.4861300e+01   2.6783800e+01   1.2300000e+02
   7.3242402e+00   1.4866800e+01   2.6829201e+01   1.2400000e+02
   7.2990999e+00   1.4886800e+01   2.6863001e+01   1.2500000e+02
   7.3411498e+00   1.4932300e+01   2.6912201e+01   1.2600000e+02
   7.3997202e+00   1.4951000e+01   2.6845100e+01   1.2700000e+02
   7.4682002e+00   1.4896800e+01   2.6900999e+01   1.2800000e+02
   7.4794402e+00   1.4903700e+01   2.6968000e+01   1.2900000e+02
   7.4714599e+00   1.4909400e+01   2.6928499e+01   1.3000000e+02
   7.4070802e+00   1.4852600e+01   2.6902300e+01   1.3100000e+02
   7.4153199e+00   1.4819500e+01   2.6959499e+01   1.3200000e+02
   7.3347301e+00   1.4916200e+01   2.6913401e+01   1.3300000e+02
   7.3817701e+00   1.4854400e+01   2.6851900e+01   1.3400000e+02
   7.3574901e+00   1.4917700e+01   2.6917200e+01   1.3500000e+02
   7.3032999e+00   1.4680600e+01   2.6831800e+01   1.3600000e+02
   7.3462601e+00   1.4618000e+01   2.6918900e+01   1.3700000e+02
   7.4137702e+00   1.4620800e+01   2.6721500e+01   1.3800000e+02
   7.4106202e+00   1.4582000e+01   2.6681400e+01   1.3900000e+02
   7.3318400e+00   1.4543800e+01   2.6718599e+01   1.4000000e+02
   7.3537502e+00   1.4517800e+01   2.6612301e+01   1.4100000e+02
   7.3000398e+00   1.4576200e+01   2.6781099e+01   1.4200000e+02
   7.2537198e+00   1.4561100e+01   2.6625601e+01   1.4300000e+02
   7.2616401e+00   1.4484900e+01   2.6580799e+01   1.4400000e+02
   7.2520399e+00   1.4479600e+01   2.6718800e+01   1.4500000e+02
   7.2703099e+00   1.4622300e+01   2.6668301e+01   1.4600000e+02
   7.2933402e+00   1.4652800e+01   2.6632200e+01   1.4700000e+02
   7.2981901e+00   1.4752200e+01   2.6622801e+01   1.4800000e+02
   7.3195901e+00   1.4762600e+01   2.6673000e+01   1.4900000e+02
   7.2859602e+00   1.4787200e+01   2.6622499e+01   1.5000000e+02
   7.2931900e+00   1.4772600e+01   2.6811399e+01   1.5100000e+02
   7.3414202e+00   1.4803500e+01   2.6754900e+01   1.5200000e+02
   7.3445601e+00   1.4772200e+01   2.6759399e+01   1.5300000e+02
   7.3366199e+00   1.4765200e+01   2.6696100e+01   1.5400000e+02
   7.3435998e+00   1.4711200e+01   2.6634701e+01   1.5500000e+02
   7.2828898e+00   1.4730400e+01   2.6562700e+01   1.5600000e+02
   7.2230902e+00   1.4652900e+01   2.6480000e+01   1.5700000e+02
   7.2939100e+00   1.4698200e+01   2.6502800e+01   1.5800000e+02
   7.2995901e+00   1.4725000e+01   2.6560400e+01   1.5900000e+02
   7.2765398e+00   1.4761100e+01   2.6519600e+01   1.6000000e+02
   7.3014302e+00   1.4768500e+01   2.6608999e+01   1.6100000e+02
   7.3365402e+00   1.4786500e+01   2.6532600e+01   1.6200000e+02
   7.3552499e+00   1.4911300e+01   2.6528500e+01   1.6300000e+02
   7.3818402e+00   1.4955200e+01   2.6491301e+01   1.6400000e+02
   7.3465400e+00   1.5134200e+01   2.6422199e+01   1.6500000e+02
   7.4125199e+00   1.5096800e+01   2.6381201e+01   1.6600000e+02
   7.3989701e+00   1.5020800e+01   2.6452200e+01   1.6700000e+02
   7.5067201e+00   1.5054600e+01   2.6452801e+01   1.6800000e+02
   7.4878898e+00   1.5033000e+01   2.6339899e+01   1.6900000e+02
   7.4308701e+00   1.4888600e+01   2.6510300e+01   1.7000000e+02
   7.3658400e+00   1.4832200e+01   2.6492599e+01   1.7100000e+02
   7.3093300e+00   1.4814200e+01   2.6474800e+01   1.7200000e+02
   7.4104800e+00   1.4877200e+01   2.6508301e+01   1.7300000e+02
   7.4588499e+00   1.4771900e+01   2.6486500e+01   1.7400000e+02
   7.3893399e+00   1.4807200e+01   2.6530701e+01   1.7500000e+02
   7.3473001e+00   1.4873600e+01   2.6626400e+01   1.7600000e+02
   7.3585200e+00   1.4730300e+01   2.6551600e+01   1.7700000e+02
   7.3454199e+00   1.4706600e+01   2.6491400e+01   1.7800000e+02
   7.3129501e+00   1.4683600e+01   2.6526800e+01   1.7900000e+02
   7.3015399e+00   1.4638300e+01   2.6668699e+01   1.8000000e+02
   7.2903700e+00   1.4572600e+01   2.6656900e+01   1.8100000e+02
   7.2346802e+00   1.4601200e+01   2.6650801e+01   1.8200000e+02
   7.3918600e+00   1.4417300e+01   2.6588400e+01   1.8300000e+02
   7.3267999e+00   1.4453700e+01   2.6514900e+01   1.8400000e+02
   7.2730198e+00   1.4461100e+01   2.6580900e+01   1.8500000e+02
   7.1876602e+00   1.4412900e+01   2.6485201e+01   1.8600000e+02
   7.1939998e+00   1.4447900e+01   2.6770500e+01   1.8700000e+02
   7.2207098e+00   1.4413000e+01   2.6586201e+01   1.8800000e+02
   7.1367898e+00   1.4473100e+01   2.6485399e+01   1.8900000e+02
   7.1865401e+00   1.4512500e+01   2.6659300e+01   1.9000000e+02
   7.1630201e+00   1.4510700e+01   2.6597401e+01   1.9100000e+02
   7.1408901e+00   1.4509500e+01   2.6602501e+01   1.9200000e+02
   7.2091298e+00   1.4487100e+01   2.6570499e+01   1.9300000e+02
   7.1842098e+00   1.4454500e+01   2.6497299e+01   1.9400000e+02
   7.1489100e+00   1.4476300e+01   2.6556499e+01   1.9500000e+02
   7.1587000e+00   1.4499900e+01   2.6501699e+01   1.9600000e+02
   7.2805099e+00   1.4462000e+01   2.6525999e+01   1.9700000e+02
   7.2137799e+00   1.4479600e+01   2.6487301e+01   1.9800000e+02
