# Supplementary material for: Chromosome dynamics near the sol-gel phase transition dictate the timing of remote genomic interactions
Source: Nat Commun. 2019 Jun 24;10:2771. doi: 10.1038/s41467-019-10628-9 (PMC6591236; doi:10.1038/s41467-019-10628-9)
Supplement: Supplementary file 3 — Source Data [file 41467_2019_10628_MOESM3_ESM.zip › Source Data/ProcessedData/NonContractedCells/ShortTermImaging/G1G2/G2_51.dat]

   6.8157101e+00   2.0157499e+01   1.8913000e+01   1.0000000e+00
   6.7107801e+00   2.0208000e+01   1.8789700e+01   2.0000000e+00
   6.7630100e+00   2.0290800e+01   1.8758101e+01   3.0000000e+00
   6.8756399e+00   2.0175699e+01   1.8740601e+01   4.0000000e+00
   6.8875098e+00   2.0229700e+01   1.8750601e+01   5.0000000e+00
   6.8885102e+00   2.0250200e+01   1.8732300e+01   6.0000000e+00
   6.8716402e+00   2.0192699e+01   1.8857401e+01   7.0000000e+00
   6.7851400e+00   2.0037201e+01   1.8884100e+01   8.0000000e+00
   6.7169900e+00   2.0174200e+01   1.8966101e+01   9.0000000e+00
   6.6685801e+00   2.0298800e+01   1.8757401e+01   1.0000000e+01
   6.7155700e+00   2.0388599e+01   1.8598101e+01   1.1000000e+01
   6.7701802e+00   2.0385700e+01   1.8947399e+01   1.2000000e+01
   6.7811799e+00   2.0357000e+01   1.8903000e+01   1.3000000e+01
   6.8047299e+00   2.0329800e+01   1.8688900e+01   1.4000000e+01
   6.8242898e+00   2.0362700e+01   1.8598900e+01   1.5000000e+01
   6.7630701e+00   2.0316000e+01   1.8573799e+01   1.6000000e+01
   6.7609301e+00   2.0367201e+01   1.8744801e+01   1.7000000e+01
   6.7482800e+00   2.0406200e+01   1.8697201e+01   1.8000000e+01
   6.7124000e+00   2.0319201e+01   1.8629601e+01   1.9000000e+01
   6.7080598e+00   2.0285500e+01   1.8594299e+01   2.0000000e+01
   6.6556101e+00   2.0092600e+01   1.8683001e+01   2.1000000e+01
   6.6159801e+00   2.0034700e+01   1.8722799e+01   2.2000000e+01
   6.6348500e+00   2.0011499e+01   1.8759701e+01   2.3000000e+01
   6.6648698e+00   1.9966700e+01   1.8825001e+01   2.4000000e+01
   6.5191202e+00   1.9945299e+01   1.8777100e+01   2.5000000e+01
   6.4668398e+00   2.0007099e+01   1.8563101e+01   2.6000000e+01
   6.3374300e+00   2.0083099e+01   1.8665100e+01   2.7000000e+01
   6.3870301e+00   2.0127100e+01   1.8717199e+01   2.8000000e+01
   6.4725800e+00   2.0207300e+01   1.8716700e+01   2.9000000e+01
   6.4905500e+00   2.0253901e+01   1.8652599e+01   3.0000000e+01
   6.5949702e+00   2.0288900e+01   1.8699499e+01   3.1000000e+01
   6.6909199e+00   2.0272100e+01   1.8666901e+01   3.2000000e+01
   6.7017999e+00   2.0297501e+01   1.8588400e+01   3.3000000e+01
   6.7671599e+00   2.0259501e+01   1.8708300e+01   3.4000000e+01
   6.7725902e+00   2.0157900e+01   1.8595200e+01   3.5000000e+01
   6.6798100e+00   2.0059999e+01   1.8353701e+01   3.6000000e+01
   6.6007700e+00   1.9947500e+01   1.8602501e+01   3.7000000e+01
   6.5698099e+00   2.0088100e+01   1.8353399e+01   3.8000000e+01
   6.4715099e+00   2.0073299e+01   1.8514200e+01   3.9000000e+01
   6.3657899e+00   1.9995501e+01   1.8248800e+01   4.0000000e+01
   6.2570701e+00   2.0056200e+01   1.8284000e+01   4.1000000e+01
   6.3564200e+00   2.0103001e+01   1.8308599e+01   4.2000000e+01
   6.3414502e+00   2.0139601e+01   1.8216101e+01   4.3000000e+01
   6.2957602e+00   2.0183001e+01   1.8371700e+01   4.4000000e+01
   6.2937498e+00   2.0220200e+01   1.8394899e+01   4.5000000e+01
   6.2608500e+00   2.0402901e+01   1.8280399e+01   4.6000000e+01
   6.2783399e+00   2.0488001e+01   1.8308599e+01   4.7000000e+01
   6.3682098e+00   2.0524500e+01   1.8182301e+01   4.8000000e+01
   6.4003100e+00   2.0523100e+01   1.8167000e+01   4.9000000e+01
   6.3436098e+00   2.0500799e+01   1.8205200e+01   5.0000000e+01
   6.2721200e+00   2.0515800e+01   1.7976299e+01   5.1000000e+01
   6.3782902e+00   2.0543600e+01   1.8196600e+01   5.2000000e+01
   6.4462500e+00   2.0464899e+01   1.8351500e+01   5.3000000e+01
   6.5276098e+00   2.0404100e+01   1.8454201e+01   5.4000000e+01
   6.5022101e+00   2.0317400e+01   1.8325001e+01   5.5000000e+01
   6.4110899e+00   2.0270399e+01   1.8257099e+01   5.6000000e+01
   6.3805199e+00   2.0272699e+01   1.8291401e+01   5.7000000e+01
   6.3301802e+00   2.0206301e+01   1.8312901e+01   5.8000000e+01
   6.3132701e+00   2.0191999e+01   1.8397100e+01   5.9000000e+01
   6.2297401e+00   2.0175699e+01   1.8467899e+01   6.0000000e+01
   6.2474399e+00   2.0181499e+01   1.8440500e+01   6.1000000e+01
   6.1407599e+00   2.0105700e+01   1.8503901e+01   6.2000000e+01
   6.0960498e+00   2.0085800e+01   1.8188499e+01   6.3000000e+01
   6.0827198e+00   2.0101200e+01   1.8341101e+01   6.4000000e+01
   6.0636601e+00   2.0169100e+01   1.8249300e+01   6.5000000e+01
   6.0308499e+00   2.0098000e+01   1.8246201e+01   6.6000000e+01
   6.0314498e+00   2.0178301e+01   1.8484600e+01   6.7000000e+01
   6.0890498e+00   2.0070000e+01   1.8202499e+01   6.8000000e+01
   6.1663098e+00   2.0086599e+01   1.8307899e+01   6.9000000e+01
   6.2135100e+00   1.9993799e+01   1.8510799e+01   7.0000000e+01
   6.2329402e+00   1.9978500e+01   1.8550400e+01   7.1000000e+01
   6.2589402e+00   1.9860701e+01   1.8561300e+01   7.2000000e+01
   6.2252798e+00   1.9844101e+01   1.8552401e+01   7.3000000e+01
   6.2733498e+00   1.9816500e+01   1.8646999e+01   7.4000000e+01
   6.3349500e+00   1.9920500e+01   1.8660400e+01   7.5000000e+01
   6.4658999e+00   1.9978001e+01   1.8940701e+01   7.6000000e+01
   6.3820200e+00   1.9940100e+01   1.8741100e+01   7.7000000e+01
   6.3366199e+00   1.9906601e+01   1.8686800e+01   7.8000000e+01
   6.3410301e+00   1.9924400e+01   1.8915501e+01   7.9000000e+01
   6.3151999e+00   1.9949900e+01   1.8585600e+01   8.0000000e+01
   6.4017701e+00   1.9908100e+01   1.8550200e+01   8.1000000e+01
   6.5296302e+00   1.9999901e+01   1.8812201e+01   8.2000000e+01
   6.5886502e+00   2.0032600e+01   1.8840200e+01   8.3000000e+01
   6.6221900e+00   2.0002800e+01   1.8937901e+01   8.4000000e+01
   6.7145901e+00   1.9939600e+01   1.9002501e+01   8.5000000e+01
   6.7950201e+00   1.9974300e+01   1.9012100e+01   8.6000000e+01
   6.8722901e+00   1.9953400e+01   1.8946199e+01   8.7000000e+01
   6.9027500e+00   1.9988400e+01   1.8912500e+01   8.8000000e+01
   6.9669600e+00   2.0032700e+01   1.9017401e+01   8.9000000e+01
   6.9488802e+00   1.9956499e+01   1.9033899e+01   9.0000000e+01
   6.9193101e+00   1.9870501e+01   1.8883900e+01   9.1000000e+01
   6.9528699e+00   1.9884001e+01   1.8924200e+01   9.2000000e+01
   6.9863000e+00   1.9915899e+01   1.8909401e+01   9.3000000e+01
   7.0247598e+00   1.9919300e+01   1.8950300e+01   9.4000000e+01
   6.9881401e+00   1.9808701e+01   1.8701200e+01   9.5000000e+01
   7.0155802e+00   1.9734400e+01   1.8927299e+01   9.6000000e+01
   6.9752898e+00   1.9763399e+01   1.8775299e+01   9.7000000e+01
   7.0222101e+00   1.9757099e+01   1.8767500e+01   9.8000000e+01
   7.0194302e+00   1.9707600e+01   1.8642300e+01   9.9000000e+01
   7.0496402e+00   1.9655500e+01   1.8741199e+01   1.0000000e+02
   7.0305901e+00   1.9612600e+01   1.8771000e+01   1.0100000e+02
   7.0353198e+00   1.9719299e+01   1.8738001e+01   1.0200000e+02
   7.1108599e+00   1.9697300e+01   1.8898500e+01   1.0300000e+02
   7.0676398e+00   1.9712000e+01   1.8841400e+01   1.0400000e+02
   7.0831399e+00   1.9771601e+01   1.9051001e+01   1.0500000e+02
   7.0215998e+00   1.9851200e+01   1.9039900e+01   1.0600000e+02
   6.9806099e+00   1.9872299e+01   1.9094999e+01   1.0700000e+02
   7.0254002e+00   1.9910700e+01   1.9054300e+01   1.0800000e+02
   6.9625702e+00   1.9966499e+01   1.9065500e+01   1.0900000e+02
   6.9843202e+00   2.0003500e+01   1.9189301e+01   1.1000000e+02
   6.9180899e+00   2.0007500e+01   1.9046101e+01   1.1100000e+02
   6.9408102e+00   2.0015400e+01   1.9174000e+01   1.1200000e+02
   6.9463100e+00   2.0060801e+01   1.9238701e+01   1.1300000e+02
   6.8465900e+00   2.0117100e+01   1.9161200e+01   1.1400000e+02
   6.7874699e+00   2.0166000e+01   1.9257799e+01   1.1500000e+02
   6.7465901e+00   2.0179001e+01   1.9144199e+01   1.1600000e+02
   6.7079301e+00   2.0180700e+01   1.9288601e+01   1.1700000e+02
   6.6748300e+00   2.0084299e+01   1.9114901e+01   1.1800000e+02
   6.7388802e+00   2.0090599e+01   1.9117100e+01   1.1900000e+02
   6.7606401e+00   2.0058300e+01   1.9111300e+01   1.2000000e+02
   6.7357898e+00   2.0100201e+01   1.9053699e+01   1.2100000e+02
   6.8247600e+00   2.0142099e+01   1.9093201e+01   1.2200000e+02
   6.8218699e+00   2.0142401e+01   1.9039801e+01   1.2300000e+02
   6.8274698e+00   2.0159901e+01   1.9024401e+01   1.2400000e+02
   6.8534799e+00   2.0121901e+01   1.8998699e+01   1.2500000e+02
   6.8183999e+00   2.0047899e+01   1.9023100e+01   1.2600000e+02
   6.8698201e+00   2.0128599e+01   1.8909100e+01   1.2700000e+02
   6.8855000e+00   2.0125700e+01   1.8962900e+01   1.2800000e+02
   6.8206201e+00   2.0213699e+01   1.8940500e+01   1.2900000e+02
   6.8951802e+00   2.0237600e+01   1.9015499e+01   1.3000000e+02
   6.9028502e+00   2.0366301e+01   1.8957001e+01   1.3100000e+02
   6.8781099e+00   2.0334999e+01   1.8716000e+01   1.3200000e+02
   6.9307699e+00   2.0314501e+01   1.8712400e+01   1.3300000e+02
   6.9320798e+00   2.0449100e+01   1.8823601e+01   1.3400000e+02
   6.9080701e+00   2.0400000e+01   1.8820200e+01   1.3500000e+02
   6.8383899e+00   2.0373699e+01   1.8692200e+01   1.3600000e+02
   6.8135400e+00   2.0384501e+01   1.8720301e+01   1.3700000e+02
   6.8044901e+00   2.0411900e+01   1.8481400e+01   1.3800000e+02
   6.7581501e+00   2.0464800e+01   1.8459600e+01   1.3900000e+02
   6.7981901e+00   2.0491699e+01   1.8476700e+01   1.4000000e+02
   6.8091602e+00   2.0525200e+01   1.8602200e+01   1.4100000e+02
   6.7970099e+00   2.0647200e+01   1.8403999e+01   1.4200000e+02
   6.7779398e+00   2.0725401e+01   1.8591000e+01   1.4300000e+02
   6.8381400e+00   2.0806801e+01   1.8488100e+01   1.4400000e+02
   6.9086099e+00   2.0897900e+01   1.8701500e+01   1.4500000e+02
   6.9590302e+00   2.0910999e+01   1.8668400e+01   1.4600000e+02
   6.9473400e+00   2.0818100e+01   1.8491501e+01   1.4700000e+02
   6.9791899e+00   2.0862301e+01   1.8572001e+01   1.4800000e+02
   6.8628802e+00   2.0860300e+01   1.8657000e+01   1.4900000e+02
   6.8691001e+00   2.0856001e+01   1.8611799e+01   1.5000000e+02
   6.8675299e+00   2.0820801e+01   1.8625900e+01   1.5100000e+02
   6.8182402e+00   2.0747499e+01   1.8668400e+01   1.5200000e+02
   6.8046498e+00   2.0839800e+01   1.8786600e+01   1.5300000e+02
   6.8014102e+00   2.0836399e+01   1.8852100e+01   1.5400000e+02
   6.8087401e+00   2.0843201e+01   1.8856100e+01   1.5500000e+02
   6.7590699e+00   2.0915300e+01   1.8886999e+01   1.5600000e+02
   6.7226300e+00   2.0869699e+01   1.8707701e+01   1.5700000e+02
   6.6865101e+00   2.0798500e+01   1.8542500e+01   1.5800000e+02
   6.6720099e+00   2.0846901e+01   1.8559299e+01   1.5900000e+02
   6.6547599e+00   2.1001499e+01   1.8688000e+01   1.6000000e+02
   6.6862502e+00   2.0893801e+01   1.8545300e+01   1.6100000e+02
   6.7586699e+00   2.0833401e+01   1.8608400e+01   1.6200000e+02
   6.8643599e+00   2.0770800e+01   1.8670200e+01   1.6300000e+02
   6.8384900e+00   2.0828400e+01   1.8639099e+01   1.6400000e+02
   6.8803501e+00   2.0870501e+01   1.8675800e+01   1.6500000e+02
   6.9755998e+00   2.0861300e+01   1.8732401e+01   1.6600000e+02
   7.0047202e+00   2.0932699e+01   1.8705999e+01   1.6700000e+02
   7.0916800e+00   2.1028400e+01   1.8896099e+01   1.6800000e+02
   7.1387901e+00   2.1069799e+01   1.8990999e+01   1.6900000e+02
   7.1366200e+00   2.1055901e+01   1.9147400e+01   1.7000000e+02
   7.1548800e+00   2.1143499e+01   1.9123199e+01   1.7100000e+02
   7.1107702e+00   2.1073601e+01   1.9075399e+01   1.7200000e+02
   7.0709200e+00   2.1000900e+01   1.9065500e+01   1.7300000e+02
   7.1032500e+00   2.1021400e+01   1.8727400e+01   1.7400000e+02
   7.0758901e+00   2.1137899e+01   1.9134600e+01   1.7500000e+02
   7.1770501e+00   2.1180401e+01   1.8997999e+01   1.7600000e+02
   7.1476102e+00   2.1233400e+01   1.9124599e+01   1.7700000e+02
   7.0415702e+00   2.1243900e+01   1.8712601e+01   1.7800000e+02
   7.0095201e+00   2.1221901e+01   1.8994200e+01   1.7900000e+02
   6.9720201e+00   2.1235901e+01   1.9051600e+01   1.8000000e+02
   6.8864198e+00   2.1239599e+01   1.8957500e+01   1.8100000e+02
   6.8773398e+00   2.1293301e+01   1.8670900e+01   1.8200000e+02
   6.7886400e+00   2.1332199e+01   1.8655300e+01   1.8300000e+02
   6.8505902e+00   2.1400700e+01   1.8996300e+01   1.8400000e+02
   6.7283401e+00   2.1176300e+01   1.8491899e+01   1.8500000e+02
   6.8070998e+00   2.1264099e+01   1.8885401e+01   1.8600000e+02
   6.9131098e+00   2.1231199e+01   1.8740101e+01   1.8700000e+02
   6.9507499e+00   2.1250000e+01   1.8960100e+01   1.8800000e+02
   6.9414902e+00   2.1323099e+01   1.8794300e+01   1.8900000e+02
   6.8968301e+00   2.1350500e+01   1.8867001e+01   1.9000000e+02
   6.8315601e+00   2.1362900e+01   1.8632700e+01   1.9100000e+02
   6.8529501e+00   2.1357100e+01   1.8685200e+01   1.9200000e+02
   6.9345798e+00   2.1317400e+01   1.9250401e+01   1.9300000e+02
   6.9422698e+00   2.1284901e+01   1.9015900e+01   1.9400000e+02
   6.8911901e+00   2.1295700e+01   1.8742500e+01   1.9500000e+02
   6.9722600e+00   2.1254999e+01   1.9030600e+01   1.9600000e+02
   6.9183998e+00   2.1203100e+01   1.9126699e+01   1.9700000e+02
   6.9444399e+00   2.1107000e+01   1.8747900e+01   1.9800000e+02
