# Supplementary material for: Chromosome dynamics near the sol-gel phase transition dictate the timing of remote genomic interactions
Source: Nat Commun. 2019 Jun 24;10:2771. doi: 10.1038/s41467-019-10628-9 (PMC6591236; doi:10.1038/s41467-019-10628-9)
Supplement: Supplementary file 3 — Source Data [file 41467_2019_10628_MOESM3_ESM.zip › Source Data/ProcessedData/NonContractedCells/ShortTermImaging/G1G2/G2_50.dat]

   6.8388400e+00   3.0431999e+01   1.7982700e+01   1.0000000e+00
   6.7092199e+00   3.0108801e+01   1.7836000e+01   2.0000000e+00
   6.7377200e+00   3.0442301e+01   1.7918699e+01   3.0000000e+00
   7.0147901e+00   3.0503099e+01   1.8080500e+01   4.0000000e+00
   7.0330601e+00   3.0519600e+01   1.8004601e+01   5.0000000e+00
   6.9789300e+00   3.0318899e+01   1.8252600e+01   6.0000000e+00
   6.8236699e+00   3.0298700e+01   1.8235100e+01   7.0000000e+00
   6.8408999e+00   3.0408899e+01   1.8103100e+01   8.0000000e+00
   6.6925402e+00   3.0345900e+01   1.8215900e+01   9.0000000e+00
   6.7272201e+00   3.0531099e+01   1.8256500e+01   1.0000000e+01
   6.7038798e+00   3.0615499e+01   1.8608999e+01   1.1000000e+01
   6.5297098e+00   3.0857201e+01   1.8447201e+01   1.2000000e+01
   6.3913002e+00   3.0977600e+01   1.8616301e+01   1.3000000e+01
   6.3097501e+00   3.1072201e+01   1.8651800e+01   1.4000000e+01
   6.3889298e+00   3.1081699e+01   1.8679199e+01   1.5000000e+01
   6.3784099e+00   3.1191601e+01   1.8775101e+01   1.6000000e+01
   6.4246998e+00   3.1330799e+01   1.8945900e+01   1.7000000e+01
   6.4529500e+00   3.1279900e+01   1.8930599e+01   1.8000000e+01
   6.3089499e+00   3.1223301e+01   1.9026800e+01   1.9000000e+01
   6.3781500e+00   3.1115499e+01   1.8719299e+01   2.0000000e+01
   6.4196200e+00   3.0987301e+01   1.8794701e+01   2.1000000e+01
   6.3293600e+00   3.0869101e+01   1.8742500e+01   2.2000000e+01
   6.6062298e+00   3.0887501e+01   1.8719900e+01   2.3000000e+01
   6.7480402e+00   3.0893499e+01   1.8990700e+01   2.4000000e+01
   6.9872298e+00   3.0992901e+01   1.9038401e+01   2.5000000e+01
   7.2625599e+00   3.0808701e+01   1.8735300e+01   2.6000000e+01
   7.2560701e+00   3.0548000e+01   1.8414700e+01   2.7000000e+01
   7.3360801e+00   3.0178699e+01   1.7937201e+01   2.8000000e+01
   7.0528798e+00   3.0437401e+01   1.8131599e+01   2.9000000e+01
   6.9985600e+00   3.0398500e+01   1.8048300e+01   3.0000000e+01
   7.0368299e+00   3.0364100e+01   1.8031601e+01   3.1000000e+01
   7.0056801e+00   3.0386101e+01   1.7851500e+01   3.2000000e+01
   6.8041000e+00   3.0267200e+01   1.7792200e+01   3.3000000e+01
   6.9467101e+00   3.0114401e+01   1.7655399e+01   3.4000000e+01
   7.1546102e+00   3.0048401e+01   1.7879000e+01   3.5000000e+01
   7.0916500e+00   3.0057301e+01   1.7777000e+01   3.6000000e+01
   6.9959402e+00   2.9930401e+01   1.7867399e+01   3.7000000e+01
   6.8904300e+00   3.0230801e+01   1.7877899e+01   3.8000000e+01
   7.0202098e+00   2.9979000e+01   1.7474899e+01   3.9000000e+01
   7.1209798e+00   2.9919701e+01   1.7434500e+01   4.0000000e+01
   6.9186902e+00   3.0143700e+01   1.7757401e+01   4.1000000e+01
   6.8116698e+00   3.0424801e+01   1.7650600e+01   4.2000000e+01
   6.6991100e+00   3.0593800e+01   1.7570499e+01   4.3000000e+01
   6.4629402e+00   3.0335400e+01   1.7166500e+01   4.4000000e+01
   6.6503901e+00   3.0275999e+01   1.7292801e+01   4.5000000e+01
   6.5641899e+00   2.9952499e+01   1.7197001e+01   4.6000000e+01
   6.4961400e+00   2.9896999e+01   1.6997801e+01   4.7000000e+01
   6.5516400e+00   3.0144501e+01   1.7024900e+01   4.8000000e+01
   6.3680902e+00   3.0292700e+01   1.7103201e+01   4.9000000e+01
   6.3523698e+00   3.0343500e+01   1.7132500e+01   5.0000000e+01
   6.1992602e+00   3.0213800e+01   1.6941900e+01   5.1000000e+01
   5.9909000e+00   3.0074800e+01   1.7031401e+01   5.2000000e+01
   6.0585499e+00   3.0168699e+01   1.6963200e+01   5.3000000e+01
   6.0395298e+00   2.9944901e+01   1.6982901e+01   5.4000000e+01
   5.9150901e+00   3.0032499e+01   1.6729099e+01   5.5000000e+01
   5.9007101e+00   3.0059200e+01   1.6940800e+01   5.6000000e+01
   5.8740001e+00   3.0410299e+01   1.6871401e+01   5.7000000e+01
   6.2409000e+00   3.0338100e+01   1.6823200e+01   5.8000000e+01
   6.4588199e+00   3.0477600e+01   1.7045601e+01   5.9000000e+01
   6.5096998e+00   3.0439699e+01   1.7156300e+01   6.0000000e+01
   6.3841400e+00   3.0385099e+01   1.7022400e+01   6.1000000e+01
   6.5897498e+00   3.0141300e+01   1.7212400e+01   6.2000000e+01
   6.6525698e+00   2.9964300e+01   1.7151501e+01   6.3000000e+01
   6.6278901e+00   2.9883101e+01   1.7113100e+01   6.4000000e+01
   6.5520601e+00   2.9768801e+01   1.6817699e+01   6.5000000e+01
   6.6973200e+00   3.0050900e+01   1.7362101e+01   6.6000000e+01
   6.5914202e+00   3.0102100e+01   1.7325600e+01   6.7000000e+01
   6.6215501e+00   3.0116100e+01   1.7344999e+01   6.8000000e+01
   6.5617599e+00   2.9763300e+01   1.7252199e+01   6.9000000e+01
   6.4701200e+00   2.9562201e+01   1.7192699e+01   7.0000000e+01
   6.4572401e+00   2.9708300e+01   1.7111200e+01   7.1000000e+01
   6.4488502e+00   2.9725401e+01   1.7058599e+01   7.2000000e+01
   6.2847500e+00   2.9802999e+01   1.6857599e+01   7.3000000e+01
   6.2351899e+00   2.9904301e+01   1.6985500e+01   7.4000000e+01
   6.2552400e+00   2.9855900e+01   1.6820900e+01   7.5000000e+01
   6.2180400e+00   2.9832199e+01   1.6967501e+01   7.6000000e+01
   6.4365101e+00   3.0059099e+01   1.6893900e+01   7.7000000e+01
   6.4312401e+00   3.0182400e+01   1.7360201e+01   7.8000000e+01
   6.2613802e+00   3.0057199e+01   1.7176701e+01   7.9000000e+01
   6.0918298e+00   2.9910900e+01   1.7258400e+01   8.0000000e+01
   6.1154599e+00   3.0015301e+01   1.7344101e+01   8.1000000e+01
   6.1868300e+00   2.9810600e+01   1.7263201e+01   8.2000000e+01
   6.2775302e+00   2.9838900e+01   1.7141300e+01   8.3000000e+01
   6.4200902e+00   2.9821899e+01   1.7095400e+01   8.4000000e+01
   6.2124500e+00   2.9908400e+01   1.7013599e+01   8.5000000e+01
   6.2857099e+00   2.9880600e+01   1.7114000e+01   8.6000000e+01
   6.4498401e+00   2.9632601e+01   1.7075701e+01   8.7000000e+01
   6.4346199e+00   2.9862700e+01   1.7200701e+01   8.8000000e+01
   6.4755301e+00   2.9713900e+01   1.7230000e+01   8.9000000e+01
   6.5367398e+00   2.9624500e+01   1.7124500e+01   9.0000000e+01
   6.7009101e+00   2.9554600e+01   1.7176399e+01   9.1000000e+01
   6.8216300e+00   2.9638000e+01   1.7275600e+01   9.2000000e+01
   6.7977500e+00   2.9817499e+01   1.7506800e+01   9.3000000e+01
   6.9309502e+00   2.9826000e+01   1.7524000e+01   9.4000000e+01
   6.8518300e+00   2.9641100e+01   1.7506599e+01   9.5000000e+01
   6.7725401e+00   2.9635700e+01   1.7498800e+01   9.6000000e+01
   6.5821900e+00   2.9799500e+01   1.7368200e+01   9.7000000e+01
   6.6410298e+00   2.9754299e+01   1.7407101e+01   9.8000000e+01
   6.8997998e+00   2.9398899e+01   1.7490900e+01   9.9000000e+01
   6.9848399e+00   2.9241501e+01   1.7492901e+01   1.0000000e+02
   7.0601602e+00   2.9380400e+01   1.7527399e+01   1.0100000e+02
   7.3376098e+00   2.9239500e+01   1.7547199e+01   1.0200000e+02
   7.5225902e+00   2.9248199e+01   1.7442200e+01   1.0300000e+02
   7.4006701e+00   2.9372299e+01   1.7289301e+01   1.0400000e+02
   7.2149501e+00   2.9875601e+01   1.7421700e+01   1.0500000e+02
   6.9580302e+00   2.9910601e+01   1.7376200e+01   1.0600000e+02
   6.7942400e+00   2.9687000e+01   1.7086300e+01   1.0700000e+02
   6.7959900e+00   2.9648500e+01   1.7153400e+01   1.0800000e+02
   6.8436799e+00   2.9635300e+01   1.7162600e+01   1.0900000e+02
   6.8051600e+00   2.9648300e+01   1.7203600e+01   1.1000000e+02
   6.6901002e+00   2.9615101e+01   1.7221100e+01   1.1100000e+02
   6.5542302e+00   2.9598700e+01   1.7235399e+01   1.1200000e+02
   6.6142502e+00   2.9705099e+01   1.7407900e+01   1.1300000e+02
   6.3956599e+00   2.9760201e+01   1.7251699e+01   1.1400000e+02
   6.4552002e+00   2.9668800e+01   1.7222900e+01   1.1500000e+02
   6.3739500e+00   2.9653200e+01   1.7181499e+01   1.1600000e+02
   6.2344198e+00   2.9357100e+01   1.7353201e+01   1.1700000e+02
   6.2569299e+00   2.9289000e+01   1.7212799e+01   1.1800000e+02
   6.4881802e+00   2.9182699e+01   1.7057400e+01   1.1900000e+02
   6.4122601e+00   2.9288099e+01   1.7016300e+01   1.2000000e+02
   6.3560700e+00   2.9346001e+01   1.6864700e+01   1.2100000e+02
   6.6203599e+00   2.9178200e+01   1.7143299e+01   1.2200000e+02
   6.7696099e+00   2.9241301e+01   1.7461300e+01   1.2300000e+02
   6.8998299e+00   2.9215200e+01   1.7369101e+01   1.2400000e+02
   6.9752002e+00   2.9252501e+01   1.7464701e+01   1.2500000e+02
   6.9568701e+00   2.9236601e+01   1.7542000e+01   1.2600000e+02
   7.1374602e+00   2.9183399e+01   1.7523899e+01   1.2700000e+02
   7.0650501e+00   2.9135700e+01   1.7538000e+01   1.2800000e+02
   6.9876599e+00   2.9004900e+01   1.7513800e+01   1.2900000e+02
   6.9674201e+00   2.8992201e+01   1.7233700e+01   1.3000000e+02
   6.9848900e+00   2.9332199e+01   1.7431000e+01   1.3100000e+02
   6.8978200e+00   2.9469700e+01   1.7607401e+01   1.3200000e+02
   6.8755698e+00   2.9618900e+01   1.7318600e+01   1.3300000e+02
   6.7944002e+00   2.9775000e+01   1.7720200e+01   1.3400000e+02
   6.6143398e+00   2.9788099e+01   1.7815201e+01   1.3500000e+02
   6.6689601e+00   2.9788099e+01   1.7916500e+01   1.3600000e+02
   6.7424798e+00   2.9770800e+01   1.7911699e+01   1.3700000e+02
   6.7000299e+00   2.9908100e+01   1.7805300e+01   1.3800000e+02
   6.7441301e+00   2.9922001e+01   1.7753599e+01   1.3900000e+02
   6.5623298e+00   2.9929600e+01   1.7700199e+01   1.4000000e+02
   6.8161001e+00   2.9897499e+01   1.7618000e+01   1.4100000e+02
   6.9772902e+00   2.9872801e+01   1.7990299e+01   1.4200000e+02
   6.9277802e+00   2.9683300e+01   1.7922300e+01   1.4300000e+02
   6.9210701e+00   2.9612600e+01   1.7777399e+01   1.4400000e+02
   7.1752000e+00   2.9454399e+01   1.7949100e+01   1.4500000e+02
   7.2764502e+00   2.9239700e+01   1.7899799e+01   1.4600000e+02
   7.1942401e+00   2.9390200e+01   1.7997999e+01   1.4700000e+02
   7.0811100e+00   2.9276199e+01   1.7822701e+01   1.4800000e+02
   7.0405202e+00   2.9197100e+01   1.7975100e+01   1.4900000e+02
   7.1853299e+00   2.9126600e+01   1.8017599e+01   1.5000000e+02
   7.0372400e+00   2.9062099e+01   1.8144400e+01   1.5100000e+02
   7.0145402e+00   2.8995501e+01   1.7904400e+01   1.5200000e+02
   6.9606099e+00   2.9222601e+01   1.8038300e+01   1.5300000e+02
   6.8769002e+00   2.9149599e+01   1.7914301e+01   1.5400000e+02
   6.8820200e+00   2.9160400e+01   1.7964500e+01   1.5500000e+02
   6.8483801e+00   2.9056700e+01   1.7877399e+01   1.5600000e+02
   6.8112302e+00   2.9084400e+01   1.8274900e+01   1.5700000e+02
   6.7730098e+00   2.9054899e+01   1.7784599e+01   1.5800000e+02
   6.8094702e+00   2.8942200e+01   1.7868401e+01   1.5900000e+02
   6.8968101e+00   2.9087601e+01   1.8236900e+01   1.6000000e+02
   6.8690000e+00   2.8995501e+01   1.7931299e+01   1.6100000e+02
   6.8435702e+00   2.9002399e+01   1.7913799e+01   1.6200000e+02
   6.6685100e+00   2.9097200e+01   1.7818899e+01   1.6300000e+02
   6.4775600e+00   2.9224899e+01   1.8171301e+01   1.6400000e+02
   6.4671001e+00   2.9075199e+01   1.7864100e+01   1.6500000e+02
   6.4173698e+00   2.9017799e+01   1.7954300e+01   1.6600000e+02
   6.4940100e+00   2.8851999e+01   1.8378500e+01   1.6700000e+02
   6.5179000e+00   2.8968300e+01   1.7962999e+01   1.6800000e+02
   6.3498001e+00   2.8863800e+01   1.7740200e+01   1.6900000e+02
   6.4782200e+00   2.8925200e+01   1.8113899e+01   1.7000000e+02
   6.4423399e+00   2.8962400e+01   1.8165100e+01   1.7100000e+02
   6.5246501e+00   2.8884300e+01   1.7872200e+01   1.7200000e+02
   6.4958901e+00   2.9037500e+01   1.7894899e+01   1.7300000e+02
   6.4654002e+00   2.9002300e+01   1.7919001e+01   1.7400000e+02
   6.5266900e+00   2.8981800e+01   1.7754499e+01   1.7500000e+02
   6.6414499e+00   2.8778400e+01   1.7819599e+01   1.7600000e+02
   6.7389398e+00   2.8774200e+01   1.7592800e+01   1.7700000e+02
   6.6191702e+00   2.8933201e+01   1.7893600e+01   1.7800000e+02
   6.5907001e+00   2.9029400e+01   1.7899799e+01   1.7900000e+02
   6.4879799e+00   2.8853201e+01   1.7729601e+01   1.8000000e+02
   6.4646101e+00   2.9023500e+01   1.7566401e+01   1.8100000e+02
   6.4099698e+00   2.9097401e+01   1.7441999e+01   1.8200000e+02
   6.4744601e+00   2.9084999e+01   1.7559900e+01   1.8300000e+02
   6.4553800e+00   2.9159201e+01   1.7742500e+01   1.8400000e+02
   6.3973098e+00   2.9295500e+01   1.8032400e+01   1.8500000e+02
   6.3446798e+00   2.9398199e+01   1.7935600e+01   1.8600000e+02
   6.2434502e+00   2.9474701e+01   1.7674999e+01   1.8700000e+02
   6.6430802e+00   2.9415701e+01   1.7685101e+01   1.8800000e+02
   6.7193799e+00   2.9388500e+01   1.7518101e+01   1.8900000e+02
   6.8339400e+00   2.9403700e+01   1.7633499e+01   1.9000000e+02
   6.9245400e+00   2.9282900e+01   1.7653900e+01   1.9100000e+02
   6.9374700e+00   2.9312201e+01   1.7783800e+01   1.9200000e+02
   6.9435601e+00   2.9337700e+01   1.7541100e+01   1.9300000e+02
   6.9112101e+00   2.9347601e+01   1.7566700e+01   1.9400000e+02
   6.7898998e+00   2.9492599e+01   1.7387600e+01   1.9500000e+02
   6.7462101e+00   2.9311100e+01   1.7469700e+01   1.9600000e+02
   6.7248902e+00   2.9350599e+01   1.7562099e+01   1.9700000e+02
   6.7348199e+00   2.9209900e+01   1.7240499e+01   1.9800000e+02
   6.7777801e+00   2.9194401e+01   1.7525400e+01   1.9900000e+02
   6.7286501e+00   2.9039900e+01   1.7541201e+01   2.0000000e+02
