# Supplementary material for: Chromosome dynamics near the sol-gel phase transition dictate the timing of remote genomic interactions
Source: Nat Commun. 2019 Jun 24;10:2771. doi: 10.1038/s41467-019-10628-9 (PMC6591236; doi:10.1038/s41467-019-10628-9)
Supplement: Supplementary file 3 — Source Data [file 41467_2019_10628_MOESM3_ESM.zip › Source Data/ProcessedData/NonContractedCells/ShortTermImaging/G1G2/G2_49.dat]

   7.2805901e+00   2.2405001e+01   2.2890600e+01   1.0000000e+00
   7.3404999e+00   2.2584200e+01   2.3001499e+01   2.0000000e+00
   7.0530901e+00   2.2514000e+01   2.2855000e+01   3.0000000e+00
   7.3038602e+00   2.2434299e+01   2.2750401e+01   4.0000000e+00
   7.3150702e+00   2.2521999e+01   2.2409100e+01   5.0000000e+00
   7.2285700e+00   2.2803600e+01   2.2297199e+01   6.0000000e+00
   7.0060401e+00   2.2786699e+01   2.2310499e+01   7.0000000e+00
   7.1644201e+00   2.2750799e+01   2.2304501e+01   8.0000000e+00
   7.3153901e+00   2.2695000e+01   2.2310400e+01   9.0000000e+00
   7.3354402e+00   2.2831200e+01   2.2265600e+01   1.0000000e+01
   7.2639098e+00   2.2840200e+01   2.2227600e+01   1.1000000e+01
   7.2473698e+00   2.2969101e+01   2.2206900e+01   1.2000000e+01
   7.2833800e+00   2.2788300e+01   2.2292200e+01   1.3000000e+01
   7.5142698e+00   2.2719400e+01   2.2696800e+01   1.4000000e+01
   7.3555899e+00   2.2441900e+01   2.2344500e+01   1.5000000e+01
   7.2670898e+00   2.2111099e+01   2.2490499e+01   1.6000000e+01
   7.3555799e+00   2.2032400e+01   2.2676800e+01   1.7000000e+01
   7.3963900e+00   2.1902100e+01   2.2763201e+01   1.8000000e+01
   7.0331602e+00   2.1267799e+01   2.2897301e+01   1.9000000e+01
   7.1854901e+00   2.1613001e+01   2.2874500e+01   2.0000000e+01
   7.1305099e+00   2.1600000e+01   2.2754499e+01   2.1000000e+01
   6.8771300e+00   2.1382700e+01   2.2677999e+01   2.2000000e+01
   7.1528101e+00   2.1229900e+01   2.3071199e+01   2.3000000e+01
   7.2095199e+00   2.1278299e+01   2.3072201e+01   2.4000000e+01
   7.3564401e+00   2.1423700e+01   2.3280199e+01   2.5000000e+01
   7.3576398e+00   2.1374001e+01   2.3326300e+01   2.6000000e+01
   7.3643398e+00   2.1223900e+01   2.3188200e+01   2.7000000e+01
   7.5205498e+00   2.1144400e+01   2.3445200e+01   2.8000000e+01
   7.3316898e+00   2.1125900e+01   2.3311300e+01   2.9000000e+01
   7.3891501e+00   2.1289200e+01   2.3290001e+01   3.0000000e+01
   7.2966900e+00   2.1515100e+01   2.3146500e+01   3.1000000e+01
   7.1682000e+00   2.1834801e+01   2.2996300e+01   3.2000000e+01
   7.4117198e+00   2.1895800e+01   2.2959999e+01   3.3000000e+01
   7.5768700e+00   2.1959900e+01   2.2910999e+01   3.4000000e+01
   7.5830498e+00   2.1938499e+01   2.3207899e+01   3.5000000e+01
   7.5530601e+00   2.1768700e+01   2.3261900e+01   3.6000000e+01
   7.4499202e+00   2.1923800e+01   2.3170799e+01   3.7000000e+01
   7.2930002e+00   2.1895800e+01   2.3129801e+01   3.8000000e+01
   7.0918698e+00   2.1916800e+01   2.3202200e+01   3.9000000e+01
   7.0079799e+00   2.1742399e+01   2.3116400e+01   4.0000000e+01
   6.9530101e+00   2.1616699e+01   2.2798401e+01   4.1000000e+01
   7.0959301e+00   2.1608900e+01   2.2727699e+01   4.2000000e+01
   6.9801602e+00   2.1546900e+01   2.2605000e+01   4.3000000e+01
   6.9919701e+00   2.1328300e+01   2.2635201e+01   4.4000000e+01
   7.1261501e+00   2.1478100e+01   2.2865499e+01   4.5000000e+01
   7.0432601e+00   2.1485901e+01   2.2897200e+01   4.6000000e+01
   7.0038500e+00   2.1380301e+01   2.3033199e+01   4.7000000e+01
   7.1736202e+00   2.1659901e+01   2.2953501e+01   4.8000000e+01
   7.2525501e+00   2.1841299e+01   2.2777599e+01   4.9000000e+01
   7.1987400e+00   2.1905800e+01   2.2938700e+01   5.0000000e+01
   6.7633700e+00   2.1534700e+01   2.2652300e+01   5.1000000e+01
   6.5234299e+00   2.1653900e+01   2.2674999e+01   5.2000000e+01
   6.1061301e+00   2.1700899e+01   2.2355801e+01   5.3000000e+01
   6.1739502e+00   2.1714199e+01   2.2319799e+01   5.4000000e+01
   6.1473198e+00   2.1629400e+01   2.2307600e+01   5.5000000e+01
   6.1582999e+00   2.1773300e+01   2.2146799e+01   5.6000000e+01
   6.3263998e+00   2.1938601e+01   2.2161699e+01   5.7000000e+01
   6.0965400e+00   2.1946100e+01   2.1939800e+01   5.8000000e+01
   6.3460999e+00   2.1842100e+01   2.2070200e+01   5.9000000e+01
   6.5741200e+00   2.2142700e+01   2.2167400e+01   6.0000000e+01
   6.6890802e+00   2.2027201e+01   2.2032101e+01   6.1000000e+01
   6.6756701e+00   2.2094801e+01   2.2221901e+01   6.2000000e+01
   6.6568198e+00   2.1782301e+01   2.2223400e+01   6.3000000e+01
   6.5225201e+00   2.1539600e+01   2.2159300e+01   6.4000000e+01
   6.2013698e+00   2.1794001e+01   2.1951401e+01   6.5000000e+01
   6.1220899e+00   2.1776699e+01   2.1957701e+01   6.6000000e+01
   6.0984302e+00   2.1812099e+01   2.1833300e+01   6.7000000e+01
   6.1645799e+00   2.1897400e+01   2.1870399e+01   6.8000000e+01
   6.2664399e+00   2.1882401e+01   2.1974800e+01   6.9000000e+01
   6.3541899e+00   2.2070999e+01   2.1891701e+01   7.0000000e+01
   6.2014599e+00   2.2022100e+01   2.1805799e+01   7.1000000e+01
   6.2190099e+00   2.2107100e+01   2.1753401e+01   7.2000000e+01
   6.3029299e+00   2.1947701e+01   2.2148600e+01   7.3000000e+01
   6.2366700e+00   2.1929800e+01   2.1963100e+01   7.4000000e+01
   6.2032800e+00   2.2032301e+01   2.2054800e+01   7.5000000e+01
   6.1973300e+00   2.2216200e+01   2.2160400e+01   7.6000000e+01
   6.3174000e+00   2.2339600e+01   2.2096600e+01   7.7000000e+01
   6.4108801e+00   2.2374001e+01   2.1893600e+01   7.8000000e+01
   6.4564700e+00   2.2224899e+01   2.1974400e+01   7.9000000e+01
   6.2251801e+00   2.2209400e+01   2.1925100e+01   8.0000000e+01
   6.0542998e+00   2.2085699e+01   2.2166800e+01   8.1000000e+01
   6.1174598e+00   2.2216101e+01   2.2047400e+01   8.2000000e+01
   6.0795698e+00   2.2323099e+01   2.1837000e+01   8.3000000e+01
   6.2511401e+00   2.2523600e+01   2.2104300e+01   8.4000000e+01
   6.4433198e+00   2.2670000e+01   2.2148500e+01   8.5000000e+01
   6.4219799e+00   2.2548000e+01   2.2094601e+01   8.6000000e+01
   6.4571099e+00   2.2638399e+01   2.2275299e+01   8.7000000e+01
   6.3791900e+00   2.2578501e+01   2.1889900e+01   8.8000000e+01
   6.3428998e+00   2.2709999e+01   2.1751801e+01   8.9000000e+01
   6.4612002e+00   2.2516701e+01   2.1976400e+01   9.0000000e+01
   6.5385199e+00   2.2403200e+01   2.1814400e+01   9.1000000e+01
   6.7148299e+00   2.2388399e+01   2.2175301e+01   9.2000000e+01
   6.6376500e+00   2.2468800e+01   2.2169600e+01   9.3000000e+01
   6.7041001e+00   2.2307501e+01   2.2529699e+01   9.4000000e+01
   6.6466398e+00   2.2269199e+01   2.2414000e+01   9.5000000e+01
   6.6019301e+00   2.1878799e+01   2.2229799e+01   9.6000000e+01
   6.7631898e+00   2.1813400e+01   2.2338699e+01   9.7000000e+01
   6.5484200e+00   2.1925400e+01   2.2236500e+01   9.8000000e+01
   6.3172302e+00   2.2065201e+01   2.2261700e+01   9.9000000e+01
   6.1002798e+00   2.1922199e+01   2.2132900e+01   1.0000000e+02
   6.0761600e+00   2.1784599e+01   2.2131300e+01   1.0100000e+02
   6.1819000e+00   2.1823700e+01   2.2294001e+01   1.0200000e+02
   6.0986600e+00   2.1895901e+01   2.2512600e+01   1.0300000e+02
   6.1763000e+00   2.1735100e+01   2.2631599e+01   1.0400000e+02
   6.2799902e+00   2.1799101e+01   2.2602200e+01   1.0500000e+02
   6.3048601e+00   2.1752100e+01   2.2515200e+01   1.0600000e+02
   6.2216902e+00   2.1805901e+01   2.2555901e+01   1.0700000e+02
   6.4016900e+00   2.1765400e+01   2.2538799e+01   1.0800000e+02
   6.3881602e+00   2.1546301e+01   2.2746201e+01   1.0900000e+02
   6.2822099e+00   2.1491400e+01   2.2554300e+01   1.1000000e+02
   6.2475500e+00   2.1490101e+01   2.2507900e+01   1.1100000e+02
   6.4214902e+00   2.1688299e+01   2.2454300e+01   1.1200000e+02
   6.2722201e+00   2.1639500e+01   2.2463699e+01   1.1300000e+02
   5.9657302e+00   2.1532200e+01   2.2531000e+01   1.1400000e+02
   6.3008900e+00   2.1586500e+01   2.2704201e+01   1.1500000e+02
   6.5594702e+00   2.1839600e+01   2.2664801e+01   1.1600000e+02
   6.7815099e+00   2.2005400e+01   2.2765499e+01   1.1700000e+02
   6.8094702e+00   2.2090401e+01   2.2692101e+01   1.1800000e+02
   6.5700202e+00   2.2247999e+01   2.2747801e+01   1.1900000e+02
   6.5336499e+00   2.2208799e+01   2.2633600e+01   1.2000000e+02
   6.4288101e+00   2.2081100e+01   2.2675699e+01   1.2100000e+02
   6.3883700e+00   2.2165199e+01   2.2712900e+01   1.2200000e+02
   6.4398499e+00   2.1896099e+01   2.2869801e+01   1.2300000e+02
   6.4470901e+00   2.1878700e+01   2.2668800e+01   1.2400000e+02
   6.4909201e+00   2.1935301e+01   2.2740101e+01   1.2500000e+02
   6.4662499e+00   2.1922800e+01   2.2722700e+01   1.2600000e+02
   6.3706598e+00   2.1804899e+01   2.2796000e+01   1.2700000e+02
   6.3974400e+00   2.1686899e+01   2.2778099e+01   1.2800000e+02
   6.4786701e+00   2.1733101e+01   2.2913099e+01   1.2900000e+02
   6.5758400e+00   2.1637899e+01   2.2963100e+01   1.3000000e+02
   6.5048699e+00   2.1613501e+01   2.2930901e+01   1.3100000e+02
   6.4457302e+00   2.1498800e+01   2.3003599e+01   1.3200000e+02
   6.4955502e+00   2.1531200e+01   2.2875900e+01   1.3300000e+02
   6.6894798e+00   2.1762699e+01   2.2988899e+01   1.3400000e+02
   6.5789900e+00   2.1864799e+01   2.3056000e+01   1.3500000e+02
   6.6915202e+00   2.1779600e+01   2.3165400e+01   1.3600000e+02
   6.6001101e+00   2.1928400e+01   2.3025200e+01   1.3700000e+02
   6.6845398e+00   2.1995199e+01   2.3096300e+01   1.3800000e+02
   6.7125101e+00   2.2033100e+01   2.3203600e+01   1.3900000e+02
   6.7617402e+00   2.2068600e+01   2.3071600e+01   1.4000000e+02
   6.6995802e+00   2.1956301e+01   2.3153400e+01   1.4100000e+02
   6.6660600e+00   2.1925900e+01   2.3160101e+01   1.4200000e+02
   6.6359100e+00   2.2041201e+01   2.3196600e+01   1.4300000e+02
   6.7029600e+00   2.2068800e+01   2.3036800e+01   1.4400000e+02
   6.7299099e+00   2.2087200e+01   2.3146400e+01   1.4500000e+02
   6.7115002e+00   2.2046101e+01   2.3248501e+01   1.4600000e+02
   6.7883101e+00   2.2020201e+01   2.3265200e+01   1.4700000e+02
   6.7457500e+00   2.2018101e+01   2.3247601e+01   1.4800000e+02
   6.4734302e+00   2.1733801e+01   2.3061501e+01   1.4900000e+02
   6.4013700e+00   2.1581800e+01   2.2892200e+01   1.5000000e+02
   6.2925200e+00   2.1577801e+01   2.2994200e+01   1.5100000e+02
   6.2712498e+00   2.1532301e+01   2.2954000e+01   1.5200000e+02
   6.3810401e+00   2.1673901e+01   2.2988800e+01   1.5300000e+02
   6.5145998e+00   2.1717800e+01   2.3073400e+01   1.5400000e+02
   6.5405798e+00   2.1692801e+01   2.3196600e+01   1.5500000e+02
   6.4797702e+00   2.1592199e+01   2.3049700e+01   1.5600000e+02
   6.4416099e+00   2.1669300e+01   2.3066500e+01   1.5700000e+02
   6.5916200e+00   2.1788700e+01   2.3049299e+01   1.5800000e+02
   6.6649199e+00   2.1733999e+01   2.2963301e+01   1.5900000e+02
   6.7331700e+00   2.1734100e+01   2.2877800e+01   1.6000000e+02
   6.6879702e+00   2.1565001e+01   2.2834400e+01   1.6100000e+02
   6.7729702e+00   2.1563801e+01   2.2938900e+01   1.6200000e+02
   6.8910499e+00   2.1611300e+01   2.2720900e+01   1.6300000e+02
   6.9574900e+00   2.1661800e+01   2.2842699e+01   1.6400000e+02
   6.9451699e+00   2.1531200e+01   2.2635599e+01   1.6500000e+02
   6.8923202e+00   2.1421600e+01   2.2721901e+01   1.6600000e+02
   6.9233899e+00   2.1538500e+01   2.2766701e+01   1.6700000e+02
   6.9480000e+00   2.1653999e+01   2.2953199e+01   1.6800000e+02
   6.9316502e+00   2.1704100e+01   2.2923300e+01   1.6900000e+02
   6.9498301e+00   2.1805500e+01   2.3010300e+01   1.7000000e+02
   6.9734302e+00   2.1825100e+01   2.2967199e+01   1.7100000e+02
   6.9900599e+00   2.1707800e+01   2.2864500e+01   1.7200000e+02
   6.9998498e+00   2.1834299e+01   2.2793800e+01   1.7300000e+02
   7.0119901e+00   2.1916000e+01   2.3021000e+01   1.7400000e+02
   6.9974399e+00   2.1893900e+01   2.2888700e+01   1.7500000e+02
   6.9447498e+00   2.2097799e+01   2.2982000e+01   1.7600000e+02
   6.9296098e+00   2.2000200e+01   2.3082800e+01   1.7700000e+02
   6.9619498e+00   2.2105700e+01   2.3052900e+01   1.7800000e+02
   6.9952402e+00   2.2198900e+01   2.3106899e+01   1.7900000e+02
   7.0571599e+00   2.2222200e+01   2.3202700e+01   1.8000000e+02
   7.1066298e+00   2.2331900e+01   2.3182400e+01   1.8100000e+02
   7.1771698e+00   2.2285400e+01   2.3137501e+01   1.8200000e+02
   7.1803899e+00   2.2194401e+01   2.3109699e+01   1.8300000e+02
   7.2359400e+00   2.2129299e+01   2.3025600e+01   1.8400000e+02
   7.1637402e+00   2.2118099e+01   2.3006300e+01   1.8500000e+02
   7.2273898e+00   2.1976999e+01   2.2959200e+01   1.8600000e+02
   7.1581101e+00   2.1946301e+01   2.3081200e+01   1.8700000e+02
   7.1460900e+00   2.2058800e+01   2.3104601e+01   1.8800000e+02
   7.1677999e+00   2.2115400e+01   2.2976400e+01   1.8900000e+02
   7.1338301e+00   2.2005800e+01   2.2887100e+01   1.9000000e+02
   6.8999300e+00   2.1895700e+01   2.2901699e+01   1.9100000e+02
   6.8059602e+00   2.1872200e+01   2.2751101e+01   1.9200000e+02
   6.8827300e+00   2.1987900e+01   2.3002600e+01   1.9300000e+02
   6.8448701e+00   2.2050501e+01   2.3047001e+01   1.9400000e+02
   6.9195099e+00   2.2067400e+01   2.3142799e+01   1.9500000e+02
   6.9534798e+00   2.2032600e+01   2.3169500e+01   1.9600000e+02
   6.9912000e+00   2.1912500e+01   2.3054501e+01   1.9700000e+02
   6.9541898e+00   2.1898399e+01   2.2958700e+01   1.9800000e+02
   7.0314798e+00   2.1938801e+01   2.2957001e+01   1.9900000e+02
   7.1116300e+00   2.1988300e+01   2.3325701e+01   2.0000000e+02
