# Supplementary material for: Chromosome dynamics near the sol-gel phase transition dictate the timing of remote genomic interactions
Source: Nat Commun. 2019 Jun 24;10:2771. doi: 10.1038/s41467-019-10628-9 (PMC6591236; doi:10.1038/s41467-019-10628-9)
Supplement: Supplementary file 3 — Source Data [file 41467_2019_10628_MOESM3_ESM.zip › Source Data/ProcessedData/NonContractedCells/ShortTermImaging/G1G2/G2_48.dat]

   8.3136101e+00   3.1699699e+01   3.2026299e+01   1.0000000e+00
   8.4041204e+00   3.1689301e+01   3.2692001e+01   2.0000000e+00
   8.2995996e+00   3.1893600e+01   3.2692001e+01   3.0000000e+00
   8.4173403e+00   3.1819700e+01   3.2692001e+01   4.0000000e+00
   8.1419601e+00   3.2054199e+01   3.2415901e+01   5.0000000e+00
   8.4296703e+00   3.2288502e+01   3.2352001e+01   6.0000000e+00
   8.4379501e+00   3.2328300e+01   3.1929501e+01   7.0000000e+00
   8.6624498e+00   3.2304298e+01   3.1737900e+01   8.0000000e+00
   8.7358303e+00   3.2249401e+01   3.1466700e+01   9.0000000e+00
   8.6139603e+00   3.2212601e+01   3.1395800e+01   1.0000000e+01
   8.5291405e+00   3.2196301e+01   3.1115601e+01   1.1000000e+01
   8.8565903e+00   3.2454700e+01   3.1317699e+01   1.2000000e+01
   8.8518496e+00   3.2370602e+01   3.1491501e+01   1.3000000e+01
   8.9297400e+00   3.2192799e+01   3.1457199e+01   1.4000000e+01
   8.7577000e+00   3.2165298e+01   3.1297100e+01   1.5000000e+01
   8.7828798e+00   3.2293900e+01   3.1026501e+01   1.6000000e+01
   8.5964098e+00   3.2487598e+01   3.0955000e+01   1.7000000e+01
   8.6456404e+00   3.2507099e+01   3.1034300e+01   1.8000000e+01
   8.4357100e+00   3.2411098e+01   3.1052200e+01   1.9000000e+01
   8.1700096e+00   3.2078899e+01   3.1264000e+01   2.0000000e+01
   7.8707299e+00   3.1871901e+01   3.1217501e+01   2.1000000e+01
   7.4546800e+00   3.1666201e+01   3.1164700e+01   2.2000000e+01
   7.2876902e+00   3.1544001e+01   3.0973700e+01   2.3000000e+01
   7.2710199e+00   3.1380800e+01   3.1122299e+01   2.4000000e+01
   7.5058799e+00   3.1508301e+01   3.1230499e+01   2.5000000e+01
   7.3655100e+00   3.1424801e+01   3.1175200e+01   2.6000000e+01
   7.2228098e+00   3.1301800e+01   3.1380600e+01   2.7000000e+01
   7.1363702e+00   3.1336700e+01   3.1442699e+01   2.8000000e+01
   7.2592201e+00   3.1364901e+01   3.1463100e+01   2.9000000e+01
   6.8273101e+00   3.1450701e+01   3.1186899e+01   3.0000000e+01
   7.0037298e+00   3.1530100e+01   3.1142799e+01   3.1000000e+01
   6.9166398e+00   3.1664600e+01   3.1082100e+01   3.2000000e+01
   6.6135702e+00   3.1502800e+01   3.1503700e+01   3.3000000e+01
   6.6144400e+00   3.1317900e+01   3.1653500e+01   3.4000000e+01
   6.9382801e+00   3.1408001e+01   3.1521900e+01   3.5000000e+01
   7.2054400e+00   3.1356100e+01   3.1225401e+01   3.6000000e+01
   7.3038702e+00   3.1401699e+01   3.1416201e+01   3.7000000e+01
   7.4510598e+00   3.1218000e+01   3.1635201e+01   3.8000000e+01
   7.4336901e+00   3.1006701e+01   3.1843700e+01   3.9000000e+01
   7.4628401e+00   3.1073500e+01   3.1865999e+01   4.0000000e+01
   7.4864702e+00   3.1049601e+01   3.1803499e+01   4.1000000e+01
   7.6234002e+00   3.0969801e+01   3.1844500e+01   4.2000000e+01
   7.8971100e+00   3.1077900e+01   3.1754400e+01   4.3000000e+01
   7.8324900e+00   3.1115801e+01   3.1684099e+01   4.4000000e+01
   7.7254901e+00   3.1179300e+01   3.1521700e+01   4.5000000e+01
   7.7721400e+00   3.1340799e+01   3.1456800e+01   4.6000000e+01
   7.7046199e+00   3.1392401e+01   3.1423800e+01   4.7000000e+01
   7.6545100e+00   3.1520000e+01   3.1299400e+01   4.8000000e+01
   7.7417698e+00   3.1519501e+01   3.1267000e+01   4.9000000e+01
   8.1100197e+00   3.1782200e+01   3.1140400e+01   5.0000000e+01
   8.2848501e+00   3.1865400e+01   3.1285299e+01   5.1000000e+01
   8.5933504e+00   3.1989201e+01   3.1632799e+01   5.2000000e+01
   8.5330696e+00   3.1950800e+01   3.1827400e+01   5.3000000e+01
   8.3977203e+00   3.2009399e+01   3.1451900e+01   5.4000000e+01
   8.4639797e+00   3.2063400e+01   3.1615801e+01   5.5000000e+01
   8.4558201e+00   3.2061699e+01   3.1584600e+01   5.6000000e+01
   8.3802500e+00   3.2094101e+01   3.1527399e+01   5.7000000e+01
   8.5044003e+00   3.2164799e+01   3.1101999e+01   5.8000000e+01
   8.7950201e+00   3.2159801e+01   3.0952801e+01   5.9000000e+01
   8.9671297e+00   3.2375900e+01   3.1089701e+01   6.0000000e+01
   9.1420603e+00   3.2401199e+01   3.1048800e+01   6.1000000e+01
   9.3765697e+00   3.2426102e+01   3.1189199e+01   6.2000000e+01
   9.3941603e+00   3.2417099e+01   3.1338301e+01   6.3000000e+01
   9.4353704e+00   3.2315201e+01   3.1322100e+01   6.4000000e+01
   9.4161701e+00   3.2262798e+01   3.1400000e+01   6.5000000e+01
   9.4490995e+00   3.2257000e+01   3.1292101e+01   6.6000000e+01
   9.3041496e+00   3.2190800e+01   3.1485001e+01   6.7000000e+01
   9.0234299e+00   3.2033401e+01   3.1334499e+01   6.8000000e+01
   8.7821903e+00   3.2017502e+01   3.1236900e+01   6.9000000e+01
   8.8688498e+00   3.2028099e+01   3.1519300e+01   7.0000000e+01
   8.9886398e+00   3.2008400e+01   3.1505501e+01   7.1000000e+01
   9.0501003e+00   3.2177299e+01   3.1856800e+01   7.2000000e+01
   9.1608496e+00   3.2262199e+01   3.1620300e+01   7.3000000e+01
   9.1705303e+00   3.2233398e+01   3.1586300e+01   7.4000000e+01
   9.3556204e+00   3.2305302e+01   3.1532400e+01   7.5000000e+01
   9.2915602e+00   3.2321400e+01   3.1374901e+01   7.6000000e+01
   9.2326403e+00   3.2370499e+01   3.0963900e+01   7.7000000e+01
   9.1366301e+00   3.2353401e+01   3.1108801e+01   7.8000000e+01
   9.0106802e+00   3.2432301e+01   3.0832399e+01   7.9000000e+01
   8.9309502e+00   3.2425999e+01   3.1432600e+01   8.1000000e+01
   8.6839199e+00   3.2330299e+01   3.1353100e+01   8.2000000e+01
   8.6356201e+00   3.2301800e+01   3.1257099e+01   8.3000000e+01
   8.6486101e+00   3.2229198e+01   3.1422600e+01   8.4000000e+01
   8.6232700e+00   3.2365799e+01   3.1262800e+01   8.5000000e+01
   8.5732698e+00   3.2482399e+01   3.1080000e+01   8.6000000e+01
   8.5878601e+00   3.2405602e+01   3.1069500e+01   8.7000000e+01
   8.7595701e+00   3.2516800e+01   3.1122101e+01   8.8000000e+01
   8.7560701e+00   3.2550098e+01   3.0802500e+01   8.9000000e+01
   8.9324398e+00   3.2710499e+01   3.0856800e+01   9.0000000e+01
   8.7809000e+00   3.2598400e+01   3.0692101e+01   9.1000000e+01
   8.6400204e+00   3.2620499e+01   3.0195499e+01   9.2000000e+01
   9.0675697e+00   3.2761002e+01   3.0549999e+01   9.3000000e+01
   9.1996202e+00   3.2962502e+01   3.0739700e+01   9.4000000e+01
   9.3563099e+00   3.3052799e+01   3.0621700e+01   9.5000000e+01
   9.3170900e+00   3.2943600e+01   3.0719999e+01   9.6000000e+01
   9.2080803e+00   3.2718800e+01   3.0809299e+01   9.7000000e+01
   9.0428696e+00   3.2845402e+01   3.1048300e+01   9.8000000e+01
   9.0869904e+00   3.3027599e+01   3.1183100e+01   9.9000000e+01
   8.8414602e+00   3.2844200e+01   3.1229200e+01   1.0000000e+02
   8.7776299e+00   3.2626301e+01   3.1388700e+01   1.0100000e+02
   8.7508602e+00   3.2588699e+01   3.1228100e+01   1.0200000e+02
   8.9957705e+00   3.2629299e+01   3.1142700e+01   1.0300000e+02
   9.0327797e+00   3.2767700e+01   3.1441999e+01   1.0400000e+02
   9.0661097e+00   3.2785301e+01   3.1538099e+01   1.0500000e+02
   8.9174900e+00   3.2887798e+01   3.1417299e+01   1.0600000e+02
   8.6780796e+00   3.2804699e+01   3.0885000e+01   1.0800000e+02
   8.7104197e+00   3.2799099e+01   3.1013399e+01   1.0900000e+02
   8.6178303e+00   3.2719101e+01   3.1129601e+01   1.1000000e+02
   8.6071596e+00   3.2668598e+01   3.1169600e+01   1.1100000e+02
   8.6455698e+00   3.2609200e+01   3.1131599e+01   1.1200000e+02
   8.7738800e+00   3.2610901e+01   3.1170601e+01   1.1300000e+02
   8.7315102e+00   3.2467400e+01   3.1230801e+01   1.1400000e+02
   8.6395502e+00   3.2590801e+01   3.1452600e+01   1.1500000e+02
   8.4746704e+00   3.2536900e+01   3.1314301e+01   1.1600000e+02
   8.5170097e+00   3.2618500e+01   3.1480700e+01   1.1700000e+02
   8.5348196e+00   3.2667801e+01   3.1522499e+01   1.1800000e+02
   8.4258499e+00   3.2568199e+01   3.1387699e+01   1.1900000e+02
   8.3747501e+00   3.2635601e+01   3.1509001e+01   1.2000000e+02
   8.3704500e+00   3.2565601e+01   3.1552099e+01   1.2100000e+02
   8.4532700e+00   3.2363800e+01   3.1507900e+01   1.2200000e+02
   8.2795401e+00   3.2305698e+01   3.1698700e+01   1.2300000e+02
   8.2966404e+00   3.2296700e+01   3.1437599e+01   1.2400000e+02
   8.4522696e+00   3.2262402e+01   3.1385000e+01   1.2500000e+02
   8.3739700e+00   3.2225800e+01   3.1269800e+01   1.2600000e+02
   8.3733902e+00   3.2232800e+01   3.1312201e+01   1.2700000e+02
   8.2898798e+00   3.2163601e+01   3.1250500e+01   1.2800000e+02
   8.3331699e+00   3.2241299e+01   3.1355700e+01   1.2900000e+02
   8.3094301e+00   3.2300499e+01   3.1139601e+01   1.3000000e+02
   8.2164898e+00   3.2246101e+01   3.1155500e+01   1.3100000e+02
   8.3358498e+00   3.2173000e+01   3.1273600e+01   1.3200000e+02
   8.2945604e+00   3.2054699e+01   3.1344601e+01   1.3300000e+02
   8.2551498e+00   3.1990200e+01   3.1148399e+01   1.3400000e+02
   8.0631800e+00   3.1852800e+01   3.1193899e+01   1.3500000e+02
   8.1391697e+00   3.2006699e+01   3.1095900e+01   1.3600000e+02
   8.0482397e+00   3.2037498e+01   3.0742500e+01   1.3700000e+02
   8.1687002e+00   3.1959999e+01   3.1200300e+01   1.3800000e+02
   8.0789604e+00   3.1906401e+01   3.0786200e+01   1.3900000e+02
   8.0589399e+00   3.1906401e+01   3.0887300e+01   1.4000000e+02
   7.8629298e+00   3.1811100e+01   3.1059299e+01   1.4100000e+02
   7.8177099e+00   3.1783501e+01   3.0858000e+01   1.4200000e+02
   7.7924700e+00   3.1736000e+01   3.0986200e+01   1.4300000e+02
   7.9318399e+00   3.1893299e+01   3.0977301e+01   1.4400000e+02
   8.0626898e+00   3.1935499e+01   3.1195000e+01   1.4500000e+02
   8.0897102e+00   3.2054901e+01   3.1070999e+01   1.4600000e+02
   8.1459103e+00   3.2077999e+01   3.1344500e+01   1.4700000e+02
   8.2059298e+00   3.2100300e+01   3.1303699e+01   1.4800000e+02
   8.1236897e+00   3.2124298e+01   3.1115801e+01   1.4900000e+02
   8.1979198e+00   3.2099899e+01   3.1034901e+01   1.5000000e+02
   8.0452204e+00   3.2132000e+01   3.0739599e+01   1.5100000e+02
   8.0493603e+00   3.2214802e+01   3.0645300e+01   1.5200000e+02
   8.1104603e+00   3.2188202e+01   3.0264299e+01   1.5300000e+02
   8.1732597e+00   3.2152100e+01   3.0656300e+01   1.5400000e+02
   8.1719799e+00   3.2250099e+01   3.0450800e+01   1.5500000e+02
   8.2512302e+00   3.2379200e+01   3.0365000e+01   1.5600000e+02
   8.4098501e+00   3.2476299e+01   3.0541000e+01   1.5700000e+02
   8.4853401e+00   3.2648300e+01   3.0697701e+01   1.5800000e+02
   8.5860100e+00   3.2453400e+01   3.0910500e+01   1.5900000e+02
   8.7929096e+00   3.2434502e+01   3.1076799e+01   1.6000000e+02
   8.7553101e+00   3.2353901e+01   3.1349501e+01   1.6100000e+02
   8.6517897e+00   3.2269501e+01   3.1123199e+01   1.6200000e+02
   8.6891899e+00   3.2188499e+01   3.1073601e+01   1.6300000e+02
   8.6753998e+00   3.2164398e+01   3.1026899e+01   1.6400000e+02
   8.5617599e+00   3.2175999e+01   3.1094101e+01   1.6500000e+02
   8.5641298e+00   3.2239700e+01   3.1096399e+01   1.6600000e+02
   8.3419104e+00   3.2415199e+01   3.0718599e+01   1.6700000e+02
   8.2396202e+00   3.2431000e+01   3.0695000e+01   1.6800000e+02
   8.2310801e+00   3.2357700e+01   3.0480900e+01   1.6900000e+02
   8.2618198e+00   3.2451199e+01   3.0454800e+01   1.7000000e+02
   8.2577000e+00   3.2497601e+01   3.0294800e+01   1.7100000e+02
   8.2111998e+00   3.2466301e+01   3.0497700e+01   1.7200000e+02
   7.9671798e+00   3.2335400e+01   3.0087500e+01   1.7300000e+02
   7.8435702e+00   3.2431801e+01   3.0357300e+01   1.7400000e+02
   7.8310099e+00   3.2464802e+01   3.0526600e+01   1.7500000e+02
   7.6925201e+00   3.2393600e+01   3.0341101e+01   1.7600000e+02
   7.6250501e+00   3.2318600e+01   3.0161600e+01   1.7700000e+02
   7.5565801e+00   3.2341099e+01   3.0044300e+01   1.7800000e+02
   7.5081100e+00   3.2306301e+01   3.0302099e+01   1.7900000e+02
   7.4119601e+00   3.2329899e+01   3.0393299e+01   1.8000000e+02
   7.3878999e+00   3.2324402e+01   3.0301701e+01   1.8100000e+02
   7.5484500e+00   3.2349701e+01   3.0336500e+01   1.8200000e+02
   7.6440401e+00   3.2356201e+01   3.0274300e+01   1.8300000e+02
   7.7521200e+00   3.2336899e+01   3.0400299e+01   1.8400000e+02
   7.7578101e+00   3.2247799e+01   3.0454000e+01   1.8500000e+02
   7.7970400e+00   3.2328602e+01   3.0350700e+01   1.8600000e+02
   7.8061099e+00   3.2297298e+01   3.0279100e+01   1.8700000e+02
   7.7206898e+00   3.2326801e+01   3.0120800e+01   1.8800000e+02
   7.5970001e+00   3.2348499e+01   2.9947100e+01   1.8900000e+02
   7.4977198e+00   3.2359501e+01   2.9897100e+01   1.9000000e+02
   7.4629598e+00   3.2376999e+01   3.0068300e+01   1.9100000e+02
   7.4008098e+00   3.2219700e+01   3.0399500e+01   1.9200000e+02
   7.4976702e+00   3.2115601e+01   3.0268200e+01   1.9300000e+02
   7.6138101e+00   3.2084702e+01   3.0618000e+01   1.9400000e+02
   7.5802999e+00   3.1885300e+01   3.0634899e+01   1.9500000e+02
   7.3745999e+00   3.1840401e+01   3.0717300e+01   1.9600000e+02
   7.2929902e+00   3.1870899e+01   3.0724899e+01   1.9700000e+02
   7.0850301e+00   3.1902201e+01   3.0530899e+01   1.9800000e+02
