# Supplementary material for: Chromosome dynamics near the sol-gel phase transition dictate the timing of remote genomic interactions
Source: Nat Commun. 2019 Jun 24;10:2771. doi: 10.1038/s41467-019-10628-9 (PMC6591236; doi:10.1038/s41467-019-10628-9)
Supplement: Supplementary file 3 — Source Data [file 41467_2019_10628_MOESM3_ESM.zip › Source Data/ProcessedData/NonContractedCells/ShortTermImaging/G1G2/G2_47.dat]

   6.5426998e+00   2.7149500e+01   1.3861400e+01   1.0000000e+00
   6.4515400e+00   2.7286501e+01   1.4062600e+01   2.0000000e+00
   6.4368100e+00   2.7441200e+01   1.4030100e+01   3.0000000e+00
   6.1091199e+00   2.7730400e+01   1.3989600e+01   4.0000000e+00
   6.1191101e+00   2.7851999e+01   1.3799900e+01   5.0000000e+00
   6.3691301e+00   2.7714899e+01   1.3618900e+01   6.0000000e+00
   6.4933801e+00   2.7537701e+01   1.3624400e+01   7.0000000e+00
   6.4812999e+00   2.7770100e+01   1.3910800e+01   8.0000000e+00
   6.4352298e+00   2.7550699e+01   1.3771100e+01   9.0000000e+00
   6.1062698e+00   2.7565599e+01   1.3774600e+01   1.0000000e+01
   5.9653001e+00   2.7519199e+01   1.4028900e+01   1.1000000e+01
   6.0423398e+00   2.7741800e+01   1.4055800e+01   1.2000000e+01
   6.0078802e+00   2.7647200e+01   1.3979000e+01   1.3000000e+01
   5.9327202e+00   2.7556900e+01   1.3881800e+01   1.4000000e+01
   5.8488898e+00   2.7477400e+01   1.3780600e+01   1.5000000e+01
   5.8507199e+00   2.7379499e+01   1.3725800e+01   1.6000000e+01
   5.8494601e+00   2.7311899e+01   1.3823500e+01   1.7000000e+01
   5.7737398e+00   2.7300400e+01   1.4224200e+01   1.8000000e+01
   5.7002001e+00   2.7320900e+01   1.4227500e+01   1.9000000e+01
   5.9172301e+00   2.7327999e+01   1.4600900e+01   2.0000000e+01
   5.9811101e+00   2.7443300e+01   1.4584500e+01   2.1000000e+01
   6.0220699e+00   2.7545900e+01   1.4524300e+01   2.2000000e+01
   5.8252802e+00   2.7818600e+01   1.4644500e+01   2.3000000e+01
   6.1041598e+00   2.7814400e+01   1.4599000e+01   2.4000000e+01
   6.0619202e+00   2.7890301e+01   1.4925200e+01   2.5000000e+01
   5.4587102e+00   2.7824800e+01   1.5148600e+01   2.6000000e+01
   5.4206800e+00   2.7898800e+01   1.5024200e+01   2.7000000e+01
   5.4267201e+00   2.7855400e+01   1.4930300e+01   2.8000000e+01
   5.3723898e+00   2.7866600e+01   1.4779700e+01   2.9000000e+01
   5.3913202e+00   2.7835300e+01   1.4876000e+01   3.0000000e+01
   5.7838302e+00   2.8009899e+01   1.4772600e+01   3.1000000e+01
   5.8042402e+00   2.8234800e+01   1.4551400e+01   3.2000000e+01
   5.6976900e+00   2.8211800e+01   1.4706200e+01   3.3000000e+01
   5.5977998e+00   2.8034401e+01   1.4842600e+01   3.4000000e+01
   5.5675702e+00   2.7795401e+01   1.4719100e+01   3.5000000e+01
   5.2063198e+00   2.7846300e+01   1.4683500e+01   3.6000000e+01
   5.3548198e+00   2.7782801e+01   1.4626000e+01   3.7000000e+01
   5.4041901e+00   2.7709000e+01   1.4770300e+01   3.8000000e+01
   5.2092099e+00   2.7554501e+01   1.4557600e+01   3.9000000e+01
   5.2768698e+00   2.7572500e+01   1.4743200e+01   4.0000000e+01
   5.5027499e+00   2.7584900e+01   1.4781800e+01   4.2000000e+01
   5.3452001e+00   2.7571400e+01   1.4745400e+01   4.3000000e+01
   5.1177802e+00   2.7624701e+01   1.4805400e+01   4.4000000e+01
   5.0659499e+00   2.7813900e+01   1.4627700e+01   4.6000000e+01
   4.7574201e+00   2.7677700e+01   1.5142600e+01   4.9000000e+01
   4.9552598e+00   2.7728300e+01   1.5197100e+01   5.0000000e+01
   5.1325402e+00   2.7565599e+01   1.4973500e+01   5.1000000e+01
   5.0159202e+00   2.7322701e+01   1.4795200e+01   5.2000000e+01
   4.8673301e+00   2.7433300e+01   1.4565000e+01   5.3000000e+01
   4.5116200e+00   2.7319401e+01   1.4560700e+01   5.4000000e+01
   4.2202601e+00   2.7332500e+01   1.4498500e+01   5.5000000e+01
   4.0891399e+00   2.7451700e+01   1.4597500e+01   5.6000000e+01
   4.0010099e+00   2.7543600e+01   1.4596000e+01   5.7000000e+01
   3.8440900e+00   2.7725201e+01   1.4935800e+01   5.8000000e+01
   4.0940099e+00   2.7882099e+01   1.4882200e+01   5.9000000e+01
   4.0778799e+00   2.7801500e+01   1.4930000e+01   6.0000000e+01
   4.2286601e+00   2.7551300e+01   1.4885100e+01   6.1000000e+01
   4.2469201e+00   2.7506001e+01   1.5180600e+01   6.2000000e+01
   4.1532602e+00   2.7688601e+01   1.5038800e+01   6.3000000e+01
   4.1782398e+00   2.7684299e+01   1.4774900e+01   6.4000000e+01
   4.3263001e+00   2.7696699e+01   1.4826200e+01   6.5000000e+01
   4.3798699e+00   2.7806900e+01   1.5009500e+01   6.6000000e+01
   4.3456101e+00   2.7967600e+01   1.5205000e+01   6.7000000e+01
   4.6318302e+00   2.7917900e+01   1.5404700e+01   6.8000000e+01
   4.8868799e+00   2.7953300e+01   1.5461900e+01   6.9000000e+01
   5.3090401e+00   2.8037800e+01   1.5522600e+01   7.0000000e+01
   5.5596600e+00   2.8084000e+01   1.5494500e+01   7.1000000e+01
   5.5240302e+00   2.8060301e+01   1.5535900e+01   7.2000000e+01
   5.4602900e+00   2.8066299e+01   1.5406000e+01   7.3000000e+01
   5.3835802e+00   2.7857401e+01   1.5089100e+01   7.4000000e+01
   5.2260199e+00   2.8107800e+01   1.5331500e+01   7.5000000e+01
   4.9310498e+00   2.7989700e+01   1.5223400e+01   7.6000000e+01
   4.6788301e+00   2.7726101e+01   1.5189100e+01   7.7000000e+01
   4.7492599e+00   2.7397699e+01   1.4738200e+01   7.8000000e+01
   4.3728900e+00   2.7069099e+01   1.4598700e+01   7.9000000e+01
   4.5761700e+00   2.7077600e+01   1.4676700e+01   8.0000000e+01
   4.6490502e+00   2.7276501e+01   1.4887100e+01   8.1000000e+01
   5.2241502e+00   2.7379000e+01   1.4865300e+01   8.2000000e+01
   5.1337099e+00   2.7479099e+01   1.4865200e+01   8.3000000e+01
   5.1594000e+00   2.7560400e+01   1.4676300e+01   8.4000000e+01
   4.9348502e+00   2.7795700e+01   1.4986200e+01   8.5000000e+01
   4.8747501e+00   2.8011600e+01   1.5025400e+01   8.6000000e+01
   4.9530401e+00   2.8234800e+01   1.5116000e+01   8.7000000e+01
   4.9730601e+00   2.8240999e+01   1.4850300e+01   8.8000000e+01
   4.9042702e+00   2.8176500e+01   1.4946500e+01   8.9000000e+01
   4.8922801e+00   2.8204201e+01   1.5137500e+01   9.0000000e+01
   5.1623702e+00   2.8183500e+01   1.5113900e+01   9.1000000e+01
   5.3847299e+00   2.8063499e+01   1.5201000e+01   9.2000000e+01
   5.4540901e+00   2.7510700e+01   1.4644500e+01   9.3000000e+01
   5.6534100e+00   2.7417601e+01   1.4810700e+01   9.4000000e+01
   5.6844902e+00   2.7521700e+01   1.5105600e+01   9.5000000e+01
   5.3892999e+00   2.7517300e+01   1.5230200e+01   9.6000000e+01
   5.2378302e+00   2.7481001e+01   1.5274200e+01   9.7000000e+01
   5.1444898e+00   2.7510900e+01   1.4944900e+01   9.8000000e+01
   5.2350898e+00   2.7225300e+01   1.4725900e+01   9.9000000e+01
   5.0124998e+00   2.7146601e+01   1.4571700e+01   1.0000000e+02
   4.9195399e+00   2.7098101e+01   1.4576400e+01   1.0100000e+02
   4.8953700e+00   2.7382000e+01   1.4282800e+01   1.0200000e+02
   4.9060502e+00   2.7412100e+01   1.4391800e+01   1.0300000e+02
   4.9426198e+00   2.7509800e+01   1.4401100e+01   1.0400000e+02
   5.1892600e+00   2.7699100e+01   1.4228500e+01   1.0500000e+02
   5.3435702e+00   2.7681400e+01   1.4277000e+01   1.0600000e+02
   5.5848699e+00   2.7872999e+01   1.4597700e+01   1.0700000e+02
   5.8379798e+00   2.8011299e+01   1.4554100e+01   1.0800000e+02
   5.9074502e+00   2.8124701e+01   1.4939800e+01   1.0900000e+02
   5.9124398e+00   2.8250200e+01   1.5323300e+01   1.1000000e+02
   5.5375800e+00   2.8196699e+01   1.5047900e+01   1.1100000e+02
   5.7236199e+00   2.7958900e+01   1.5205200e+01   1.1200000e+02
   5.7707200e+00   2.7718201e+01   1.5223600e+01   1.1300000e+02
   5.7610698e+00   2.7609600e+01   1.5134000e+01   1.1400000e+02
   5.9731302e+00   2.7622400e+01   1.5531800e+01   1.1500000e+02
   5.5656199e+00   2.7581301e+01   1.5237500e+01   1.1600000e+02
   5.3448801e+00   2.7460600e+01   1.5348600e+01   1.1700000e+02
   5.3929400e+00   2.7388399e+01   1.5585900e+01   1.1800000e+02
   5.1451602e+00   2.7455500e+01   1.5773300e+01   1.1900000e+02
   5.1436200e+00   2.7447300e+01   1.5735000e+01   1.2000000e+02
   5.3025198e+00   2.7497900e+01   1.5789000e+01   1.2100000e+02
   5.3262100e+00   2.7707199e+01   1.5465800e+01   1.2200000e+02
   5.2067099e+00   2.7780899e+01   1.5280800e+01   1.2300000e+02
   5.4037900e+00   2.7565800e+01   1.5046600e+01   1.2400000e+02
   5.3039198e+00   2.7586599e+01   1.5028800e+01   1.2500000e+02
   5.5492301e+00   2.7436399e+01   1.5402000e+01   1.2600000e+02
   5.7908702e+00   2.7295799e+01   1.4889900e+01   1.2700000e+02
   5.8909402e+00   2.7105301e+01   1.5206500e+01   1.2800000e+02
   6.0494099e+00   2.6965300e+01   1.5500300e+01   1.2900000e+02
   5.8584099e+00   2.6980499e+01   1.5303400e+01   1.3000000e+02
   5.6989899e+00   2.6901699e+01   1.5355500e+01   1.3100000e+02
   5.8210902e+00   2.7036400e+01   1.5553300e+01   1.3200000e+02
   5.7410898e+00   2.7335501e+01   1.5730100e+01   1.3300000e+02
   5.7038999e+00   2.7516199e+01   1.5590800e+01   1.3400000e+02
   5.4412098e+00   2.7593901e+01   1.5775600e+01   1.3500000e+02
   5.2151399e+00   2.7752001e+01   1.5633200e+01   1.3600000e+02
   5.4337802e+00   2.8040400e+01   1.5689400e+01   1.3700000e+02
   5.4618301e+00   2.8088699e+01   1.5485000e+01   1.3800000e+02
   5.3921399e+00   2.8225599e+01   1.5339600e+01   1.3900000e+02
   5.3234000e+00   2.8126101e+01   1.5062100e+01   1.4000000e+02
   5.1699300e+00   2.8113400e+01   1.5026000e+01   1.4100000e+02
   5.2923999e+00   2.7894600e+01   1.4927600e+01   1.4200000e+02
   5.1821399e+00   2.7783199e+01   1.5101800e+01   1.4300000e+02
   5.1688399e+00   2.7399900e+01   1.4928600e+01   1.4400000e+02
   5.1868601e+00   2.7263399e+01   1.5102700e+01   1.4500000e+02
   5.0724502e+00   2.7057899e+01   1.4986200e+01   1.4600000e+02
   5.1486402e+00   2.6850000e+01   1.5002200e+01   1.4700000e+02
   5.1883402e+00   2.6737499e+01   1.4868600e+01   1.4800000e+02
   5.3884101e+00   2.7013399e+01   1.5266500e+01   1.4900000e+02
   5.6575899e+00   2.7044800e+01   1.5448300e+01   1.5000000e+02
   6.1416302e+00   2.7139000e+01   1.5766900e+01   1.5100000e+02
   6.2117500e+00   2.7156401e+01   1.6002899e+01   1.5200000e+02
   6.1146202e+00   2.7134399e+01   1.5718400e+01   1.5300000e+02
   6.0265799e+00   2.7205700e+01   1.5761300e+01   1.5400000e+02
   6.1151900e+00   2.7437401e+01   1.6021000e+01   1.5500000e+02
   6.0227199e+00   2.7551800e+01   1.5928200e+01   1.5600000e+02
   6.0387001e+00   2.7638399e+01   1.5541500e+01   1.5700000e+02
   5.5668201e+00   2.7397600e+01   1.5026700e+01   1.5800000e+02
   5.8394198e+00   2.7412800e+01   1.5398700e+01   1.5900000e+02
   5.9950500e+00   2.7358400e+01   1.5252200e+01   1.6000000e+02
   5.9895501e+00   2.7452801e+01   1.5275700e+01   1.6100000e+02
   5.8730502e+00   2.7457100e+01   1.5549200e+01   1.6200000e+02
   5.9921498e+00   2.7404600e+01   1.5680000e+01   1.6300000e+02
   5.9477801e+00   2.7396999e+01   1.5680600e+01   1.6400000e+02
   6.0100298e+00   2.7266199e+01   1.5736200e+01   1.6500000e+02
   5.9785800e+00   2.7293100e+01   1.5711000e+01   1.6600000e+02
   6.2039299e+00   2.7276100e+01   1.5951600e+01   1.6700000e+02
   6.1354098e+00   2.7128700e+01   1.5934600e+01   1.6800000e+02
   6.2026000e+00   2.7215500e+01   1.5949200e+01   1.6900000e+02
   5.8012500e+00   2.7400801e+01   1.5794100e+01   1.7000000e+02
   5.5917702e+00   2.7414801e+01   1.5899500e+01   1.7100000e+02
   5.3537998e+00   2.7423401e+01   1.5868800e+01   1.7200000e+02
   5.1949100e+00   2.7468201e+01   1.5769400e+01   1.7300000e+02
   5.2975202e+00   2.7442101e+01   1.5725100e+01   1.7400000e+02
   5.2680998e+00   2.7305901e+01   1.5743200e+01   1.7500000e+02
   5.0992699e+00   2.7449900e+01   1.5922600e+01   1.7600000e+02
   5.0493202e+00   2.7271500e+01   1.5751300e+01   1.7700000e+02
   5.1630101e+00   2.7146000e+01   1.5765100e+01   1.7800000e+02
   5.1543298e+00   2.7179199e+01   1.5688200e+01   1.7900000e+02
   5.2150402e+00   2.7173201e+01   1.5656300e+01   1.8000000e+02
   5.2353401e+00   2.7060801e+01   1.5728500e+01   1.8100000e+02
   5.2423100e+00   2.7027700e+01   1.5739800e+01   1.8200000e+02
   5.1533298e+00   2.6998400e+01   1.5772300e+01   1.8300000e+02
   5.1535802e+00   2.7010900e+01   1.5998600e+01   1.8400000e+02
   5.2261801e+00   2.7004601e+01   1.6144400e+01   1.8500000e+02
   5.0258698e+00   2.7011801e+01   1.6183901e+01   1.8600000e+02
   4.9103599e+00   2.7077801e+01   1.6143400e+01   1.8700000e+02
   4.7579799e+00   2.6971100e+01   1.6187000e+01   1.8800000e+02
   4.6760802e+00   2.6946100e+01   1.6196699e+01   1.8900000e+02
   4.5196900e+00   2.6865499e+01   1.6115299e+01   1.9000000e+02
   4.6012602e+00   2.7010900e+01   1.6013300e+01   1.9100000e+02
   4.4655199e+00   2.7146500e+01   1.5832900e+01   1.9200000e+02
   4.3823299e+00   2.7170300e+01   1.5796200e+01   1.9300000e+02
   4.4922199e+00   2.7203300e+01   1.6193701e+01   1.9400000e+02
   4.0856500e+00   2.7177500e+01   1.6274401e+01   1.9500000e+02
   4.2106600e+00   2.6907900e+01   1.6509199e+01   1.9600000e+02
   4.3080401e+00   2.6909901e+01   1.6617300e+01   1.9800000e+02
   4.4201298e+00   2.6875000e+01   1.6892000e+01   1.9900000e+02
