# Supplementary material for: Chromosome dynamics near the sol-gel phase transition dictate the timing of remote genomic interactions
Source: Nat Commun. 2019 Jun 24;10:2771. doi: 10.1038/s41467-019-10628-9 (PMC6591236; doi:10.1038/s41467-019-10628-9)
Supplement: Supplementary file 3 — Source Data [file 41467_2019_10628_MOESM3_ESM.zip › Source Data/ProcessedData/NonContractedCells/ShortTermImaging/G1G2/G2_43.dat]

   4.8437300e+00   1.2442300e+01   5.1756401e+00   1.0000000e+00
   4.6689000e+00   1.2585300e+01   5.4384098e+00   2.0000000e+00
   4.5936098e+00   1.2772500e+01   5.5250802e+00   3.0000000e+00
   4.4647799e+00   1.2934900e+01   5.5670099e+00   4.0000000e+00
   4.4398298e+00   1.3064700e+01   5.6441302e+00   5.0000000e+00
   4.3366199e+00   1.2959900e+01   5.8076100e+00   6.0000000e+00
   4.2910299e+00   1.2734700e+01   5.8862600e+00   7.0000000e+00
   4.3359799e+00   1.2765000e+01   5.9576702e+00   8.0000000e+00
   4.2794700e+00   1.2732800e+01   6.2125902e+00   9.0000000e+00
   4.3166499e+00   1.2703600e+01   6.2159901e+00   1.0000000e+01
   4.2515101e+00   1.2679800e+01   5.9227200e+00   1.1000000e+01
   4.1930900e+00   1.2550300e+01   5.8941698e+00   1.2000000e+01
   4.2164202e+00   1.2497600e+01   5.9894800e+00   1.3000000e+01
   4.1890101e+00   1.2373100e+01   6.0352201e+00   1.4000000e+01
   4.2340102e+00   1.2309000e+01   5.7998600e+00   1.5000000e+01
   4.2477999e+00   1.2219400e+01   5.5013099e+00   1.6000000e+01
   4.4062200e+00   1.2244000e+01   5.5185299e+00   1.7000000e+01
   4.3104901e+00   1.2261200e+01   5.6002102e+00   1.8000000e+01
   4.2199001e+00   1.2275500e+01   5.5712399e+00   1.9000000e+01
   4.3084602e+00   1.2272700e+01   5.3033600e+00   2.0000000e+01
   4.3095102e+00   1.2262000e+01   5.1586800e+00   2.1000000e+01
   4.3712401e+00   1.2055000e+01   4.8299699e+00   2.2000000e+01
   4.4408798e+00   1.1962300e+01   5.0140901e+00   2.3000000e+01
   4.4730501e+00   1.2018200e+01   5.0464401e+00   2.4000000e+01
   4.2917500e+00   1.1881900e+01   5.2359500e+00   2.5000000e+01
   4.3129601e+00   1.1822100e+01   5.0940599e+00   2.6000000e+01
   4.3303699e+00   1.1697400e+01   5.0769601e+00   2.7000000e+01
   4.3294601e+00   1.1499500e+01   5.1817398e+00   2.8000000e+01
   4.2852101e+00   1.1456100e+01   5.1652999e+00   2.9000000e+01
   4.2640300e+00   1.1371100e+01   5.3537402e+00   3.0000000e+01
   4.2763600e+00   1.1277100e+01   5.4069200e+00   3.1000000e+01
   4.2694302e+00   1.1330500e+01   5.3938799e+00   3.2000000e+01
   4.1518998e+00   1.1279700e+01   5.3301301e+00   3.3000000e+01
   4.0999298e+00   1.1169600e+01   5.4158502e+00   3.4000000e+01
   4.0430102e+00   1.1059800e+01   5.4382701e+00   3.5000000e+01
   4.0643401e+00   1.1094300e+01   5.5114799e+00   3.6000000e+01
   4.1580901e+00   1.0993700e+01   5.5228100e+00   3.7000000e+01
   4.1184201e+00   1.0892500e+01   5.7525001e+00   3.8000000e+01
   4.2263198e+00   1.0950000e+01   5.5553598e+00   3.9000000e+01
   4.2579198e+00   1.0909800e+01   5.9256701e+00   4.0000000e+01
   4.1320100e+00   1.0884600e+01   6.2875700e+00   4.1000000e+01
   4.0594301e+00   1.0936900e+01   6.2729402e+00   4.2000000e+01
   4.1709099e+00   1.0968800e+01   6.0320902e+00   4.3000000e+01
   4.2040200e+00   1.0990200e+01   6.2704802e+00   4.4000000e+01
   4.1895299e+00   1.1076100e+01   6.2178998e+00   4.5000000e+01
   4.2435699e+00   1.1188600e+01   5.8830900e+00   4.6000000e+01
   4.1472402e+00   1.1180000e+01   6.2939100e+00   4.7000000e+01
   4.1604300e+00   1.1200300e+01   6.1682701e+00   4.8000000e+01
   4.1165500e+00   1.1244100e+01   5.9319601e+00   4.9000000e+01
   4.0226898e+00   1.1230900e+01   5.9686899e+00   5.0000000e+01
   4.0109100e+00   1.1149800e+01   6.0081801e+00   5.1000000e+01
   4.0609598e+00   1.1111200e+01   5.9678402e+00   5.2000000e+01
   4.1318698e+00   1.1124600e+01   5.8593102e+00   5.3000000e+01
   4.0510302e+00   1.1095400e+01   5.8554802e+00   5.4000000e+01
   4.0693598e+00   1.1113700e+01   5.8283200e+00   5.5000000e+01
   3.8524899e+00   1.1043800e+01   6.1253500e+00   5.6000000e+01
   3.8251700e+00   1.0961300e+01   5.9577098e+00   5.7000000e+01
   3.7508399e+00   1.1087700e+01   5.8868198e+00   5.8000000e+01
   3.7847900e+00   1.1073500e+01   5.8983898e+00   5.9000000e+01
   4.0849900e+00   1.1055800e+01   5.6216898e+00   6.0000000e+01
   4.0239701e+00   1.1019400e+01   5.6511002e+00   6.1000000e+01
   4.1380601e+00   1.0932600e+01   5.8399100e+00   6.2000000e+01
   4.2508402e+00   1.1052200e+01   5.6139598e+00   6.3000000e+01
   4.2833200e+00   1.1281700e+01   5.7910900e+00   6.4000000e+01
   4.3700399e+00   1.1350500e+01   5.5960302e+00   6.5000000e+01
   4.2990899e+00   1.1387000e+01   5.5656500e+00   6.6000000e+01
   4.2325401e+00   1.1394700e+01   5.6059299e+00   6.7000000e+01
   4.1129899e+00   1.1213700e+01   5.7210398e+00   6.8000000e+01
   4.1854501e+00   1.1326500e+01   5.5360599e+00   6.9000000e+01
   4.1291299e+00   1.1250800e+01   5.4626698e+00   7.0000000e+01
   4.0304699e+00   1.1123400e+01   5.8116398e+00   7.1000000e+01
   4.0524998e+00   1.1174000e+01   5.7703400e+00   7.2000000e+01
   3.9367599e+00   1.1100500e+01   5.8959899e+00   7.3000000e+01
   3.8225000e+00   1.1131000e+01   6.0195699e+00   7.4000000e+01
   3.7061901e+00   1.1075000e+01   5.8657999e+00   7.5000000e+01
   3.7352600e+00   1.1041500e+01   5.8792601e+00   7.6000000e+01
   3.6861801e+00   1.1082800e+01   5.9394202e+00   7.7000000e+01
   3.7786901e+00   1.1159100e+01   5.9331002e+00   7.8000000e+01
   3.7248700e+00   1.1181600e+01   5.9627099e+00   7.9000000e+01
   3.7820599e+00   1.1245500e+01   5.9311600e+00   8.0000000e+01
   3.7231200e+00   1.1062100e+01   6.1292500e+00   8.1000000e+01
   3.7709000e+00   1.1137100e+01   6.0058098e+00   8.2000000e+01
   3.7313600e+00   1.1161500e+01   5.8684502e+00   8.3000000e+01
   3.7577801e+00   1.1241300e+01   5.8768201e+00   8.4000000e+01
   3.7802601e+00   1.1258100e+01   5.8504400e+00   8.5000000e+01
   3.8382399e+00   1.1366200e+01   5.9518600e+00   8.6000000e+01
   3.8984499e+00   1.1429500e+01   5.9613700e+00   8.7000000e+01
   3.8991201e+00   1.1519100e+01   5.9944801e+00   8.8000000e+01
   3.8611500e+00   1.1649100e+01   5.9010801e+00   8.9000000e+01
   3.8647101e+00   1.1667000e+01   6.0198798e+00   9.0000000e+01
   3.8122399e+00   1.1753300e+01   6.0618501e+00   9.1000000e+01
   3.8143899e+00   1.1808900e+01   6.0302100e+00   9.2000000e+01
   3.8270099e+00   1.1875200e+01   5.9506698e+00   9.3000000e+01
   3.9019201e+00   1.1837700e+01   5.9849901e+00   9.4000000e+01
   3.9141300e+00   1.1737400e+01   6.1726098e+00   9.5000000e+01
   3.9279201e+00   1.1658800e+01   6.2701602e+00   9.6000000e+01
   3.8141899e+00   1.1738100e+01   6.2347102e+00   9.7000000e+01
   3.8331001e+00   1.1726700e+01   6.0147300e+00   9.8000000e+01
   3.8278799e+00   1.1704500e+01   5.9650898e+00   9.9000000e+01
   3.8585100e+00   1.1842500e+01   6.0465598e+00   1.0000000e+02
   3.8800600e+00   1.1855500e+01   6.2954898e+00   1.0100000e+02
   3.9163001e+00   1.2015200e+01   6.0377102e+00   1.0200000e+02
   3.8873401e+00   1.1973200e+01   6.1543298e+00   1.0300000e+02
   3.8055501e+00   1.1926600e+01   6.2298698e+00   1.0400000e+02
   3.8596900e+00   1.1918200e+01   6.2983298e+00   1.0500000e+02
   3.8989201e+00   1.2043900e+01   6.3435898e+00   1.0600000e+02
   3.8376000e+00   1.2040200e+01   6.1941099e+00   1.0700000e+02
   3.7829101e+00   1.1973900e+01   6.2101002e+00   1.0800000e+02
   3.8425000e+00   1.2015000e+01   6.0192099e+00   1.0900000e+02
   3.8952601e+00   1.1916700e+01   6.1908698e+00   1.1000000e+02
   3.8328500e+00   1.1936100e+01   6.1457000e+00   1.1100000e+02
   3.8715100e+00   1.1949400e+01   6.0055199e+00   1.1200000e+02
   3.9799600e+00   1.1995200e+01   5.9384198e+00   1.1300000e+02
   3.9741299e+00   1.1978500e+01   5.9828601e+00   1.1400000e+02
   4.0993299e+00   1.2072300e+01   5.6641798e+00   1.1500000e+02
   4.0983200e+00   1.1987500e+01   5.8767500e+00   1.1600000e+02
   4.0445099e+00   1.2050900e+01   5.7467399e+00   1.1700000e+02
   4.1122799e+00   1.2081300e+01   5.7584801e+00   1.1800000e+02
   4.0901599e+00   1.2055000e+01   5.6486502e+00   1.1900000e+02
   4.0754399e+00   1.2169200e+01   5.6804800e+00   1.2000000e+02
   4.0038900e+00   1.2150200e+01   5.7015700e+00   1.2100000e+02
   4.0071402e+00   1.2207100e+01   5.6143699e+00   1.2200000e+02
   4.0007401e+00   1.2082300e+01   5.8278298e+00   1.2300000e+02
   3.9872799e+00   1.2125600e+01   6.0035100e+00   1.2400000e+02
   3.9098599e+00   1.2135300e+01   5.9504199e+00   1.2500000e+02
   3.9637499e+00   1.2115200e+01   5.8766298e+00   1.2600000e+02
   3.8357100e+00   1.2103000e+01   5.8400202e+00   1.2700000e+02
   3.8157699e+00   1.2161200e+01   5.6740899e+00   1.2800000e+02
   3.8045399e+00   1.2224600e+01   5.9344702e+00   1.2900000e+02
   3.6831000e+00   1.2277100e+01   5.8378501e+00   1.3000000e+02
   3.5779200e+00   1.2302200e+01   5.8628702e+00   1.3100000e+02
   3.6364300e+00   1.2194700e+01   5.9997201e+00   1.3200000e+02
   3.6027901e+00   1.2163400e+01   5.9525099e+00   1.3300000e+02
   3.6364400e+00   1.2144500e+01   5.9462800e+00   1.3400000e+02
   3.7330401e+00   1.2032000e+01   5.7340102e+00   1.3500000e+02
   3.7407501e+00   1.2087200e+01   5.8925500e+00   1.3600000e+02
   3.7447400e+00   1.2003500e+01   6.1785202e+00   1.3700000e+02
   3.7599800e+00   1.1884400e+01   6.0414100e+00   1.3800000e+02
   3.7928100e+00   1.1906800e+01   6.0879898e+00   1.3900000e+02
   3.7884400e+00   1.1852900e+01   6.0873399e+00   1.4000000e+02
   3.7252100e+00   1.1894000e+01   6.1861701e+00   1.4100000e+02
   3.8257301e+00   1.1832700e+01   6.2688398e+00   1.4200000e+02
   3.8434701e+00   1.1830800e+01   6.6365399e+00   1.4300000e+02
   3.8378201e+00   1.1831600e+01   6.6185699e+00   1.4400000e+02
   3.7790501e+00   1.1827400e+01   6.5923400e+00   1.4500000e+02
   3.8136101e+00   1.1940300e+01   6.3213100e+00   1.4600000e+02
   3.8007400e+00   1.2034800e+01   6.3605399e+00   1.4700000e+02
   3.8516200e+00   1.1922600e+01   6.3479500e+00   1.4800000e+02
   3.8492601e+00   1.1819100e+01   6.4393201e+00   1.4900000e+02
   3.8225801e+00   1.1895300e+01   6.3324199e+00   1.5000000e+02
   3.7892399e+00   1.1849100e+01   6.3281002e+00   1.5100000e+02
   3.8195901e+00   1.1840200e+01   6.3581700e+00   1.5200000e+02
   3.8563001e+00   1.1865900e+01   6.2902498e+00   1.5300000e+02
   3.8586800e+00   1.1840200e+01   6.2407298e+00   1.5400000e+02
   3.8622601e+00   1.2016700e+01   6.3367500e+00   1.5500000e+02
   3.8188300e+00   1.1998100e+01   6.2162099e+00   1.5600000e+02
   3.8532000e+00   1.1978800e+01   6.3517699e+00   1.5700000e+02
   3.8438101e+00   1.2015100e+01   6.0758100e+00   1.5800000e+02
   3.8793900e+00   1.1994000e+01   6.2401900e+00   1.5900000e+02
   3.9489999e+00   1.2104300e+01   6.2578702e+00   1.6000000e+02
   3.8477099e+00   1.1955400e+01   6.2638998e+00   1.6100000e+02
   3.8097301e+00   1.1941000e+01   6.2850299e+00   1.6200000e+02
   3.8420000e+00   1.1976500e+01   6.2947798e+00   1.6300000e+02
   3.8819699e+00   1.2007200e+01   6.2217898e+00   1.6400000e+02
   3.8860700e+00   1.2095700e+01   6.1860600e+00   1.6500000e+02
   3.8522999e+00   1.2052300e+01   6.2245498e+00   1.6600000e+02
   3.8178599e+00   1.1991900e+01   5.9436698e+00   1.6700000e+02
   3.8643799e+00   1.1961800e+01   5.9321399e+00   1.6800000e+02
   3.8713801e+00   1.1945500e+01   6.1576900e+00   1.6900000e+02
   3.8133500e+00   1.1944100e+01   6.0022898e+00   1.7000000e+02
   3.8039801e+00   1.1788600e+01   5.9581399e+00   1.7100000e+02
   3.8530800e+00   1.1815500e+01   6.0096302e+00   1.7200000e+02
   3.8532600e+00   1.1722400e+01   5.9544501e+00   1.7300000e+02
   3.8012500e+00   1.1710000e+01   6.2248902e+00   1.7400000e+02
   3.7441001e+00   1.1691300e+01   6.2216601e+00   1.7500000e+02
   3.6793799e+00   1.1687700e+01   6.0174499e+00   1.7600000e+02
   3.7217400e+00   1.1719100e+01   6.0553598e+00   1.7700000e+02
   3.7774401e+00   1.1811300e+01   6.0626502e+00   1.7800000e+02
   3.7090900e+00   1.1780400e+01   5.9391699e+00   1.7900000e+02
   3.7743101e+00   1.1787200e+01   5.9352102e+00   1.8000000e+02
   3.8738799e+00   1.1707300e+01   6.2069802e+00   1.8100000e+02
   3.8759799e+00   1.1609000e+01   6.0291500e+00   1.8200000e+02
   3.8887601e+00   1.1654300e+01   5.9287801e+00   1.8300000e+02
   3.9830301e+00   1.1673300e+01   5.9509902e+00   1.8400000e+02
   3.9495499e+00   1.1843300e+01   5.8969898e+00   1.8500000e+02
   3.9518001e+00   1.1825200e+01   5.6584301e+00   1.8600000e+02
   3.9508500e+00   1.1775500e+01   6.1819201e+00   1.8700000e+02
   3.9757400e+00   1.1783900e+01   5.9256902e+00   1.8800000e+02
   4.0186701e+00   1.1826400e+01   5.8872399e+00   1.8900000e+02
   3.9944501e+00   1.1829200e+01   5.7871099e+00   1.9000000e+02
   4.0056300e+00   1.1891200e+01   5.7693000e+00   1.9200000e+02
   4.0092101e+00   1.1914600e+01   5.6701002e+00   1.9300000e+02
   3.9894900e+00   1.1832900e+01   5.6011901e+00   1.9400000e+02
   3.9679000e+00   1.1778500e+01   5.6201401e+00   1.9500000e+02
   3.9367599e+00   1.1744200e+01   5.7089901e+00   1.9600000e+02
   3.9107800e+00   1.1867400e+01   5.8230801e+00   1.9700000e+02
   3.9400899e+00   1.1898200e+01   5.8088398e+00   1.9800000e+02
   3.9131200e+00   1.1918200e+01   5.7587800e+00   1.9900000e+02
   3.8899200e+00   1.1922100e+01   5.8335500e+00   2.0000000e+02
