# Supplementary material for: Chromosome dynamics near the sol-gel phase transition dictate the timing of remote genomic interactions
Source: Nat Commun. 2019 Jun 24;10:2771. doi: 10.1038/s41467-019-10628-9 (PMC6591236; doi:10.1038/s41467-019-10628-9)
Supplement: Supplementary file 3 — Source Data [file 41467_2019_10628_MOESM3_ESM.zip › Source Data/ProcessedData/NonContractedCells/ShortTermImaging/G1G2/G2_42.dat]

   3.7495201e+00   1.7278900e+01   1.3853300e+01   1.0000000e+00
   3.4875901e+00   1.7041300e+01   1.3875100e+01   2.0000000e+00
   3.4215801e+00   1.7117001e+01   1.3972700e+01   3.0000000e+00
   3.5085399e+00   1.7078100e+01   1.3874700e+01   4.0000000e+00
   3.4684601e+00   1.7045799e+01   1.3834500e+01   5.0000000e+00
   3.6476600e+00   1.7131599e+01   1.3557200e+01   6.0000000e+00
   3.7305400e+00   1.7111000e+01   1.3527500e+01   7.0000000e+00
   3.9419501e+00   1.7195000e+01   1.3536000e+01   8.0000000e+00
   3.8691399e+00   1.7177700e+01   1.3429800e+01   9.0000000e+00
   3.9502001e+00   1.7032499e+01   1.3577400e+01   1.0000000e+01
   3.9390900e+00   1.7045700e+01   1.3616700e+01   1.1000000e+01
   3.7407200e+00   1.7110901e+01   1.3793700e+01   1.2000000e+01
   3.9712300e+00   1.6936600e+01   1.3893000e+01   1.3000000e+01
   4.0105200e+00   1.6924999e+01   1.4049100e+01   1.4000000e+01
   3.9508600e+00   1.7117800e+01   1.3884700e+01   1.5000000e+01
   3.8544500e+00   1.7036100e+01   1.4016400e+01   1.6000000e+01
   3.7150700e+00   1.6980400e+01   1.4171300e+01   1.7000000e+01
   3.6707101e+00   1.6957001e+01   1.4350300e+01   1.8000000e+01
   3.7949500e+00   1.6989401e+01   1.4319500e+01   2.0000000e+01
   3.7109499e+00   1.7028000e+01   1.4387200e+01   2.1000000e+01
   3.6752501e+00   1.7119699e+01   1.4367700e+01   2.2000000e+01
   3.6648200e+00   1.7088800e+01   1.4541100e+01   2.3000000e+01
   3.7650700e+00   1.7274300e+01   1.4624600e+01   2.4000000e+01
   3.8048699e+00   1.7311800e+01   1.4547100e+01   2.5000000e+01
   3.9660699e+00   1.7317400e+01   1.4745900e+01   2.6000000e+01
   3.9719100e+00   1.7447300e+01   1.4830000e+01   2.7000000e+01
   3.9915800e+00   1.7566799e+01   1.4973400e+01   2.8000000e+01
   4.0149298e+00   1.7513399e+01   1.5171500e+01   2.9000000e+01
   3.8227401e+00   1.7536900e+01   1.5038200e+01   3.0000000e+01
   3.8566401e+00   1.7553101e+01   1.4838400e+01   3.1000000e+01
   3.8638000e+00   1.7524599e+01   1.4699700e+01   3.2000000e+01
   3.6883800e+00   1.7477501e+01   1.4738500e+01   3.3000000e+01
   3.6261799e+00   1.7693701e+01   1.4653800e+01   3.4000000e+01
   3.7447701e+00   1.7657000e+01   1.4603600e+01   3.5000000e+01
   3.7142000e+00   1.7616501e+01   1.4707800e+01   3.6000000e+01
   3.6645601e+00   1.7630400e+01   1.4403900e+01   3.7000000e+01
   3.6871400e+00   1.7621901e+01   1.4405100e+01   3.8000000e+01
   3.8843300e+00   1.7728201e+01   1.4263800e+01   3.9000000e+01
   4.0949602e+00   1.7755100e+01   1.4660100e+01   4.0000000e+01
   4.2601199e+00   1.7944099e+01   1.4634300e+01   4.1000000e+01
   4.2029901e+00   1.7950001e+01   1.4441200e+01   4.2000000e+01
   4.0974998e+00   1.7999300e+01   1.4512200e+01   4.3000000e+01
   4.1987200e+00   1.8037201e+01   1.4432600e+01   4.4000000e+01
   4.0982900e+00   1.7851900e+01   1.4342900e+01   4.5000000e+01
   4.1121001e+00   1.7850800e+01   1.4487100e+01   4.6000000e+01
   4.2264199e+00   1.7839701e+01   1.4630200e+01   4.7000000e+01
   4.1943998e+00   1.8021200e+01   1.4629700e+01   4.8000000e+01
   4.2347002e+00   1.7978300e+01   1.4556100e+01   4.9000000e+01
   4.2115698e+00   1.7919201e+01   1.4450000e+01   5.0000000e+01
   4.3017101e+00   1.7950399e+01   1.4549700e+01   5.1000000e+01
   4.3971400e+00   1.8108299e+01   1.4522700e+01   5.2000000e+01
   4.3863401e+00   1.8157400e+01   1.4406400e+01   5.3000000e+01
   4.3410201e+00   1.8168600e+01   1.4165600e+01   5.4000000e+01
   4.2529302e+00   1.8174801e+01   1.3954600e+01   5.5000000e+01
   4.2262502e+00   1.8378901e+01   1.4113800e+01   5.6000000e+01
   4.3755999e+00   1.8480801e+01   1.3852800e+01   5.7000000e+01
   4.4297500e+00   1.8502800e+01   1.4010600e+01   5.8000000e+01
   4.4073801e+00   1.8605200e+01   1.3781100e+01   5.9000000e+01
   4.4625902e+00   1.8748199e+01   1.4126100e+01   6.0000000e+01
   4.6310701e+00   1.8638599e+01   1.4467300e+01   6.1000000e+01
   4.6981201e+00   1.8484400e+01   1.4486000e+01   6.2000000e+01
   4.6256199e+00   1.8313200e+01   1.4495300e+01   6.3000000e+01
   4.7540302e+00   1.8307800e+01   1.4691500e+01   6.4000000e+01
   4.9060898e+00   1.8349899e+01   1.4658600e+01   6.5000000e+01
   4.8963499e+00   1.8265400e+01   1.5063600e+01   6.6000000e+01
   4.8848801e+00   1.8304501e+01   1.4934700e+01   6.7000000e+01
   4.7358699e+00   1.8251101e+01   1.4834000e+01   6.8000000e+01
   4.7236600e+00   1.8211901e+01   1.4790600e+01   6.9000000e+01
   4.9099302e+00   1.8212500e+01   1.4804400e+01   7.0000000e+01
   5.0987301e+00   1.8165800e+01   1.4829800e+01   7.1000000e+01
   5.0909901e+00   1.8263399e+01   1.4774000e+01   7.2000000e+01
   5.1690302e+00   1.8375900e+01   1.4487800e+01   7.3000000e+01
   5.2111101e+00   1.8425600e+01   1.4464400e+01   7.4000000e+01
   5.3601499e+00   1.8339100e+01   1.4642500e+01   7.5000000e+01
   5.5727201e+00   1.8391600e+01   1.4677800e+01   7.6000000e+01
   5.7230201e+00   1.8382500e+01   1.4802400e+01   7.7000000e+01
   5.5712099e+00   1.8140100e+01   1.4858600e+01   7.8000000e+01
   5.5481601e+00   1.8099701e+01   1.4742400e+01   7.9000000e+01
   5.5666599e+00   1.7971201e+01   1.4496400e+01   8.0000000e+01
   5.3937998e+00   1.8109501e+01   1.4607200e+01   8.1000000e+01
   5.5407600e+00   1.8276600e+01   1.4683400e+01   8.2000000e+01
   5.5128002e+00   1.8239300e+01   1.4469000e+01   8.3000000e+01
   5.5431700e+00   1.8404800e+01   1.4365500e+01   8.4000000e+01
   5.7101798e+00   1.8328199e+01   1.4325100e+01   8.5000000e+01
   5.6099200e+00   1.8353201e+01   1.4338300e+01   8.6000000e+01
   5.6834798e+00   1.8382500e+01   1.4437700e+01   8.7000000e+01
   5.3909798e+00   1.8355000e+01   1.4397100e+01   8.8000000e+01
   5.4046602e+00   1.8471600e+01   1.4389100e+01   8.9000000e+01
   5.3685899e+00   1.8292400e+01   1.4594700e+01   9.0000000e+01
   5.3564901e+00   1.8267799e+01   1.4501600e+01   9.1000000e+01
   5.3003302e+00   1.8094400e+01   1.4321900e+01   9.2000000e+01
   5.3548398e+00   1.8002800e+01   1.4252900e+01   9.3000000e+01
   5.2196698e+00   1.8024099e+01   1.4025600e+01   9.4000000e+01
   5.1111999e+00   1.8081699e+01   1.4220800e+01   9.5000000e+01
   4.9932799e+00   1.8100599e+01   1.4076100e+01   9.6000000e+01
   4.9735298e+00   1.8112000e+01   1.4178400e+01   9.7000000e+01
   4.8385301e+00   1.8028601e+01   1.4264500e+01   9.8000000e+01
   4.7516398e+00   1.8025101e+01   1.4229400e+01   9.9000000e+01
   4.8548999e+00   1.7990801e+01   1.3926600e+01   1.0000000e+02
   4.8612199e+00   1.8077600e+01   1.3475600e+01   1.0100000e+02
   4.9548502e+00   1.8148001e+01   1.3537400e+01   1.0200000e+02
   5.0637002e+00   1.7984699e+01   1.3451100e+01   1.0300000e+02
   5.1333599e+00   1.7919001e+01   1.3256000e+01   1.0400000e+02
   5.0949001e+00   1.7885599e+01   1.3217400e+01   1.0500000e+02
   5.0214701e+00   1.7924500e+01   1.3190900e+01   1.0600000e+02
   5.0112300e+00   1.8106001e+01   1.3557000e+01   1.0700000e+02
   4.8134198e+00   1.8078600e+01   1.3247800e+01   1.0800000e+02
   4.8045402e+00   1.8015900e+01   1.3332800e+01   1.0900000e+02
   4.6948700e+00   1.7970400e+01   1.3262700e+01   1.1000000e+02
   4.7862902e+00   1.7934401e+01   1.3121200e+01   1.1100000e+02
   4.8019900e+00   1.7847401e+01   1.3012000e+01   1.1200000e+02
   4.7579598e+00   1.7870199e+01   1.3194000e+01   1.1300000e+02
   4.7453899e+00   1.7955299e+01   1.3152800e+01   1.1400000e+02
   4.8012099e+00   1.7915800e+01   1.3105200e+01   1.1500000e+02
   4.7894402e+00   1.8028200e+01   1.3072500e+01   1.1600000e+02
   4.8925300e+00   1.8101000e+01   1.3123700e+01   1.1700000e+02
   4.8664498e+00   1.8207399e+01   1.3033900e+01   1.1800000e+02
   4.7258601e+00   1.8063299e+01   1.3018800e+01   1.1900000e+02
   4.7482700e+00   1.7930901e+01   1.2700600e+01   1.2000000e+02
   4.8559899e+00   1.7686001e+01   1.3009100e+01   1.2200000e+02
   4.9334102e+00   1.7634800e+01   1.3017000e+01   1.2300000e+02
   4.8287802e+00   1.7559700e+01   1.2639900e+01   1.2400000e+02
   4.9851599e+00   1.7831100e+01   1.2680800e+01   1.2600000e+02
   5.2031999e+00   1.8074600e+01   1.3188500e+01   1.2800000e+02
   5.3023100e+00   1.8195400e+01   1.3203800e+01   1.2900000e+02
   5.1840901e+00   1.8195299e+01   1.3403700e+01   1.3000000e+02
   5.0691199e+00   1.8283001e+01   1.3429900e+01   1.3100000e+02
   4.9877601e+00   1.8326700e+01   1.3577400e+01   1.3200000e+02
   5.0281601e+00   1.8292601e+01   1.3507200e+01   1.3300000e+02
   5.0322199e+00   1.8424200e+01   1.3506600e+01   1.3400000e+02
   5.0799799e+00   1.8396099e+01   1.3514100e+01   1.3500000e+02
   5.1050401e+00   1.8362600e+01   1.3662100e+01   1.3600000e+02
   5.0814500e+00   1.8383600e+01   1.3627100e+01   1.3700000e+02
   5.0742202e+00   1.8409401e+01   1.3630900e+01   1.3800000e+02
   4.9450102e+00   1.8315599e+01   1.3436100e+01   1.3900000e+02
   4.9660301e+00   1.8327700e+01   1.3329900e+01   1.4000000e+02
   4.8442101e+00   1.8239000e+01   1.3395700e+01   1.4100000e+02
   4.8980799e+00   1.8134899e+01   1.3156700e+01   1.4200000e+02
   4.9605198e+00   1.8177999e+01   1.3376200e+01   1.4300000e+02
   4.9939098e+00   1.8352501e+01   1.3227600e+01   1.4400000e+02
   5.0609198e+00   1.8440100e+01   1.3325600e+01   1.4500000e+02
   5.0529699e+00   1.8439800e+01   1.3168300e+01   1.4600000e+02
   4.9947801e+00   1.8399200e+01   1.2846100e+01   1.4700000e+02
   5.0189800e+00   1.8409201e+01   1.3099800e+01   1.4800000e+02
   5.1464200e+00   1.8393200e+01   1.2845900e+01   1.4900000e+02
   5.2138000e+00   1.8289400e+01   1.3178600e+01   1.5000000e+02
   5.1649199e+00   1.8398399e+01   1.3219800e+01   1.5100000e+02
   5.2037401e+00   1.8325100e+01   1.3362200e+01   1.5200000e+02
   5.1357698e+00   1.8260500e+01   1.3202800e+01   1.5300000e+02
   5.1316400e+00   1.8145500e+01   1.3140900e+01   1.5400000e+02
   5.2094002e+00   1.8082100e+01   1.3356100e+01   1.5500000e+02
   5.2336898e+00   1.7997400e+01   1.3226700e+01   1.5600000e+02
   5.2825198e+00   1.7965099e+01   1.3341300e+01   1.5700000e+02
   5.3220100e+00   1.7984400e+01   1.3367200e+01   1.5800000e+02
   5.3980098e+00   1.7982100e+01   1.3429400e+01   1.5900000e+02
   5.5406399e+00   1.8035299e+01   1.3393900e+01   1.6000000e+02
   5.5079002e+00   1.8063700e+01   1.3440600e+01   1.6100000e+02
   5.4337802e+00   1.7966801e+01   1.3431100e+01   1.6200000e+02
   5.3805599e+00   1.7921301e+01   1.3401900e+01   1.6300000e+02
   5.3421602e+00   1.7957500e+01   1.3386400e+01   1.6400000e+02
   5.2436299e+00   1.7920799e+01   1.3278500e+01   1.6500000e+02
   5.1619301e+00   1.8017300e+01   1.3470100e+01   1.6600000e+02
   5.0661402e+00   1.7913000e+01   1.3342500e+01   1.6700000e+02
   5.0210800e+00   1.7835699e+01   1.3390800e+01   1.6800000e+02
   4.9417200e+00   1.7796801e+01   1.3295000e+01   1.6900000e+02
   4.9902501e+00   1.7902599e+01   1.3393400e+01   1.7000000e+02
   4.9338999e+00   1.7787800e+01   1.3167500e+01   1.7100000e+02
   4.9857202e+00   1.7979500e+01   1.3154000e+01   1.7200000e+02
   5.0873899e+00   1.7940599e+01   1.3187800e+01   1.7300000e+02
   5.0771499e+00   1.7862101e+01   1.3165400e+01   1.7400000e+02
   5.1510100e+00   1.7861700e+01   1.3081200e+01   1.7500000e+02
   5.1310401e+00   1.7843901e+01   1.3210600e+01   1.7600000e+02
   5.1914001e+00   1.7795099e+01   1.3411600e+01   1.7700000e+02
   5.2622099e+00   1.7714300e+01   1.3255800e+01   1.7800000e+02
   5.1570301e+00   1.7738300e+01   1.3278200e+01   1.7900000e+02
   5.0882301e+00   1.7789700e+01   1.3269400e+01   1.8000000e+02
   5.0944700e+00   1.7820101e+01   1.3368600e+01   1.8100000e+02
   5.1364002e+00   1.7879700e+01   1.3221400e+01   1.8200000e+02
   5.1269002e+00   1.7880899e+01   1.3199600e+01   1.8300000e+02
   5.2161999e+00   1.7858200e+01   1.3116100e+01   1.8400000e+02
   5.2679601e+00   1.7695200e+01   1.3167000e+01   1.8500000e+02
   5.2085800e+00   1.7597401e+01   1.3093000e+01   1.8600000e+02
   5.3371401e+00   1.7589800e+01   1.3314300e+01   1.8700000e+02
   5.4426198e+00   1.7650200e+01   1.3431200e+01   1.8800000e+02
   5.5177698e+00   1.7680401e+01   1.3479000e+01   1.8900000e+02
   5.6424699e+00   1.7500999e+01   1.3412500e+01   1.9000000e+02
   5.7764502e+00   1.7572901e+01   1.3452700e+01   1.9100000e+02
   5.7698102e+00   1.7641800e+01   1.3500600e+01   1.9200000e+02
   5.8446798e+00   1.7536501e+01   1.3495800e+01   1.9300000e+02
   5.9279399e+00   1.7472900e+01   1.3657700e+01   1.9400000e+02
   6.0787802e+00   1.7417200e+01   1.3662300e+01   1.9500000e+02
   6.1293302e+00   1.7596600e+01   1.3936800e+01   1.9600000e+02
   6.2362900e+00   1.7671700e+01   1.3993100e+01   1.9700000e+02
   6.1356802e+00   1.7729099e+01   1.4028200e+01   1.9800000e+02
   6.1313701e+00   1.7780701e+01   1.3958400e+01   1.9900000e+02
   6.1664600e+00   1.7790600e+01   1.4129600e+01   2.0000000e+02
