# Supplementary material for: Chromosome dynamics near the sol-gel phase transition dictate the timing of remote genomic interactions
Source: Nat Commun. 2019 Jun 24;10:2771. doi: 10.1038/s41467-019-10628-9 (PMC6591236; doi:10.1038/s41467-019-10628-9)
Supplement: Supplementary file 3 — Source Data [file 41467_2019_10628_MOESM3_ESM.zip › Source Data/ProcessedData/NonContractedCells/ShortTermImaging/G1G2/G2_41.dat]

   4.2369099e+00   8.0775204e+00   2.6882799e+01   1.0000000e+00
   4.1273398e+00   7.9517698e+00   2.6864901e+01   2.0000000e+00
   3.9574399e+00   7.9584298e+00   2.6722401e+01   3.0000000e+00
   3.8686099e+00   7.6839199e+00   2.6712299e+01   4.0000000e+00
   3.6561501e+00   7.5075798e+00   2.6882099e+01   5.0000000e+00
   3.5412800e+00   7.6306500e+00   2.6762100e+01   6.0000000e+00
   3.7397599e+00   7.5546799e+00   2.7016800e+01   7.0000000e+00
   3.8138199e+00   7.4378700e+00   2.7081400e+01   8.0000000e+00
   3.8344200e+00   7.4392600e+00   2.7251499e+01   9.0000000e+00
   3.5319901e+00   7.2224598e+00   2.7702600e+01   1.0000000e+01
   3.3928101e+00   7.2563400e+00   2.7738501e+01   1.1000000e+01
   3.4308000e+00   7.1441898e+00   2.7915300e+01   1.2000000e+01
   3.5094500e+00   7.2846899e+00   2.7806700e+01   1.3000000e+01
   3.3850901e+00   7.2813401e+00   2.7745001e+01   1.4000000e+01
   3.3008499e+00   7.1033001e+00   2.7859501e+01   1.5000000e+01
   3.2595999e+00   6.9585600e+00   2.7998301e+01   1.6000000e+01
   3.2574899e+00   6.6833301e+00   2.8271200e+01   1.7000000e+01
   3.2732100e+00   6.8542900e+00   2.8457600e+01   1.8000000e+01
   3.2526000e+00   6.6029801e+00   2.8716999e+01   1.9000000e+01
   3.2778001e+00   6.7214699e+00   2.8833599e+01   2.0000000e+01
   3.3831100e+00   6.5214601e+00   2.8968901e+01   2.1000000e+01
   3.3761401e+00   6.4914999e+00   2.9106300e+01   2.2000000e+01
   3.3901200e+00   6.5973401e+00   2.9321899e+01   2.3000000e+01
   3.4697101e+00   6.8214202e+00   2.9370399e+01   2.4000000e+01
   3.4618900e+00   6.8553100e+00   2.9431601e+01   2.5000000e+01
   3.1958899e+00   6.9674201e+00   2.9276800e+01   2.6000000e+01
   3.1576700e+00   6.8617802e+00   2.9096600e+01   2.7000000e+01
   3.3700900e+00   6.9792800e+00   2.8960199e+01   2.8000000e+01
   3.4395101e+00   6.9464898e+00   2.8660900e+01   2.9000000e+01
   3.5306799e+00   6.9295201e+00   2.8955799e+01   3.0000000e+01
   3.6195300e+00   6.9638901e+00   2.8942200e+01   3.1000000e+01
   3.7090399e+00   7.0949798e+00   2.8714300e+01   3.2000000e+01
   3.5477901e+00   7.0914998e+00   2.9022400e+01   3.3000000e+01
   3.3477600e+00   7.1153598e+00   2.9065001e+01   3.4000000e+01
   3.2212501e+00   7.1405001e+00   2.9179300e+01   3.5000000e+01
   3.0848000e+00   7.2160501e+00   2.9059200e+01   3.6000000e+01
   3.0282600e+00   7.1733098e+00   2.9039301e+01   3.7000000e+01
   3.0293400e+00   7.1750002e+00   2.9206800e+01   3.8000000e+01
   3.0619500e+00   6.9415102e+00   2.9099001e+01   3.9000000e+01
   2.9070301e+00   6.6144900e+00   2.9454500e+01   4.0000000e+01
   3.0199699e+00   6.4183202e+00   2.9418301e+01   4.1000000e+01
   3.1107900e+00   6.5321698e+00   2.9588800e+01   4.2000000e+01
   3.2643499e+00   6.5973701e+00   2.9833300e+01   4.3000000e+01
   3.4208100e+00   6.6414199e+00   2.9979000e+01   4.4000000e+01
   3.4666700e+00   6.6407599e+00   3.0272301e+01   4.5000000e+01
   3.5759301e+00   6.5902100e+00   3.0161900e+01   4.6000000e+01
   3.5107000e+00   6.5940900e+00   3.0204800e+01   4.7000000e+01
   3.5366800e+00   6.5123501e+00   3.0159000e+01   4.8000000e+01
   3.5502999e+00   6.5832400e+00   2.9946400e+01   4.9000000e+01
   3.5065899e+00   6.6329799e+00   3.0007601e+01   5.0000000e+01
   3.4914999e+00   6.5924702e+00   2.9932899e+01   5.1000000e+01
   3.3967299e+00   6.5591202e+00   3.0076000e+01   5.2000000e+01
   3.5290401e+00   6.5856700e+00   3.0102800e+01   5.3000000e+01
   3.4182999e+00   6.6025801e+00   2.9875401e+01   5.4000000e+01
   3.5735900e+00   6.7734499e+00   2.9714100e+01   5.5000000e+01
   3.3932400e+00   6.8229499e+00   2.9912399e+01   5.6000000e+01
   3.4281600e+00   6.8211598e+00   2.9970501e+01   5.7000000e+01
   3.2775900e+00   6.8106399e+00   2.9935101e+01   5.8000000e+01
   3.2014999e+00   6.6545601e+00   2.9814100e+01   5.9000000e+01
   3.1587601e+00   6.6137700e+00   2.9828501e+01   6.0000000e+01
   3.2185500e+00   6.5557098e+00   2.9716101e+01   6.1000000e+01
   3.2215199e+00   6.3836298e+00   2.9640699e+01   6.2000000e+01
   3.2972400e+00   6.3276601e+00   2.9656000e+01   6.3000000e+01
   3.2697599e+00   6.5342302e+00   2.9718700e+01   6.4000000e+01
   3.1988800e+00   6.5731602e+00   2.9832100e+01   6.5000000e+01
   3.2663701e+00   6.7176800e+00   2.9741501e+01   6.6000000e+01
   3.3114100e+00   6.7343998e+00   2.9809799e+01   6.7000000e+01
   3.3051500e+00   6.6663499e+00   2.9862101e+01   6.8000000e+01
   3.1778100e+00   6.6237001e+00   3.0013901e+01   6.9000000e+01
   3.2410200e+00   6.5569100e+00   2.9806999e+01   7.0000000e+01
   3.2950201e+00   6.6661301e+00   2.9927999e+01   7.1000000e+01
   3.2374699e+00   6.6901498e+00   2.9811600e+01   7.2000000e+01
   3.2287400e+00   6.7814698e+00   2.9858999e+01   7.3000000e+01
   3.2547100e+00   6.9057798e+00   2.9861799e+01   7.4000000e+01
   3.3123500e+00   6.9774399e+00   2.9749100e+01   7.5000000e+01
   3.2344699e+00   7.1214600e+00   2.9786800e+01   7.6000000e+01
   3.3142099e+00   7.2889500e+00   2.9929501e+01   7.7000000e+01
   3.3531899e+00   7.4408102e+00   3.0094400e+01   7.8000000e+01
   3.3983099e+00   7.5434098e+00   2.9869900e+01   7.9000000e+01
   3.3672900e+00   7.4922199e+00   2.9922100e+01   8.0000000e+01
   3.2077999e+00   7.2441301e+00   3.0094801e+01   8.1000000e+01
   3.4112899e+00   7.2662001e+00   3.0141100e+01   8.2000000e+01
   3.2671800e+00   7.3133302e+00   3.0159300e+01   8.3000000e+01
   3.2439101e+00   7.3841901e+00   3.0033800e+01   8.4000000e+01
   3.2454901e+00   7.2135201e+00   2.9575600e+01   8.5000000e+01
   3.1809101e+00   7.1679902e+00   2.9584000e+01   8.6000000e+01
   3.2013400e+00   7.1051202e+00   2.9488800e+01   8.7000000e+01
   3.1340001e+00   7.2538800e+00   2.9671200e+01   8.8000000e+01
   3.2162600e+00   7.1335001e+00   2.9651199e+01   8.9000000e+01
   3.3452799e+00   7.1289501e+00   2.9712900e+01   9.0000000e+01
   3.4364300e+00   7.2433400e+00   2.9785999e+01   9.1000000e+01
   3.4160700e+00   7.4366002e+00   2.9846201e+01   9.2000000e+01
   3.3650100e+00   7.4241199e+00   2.9977699e+01   9.3000000e+01
   3.3558199e+00   7.4637098e+00   2.9717199e+01   9.4000000e+01
   3.3749299e+00   7.4264898e+00   2.9816000e+01   9.5000000e+01
   3.2957599e+00   7.3915300e+00   2.9769100e+01   9.6000000e+01
   3.3676000e+00   7.5495801e+00   2.9854200e+01   9.7000000e+01
   3.4075301e+00   7.4783702e+00   2.9773701e+01   9.8000000e+01
   3.4900200e+00   7.5942702e+00   2.9600901e+01   9.9000000e+01
   3.5734000e+00   7.6311998e+00   2.9393999e+01   1.0000000e+02
   3.5510399e+00   7.6092601e+00   2.9114700e+01   1.0100000e+02
   3.5009799e+00   7.4948301e+00   2.9280500e+01   1.0200000e+02
   3.4620299e+00   7.3690701e+00   2.9292700e+01   1.0300000e+02
   3.5144100e+00   7.2927299e+00   2.9297100e+01   1.0400000e+02
   3.5391700e+00   7.2399902e+00   2.9372801e+01   1.0500000e+02
   3.5082901e+00   7.3074498e+00   2.9524900e+01   1.0600000e+02
   3.5790801e+00   7.3566399e+00   2.9474001e+01   1.0700000e+02
   3.5051401e+00   7.3558602e+00   2.9351801e+01   1.0800000e+02
   3.7173500e+00   7.3276200e+00   2.9187799e+01   1.0900000e+02
   3.8144200e+00   7.5893698e+00   2.9209900e+01   1.1000000e+02
   3.8134401e+00   7.5976000e+00   2.9108200e+01   1.1100000e+02
   3.7878599e+00   7.5572500e+00   2.9078600e+01   1.1200000e+02
   3.6374099e+00   7.5165801e+00   2.9329201e+01   1.1300000e+02
   3.5178599e+00   7.5934801e+00   2.9379801e+01   1.1400000e+02
   3.4013000e+00   7.5852399e+00   2.9353300e+01   1.1500000e+02
   3.3919899e+00   7.5269399e+00   2.9374001e+01   1.1600000e+02
   3.4232700e+00   7.5962300e+00   2.9316200e+01   1.1700000e+02
   3.4551899e+00   7.6846600e+00   2.9351299e+01   1.1800000e+02
   3.5601599e+00   7.6288900e+00   2.9453699e+01   1.1900000e+02
   3.4485199e+00   7.6875100e+00   2.9408300e+01   1.2000000e+02
   3.4950700e+00   7.5490799e+00   2.9377399e+01   1.2100000e+02
   3.4679899e+00   7.4958301e+00   2.9253000e+01   1.2200000e+02
   3.4877400e+00   7.5166202e+00   2.9146999e+01   1.2300000e+02
   3.4013901e+00   7.3931198e+00   2.9340799e+01   1.2400000e+02
   3.3728499e+00   7.3888001e+00   2.9088200e+01   1.2500000e+02
   3.3983500e+00   7.3966699e+00   2.9366301e+01   1.2600000e+02
   3.4782000e+00   7.3078299e+00   2.9611401e+01   1.2700000e+02
   3.3047800e+00   7.4135599e+00   2.9773500e+01   1.2800000e+02
   3.2920201e+00   7.5517201e+00   2.9828699e+01   1.2900000e+02
   3.1827300e+00   7.5912399e+00   2.9666300e+01   1.3000000e+02
   3.2586200e+00   7.6349201e+00   2.9650200e+01   1.3100000e+02
   3.2376900e+00   7.6511698e+00   2.9668400e+01   1.3200000e+02
   3.2394500e+00   7.7456298e+00   2.9517000e+01   1.3300000e+02
   3.2387400e+00   7.8087401e+00   2.9720301e+01   1.3400000e+02
   3.2315300e+00   7.8083401e+00   2.9757999e+01   1.3500000e+02
   3.2545900e+00   7.7542701e+00   2.9726200e+01   1.3600000e+02
   3.3622301e+00   7.7446499e+00   2.9824800e+01   1.3700000e+02
   3.5011799e+00   7.7534099e+00   2.9822800e+01   1.3800000e+02
   3.5946200e+00   7.8990102e+00   2.9719601e+01   1.3900000e+02
   3.6475101e+00   7.8893399e+00   2.9843800e+01   1.4000000e+02
   3.7362399e+00   7.8186898e+00   2.9876101e+01   1.4100000e+02
   3.7585299e+00   7.7187200e+00   2.9623100e+01   1.4200000e+02
   3.7007101e+00   7.7302299e+00   2.9532801e+01   1.4300000e+02
   3.6981499e+00   7.7853498e+00   2.9493099e+01   1.4400000e+02
   3.7289300e+00   7.8299398e+00   2.9659401e+01   1.4500000e+02
   3.6224999e+00   7.7711000e+00   2.9433201e+01   1.4600000e+02
   3.6690300e+00   7.8809199e+00   2.9426201e+01   1.4700000e+02
   3.6740401e+00   7.8724799e+00   2.9440901e+01   1.4800000e+02
   3.6190901e+00   7.8276501e+00   2.9684099e+01   1.4900000e+02
   3.5260301e+00   7.8169699e+00   2.9640699e+01   1.5000000e+02
   3.4609699e+00   7.9860902e+00   2.9761200e+01   1.5100000e+02
   3.4585099e+00   8.0306501e+00   2.9690100e+01   1.5200000e+02
   3.4949501e+00   7.9974298e+00   2.9673000e+01   1.5300000e+02
   3.5332501e+00   8.0598698e+00   2.9697300e+01   1.5400000e+02
   3.4521501e+00   8.0324697e+00   2.9753300e+01   1.5500000e+02
   3.4274001e+00   7.9738498e+00   2.9827801e+01   1.5600000e+02
   3.4245701e+00   8.0075302e+00   2.9417900e+01   1.5700000e+02
   3.3184600e+00   8.0481501e+00   2.9705999e+01   1.5800000e+02
   3.3314199e+00   8.3139400e+00   2.9629999e+01   1.5900000e+02
   3.4555299e+00   8.5415897e+00   2.9640900e+01   1.6000000e+02
   3.6123300e+00   8.6889496e+00   2.9870199e+01   1.6100000e+02
   3.6056099e+00   8.7076502e+00   2.9862101e+01   1.6200000e+02
   3.7260599e+00   8.8330803e+00   2.9860500e+01   1.6300000e+02
   3.8684001e+00   8.8434601e+00   2.9637600e+01   1.6500000e+02
   3.9102800e+00   8.8209801e+00   2.9718100e+01   1.6600000e+02
   3.7889900e+00   8.6472397e+00   2.9469299e+01   1.6700000e+02
   3.8040500e+00   8.5595999e+00   2.9543800e+01   1.6800000e+02
   3.8091800e+00   8.4705801e+00   2.9639200e+01   1.6900000e+02
   3.8783600e+00   8.5799599e+00   2.9697300e+01   1.7200000e+02
   3.8294599e+00   8.5117302e+00   2.9773600e+01   1.7300000e+02
   3.7302401e+00   8.5606298e+00   2.9833300e+01   1.7400000e+02
   3.6396999e+00   8.6002502e+00   3.0106701e+01   1.7500000e+02
   3.6674600e+00   8.5095596e+00   3.0146500e+01   1.7600000e+02
   3.7325399e+00   8.5162697e+00   3.0147200e+01   1.7700000e+02
   3.7955000e+00   8.4553099e+00   3.0009899e+01   1.7800000e+02
   3.8372200e+00   8.4043303e+00   2.9966400e+01   1.7900000e+02
   3.8414900e+00   8.3724899e+00   2.9898300e+01   1.8000000e+02
   3.8365200e+00   8.2738104e+00   2.9791700e+01   1.8100000e+02
   3.8015499e+00   8.2782497e+00   2.9932600e+01   1.8200000e+02
   3.7990999e+00   8.1801004e+00   2.9831699e+01   1.8300000e+02
   3.6597900e+00   8.1895704e+00   2.9857401e+01   1.8400000e+02
   3.5779200e+00   8.1754198e+00   2.9822599e+01   1.8500000e+02
   3.5447600e+00   8.1623602e+00   3.0036699e+01   1.8600000e+02
   3.4782100e+00   8.0796604e+00   2.9992800e+01   1.8700000e+02
   3.3561399e+00   8.0992203e+00   3.0417601e+01   1.8800000e+02
   3.3807199e+00   8.0252304e+00   3.0188200e+01   1.8900000e+02
   3.3173800e+00   8.1325798e+00   3.0181000e+01   1.9000000e+02
   3.2850900e+00   8.1999502e+00   3.0129801e+01   1.9100000e+02
   3.3972700e+00   8.2013197e+00   2.9953501e+01   1.9200000e+02
   3.4341700e+00   8.1489296e+00   2.9845699e+01   1.9300000e+02
   3.4394000e+00   8.2013302e+00   2.9902500e+01   1.9400000e+02
   3.3579299e+00   8.2704296e+00   3.0062099e+01   1.9500000e+02
   3.3242400e+00   8.2909899e+00   2.9965000e+01   1.9600000e+02
   3.3685200e+00   8.3743200e+00   2.9962700e+01   1.9700000e+02
   3.3546200e+00   8.3399801e+00   3.0100000e+01   1.9800000e+02
   3.3859100e+00   8.2715101e+00   2.9984301e+01   1.9900000e+02
   3.4656100e+00   8.1992302e+00   2.9817101e+01   2.0000000e+02
