# Supplementary material for: Chromosome dynamics near the sol-gel phase transition dictate the timing of remote genomic interactions
Source: Nat Commun. 2019 Jun 24;10:2771. doi: 10.1038/s41467-019-10628-9 (PMC6591236; doi:10.1038/s41467-019-10628-9)
Supplement: Supplementary file 3 — Source Data [file 41467_2019_10628_MOESM3_ESM.zip › Source Data/ProcessedData/NonContractedCells/ShortTermImaging/G1G2/G2_38.dat]

   3.1915600e+00   1.3959900e+01   1.9914900e+01   1.0000000e+00
   3.0578001e+00   1.3843400e+01   2.0094999e+01   2.0000000e+00
   2.9714899e+00   1.3950200e+01   2.0087000e+01   3.0000000e+00
   3.0274701e+00   1.3980800e+01   2.0445200e+01   4.0000000e+00
   2.9262500e+00   1.3965400e+01   2.0617100e+01   5.0000000e+00
   2.6578100e+00   1.3750600e+01   2.0799101e+01   6.0000000e+00
   2.3643200e+00   1.3965500e+01   2.0814100e+01   7.0000000e+00
   2.4682901e+00   1.4199100e+01   2.0681000e+01   8.0000000e+00
   2.6181800e+00   1.4508700e+01   2.0674101e+01   9.0000000e+00
   2.7297399e+00   1.4658100e+01   2.0768200e+01   1.0000000e+01
   2.7951801e+00   1.4830600e+01   2.0586000e+01   1.1000000e+01
   2.9222100e+00   1.4779000e+01   2.0689400e+01   1.2000000e+01
   2.8981900e+00   1.4769300e+01   2.0802601e+01   1.3000000e+01
   2.8915801e+00   1.4658100e+01   2.0867599e+01   1.4000000e+01
   2.5136199e+00   1.4611800e+01   2.1150900e+01   1.5000000e+01
   2.4253900e+00   1.4716100e+01   2.0936100e+01   1.6000000e+01
   2.5728600e+00   1.4913800e+01   2.1073500e+01   1.7000000e+01
   2.6396899e+00   1.4885500e+01   2.0869900e+01   1.8000000e+01
   2.6609199e+00   1.4654600e+01   2.0939100e+01   1.9000000e+01
   2.7275200e+00   1.4627600e+01   2.0870300e+01   2.0000000e+01
   2.8589301e+00   1.4713000e+01   2.0790800e+01   2.1000000e+01
   2.9332199e+00   1.4607200e+01   2.1026400e+01   2.2000000e+01
   3.0067999e+00   1.4217900e+01   2.0847099e+01   2.3000000e+01
   2.8253400e+00   1.4048700e+01   2.1028000e+01   2.4000000e+01
   2.7481501e+00   1.4136400e+01   2.1030500e+01   2.5000000e+01
   2.8434100e+00   1.4424100e+01   2.0985600e+01   2.6000000e+01
   2.7449000e+00   1.4433800e+01   2.1051399e+01   2.7000000e+01
   2.6889601e+00   1.4409300e+01   2.1117399e+01   2.8000000e+01
   2.6676199e+00   1.4574200e+01   2.1171101e+01   2.9000000e+01
   2.8051500e+00   1.4653700e+01   2.1119301e+01   3.0000000e+01
   2.7040100e+00   1.4483900e+01   2.1128500e+01   3.1000000e+01
   2.6536901e+00   1.4549700e+01   2.1079000e+01   3.2000000e+01
   2.5894699e+00   1.4466500e+01   2.0968800e+01   3.3000000e+01
   2.6692700e+00   1.4449900e+01   2.0841900e+01   3.4000000e+01
   2.7146499e+00   1.4481000e+01   2.0734100e+01   3.5000000e+01
   2.7281799e+00   1.4530200e+01   2.0631201e+01   3.6000000e+01
   2.6729901e+00   1.4413100e+01   2.0752800e+01   3.7000000e+01
   2.9268501e+00   1.4305700e+01   2.0690800e+01   3.8000000e+01
   2.8393099e+00   1.4214700e+01   2.0658400e+01   3.9000000e+01
   2.8603001e+00   1.4319800e+01   2.0578600e+01   4.0000000e+01
   2.8685100e+00   1.4265000e+01   2.0648600e+01   4.1000000e+01
   2.8474600e+00   1.4160400e+01   2.0727699e+01   4.2000000e+01
   2.8616600e+00   1.4345500e+01   2.0642099e+01   4.3000000e+01
   2.7317901e+00   1.4386400e+01   2.0732800e+01   4.4000000e+01
   2.7082701e+00   1.4544400e+01   2.0643900e+01   4.5000000e+01
   2.6809299e+00   1.4545600e+01   2.0467199e+01   4.6000000e+01
   2.8161099e+00   1.4702500e+01   2.0233999e+01   4.7000000e+01
   2.7423401e+00   1.4797000e+01   2.0430599e+01   4.8000000e+01
   2.7328999e+00   1.4607100e+01   2.0375299e+01   4.9000000e+01
   2.7986500e+00   1.4706100e+01   2.0765100e+01   5.0000000e+01
   2.7376001e+00   1.4753400e+01   2.0585400e+01   5.1000000e+01
   2.8214400e+00   1.4626700e+01   2.0671301e+01   5.2000000e+01
   2.9425199e+00   1.4528800e+01   2.0634899e+01   5.3000000e+01
   3.1739800e+00   1.4657100e+01   2.0524300e+01   5.4000000e+01
   3.1318200e+00   1.4596600e+01   2.0498400e+01   5.5000000e+01
   3.0063500e+00   1.4606100e+01   2.0597799e+01   5.6000000e+01
   3.0488999e+00   1.4606300e+01   2.0193899e+01   5.7000000e+01
   3.0296199e+00   1.4777900e+01   2.0242399e+01   5.8000000e+01
   2.8607299e+00   1.4636700e+01   2.0240900e+01   5.9000000e+01
   2.8426001e+00   1.4552600e+01   2.0082600e+01   6.0000000e+01
   2.8576701e+00   1.4660400e+01   2.0107500e+01   6.1000000e+01
   3.0030100e+00   1.4951400e+01   2.0368200e+01   6.2000000e+01
   2.9636600e+00   1.5054500e+01   2.0443001e+01   6.3000000e+01
   2.5966699e+00   1.4919700e+01   2.0456800e+01   6.5000000e+01
   2.4957299e+00   1.4713900e+01   2.0695400e+01   6.6000000e+01
   2.5421200e+00   1.4583800e+01   2.0702499e+01   6.7000000e+01
   2.7058101e+00   1.4465100e+01   2.0936701e+01   6.8000000e+01
   2.6868999e+00   1.4629600e+01   2.0988300e+01   6.9000000e+01
   2.7641101e+00   1.4720200e+01   2.1048800e+01   7.0000000e+01
   2.9375899e+00   1.4652900e+01   2.0833599e+01   7.1000000e+01
   2.9583001e+00   1.4696100e+01   2.0798901e+01   7.2000000e+01
   2.9560599e+00   1.4840600e+01   2.0912201e+01   7.3000000e+01
   3.0283799e+00   1.4863000e+01   2.0877701e+01   7.4000000e+01
   3.1257200e+00   1.4712700e+01   2.0908001e+01   7.5000000e+01
   3.1618800e+00   1.4738500e+01   2.0977100e+01   7.6000000e+01
   3.0360999e+00   1.4572600e+01   2.0871099e+01   7.7000000e+01
   3.0828500e+00   1.4441100e+01   2.0828400e+01   7.8000000e+01
   3.0335500e+00   1.4349500e+01   2.0929199e+01   7.9000000e+01
   3.0967500e+00   1.4284100e+01   2.1068600e+01   8.0000000e+01
   3.0697000e+00   1.4203300e+01   2.0842699e+01   8.1000000e+01
   3.0165100e+00   1.4192600e+01   2.0844000e+01   8.2000000e+01
   3.1483800e+00   1.4130900e+01   2.0774000e+01   8.3000000e+01
   3.0989399e+00   1.4115400e+01   2.0716801e+01   8.4000000e+01
   3.1109600e+00   1.4275800e+01   2.0713900e+01   8.5000000e+01
   3.0439999e+00   1.4187900e+01   2.0690901e+01   8.6000000e+01
   3.0221400e+00   1.4349700e+01   2.0639500e+01   8.7000000e+01
   3.0278101e+00   1.4246700e+01   2.0344200e+01   8.8000000e+01
   3.1765399e+00   1.4338500e+01   2.0318001e+01   8.9000000e+01
   3.1071899e+00   1.4144700e+01   2.0283899e+01   9.0000000e+01
   3.0135701e+00   1.4161800e+01   2.0400200e+01   9.1000000e+01
   3.1499400e+00   1.4168400e+01   2.0258600e+01   9.2000000e+01
   3.1679900e+00   1.4278400e+01   2.0305599e+01   9.3000000e+01
   3.0758400e+00   1.4224400e+01   2.0308599e+01   9.4000000e+01
   3.0839901e+00   1.4038900e+01   2.0328600e+01   9.5000000e+01
   3.0699999e+00   1.3995300e+01   2.0397499e+01   9.6000000e+01
   3.0139301e+00   1.4069800e+01   2.0232401e+01   9.7000000e+01
   2.9962800e+00   1.4110500e+01   2.0310499e+01   9.8000000e+01
   2.8667300e+00   1.4150000e+01   2.0194300e+01   9.9000000e+01
   2.9604499e+00   1.4138800e+01   2.0228800e+01   1.0000000e+02
   2.9535401e+00   1.4040600e+01   2.0400600e+01   1.0100000e+02
   3.0390000e+00   1.4003400e+01   2.0271400e+01   1.0200000e+02
   3.0698500e+00   1.4129200e+01   2.0319500e+01   1.0300000e+02
   3.2116399e+00   1.4304600e+01   2.0145599e+01   1.0400000e+02
   3.3281600e+00   1.4492300e+01   2.0053301e+01   1.0500000e+02
   3.3431599e+00   1.4592700e+01   2.0106899e+01   1.0600000e+02
   3.1963100e+00   1.4496400e+01   2.0229300e+01   1.0700000e+02
   3.2356000e+00   1.4588900e+01   2.0230499e+01   1.0800000e+02
   3.2153201e+00   1.4616600e+01   2.0359600e+01   1.0900000e+02
   3.3175700e+00   1.4703100e+01   2.0396400e+01   1.1000000e+02
   3.4823599e+00   1.4635600e+01   2.0290899e+01   1.1100000e+02
   3.5234900e+00   1.4629800e+01   2.0204599e+01   1.1200000e+02
   3.5625601e+00   1.4756800e+01   2.0229900e+01   1.1300000e+02
   3.5033801e+00   1.4770400e+01   2.0056499e+01   1.1400000e+02
   3.4903700e+00   1.4760100e+01   2.0253901e+01   1.1500000e+02
   3.4709001e+00   1.4783900e+01   2.0338400e+01   1.1600000e+02
   3.4604700e+00   1.4711900e+01   2.0288900e+01   1.1700000e+02
   3.4486101e+00   1.4782400e+01   2.0186701e+01   1.1800000e+02
   3.5248699e+00   1.4818800e+01   2.0037500e+01   1.2000000e+02
   3.4344201e+00   1.4915100e+01   2.0024099e+01   1.2100000e+02
   3.5762899e+00   1.4960900e+01   1.9815800e+01   1.2200000e+02
   3.6249399e+00   1.4998700e+01   1.9712200e+01   1.2300000e+02
   3.6243999e+00   1.4972600e+01   1.9782600e+01   1.2400000e+02
   3.8097601e+00   1.4951300e+01   1.9587999e+01   1.2500000e+02
   3.5730700e+00   1.5007400e+01   1.9839899e+01   1.2600000e+02
   3.4330101e+00   1.5008600e+01   1.9796900e+01   1.2700000e+02
   3.4470601e+00   1.5075700e+01   1.9971001e+01   1.3000000e+02
   3.6332500e+00   1.4965600e+01   1.9827801e+01   1.3100000e+02
   3.7016001e+00   1.4989900e+01   2.0001101e+01   1.3200000e+02
   3.7098601e+00   1.5010100e+01   1.9935101e+01   1.3300000e+02
   3.6123700e+00   1.4931800e+01   1.9633801e+01   1.3400000e+02
   3.5382199e+00   1.4999300e+01   1.9891199e+01   1.3500000e+02
   3.5640800e+00   1.5049500e+01   1.9777700e+01   1.3600000e+02
   3.5715301e+00   1.4989000e+01   1.9999701e+01   1.3700000e+02
   3.6035099e+00   1.4819100e+01   1.9791201e+01   1.3800000e+02
   3.5339000e+00   1.4758200e+01   1.9806499e+01   1.3900000e+02
   3.4921601e+00   1.4786900e+01   1.9824301e+01   1.4000000e+02
   3.5458300e+00   1.4700600e+01   1.9779600e+01   1.4100000e+02
   3.4287300e+00   1.4549200e+01   1.9786501e+01   1.4200000e+02
   3.4849899e+00   1.4483400e+01   1.9839899e+01   1.4300000e+02
   3.5466800e+00   1.4316500e+01   1.9718100e+01   1.4400000e+02
   3.6233301e+00   1.4228000e+01   1.9952000e+01   1.4500000e+02
   3.6867900e+00   1.4201800e+01   1.9820700e+01   1.4600000e+02
   3.6628001e+00   1.4277300e+01   1.9817699e+01   1.4700000e+02
   3.6885700e+00   1.4366100e+01   1.9924500e+01   1.4800000e+02
   3.5039301e+00   1.4305800e+01   2.0029200e+01   1.4900000e+02
   3.2480800e+00   1.4234500e+01   2.0017500e+01   1.5000000e+02
   3.2422400e+00   1.4240300e+01   1.9949800e+01   1.5100000e+02
   3.3747799e+00   1.4361100e+01   1.9909901e+01   1.5200000e+02
   3.3881600e+00   1.4162800e+01   1.9959200e+01   1.5300000e+02
   3.3051901e+00   1.4240800e+01   2.0277599e+01   1.5400000e+02
   3.2329400e+00   1.4225000e+01   2.0046200e+01   1.5500000e+02
   3.2435501e+00   1.4180700e+01   2.0159401e+01   1.5600000e+02
   3.1438999e+00   1.4181900e+01   2.0262300e+01   1.5700000e+02
   3.1036501e+00   1.4161100e+01   2.0256500e+01   1.5800000e+02
   3.0895200e+00   1.4171000e+01   2.0259899e+01   1.5900000e+02
   3.0948400e+00   1.4176800e+01   2.0106199e+01   1.6000000e+02
   3.0495400e+00   1.4331400e+01   2.0037300e+01   1.6100000e+02
   2.8841901e+00   1.4485500e+01   2.0173800e+01   1.6200000e+02
   2.8632600e+00   1.4571700e+01   2.0036200e+01   1.6300000e+02
   2.9943800e+00   1.4602800e+01   1.9952400e+01   1.6400000e+02
   3.0239999e+00   1.4420500e+01   2.0036800e+01   1.6500000e+02
   3.1528399e+00   1.4479300e+01   2.0014400e+01   1.6600000e+02
   3.0918601e+00   1.4534000e+01   1.9892700e+01   1.6700000e+02
   3.1469300e+00   1.4492700e+01   1.9614901e+01   1.6800000e+02
   3.1541500e+00   1.4359200e+01   1.9905899e+01   1.6900000e+02
   3.1383901e+00   1.4293000e+01   1.9917601e+01   1.7000000e+02
   3.1288600e+00   1.4310000e+01   2.0053801e+01   1.7100000e+02
   3.1052899e+00   1.4206500e+01   1.9813900e+01   1.7200000e+02
   3.0026300e+00   1.4226500e+01   2.0123301e+01   1.7300000e+02
   2.9137001e+00   1.4226100e+01   2.0060301e+01   1.7400000e+02
   2.9603100e+00   1.4168600e+01   2.0143700e+01   1.7500000e+02
   3.0636001e+00   1.4131900e+01   2.0212299e+01   1.7600000e+02
   2.9440701e+00   1.4025800e+01   2.0005800e+01   1.7700000e+02
   2.8898001e+00   1.3914000e+01   1.9872999e+01   1.7800000e+02
   3.0027499e+00   1.4061500e+01   1.9774200e+01   1.7900000e+02
   3.0086100e+00   1.4053600e+01   1.9859100e+01   1.8000000e+02
   2.9985900e+00   1.3961200e+01   1.9879101e+01   1.8100000e+02
   2.9070201e+00   1.3991800e+01   1.9656099e+01   1.8200000e+02
   2.9350300e+00   1.4067200e+01   1.9927799e+01   1.8300000e+02
   2.8672700e+00   1.4005100e+01   1.9828899e+01   1.8400000e+02
   2.8249800e+00   1.4149100e+01   1.9983601e+01   1.8500000e+02
   2.7542601e+00   1.4028300e+01   1.9854601e+01   1.8600000e+02
   2.7100799e+00   1.4017300e+01   1.9881800e+01   1.8700000e+02
   2.8387101e+00   1.4075100e+01   1.9855600e+01   1.8800000e+02
   2.8422999e+00   1.4021400e+01   1.9903000e+01   1.8900000e+02
   2.8165700e+00   1.4085700e+01   1.9901199e+01   1.9000000e+02
   2.7774200e+00   1.4111000e+01   1.9930901e+01   1.9100000e+02
   2.6386700e+00   1.4209600e+01   2.0012400e+01   1.9200000e+02
   2.6284299e+00   1.4171800e+01   1.9997499e+01   1.9300000e+02
   2.5918200e+00   1.4167700e+01   1.9919800e+01   1.9400000e+02
   2.6095600e+00   1.4312700e+01   1.9932501e+01   1.9500000e+02
   2.6628301e+00   1.4286300e+01   1.9991501e+01   1.9600000e+02
   2.7213800e+00   1.4194500e+01   2.0042299e+01   1.9700000e+02
   2.7619400e+00   1.4288200e+01   2.0101000e+01   1.9800000e+02
   2.9081900e+00   1.4349600e+01   2.0149099e+01   1.9900000e+02
   2.8942299e+00   1.4365200e+01   2.0147699e+01   2.0000000e+02
