# Supplementary material for: Chromosome dynamics near the sol-gel phase transition dictate the timing of remote genomic interactions
Source: Nat Commun. 2019 Jun 24;10:2771. doi: 10.1038/s41467-019-10628-9 (PMC6591236; doi:10.1038/s41467-019-10628-9)
Supplement: Supplementary file 3 — Source Data [file 41467_2019_10628_MOESM3_ESM.zip › Source Data/ProcessedData/NonContractedCells/ShortTermImaging/G1G2/G2_37.dat]

   6.5681701e+00   1.7933201e+01   1.5448000e+01   2.0000000e+00
   6.6716199e+00   1.7874599e+01   1.5393700e+01   3.0000000e+00
   6.7238402e+00   1.7737900e+01   1.5529300e+01   4.0000000e+00
   6.7469101e+00   1.7637199e+01   1.5535500e+01   5.0000000e+00
   6.7064300e+00   1.7544201e+01   1.5467200e+01   6.0000000e+00
   6.6084299e+00   1.7628500e+01   1.5483800e+01   7.0000000e+00
   6.7260900e+00   1.7700199e+01   1.5353900e+01   8.0000000e+00
   6.7019000e+00   1.7847000e+01   1.5473700e+01   9.0000000e+00
   6.7206802e+00   1.7868799e+01   1.5540100e+01   1.0000000e+01
   6.5948801e+00   1.7787201e+01   1.5602300e+01   1.1000000e+01
   6.5339699e+00   1.7664700e+01   1.5473500e+01   1.2000000e+01
   6.6754599e+00   1.7445999e+01   1.5581600e+01   1.3000000e+01
   6.7111201e+00   1.7341900e+01   1.5571400e+01   1.4000000e+01
   6.7814298e+00   1.7352900e+01   1.5417800e+01   1.5000000e+01
   6.7537899e+00   1.7381800e+01   1.5341700e+01   1.6000000e+01
   6.9320998e+00   1.7453300e+01   1.5379600e+01   1.7000000e+01
   6.9641299e+00   1.7329500e+01   1.5339400e+01   1.8000000e+01
   7.1395998e+00   1.7117001e+01   1.5297100e+01   1.9000000e+01
   7.0813999e+00   1.7311800e+01   1.5364300e+01   2.0000000e+01
   7.1283302e+00   1.7351000e+01   1.5507200e+01   2.1000000e+01
   7.1751299e+00   1.7445900e+01   1.5572500e+01   2.2000000e+01
   7.2718601e+00   1.7601299e+01   1.5606800e+01   2.3000000e+01
   7.2624302e+00   1.7639799e+01   1.5679000e+01   2.4000000e+01
   7.1371102e+00   1.7619900e+01   1.5848300e+01   2.5000000e+01
   7.1383901e+00   1.7415100e+01   1.5650700e+01   2.6000000e+01
   7.1813302e+00   1.7281500e+01   1.5666800e+01   2.7000000e+01
   7.1065502e+00   1.7130100e+01   1.5774400e+01   2.8000000e+01
   7.0433998e+00   1.6991100e+01   1.5869200e+01   2.9000000e+01
   7.1869998e+00   1.7023199e+01   1.5758400e+01   3.0000000e+01
   7.2350998e+00   1.6938101e+01   1.5960700e+01   3.1000000e+01
   7.2088299e+00   1.6857000e+01   1.5952100e+01   3.2000000e+01
   7.1313500e+00   1.6716200e+01   1.6013901e+01   3.3000000e+01
   7.0318499e+00   1.6781500e+01   1.5970000e+01   3.4000000e+01
   7.0086398e+00   1.6727400e+01   1.5811800e+01   3.5000000e+01
   7.0787401e+00   1.6675100e+01   1.5982000e+01   3.6000000e+01
   7.4881301e+00   1.6822901e+01   1.5675100e+01   4.1000000e+01
   7.6154299e+00   1.6742399e+01   1.5568700e+01   4.2000000e+01
   7.5565901e+00   1.6636900e+01   1.5624400e+01   4.4000000e+01
   7.6662998e+00   1.6598101e+01   1.5689800e+01   4.5000000e+01
   7.7249198e+00   1.6586700e+01   1.5681000e+01   4.6000000e+01
   7.5545802e+00   1.6625799e+01   1.5848200e+01   4.7000000e+01
   7.5830498e+00   1.6685400e+01   1.5720800e+01   4.8000000e+01
   7.6273899e+00   1.6836399e+01   1.5718100e+01   4.9000000e+01
   7.5524101e+00   1.6816601e+01   1.5755400e+01   5.0000000e+01
   7.6215200e+00   1.6777300e+01   1.5731300e+01   5.1000000e+01
   7.5032902e+00   1.6823799e+01   1.5694700e+01   5.2000000e+01
   7.4453502e+00   1.6875601e+01   1.5680900e+01   5.3000000e+01
   7.4942398e+00   1.6872400e+01   1.5717500e+01   5.5000000e+01
   7.4946799e+00   1.6884899e+01   1.5724300e+01   5.6000000e+01
   7.5170002e+00   1.6772301e+01   1.5661800e+01   5.7000000e+01
   7.5373001e+00   1.6765400e+01   1.5791800e+01   5.8000000e+01
   7.4353800e+00   1.6679399e+01   1.5757000e+01   5.9000000e+01
   7.4568901e+00   1.6526899e+01   1.5797700e+01   6.0000000e+01
   7.4618201e+00   1.6389500e+01   1.5990600e+01   6.1000000e+01
   7.4270501e+00   1.6435301e+01   1.5777100e+01   6.2000000e+01
   7.3616400e+00   1.6535200e+01   1.5954400e+01   6.3000000e+01
   7.4531598e+00   1.6654499e+01   1.5709500e+01   6.4000000e+01
   7.4287400e+00   1.6653999e+01   1.5744400e+01   6.5000000e+01
   7.4099898e+00   1.6760599e+01   1.5719100e+01   6.6000000e+01
   7.2644601e+00   1.6826401e+01   1.5706200e+01   6.7000000e+01
   7.2885299e+00   1.6699699e+01   1.5708700e+01   6.8000000e+01
   7.3345098e+00   1.6810900e+01   1.5663500e+01   6.9000000e+01
   7.4001198e+00   1.6755400e+01   1.5607500e+01   7.0000000e+01
   7.3277602e+00   1.6752701e+01   1.5747700e+01   7.1000000e+01
   7.3000498e+00   1.6809700e+01   1.5696700e+01   7.2000000e+01
   7.2447500e+00   1.6844101e+01   1.5643200e+01   7.3000000e+01
   7.2797198e+00   1.6784700e+01   1.5688900e+01   7.4000000e+01
   7.2371602e+00   1.6760401e+01   1.5768000e+01   7.5000000e+01
   7.2402501e+00   1.6715799e+01   1.5698200e+01   7.6000000e+01
   7.2267098e+00   1.6676701e+01   1.5680100e+01   7.7000000e+01
   7.2535000e+00   1.6737200e+01   1.5867000e+01   7.8000000e+01
   7.1917100e+00   1.6868700e+01   1.5707800e+01   7.9000000e+01
   7.3590202e+00   1.6946800e+01   1.5691500e+01   8.0000000e+01
   7.3420901e+00   1.6954000e+01   1.5765700e+01   8.1000000e+01
   7.3184400e+00   1.7094801e+01   1.5953100e+01   8.2000000e+01
   7.3026500e+00   1.6981300e+01   1.5771800e+01   8.3000000e+01
   7.3088398e+00   1.7016100e+01   1.5791100e+01   8.4000000e+01
   7.3417702e+00   1.7058901e+01   1.5946000e+01   8.5000000e+01
   7.3783202e+00   1.7005600e+01   1.5859100e+01   8.6000000e+01
   7.3857198e+00   1.7061199e+01   1.5800900e+01   8.7000000e+01
   7.4324398e+00   1.7156200e+01   1.5846200e+01   8.8000000e+01
   7.4116201e+00   1.7279800e+01   1.6007601e+01   8.9000000e+01
   7.4359498e+00   1.7318600e+01   1.6078300e+01   9.0000000e+01
   7.3775101e+00   1.7344801e+01   1.6026199e+01   9.1000000e+01
   7.3601298e+00   1.7375200e+01   1.5958200e+01   9.2000000e+01
   7.4588499e+00   1.7289101e+01   1.6015100e+01   9.3000000e+01
   7.4262099e+00   1.7217600e+01   1.5962800e+01   9.4000000e+01
   7.5160398e+00   1.7127300e+01   1.5832700e+01   9.5000000e+01
   7.4409699e+00   1.7021999e+01   1.5755500e+01   9.6000000e+01
   7.5038199e+00   1.7109501e+01   1.5853700e+01   9.7000000e+01
   7.4910302e+00   1.7144899e+01   1.5794300e+01   9.8000000e+01
   7.5025702e+00   1.7212099e+01   1.5778700e+01   9.9000000e+01
   7.5157299e+00   1.7137400e+01   1.5902800e+01   1.0000000e+02
   7.6470499e+00   1.7146400e+01   1.5913300e+01   1.0100000e+02
   7.5550799e+00   1.7159401e+01   1.5802700e+01   1.0200000e+02
   7.5853000e+00   1.7311300e+01   1.5941700e+01   1.0300000e+02
   7.6027999e+00   1.7220200e+01   1.5958300e+01   1.0400000e+02
   7.5373402e+00   1.7180599e+01   1.5917300e+01   1.0500000e+02
   7.5876002e+00   1.7175699e+01   1.5958700e+01   1.0600000e+02
   7.6271701e+00   1.7222500e+01   1.6036100e+01   1.0700000e+02
   7.5998602e+00   1.7094000e+01   1.6054100e+01   1.0800000e+02
   7.5182800e+00   1.7101700e+01   1.6100300e+01   1.0900000e+02
   7.4277000e+00   1.6967100e+01   1.6051399e+01   1.1000000e+02
   7.3232198e+00   1.6973101e+01   1.6070601e+01   1.1100000e+02
   7.2835498e+00   1.7004299e+01   1.6132700e+01   1.1200000e+02
   7.2469101e+00   1.6990999e+01   1.6141600e+01   1.1300000e+02
   7.1749401e+00   1.6976601e+01   1.6200300e+01   1.1400000e+02
   7.1261201e+00   1.7037500e+01   1.6141399e+01   1.1500000e+02
   7.0765901e+00   1.6961700e+01   1.6094400e+01   1.1600000e+02
   7.1018701e+00   1.6996500e+01   1.6056700e+01   1.1800000e+02
   7.1592202e+00   1.7057899e+01   1.6243299e+01   1.1900000e+02
   7.1973200e+00   1.7136000e+01   1.6213400e+01   1.2000000e+02
   7.2117801e+00   1.6974100e+01   1.6179300e+01   1.2100000e+02
   7.1514502e+00   1.6971600e+01   1.6115400e+01   1.2200000e+02
   7.1425900e+00   1.7041901e+01   1.6112600e+01   1.2300000e+02
   7.0921502e+00   1.7046700e+01   1.6135900e+01   1.2400000e+02
   7.0099902e+00   1.7067400e+01   1.6325899e+01   1.2500000e+02
   7.0200100e+00   1.7135401e+01   1.6165701e+01   1.2600000e+02
   6.9909601e+00   1.7113300e+01   1.6202999e+01   1.2700000e+02
   7.0037298e+00   1.7156500e+01   1.6156200e+01   1.2800000e+02
   6.9413800e+00   1.7194901e+01   1.6211000e+01   1.2900000e+02
   7.0154901e+00   1.7195499e+01   1.6436100e+01   1.3000000e+02
   6.9582300e+00   1.7171000e+01   1.6552500e+01   1.3100000e+02
   6.8789902e+00   1.7093201e+01   1.6407200e+01   1.3200000e+02
   6.8635802e+00   1.7009399e+01   1.6514999e+01   1.3300000e+02
   6.9432802e+00   1.6893200e+01   1.6456699e+01   1.3400000e+02
   6.9384298e+00   1.6887600e+01   1.6481800e+01   1.3500000e+02
   6.9770699e+00   1.6977400e+01   1.6594299e+01   1.3600000e+02
   7.0746102e+00   1.6991301e+01   1.6730101e+01   1.3700000e+02
   7.1191201e+00   1.6902500e+01   1.6573799e+01   1.3800000e+02
   7.1928902e+00   1.6907801e+01   1.6567699e+01   1.3900000e+02
   7.2930198e+00   1.6821600e+01   1.6586100e+01   1.4000000e+02
   7.2720499e+00   1.6768400e+01   1.6604700e+01   1.4100000e+02
   7.2653399e+00   1.6781200e+01   1.6567200e+01   1.4200000e+02
   7.2967000e+00   1.6752800e+01   1.6717699e+01   1.4300000e+02
   7.3866901e+00   1.6745899e+01   1.6790701e+01   1.4400000e+02
   7.3940001e+00   1.6741199e+01   1.6445999e+01   1.4500000e+02
   7.3642402e+00   1.6729000e+01   1.6430300e+01   1.4600000e+02
   7.4115801e+00   1.6805401e+01   1.6581400e+01   1.4700000e+02
   7.4976702e+00   1.6941999e+01   1.6493299e+01   1.4800000e+02
   7.6136799e+00   1.6974199e+01   1.6501801e+01   1.4900000e+02
   7.7119999e+00   1.7084900e+01   1.6501499e+01   1.5000000e+02
   7.6679702e+00   1.7016701e+01   1.6309500e+01   1.5100000e+02
   7.6039801e+00   1.6966700e+01   1.6397499e+01   1.5200000e+02
   7.5813799e+00   1.6925301e+01   1.6420601e+01   1.5300000e+02
   7.5919800e+00   1.6911600e+01   1.6437700e+01   1.5400000e+02
   7.5391302e+00   1.6858601e+01   1.6391300e+01   1.5500000e+02
   7.5763001e+00   1.6934299e+01   1.6427999e+01   1.5600000e+02
   7.5256500e+00   1.6975800e+01   1.6420000e+01   1.5700000e+02
   7.4336901e+00   1.6963400e+01   1.6486000e+01   1.5800000e+02
   7.5227399e+00   1.7015699e+01   1.6370100e+01   1.5900000e+02
   7.5734701e+00   1.6987900e+01   1.6244301e+01   1.6000000e+02
   7.5824399e+00   1.6999399e+01   1.6341499e+01   1.6100000e+02
   7.5166898e+00   1.6979700e+01   1.6243601e+01   1.6200000e+02
   7.4919000e+00   1.7031200e+01   1.6436899e+01   1.6300000e+02
   7.4786301e+00   1.7050301e+01   1.6451799e+01   1.6400000e+02
   7.4505701e+00   1.7101500e+01   1.6436701e+01   1.6500000e+02
   7.5076900e+00   1.7202000e+01   1.6338301e+01   1.6600000e+02
   7.5668602e+00   1.7185801e+01   1.6355600e+01   1.6700000e+02
   7.5933700e+00   1.7231899e+01   1.6228001e+01   1.6800000e+02
   7.5678802e+00   1.7115000e+01   1.6461901e+01   1.6900000e+02
   7.4847102e+00   1.7209101e+01   1.6313000e+01   1.7000000e+02
   7.4213901e+00   1.7276400e+01   1.6377800e+01   1.7100000e+02
   7.3408999e+00   1.7346901e+01   1.6375000e+01   1.7200000e+02
   7.4223599e+00   1.7406900e+01   1.6185699e+01   1.7300000e+02
   7.3921299e+00   1.7353201e+01   1.6226999e+01   1.7400000e+02
   7.5083299e+00   1.7465200e+01   1.6316099e+01   1.7500000e+02
   7.4088702e+00   1.7379801e+01   1.6199600e+01   1.7600000e+02
   7.5197501e+00   1.7336201e+01   1.6246599e+01   1.7700000e+02
   7.4160099e+00   1.7361799e+01   1.6179399e+01   1.7800000e+02
   7.4133301e+00   1.7321800e+01   1.6082701e+01   1.7900000e+02
   7.3231702e+00   1.7432100e+01   1.6073099e+01   1.8000000e+02
   7.2904201e+00   1.7382700e+01   1.6199200e+01   1.8100000e+02
   7.3088498e+00   1.7326799e+01   1.6190701e+01   1.8200000e+02
   7.3358798e+00   1.7232800e+01   1.6305000e+01   1.8300000e+02
   7.2876801e+00   1.7169800e+01   1.6216700e+01   1.8400000e+02
   7.3167400e+00   1.7219200e+01   1.6337099e+01   1.8500000e+02
   7.3046198e+00   1.7129601e+01   1.6126900e+01   1.8600000e+02
   7.3232899e+00   1.7160299e+01   1.6180799e+01   1.8700000e+02
   7.3987298e+00   1.7131100e+01   1.6298100e+01   1.8800000e+02
   7.4353600e+00   1.7133400e+01   1.6246099e+01   1.8900000e+02
   7.3679500e+00   1.7109501e+01   1.6308100e+01   1.9000000e+02
   7.3694701e+00   1.6963200e+01   1.6142200e+01   1.9100000e+02
   7.4171000e+00   1.6871401e+01   1.6057199e+01   1.9200000e+02
   7.4907398e+00   1.6899401e+01   1.6110001e+01   1.9300000e+02
   7.4416399e+00   1.6848801e+01   1.6052601e+01   1.9400000e+02
   7.5104799e+00   1.6807301e+01   1.5801600e+01   1.9500000e+02
   7.4524598e+00   1.6714701e+01   1.5832500e+01   1.9600000e+02
   7.5510101e+00   1.6579800e+01   1.6028299e+01   1.9700000e+02
   7.5238700e+00   1.6552900e+01   1.5911000e+01   1.9800000e+02
   7.4819798e+00   1.6542999e+01   1.5812700e+01   1.9900000e+02
