# Supplementary material for: Chromosome dynamics near the sol-gel phase transition dictate the timing of remote genomic interactions
Source: Nat Commun. 2019 Jun 24;10:2771. doi: 10.1038/s41467-019-10628-9 (PMC6591236; doi:10.1038/s41467-019-10628-9)
Supplement: Supplementary file 3 — Source Data [file 41467_2019_10628_MOESM3_ESM.zip › Source Data/ProcessedData/NonContractedCells/ShortTermImaging/G1G2/G2_36.dat]

   3.7538400e+00   2.2304100e+01   1.8736799e+01   1.0000000e+00
   3.9005001e+00   2.2381001e+01   1.8693800e+01   2.0000000e+00
   3.7674999e+00   2.2216299e+01   1.8779301e+01   3.0000000e+00
   3.6786900e+00   2.2039499e+01   1.8621599e+01   4.0000000e+00
   3.7145500e+00   2.1724100e+01   1.8385799e+01   5.0000000e+00
   3.7615399e+00   2.1693199e+01   1.8201900e+01   6.0000000e+00
   3.8484800e+00   2.1558001e+01   1.7932699e+01   7.0000000e+00
   4.0588799e+00   2.1496000e+01   1.7930300e+01   8.0000000e+00
   3.8111501e+00   2.1547899e+01   1.8315701e+01   9.0000000e+00
   3.5364799e+00   2.1556999e+01   1.8519100e+01   1.0000000e+01
   3.4136200e+00   2.1431499e+01   1.8593901e+01   1.1000000e+01
   3.3744199e+00   2.1526501e+01   1.8704100e+01   1.2000000e+01
   3.0791099e+00   2.1125799e+01   1.8867399e+01   1.3000000e+01
   2.9553199e+00   2.1004700e+01   1.8765301e+01   1.4000000e+01
   3.1071200e+00   2.1006001e+01   1.8795300e+01   1.5000000e+01
   3.1115201e+00   2.1444901e+01   1.8999001e+01   1.6000000e+01
   3.1138899e+00   2.1318701e+01   1.8980200e+01   1.7000000e+01
   3.0943501e+00   2.1450100e+01   1.9065201e+01   1.8000000e+01
   3.1635101e+00   2.1358900e+01   1.8821400e+01   1.9000000e+01
   3.1341200e+00   2.1242500e+01   1.8666500e+01   2.0000000e+01
   3.3228099e+00   2.1209400e+01   1.8618601e+01   2.1000000e+01
   3.3355601e+00   2.1475800e+01   1.8756300e+01   2.2000000e+01
   3.3828001e+00   2.1566299e+01   1.8659500e+01   2.3000000e+01
   3.3980200e+00   2.1490101e+01   1.8545500e+01   2.4000000e+01
   3.2976000e+00   2.1678699e+01   1.8685801e+01   2.5000000e+01
   3.4534500e+00   2.1738800e+01   1.8394199e+01   2.6000000e+01
   3.6292500e+00   2.1907301e+01   1.8464399e+01   2.7000000e+01
   3.5836899e+00   2.1832100e+01   1.8560900e+01   2.8000000e+01
   3.6853700e+00   2.2021200e+01   1.8351601e+01   2.9000000e+01
   3.6696701e+00   2.1971201e+01   1.8362499e+01   3.0000000e+01
   3.6892500e+00   2.1833900e+01   1.8131800e+01   3.1000000e+01
   3.8504200e+00   2.2041000e+01   1.7998600e+01   3.2000000e+01
   3.5257199e+00   2.1989500e+01   1.8254101e+01   3.3000000e+01
   3.5823300e+00   2.1933100e+01   1.8432501e+01   3.4000000e+01
   3.5981100e+00   2.1829700e+01   1.8377399e+01   3.5000000e+01
   3.4609799e+00   2.1807699e+01   1.8490601e+01   3.6000000e+01
   3.3192599e+00   2.1630800e+01   1.8510799e+01   3.7000000e+01
   3.3239400e+00   2.1638599e+01   1.8726500e+01   3.8000000e+01
   3.3676300e+00   2.1715599e+01   1.8729300e+01   3.9000000e+01
   3.4260499e+00   2.1535000e+01   1.8677799e+01   4.0000000e+01
   3.5475099e+00   2.1566500e+01   1.8622801e+01   4.1000000e+01
   3.5141499e+00   2.1628201e+01   1.8528500e+01   4.2000000e+01
   3.5950201e+00   2.1681000e+01   1.8577400e+01   4.3000000e+01
   3.5316999e+00   2.1814400e+01   1.8351500e+01   4.4000000e+01
   3.6830001e+00   2.1931700e+01   1.8445801e+01   4.5000000e+01
   3.4498601e+00   2.1756701e+01   1.8388000e+01   4.6000000e+01
   3.4600699e+00   2.1658400e+01   1.8289499e+01   4.7000000e+01
   3.3149700e+00   2.1579599e+01   1.8275200e+01   4.8000000e+01
   3.2634599e+00   2.1572201e+01   1.8295401e+01   4.9000000e+01
   3.1912701e+00   2.1454399e+01   1.8325300e+01   5.0000000e+01
   3.3338799e+00   2.1453400e+01   1.8149200e+01   5.1000000e+01
   3.2417700e+00   2.1168800e+01   1.8012800e+01   5.2000000e+01
   3.1415901e+00   2.1164301e+01   1.7944300e+01   5.3000000e+01
   3.2447000e+00   2.1295500e+01   1.7914900e+01   5.4000000e+01
   3.2791800e+00   2.1259100e+01   1.7995300e+01   5.5000000e+01
   3.2684700e+00   2.1188299e+01   1.7989000e+01   5.6000000e+01
   3.2495501e+00   2.1116600e+01   1.7961599e+01   5.7000000e+01
   3.2392900e+00   2.1013800e+01   1.8024000e+01   5.8000000e+01
   3.3159201e+00   2.0763201e+01   1.8129700e+01   5.9000000e+01
   3.2504201e+00   2.0743700e+01   1.8157700e+01   6.0000000e+01
   3.3342800e+00   2.0711100e+01   1.8004200e+01   6.1000000e+01
   3.3583000e+00   2.0711399e+01   1.7997200e+01   6.2000000e+01
   3.3041201e+00   2.0619699e+01   1.8047600e+01   6.3000000e+01
   3.3449800e+00   2.0762501e+01   1.8040501e+01   6.4000000e+01
   3.4295900e+00   2.0939600e+01   1.7958000e+01   6.5000000e+01
   3.4092500e+00   2.1174200e+01   1.7932899e+01   6.6000000e+01
   3.3998499e+00   2.1283501e+01   1.8108200e+01   6.7000000e+01
   3.4515600e+00   2.1474400e+01   1.7926201e+01   6.8000000e+01
   3.3874099e+00   2.1476601e+01   1.7954201e+01   6.9000000e+01
   3.4793601e+00   2.1587099e+01   1.7938499e+01   7.0000000e+01
   3.6160400e+00   2.1635401e+01   1.7818001e+01   7.1000000e+01
   3.6403899e+00   2.1515100e+01   1.8209200e+01   7.2000000e+01
   3.9515901e+00   2.1302200e+01   1.7794800e+01   7.3000000e+01
   3.7407501e+00   2.1235001e+01   1.7729799e+01   7.4000000e+01
   3.6842999e+00   2.1224100e+01   1.7923800e+01   7.5000000e+01
   3.6424999e+00   2.1065800e+01   1.8018400e+01   7.6000000e+01
   3.8783200e+00   2.1023600e+01   1.7850300e+01   7.7000000e+01
   3.8821001e+00   2.0879101e+01   1.7923700e+01   7.8000000e+01
   3.8588500e+00   2.0920799e+01   1.7992001e+01   7.9000000e+01
   3.7852499e+00   2.0919600e+01   1.7931900e+01   8.0000000e+01
   3.8194499e+00   2.0869499e+01   1.7954599e+01   8.1000000e+01
   3.5706899e+00   2.0993200e+01   1.7977400e+01   8.2000000e+01
   3.5091500e+00   2.0799400e+01   1.7901699e+01   8.3000000e+01
   3.6197400e+00   2.1109301e+01   1.7808001e+01   8.4000000e+01
   3.6889701e+00   2.1274401e+01   1.7795000e+01   8.5000000e+01
   3.6377299e+00   2.1265699e+01   1.7528700e+01   8.6000000e+01
   3.4530499e+00   2.1100500e+01   1.7537300e+01   8.7000000e+01
   3.3390901e+00   2.1136499e+01   1.7678200e+01   8.8000000e+01
   3.1290100e+00   2.1191000e+01   1.7835501e+01   8.9000000e+01
   2.9869499e+00   2.1100901e+01   1.7807100e+01   9.0000000e+01
   2.7474101e+00   2.1224300e+01   1.7984301e+01   9.1000000e+01
   2.6731601e+00   2.1115900e+01   1.8216200e+01   9.2000000e+01
   2.4668901e+00   2.0900999e+01   1.8250000e+01   9.3000000e+01
   2.7289100e+00   2.0970900e+01   1.8421400e+01   9.4000000e+01
   2.6752000e+00   2.0778500e+01   1.8429600e+01   9.5000000e+01
   2.7902999e+00   2.0782400e+01   1.8552000e+01   9.6000000e+01
   2.9111400e+00   2.0996799e+01   1.8511000e+01   9.7000000e+01
   3.0764699e+00   2.1116699e+01   1.8538799e+01   9.8000000e+01
   3.0918100e+00   2.1104000e+01   1.8271500e+01   9.9000000e+01
   3.0666001e+00   2.1271700e+01   1.8300100e+01   1.0000000e+02
   3.0627899e+00   2.1240801e+01   1.8336399e+01   1.0100000e+02
   3.1276901e+00   2.1385599e+01   1.8285900e+01   1.0200000e+02
   3.0620699e+00   2.1442801e+01   1.8403299e+01   1.0300000e+02
   3.0592999e+00   2.1570499e+01   1.8525400e+01   1.0400000e+02
   3.0004699e+00   2.1680500e+01   1.8508600e+01   1.0500000e+02
   2.9697101e+00   2.1628700e+01   1.8433300e+01   1.0600000e+02
   2.8726399e+00   2.1647600e+01   1.8400299e+01   1.0700000e+02
   2.9470601e+00   2.1482800e+01   1.8379801e+01   1.0800000e+02
   3.0739901e+00   2.1338699e+01   1.8051500e+01   1.0900000e+02
   3.0388801e+00   2.1241899e+01   1.8140301e+01   1.1000000e+02
   3.0459599e+00   2.1177900e+01   1.7936600e+01   1.1100000e+02
   3.2915201e+00   2.1283001e+01   1.7796801e+01   1.1200000e+02
   3.5786200e+00   2.1221800e+01   1.7749701e+01   1.1300000e+02
   3.6209400e+00   2.1113001e+01   1.7609501e+01   1.1400000e+02
   3.6654601e+00   2.1124399e+01   1.7709200e+01   1.1500000e+02
   3.6589401e+00   2.1255899e+01   1.7835100e+01   1.1600000e+02
   3.6793799e+00   2.1396999e+01   1.7976999e+01   1.1700000e+02
   3.8822200e+00   2.1590799e+01   1.7744600e+01   1.1800000e+02
   4.0009599e+00   2.1876900e+01   1.7774099e+01   1.1900000e+02
   4.1401801e+00   2.2169901e+01   1.8084801e+01   1.2000000e+02
   4.1396899e+00   2.2430300e+01   1.7911501e+01   1.2100000e+02
   4.2034602e+00   2.2598200e+01   1.7996000e+01   1.2200000e+02
   4.0180602e+00   2.2682100e+01   1.7993999e+01   1.2300000e+02
   3.9420400e+00   2.2666599e+01   1.8169701e+01   1.2400000e+02
   3.9996901e+00   2.2478399e+01   1.8220900e+01   1.2500000e+02
   4.0078902e+00   2.2515699e+01   1.8172501e+01   1.2600000e+02
   3.8638799e+00   2.2332701e+01   1.8113501e+01   1.2700000e+02
   3.8229301e+00   2.2123501e+01   1.8038200e+01   1.2800000e+02
   3.9870601e+00   2.1970400e+01   1.7997101e+01   1.2900000e+02
   3.9812300e+00   2.1904301e+01   1.7974001e+01   1.3000000e+02
   3.8715701e+00   2.1967899e+01   1.8071400e+01   1.3100000e+02
   3.8055601e+00   2.1952499e+01   1.8260000e+01   1.3200000e+02
   3.6974499e+00   2.2027399e+01   1.8205400e+01   1.3300000e+02
   3.7098999e+00   2.2111799e+01   1.8268400e+01   1.3400000e+02
   3.6240399e+00   2.2065300e+01   1.8142500e+01   1.3500000e+02
   3.4762001e+00   2.2036200e+01   1.8137699e+01   1.3600000e+02
   3.4200799e+00   2.2034000e+01   1.8117901e+01   1.3700000e+02
   3.3941200e+00   2.1910400e+01   1.7864599e+01   1.3800000e+02
   3.3673899e+00   2.1990400e+01   1.7903900e+01   1.3900000e+02
   3.3038800e+00   2.1969500e+01   1.7965300e+01   1.4000000e+02
   3.4860799e+00   2.2098499e+01   1.7851500e+01   1.4100000e+02
   3.5550101e+00   2.2197001e+01   1.7841999e+01   1.4200000e+02
   3.6814799e+00   2.2361601e+01   1.7712900e+01   1.4300000e+02
   3.5585301e+00   2.2282000e+01   1.7867500e+01   1.4400000e+02
   3.4361401e+00   2.2376499e+01   1.8142900e+01   1.4500000e+02
   3.4526601e+00   2.2440201e+01   1.8117500e+01   1.4600000e+02
   3.5990000e+00   2.2503201e+01   1.8105900e+01   1.4700000e+02
   3.6875999e+00   2.2699699e+01   1.8335800e+01   1.4800000e+02
   3.7881701e+00   2.2801500e+01   1.8382601e+01   1.4900000e+02
   3.8867500e+00   2.2850100e+01   1.8648399e+01   1.5000000e+02
   4.1619902e+00   2.2824200e+01   1.8660999e+01   1.5100000e+02
   4.3114700e+00   2.2768400e+01   1.8676300e+01   1.5200000e+02
   4.4292798e+00   2.2797199e+01   1.8593700e+01   1.5300000e+02
   4.5587301e+00   2.2698500e+01   1.8572800e+01   1.5400000e+02
   4.7082200e+00   2.2622900e+01   1.8524300e+01   1.5500000e+02
   4.7340298e+00   2.2474800e+01   1.8334600e+01   1.5600000e+02
   4.9090600e+00   2.2018200e+01   1.8129200e+01   1.5800000e+02
   4.9111700e+00   2.1894600e+01   1.7907101e+01   1.5900000e+02
   4.8411798e+00   2.1794500e+01   1.7994400e+01   1.6000000e+02
   4.7602801e+00   2.1532101e+01   1.7894800e+01   1.6100000e+02
   4.6595602e+00   2.1370300e+01   1.7939699e+01   1.6200000e+02
   4.6567602e+00   2.1328300e+01   1.7801701e+01   1.6300000e+02
   4.4928899e+00   2.1503500e+01   1.7730600e+01   1.6400000e+02
   4.4265599e+00   2.1626400e+01   1.7722601e+01   1.6500000e+02
   4.2675500e+00   2.1543900e+01   1.7701300e+01   1.6600000e+02
   4.2054501e+00   2.1510201e+01   1.7799900e+01   1.6700000e+02
   4.1129498e+00   2.1608601e+01   1.7777300e+01   1.6800000e+02
   4.1582398e+00   2.1585600e+01   1.7708500e+01   1.6900000e+02
   4.1217098e+00   2.1553600e+01   1.7637199e+01   1.7000000e+02
   4.2062402e+00   2.1631300e+01   1.7884600e+01   1.7100000e+02
   4.0670099e+00   2.1857700e+01   1.8102100e+01   1.7200000e+02
   4.1916499e+00   2.2065100e+01   1.8187300e+01   1.7300000e+02
   4.0044198e+00   2.2138201e+01   1.8112000e+01   1.7400000e+02
   4.0032701e+00   2.1990499e+01   1.8007999e+01   1.7500000e+02
   3.9954801e+00   2.1917500e+01   1.7894800e+01   1.7600000e+02
   3.8415201e+00   2.1869499e+01   1.8121401e+01   1.7700000e+02
   3.8056200e+00   2.1696699e+01   1.8020000e+01   1.7800000e+02
   3.6192400e+00   2.1482800e+01   1.8234900e+01   1.7900000e+02
   3.6273601e+00   2.1116301e+01   1.8190901e+01   1.8000000e+02
   3.6575201e+00   2.1052099e+01   1.8075899e+01   1.8100000e+02
   3.6723199e+00   2.0885099e+01   1.8045401e+01   1.8200000e+02
   3.7413399e+00   2.1022100e+01   1.8201500e+01   1.8300000e+02
   3.6735699e+00   2.0868401e+01   1.8344000e+01   1.8400000e+02
   3.6419301e+00   2.0822901e+01   1.8477100e+01   1.8500000e+02
   3.7008700e+00   2.0822599e+01   1.8516899e+01   1.8600000e+02
   3.7634201e+00   2.0929701e+01   1.8341101e+01   1.8700000e+02
   3.6811800e+00   2.0970301e+01   1.8397499e+01   1.8800000e+02
   3.7602999e+00   2.1016001e+01   1.8393700e+01   1.8900000e+02
   3.7045000e+00   2.0887600e+01   1.8289400e+01   1.9000000e+02
   3.6961200e+00   2.1132500e+01   1.8305901e+01   1.9100000e+02
   3.6631000e+00   2.1351700e+01   1.8365700e+01   1.9200000e+02
   3.6828799e+00   2.1502001e+01   1.8525499e+01   1.9300000e+02
   3.7094400e+00   2.1512400e+01   1.8375601e+01   1.9400000e+02
   3.6774900e+00   2.1468800e+01   1.8328100e+01   1.9500000e+02
   3.7450700e+00   2.1521500e+01   1.8312799e+01   1.9600000e+02
   3.7451799e+00   2.1441799e+01   1.8386101e+01   1.9700000e+02
   3.7811999e+00   2.1395500e+01   1.8496300e+01   1.9800000e+02
   3.5875499e+00   2.1220699e+01   1.8634899e+01   1.9900000e+02
   3.3831601e+00   2.1108101e+01   1.8618601e+01   2.0000000e+02
