# Supplementary material for: Chromosome dynamics near the sol-gel phase transition dictate the timing of remote genomic interactions
Source: Nat Commun. 2019 Jun 24;10:2771. doi: 10.1038/s41467-019-10628-9 (PMC6591236; doi:10.1038/s41467-019-10628-9)
Supplement: Supplementary file 3 — Source Data [file 41467_2019_10628_MOESM3_ESM.zip › Source Data/ProcessedData/NonContractedCells/ShortTermImaging/G1G2/G2_35.dat]

   8.1232204e+00   2.7129299e+01   1.2661600e+01   1.0000000e+00
   8.3151798e+00   2.7339199e+01   1.2666500e+01   2.0000000e+00
   8.3994703e+00   2.7561501e+01   1.2832500e+01   3.0000000e+00
   8.2163200e+00   2.7768999e+01   1.2875400e+01   4.0000000e+00
   8.2733297e+00   2.7788799e+01   1.2774600e+01   5.0000000e+00
   8.1468096e+00   2.7766399e+01   1.2587600e+01   6.0000000e+00
   8.1630697e+00   2.7690800e+01   1.2686100e+01   7.0000000e+00
   8.1286201e+00   2.7834499e+01   1.2650100e+01   8.0000000e+00
   8.2055902e+00   2.7867001e+01   1.2632200e+01   9.0000000e+00
   8.2617702e+00   2.7909800e+01   1.2287100e+01   1.0000000e+01
   8.2314901e+00   2.7747299e+01   1.2544600e+01   1.1000000e+01
   8.3847504e+00   2.7652000e+01   1.2352400e+01   1.2000000e+01
   8.3292799e+00   2.7835100e+01   1.2478500e+01   1.3000000e+01
   8.3404198e+00   2.7875000e+01   1.2475300e+01   1.4000000e+01
   8.3575001e+00   2.7789301e+01   1.2529300e+01   1.5000000e+01
   8.3650103e+00   2.7695999e+01   1.2636000e+01   1.6000000e+01
   8.3212700e+00   2.7568701e+01   1.2669100e+01   1.7000000e+01
   8.2592201e+00   2.7401300e+01   1.2818600e+01   1.8000000e+01
   8.2615404e+00   2.7367001e+01   1.2951900e+01   1.9000000e+01
   8.3735199e+00   2.7286301e+01   1.2864800e+01   2.0000000e+01
   8.4131699e+00   2.7426500e+01   1.2755100e+01   2.1000000e+01
   8.5080204e+00   2.7393400e+01   1.2982900e+01   2.2000000e+01
   8.6230497e+00   2.7300600e+01   1.2985500e+01   2.3000000e+01
   8.5891304e+00   2.7240200e+01   1.3011800e+01   2.4000000e+01
   8.5400896e+00   2.7253799e+01   1.2923100e+01   2.5000000e+01
   8.4691801e+00   2.7315701e+01   1.2819300e+01   2.6000000e+01
   8.4185400e+00   2.7585699e+01   1.3025000e+01   2.7000000e+01
   8.3714104e+00   2.7633499e+01   1.2831300e+01   2.8000000e+01
   8.5100603e+00   2.7650499e+01   1.2843300e+01   2.9000000e+01
   8.5876904e+00   2.7754000e+01   1.2876900e+01   3.0000000e+01
   8.5503397e+00   2.7684799e+01   1.2944300e+01   3.1000000e+01
   8.5403099e+00   2.7652399e+01   1.2955200e+01   3.2000000e+01
   8.4111900e+00   2.7624100e+01   1.2824100e+01   3.3000000e+01
   8.1485701e+00   2.7679800e+01   1.3187400e+01   3.4000000e+01
   8.0443897e+00   2.7538500e+01   1.2948800e+01   3.5000000e+01
   8.0216398e+00   2.7559401e+01   1.2925100e+01   3.6000000e+01
   7.9323401e+00   2.7441099e+01   1.3016700e+01   3.7000000e+01
   7.6783600e+00   2.7404100e+01   1.2786500e+01   3.8000000e+01
   7.6987400e+00   2.7425600e+01   1.2978700e+01   3.9000000e+01
   7.7236400e+00   2.7350901e+01   1.3109200e+01   4.0000000e+01
   7.7497401e+00   2.7420000e+01   1.3019100e+01   4.1000000e+01
   7.8096199e+00   2.7485399e+01   1.2930400e+01   4.2000000e+01
   7.7853799e+00   2.7509600e+01   1.2837600e+01   4.3000000e+01
   7.8468399e+00   2.7507000e+01   1.2984500e+01   4.4000000e+01
   7.9004302e+00   2.7547199e+01   1.3009400e+01   4.5000000e+01
   7.8264399e+00   2.7552700e+01   1.2955100e+01   4.6000000e+01
   7.8953700e+00   2.7510599e+01   1.3017300e+01   4.7000000e+01
   7.9202600e+00   2.7562901e+01   1.3206200e+01   4.8000000e+01
   7.9521599e+00   2.7587299e+01   1.3022200e+01   4.9000000e+01
   7.7685299e+00   2.7566500e+01   1.3143300e+01   5.0000000e+01
   7.8179998e+00   2.7599100e+01   1.2986100e+01   5.1000000e+01
   7.8149099e+00   2.7576200e+01   1.3248100e+01   5.2000000e+01
   7.8999701e+00   2.7530199e+01   1.3271000e+01   5.3000000e+01
   7.9772100e+00   2.7625099e+01   1.3258300e+01   5.4000000e+01
   7.9819102e+00   2.7600599e+01   1.3153800e+01   5.5000000e+01
   7.8860502e+00   2.7567801e+01   1.3043800e+01   5.6000000e+01
   7.7249699e+00   2.7548000e+01   1.2968300e+01   5.7000000e+01
   7.6738400e+00   2.7519199e+01   1.3094900e+01   5.8000000e+01
   7.5985899e+00   2.7577101e+01   1.3149300e+01   5.9000000e+01
   7.6718502e+00   2.7649300e+01   1.3089600e+01   6.0000000e+01
   7.5377798e+00   2.7614100e+01   1.3023000e+01   6.1000000e+01
   7.5715799e+00   2.7664301e+01   1.3113900e+01   6.2000000e+01
   7.4409399e+00   2.7592899e+01   1.3083900e+01   6.3000000e+01
   7.3536201e+00   2.7600901e+01   1.2987900e+01   6.4000000e+01
   7.5733800e+00   2.7619301e+01   1.3152400e+01   6.5000000e+01
   7.5624399e+00   2.7633499e+01   1.3221100e+01   6.7000000e+01
   7.5102100e+00   2.7521500e+01   1.3299300e+01   6.8000000e+01
   7.4588399e+00   2.7499399e+01   1.3432200e+01   6.9000000e+01
   7.5157499e+00   2.7316700e+01   1.3425500e+01   7.0000000e+01
   7.4595199e+00   2.7296200e+01   1.3314900e+01   7.1000000e+01
   7.5094700e+00   2.7337799e+01   1.3638300e+01   7.2000000e+01
   7.5851402e+00   2.7246500e+01   1.3434100e+01   7.3000000e+01
   7.6992302e+00   2.7276800e+01   1.3447700e+01   7.4000000e+01
   7.5609498e+00   2.7301701e+01   1.3758200e+01   7.5000000e+01
   7.4901900e+00   2.7229200e+01   1.3425700e+01   7.6000000e+01
   7.4924998e+00   2.7324301e+01   1.3692100e+01   7.7000000e+01
   7.5253000e+00   2.7316900e+01   1.3551700e+01   7.8000000e+01
   7.5119901e+00   2.7348101e+01   1.3284200e+01   7.9000000e+01
   7.4651999e+00   2.7316401e+01   1.3455800e+01   8.0000000e+01
   7.5625501e+00   2.7315300e+01   1.3237500e+01   8.1000000e+01
   7.4455299e+00   2.7383200e+01   1.3404600e+01   8.2000000e+01
   7.4846601e+00   2.7358200e+01   1.3233400e+01   8.3000000e+01
   7.5070000e+00   2.7398500e+01   1.3655500e+01   8.4000000e+01
   7.5225601e+00   2.7339800e+01   1.3372400e+01   8.5000000e+01
   7.4163699e+00   2.7376101e+01   1.3308700e+01   8.6000000e+01
   7.3613501e+00   2.7297899e+01   1.3623600e+01   8.7000000e+01
   7.4095302e+00   2.7354799e+01   1.3774000e+01   8.8000000e+01
   7.3864298e+00   2.7400900e+01   1.3616700e+01   8.9000000e+01
   7.2807202e+00   2.7363199e+01   1.3930200e+01   9.0000000e+01
   7.3263698e+00   2.7337601e+01   1.3594400e+01   9.1000000e+01
   7.3031001e+00   2.7221500e+01   1.3687700e+01   9.2000000e+01
   7.3094301e+00   2.7184099e+01   1.3544100e+01   9.3000000e+01
   7.3242302e+00   2.7215599e+01   1.3473300e+01   9.4000000e+01
   7.4151301e+00   2.7151300e+01   1.3574100e+01   9.5000000e+01
   7.3878999e+00   2.7144899e+01   1.3607700e+01   9.6000000e+01
   7.3265800e+00   2.7103701e+01   1.3720700e+01   9.7000000e+01
   7.3176398e+00   2.7076401e+01   1.3381400e+01   9.8000000e+01
   7.2355099e+00   2.7084299e+01   1.3537300e+01   9.9000000e+01
   7.1610699e+00   2.7017099e+01   1.3471500e+01   1.0000000e+02
   7.1210098e+00   2.7096100e+01   1.3468400e+01   1.0100000e+02
   7.2019401e+00   2.7090300e+01   1.3617800e+01   1.0200000e+02
   7.0654101e+00   2.7088499e+01   1.3614100e+01   1.0300000e+02
   7.1241798e+00   2.7029699e+01   1.3529100e+01   1.0400000e+02
   7.0752802e+00   2.7054501e+01   1.3681500e+01   1.0500000e+02
   7.0647502e+00   2.7020599e+01   1.3535700e+01   1.0600000e+02
   6.9592700e+00   2.6974800e+01   1.3539100e+01   1.0700000e+02
   6.9714699e+00   2.6982500e+01   1.3433000e+01   1.0800000e+02
   6.9806299e+00   2.7006599e+01   1.3658800e+01   1.0900000e+02
   6.9445400e+00   2.6899799e+01   1.3432100e+01   1.1000000e+02
   6.9577899e+00   2.6912201e+01   1.3267500e+01   1.1100000e+02
   6.8848600e+00   2.6972401e+01   1.3551500e+01   1.1200000e+02
   6.9141798e+00   2.7040300e+01   1.3345200e+01   1.1300000e+02
   7.0058899e+00   2.7132000e+01   1.3407500e+01   1.1400000e+02
   7.0399599e+00   2.7083799e+01   1.3584900e+01   1.1500000e+02
   7.1361599e+00   2.7094999e+01   1.3628800e+01   1.1600000e+02
   7.0561399e+00   2.7120501e+01   1.3414100e+01   1.1700000e+02
   7.0203199e+00   2.7103300e+01   1.3509500e+01   1.1800000e+02
   6.9154301e+00   2.7111700e+01   1.3388800e+01   1.1900000e+02
   6.9668999e+00   2.7142099e+01   1.3534100e+01   1.2000000e+02
   6.9854798e+00   2.7107800e+01   1.3482100e+01   1.2100000e+02
   6.9778600e+00   2.7052700e+01   1.3322700e+01   1.2200000e+02
   7.0059500e+00   2.7034401e+01   1.3394500e+01   1.2300000e+02
   6.9392800e+00   2.7041599e+01   1.3351000e+01   1.2400000e+02
   6.9992299e+00   2.7187901e+01   1.3550300e+01   1.2500000e+02
   7.0725999e+00   2.7118099e+01   1.3465600e+01   1.2600000e+02
   7.0103798e+00   2.7130899e+01   1.3566600e+01   1.2700000e+02
   6.9773202e+00   2.7114500e+01   1.3544500e+01   1.2800000e+02
   7.0449100e+00   2.7169701e+01   1.3375400e+01   1.2900000e+02
   6.9978399e+00   2.7223000e+01   1.3307500e+01   1.3000000e+02
   7.1179399e+00   2.7239901e+01   1.3695400e+01   1.3100000e+02
   7.1327500e+00   2.7196100e+01   1.3573000e+01   1.3200000e+02
   7.2500401e+00   2.7119900e+01   1.3580600e+01   1.3300000e+02
   7.1204901e+00   2.7120001e+01   1.3362300e+01   1.3400000e+02
   7.2444301e+00   2.7292299e+01   1.3397700e+01   1.3500000e+02
   7.2513499e+00   2.7221800e+01   1.3430200e+01   1.3600000e+02
   7.2335401e+00   2.7344500e+01   1.3674000e+01   1.3700000e+02
   7.2437901e+00   2.7184500e+01   1.3371500e+01   1.3800000e+02
   7.2143302e+00   2.7207701e+01   1.3310600e+01   1.3900000e+02
   7.2623301e+00   2.7325399e+01   1.3474200e+01   1.4000000e+02
   7.2063899e+00   2.7333700e+01   1.3080500e+01   1.4100000e+02
   7.2577000e+00   2.7285700e+01   1.3471900e+01   1.4200000e+02
   7.1201401e+00   2.7133499e+01   1.3276800e+01   1.4300000e+02
   7.2837000e+00   2.7105200e+01   1.3195900e+01   1.4400000e+02
   7.3738899e+00   2.7268499e+01   1.3304500e+01   1.4500000e+02
   7.3569102e+00   2.7241100e+01   1.3377600e+01   1.4600000e+02
   7.4158401e+00   2.7220100e+01   1.3471500e+01   1.4700000e+02
   7.4841199e+00   2.7359699e+01   1.3699600e+01   1.4800000e+02
   7.5204701e+00   2.7323099e+01   1.3550100e+01   1.4900000e+02
   7.4408598e+00   2.7163700e+01   1.3618700e+01   1.5000000e+02
   7.4119601e+00   2.7219101e+01   1.3399000e+01   1.5100000e+02
   7.2839198e+00   2.7149099e+01   1.3435800e+01   1.5200000e+02
   7.2371101e+00   2.7183300e+01   1.3123000e+01   1.5300000e+02
   7.2313499e+00   2.7109501e+01   1.3352100e+01   1.5400000e+02
   7.1429501e+00   2.7108900e+01   1.3335600e+01   1.5500000e+02
   7.2077799e+00   2.7013599e+01   1.3348200e+01   1.5600000e+02
   7.2109299e+00   2.7010401e+01   1.3453000e+01   1.5700000e+02
   7.2258301e+00   2.6878799e+01   1.3170900e+01   1.5800000e+02
   7.0811801e+00   2.6919100e+01   1.3300800e+01   1.5900000e+02
   6.9877601e+00   2.6877600e+01   1.3207800e+01   1.6000000e+02
   6.9343600e+00   2.6878500e+01   1.3260500e+01   1.6100000e+02
   7.0417199e+00   2.6973101e+01   1.3199400e+01   1.6200000e+02
   7.0511298e+00   2.6941000e+01   1.3030700e+01   1.6300000e+02
   7.0355201e+00   2.6769501e+01   1.3131500e+01   1.6400000e+02
   6.9687200e+00   2.6768200e+01   1.3066400e+01   1.6500000e+02
   7.0529699e+00   2.6690300e+01   1.2979900e+01   1.6600000e+02
   6.9777999e+00   2.6691000e+01   1.3139600e+01   1.6700000e+02
   7.0169702e+00   2.6684000e+01   1.3159200e+01   1.6800000e+02
   7.0444899e+00   2.6715700e+01   1.3237900e+01   1.6900000e+02
   7.0754700e+00   2.6712601e+01   1.3259700e+01   1.7000000e+02
   7.1181598e+00   2.6732599e+01   1.3016200e+01   1.7100000e+02
   7.0934000e+00   2.6676100e+01   1.3121500e+01   1.7200000e+02
   7.0203400e+00   2.6734301e+01   1.3045900e+01   1.7300000e+02
   7.0505400e+00   2.6824699e+01   1.3132900e+01   1.7400000e+02
   7.0596099e+00   2.6817900e+01   1.3035400e+01   1.7500000e+02
   7.1563101e+00   2.6734699e+01   1.2980800e+01   1.7600000e+02
   7.0258298e+00   2.6600100e+01   1.2827100e+01   1.7700000e+02
   7.0593700e+00   2.6626699e+01   1.3129500e+01   1.7800000e+02
   7.0771799e+00   2.6677200e+01   1.3179400e+01   1.7900000e+02
   7.0453901e+00   2.6667101e+01   1.2932800e+01   1.8000000e+02
   7.0543299e+00   2.6676500e+01   1.2919200e+01   1.8100000e+02
   7.0307899e+00   2.6629900e+01   1.3025300e+01   1.8200000e+02
   7.1275201e+00   2.6655701e+01   1.2854000e+01   1.8300000e+02
   7.1604800e+00   2.6665899e+01   1.3004300e+01   1.8400000e+02
   7.2583098e+00   2.6708200e+01   1.3029800e+01   1.8500000e+02
   7.2029500e+00   2.6693800e+01   1.2857800e+01   1.8600000e+02
   7.2213502e+00   2.6687201e+01   1.2931300e+01   1.8700000e+02
   7.2088499e+00   2.6639700e+01   1.2977300e+01   1.8800000e+02
   7.1670399e+00   2.6695900e+01   1.2821300e+01   1.8900000e+02
   7.2361302e+00   2.6672899e+01   1.2950600e+01   1.9000000e+02
   7.3089099e+00   2.6684601e+01   1.2778000e+01   1.9100000e+02
   7.2093801e+00   2.6647600e+01   1.2929600e+01   1.9200000e+02
   7.3427601e+00   2.6520000e+01   1.2822600e+01   1.9300000e+02
   7.3352499e+00   2.6560801e+01   1.2755400e+01   1.9400000e+02
   7.2936401e+00   2.6580700e+01   1.2889100e+01   1.9500000e+02
   7.3488998e+00   2.6432199e+01   1.2913100e+01   1.9600000e+02
   7.3707299e+00   2.6563499e+01   1.2771200e+01   1.9700000e+02
   7.3164101e+00   2.6531200e+01   1.2909200e+01   1.9800000e+02
   7.2947998e+00   2.6560400e+01   1.2904100e+01   1.9900000e+02
   7.2712698e+00   2.6632500e+01   1.2890700e+01   2.0000000e+02
