# Supplementary material for: Chromosome dynamics near the sol-gel phase transition dictate the timing of remote genomic interactions
Source: Nat Commun. 2019 Jun 24;10:2771. doi: 10.1038/s41467-019-10628-9 (PMC6591236; doi:10.1038/s41467-019-10628-9)
Supplement: Supplementary file 3 — Source Data [file 41467_2019_10628_MOESM3_ESM.zip › Source Data/ProcessedData/NonContractedCells/ShortTermImaging/G1G2/G2_34.dat]

   3.2213900e+00   1.9672100e+01   1.9799500e+01   1.0000000e+00
   3.0545900e+00   1.9854799e+01   1.9972300e+01   2.0000000e+00
   2.9849701e+00   1.9892500e+01   1.9899599e+01   3.0000000e+00
   3.0414600e+00   1.9899000e+01   1.9874901e+01   4.0000000e+00
   3.3088000e+00   1.9962999e+01   1.9892700e+01   5.0000000e+00
   3.3165300e+00   2.0177200e+01   1.9876101e+01   6.0000000e+00
   3.3509600e+00   2.0344400e+01   1.9972200e+01   7.0000000e+00
   3.3195400e+00   2.0372700e+01   1.9939800e+01   8.0000000e+00
   3.2871799e+00   2.0428600e+01   1.9768900e+01   9.0000000e+00
   3.3527901e+00   2.0521000e+01   1.9919201e+01   1.0000000e+01
   3.3120301e+00   2.0527599e+01   1.9822100e+01   1.1000000e+01
   3.2405500e+00   2.0569901e+01   1.9962500e+01   1.2000000e+01
   3.3724699e+00   2.0862600e+01   1.9685600e+01   1.3000000e+01
   3.5284901e+00   2.0979401e+01   1.9592300e+01   1.4000000e+01
   3.6647999e+00   2.1026501e+01   1.9721800e+01   1.5000000e+01
   3.6980400e+00   2.0839300e+01   1.9457199e+01   1.6000000e+01
   3.8307800e+00   2.0826300e+01   1.9433300e+01   1.7000000e+01
   3.8632200e+00   2.0952499e+01   1.9532000e+01   1.8000000e+01
   3.7289300e+00   2.0907301e+01   1.9591000e+01   1.9000000e+01
   3.6215701e+00   2.0839399e+01   1.9405600e+01   2.0000000e+01
   3.7404499e+00   2.0600700e+01   1.9179399e+01   2.1000000e+01
   3.8801799e+00   2.0588600e+01   1.9070999e+01   2.2000000e+01
   3.8906200e+00   2.0695900e+01   1.8886801e+01   2.3000000e+01
   3.8106599e+00   2.0739201e+01   1.8649300e+01   2.4000000e+01
   3.7345800e+00   2.0629499e+01   1.8530300e+01   2.5000000e+01
   3.5383000e+00   2.0436501e+01   1.8683500e+01   2.6000000e+01
   3.6500001e+00   2.0573299e+01   1.8518700e+01   2.7000000e+01
   3.5290799e+00   2.0608200e+01   1.8651400e+01   2.8000000e+01
   3.5193300e+00   2.0487600e+01   1.8676500e+01   2.9000000e+01
   3.6023200e+00   2.0196100e+01   1.8656900e+01   3.0000000e+01
   3.6477799e+00   2.0031300e+01   1.8704700e+01   3.1000000e+01
   3.7447500e+00   1.9758499e+01   1.8682800e+01   3.2000000e+01
   3.8920100e+00   1.9625700e+01   1.8708401e+01   3.3000000e+01
   3.8601100e+00   1.9651199e+01   1.8761101e+01   3.4000000e+01
   4.1202202e+00   1.9755800e+01   1.8548901e+01   3.5000000e+01
   4.1804600e+00   1.9697599e+01   1.8674999e+01   3.6000000e+01
   4.2115502e+00   1.9549000e+01   1.8696100e+01   3.7000000e+01
   4.1027498e+00   1.9551701e+01   1.8553600e+01   3.8000000e+01
   3.9760900e+00   1.9718100e+01   1.8678101e+01   3.9000000e+01
   4.0455499e+00   1.9683800e+01   1.8741100e+01   4.0000000e+01
   4.0418401e+00   1.9897600e+01   1.8729000e+01   4.1000000e+01
   4.0941000e+00   1.9811001e+01   1.8675301e+01   4.2000000e+01
   4.2545600e+00   1.9774401e+01   1.8479300e+01   4.3000000e+01
   4.2628999e+00   1.9958900e+01   1.8387699e+01   4.4000000e+01
   4.2251101e+00   2.0050800e+01   1.8225201e+01   4.5000000e+01
   4.1032100e+00   1.9932699e+01   1.8260700e+01   4.6000000e+01
   4.0220499e+00   2.0070499e+01   1.8344700e+01   4.7000000e+01
   4.0266900e+00   2.0150499e+01   1.8317499e+01   4.8000000e+01
   3.8550601e+00   2.0120600e+01   1.8290199e+01   4.9000000e+01
   4.0460300e+00   2.0014900e+01   1.8473000e+01   5.0000000e+01
   3.9440300e+00   2.0013599e+01   1.8422001e+01   5.1000000e+01
   3.8098700e+00   2.0078899e+01   1.8235901e+01   5.2000000e+01
   3.7892799e+00   2.0082701e+01   1.8528400e+01   5.3000000e+01
   3.7440500e+00   2.0165800e+01   1.8609301e+01   5.4000000e+01
   3.6405001e+00   2.0145800e+01   1.8689199e+01   5.5000000e+01
   3.7305300e+00   2.0152399e+01   1.8724199e+01   5.6000000e+01
   3.9030499e+00   2.0322399e+01   1.8696699e+01   5.7000000e+01
   3.8621399e+00   2.0615200e+01   1.8756001e+01   5.8000000e+01
   3.8036101e+00   2.0702900e+01   1.8930700e+01   5.9000000e+01
   3.7795401e+00   2.0627800e+01   1.8958700e+01   6.0000000e+01
   3.5500901e+00   2.0660400e+01   1.8829500e+01   6.1000000e+01
   3.5671599e+00   2.0866400e+01   1.8950500e+01   6.2000000e+01
   3.5613899e+00   2.0934000e+01   1.8927000e+01   6.3000000e+01
   3.5656300e+00   2.1035101e+01   1.9002701e+01   6.4000000e+01
   3.4705400e+00   2.0858000e+01   1.8992100e+01   6.5000000e+01
   3.3609099e+00   2.0945700e+01   1.8855301e+01   6.6000000e+01
   3.5605900e+00   2.1277500e+01   1.9148701e+01   6.7000000e+01
   3.6411901e+00   2.1339800e+01   1.9047300e+01   6.8000000e+01
   3.6305201e+00   2.1332100e+01   1.9065500e+01   6.9000000e+01
   3.6042700e+00   2.1319799e+01   1.8893299e+01   7.0000000e+01
   3.6067901e+00   2.1272200e+01   1.9014000e+01   7.1000000e+01
   3.5396800e+00   2.1222900e+01   1.8952400e+01   7.2000000e+01
   3.3524401e+00   2.0964300e+01   1.8954599e+01   7.3000000e+01
   3.2325799e+00   2.0902700e+01   1.9001801e+01   7.4000000e+01
   3.2035100e+00   2.0963699e+01   1.9044701e+01   7.5000000e+01
   3.1969700e+00   2.1032101e+01   1.8988899e+01   7.6000000e+01
   3.1318099e+00   2.0931999e+01   1.8901800e+01   7.7000000e+01
   3.2435300e+00   2.0858900e+01   1.8888399e+01   7.8000000e+01
   3.2648499e+00   2.0936800e+01   1.8715200e+01   7.9000000e+01
   3.2859700e+00   2.0996799e+01   1.8976299e+01   8.0000000e+01
   3.3217599e+00   2.0857599e+01   1.8785299e+01   8.1000000e+01
   3.2054100e+00   2.0733700e+01   1.8956200e+01   8.2000000e+01
   3.2178800e+00   2.0763100e+01   1.9021200e+01   8.3000000e+01
   3.3548801e+00   2.0650999e+01   1.9007999e+01   8.4000000e+01
   3.3318701e+00   2.0569401e+01   1.8964899e+01   8.5000000e+01
   3.2933800e+00   2.0458300e+01   1.8892500e+01   8.6000000e+01
   3.2608600e+00   2.0407000e+01   1.8945601e+01   8.7000000e+01
   3.0604899e+00   2.0450701e+01   1.8965700e+01   8.8000000e+01
   2.9666100e+00   2.0367001e+01   1.9151699e+01   8.9000000e+01
   3.1543500e+00   2.0257099e+01   1.9036600e+01   9.0000000e+01
   3.1456699e+00   2.0213400e+01   1.8959200e+01   9.1000000e+01
   3.1479199e+00   2.0168900e+01   1.9065500e+01   9.2000000e+01
   3.1672800e+00   1.9992001e+01   1.9045200e+01   9.3000000e+01
   3.1294701e+00   1.9996599e+01   1.9273899e+01   9.4000000e+01
   3.1688900e+00   2.0108700e+01   1.9021700e+01   9.5000000e+01
   3.0388601e+00   2.0160500e+01   1.9271900e+01   9.6000000e+01
   3.0174201e+00   2.0137800e+01   1.9377199e+01   9.7000000e+01
   3.0530801e+00   2.0153000e+01   1.9391800e+01   9.8000000e+01
   3.0243001e+00   2.0105801e+01   1.9425301e+01   9.9000000e+01
   3.0188701e+00   2.0077801e+01   1.9522301e+01   1.0000000e+02
   3.0824201e+00   2.0260201e+01   1.9330500e+01   1.0100000e+02
   2.9352701e+00   2.0254900e+01   1.9334000e+01   1.0200000e+02
   2.9314301e+00   2.0441900e+01   1.9475401e+01   1.0300000e+02
   2.8962400e+00   2.0596600e+01   1.9523600e+01   1.0400000e+02
   2.9234400e+00   2.0691401e+01   1.9674400e+01   1.0500000e+02
   2.9311199e+00   2.0693001e+01   1.9881300e+01   1.0600000e+02
   3.0854900e+00   2.0882601e+01   1.9540199e+01   1.0700000e+02
   3.2656901e+00   2.1316999e+01   1.9752800e+01   1.0800000e+02
   3.4539101e+00   2.1280399e+01   1.9509100e+01   1.0900000e+02
   3.5679100e+00   2.1205700e+01   1.9493299e+01   1.1000000e+02
   3.5608001e+00   2.1144899e+01   1.9606100e+01   1.1100000e+02
   3.5520401e+00   2.1311001e+01   1.9735001e+01   1.1200000e+02
   3.4226501e+00   2.1269501e+01   1.9931601e+01   1.1300000e+02
   3.4364700e+00   2.1268700e+01   2.0116301e+01   1.1400000e+02
   3.5178399e+00   2.1324600e+01   2.0125601e+01   1.1500000e+02
   3.5479600e+00   2.1410801e+01   2.0181400e+01   1.1600000e+02
   3.5315199e+00   2.1464001e+01   2.0284300e+01   1.1700000e+02
   3.6403000e+00   2.1487700e+01   2.0255100e+01   1.1800000e+02
   3.7580199e+00   2.1436800e+01   2.0187901e+01   1.1900000e+02
   3.7627001e+00   2.1459801e+01   2.0336800e+01   1.2000000e+02
   3.6268599e+00   2.1469999e+01   2.0345900e+01   1.2100000e+02
   3.6317501e+00   2.1508301e+01   2.0377701e+01   1.2200000e+02
   3.5711901e+00   2.1539499e+01   2.0322901e+01   1.2300000e+02
   3.4117301e+00   2.1550699e+01   2.0343399e+01   1.2400000e+02
   3.5359900e+00   2.1524300e+01   2.0162701e+01   1.2500000e+02
   3.4947200e+00   2.1701000e+01   2.0517500e+01   1.2600000e+02
   3.5400100e+00   2.1641300e+01   2.0284599e+01   1.2700000e+02
   3.5276999e+00   2.1694300e+01   2.0323200e+01   1.2800000e+02
   3.4831600e+00   2.1708700e+01   2.0504700e+01   1.2900000e+02
   3.4656701e+00   2.1736700e+01   2.0547800e+01   1.3000000e+02
   3.5555899e+00   2.1809799e+01   2.0422800e+01   1.3100000e+02
   3.6384499e+00   2.1807501e+01   2.0251200e+01   1.3200000e+02
   3.6436701e+00   2.1850599e+01   2.0161301e+01   1.3300000e+02
   3.8922100e+00   2.1917299e+01   2.0173800e+01   1.3400000e+02
   3.9618001e+00   2.1849300e+01   2.0218300e+01   1.3500000e+02
   3.9311299e+00   2.1866400e+01   2.0250500e+01   1.3600000e+02
   3.7386401e+00   2.1921700e+01   2.0232000e+01   1.3700000e+02
   3.6798999e+00   2.1930500e+01   2.0308399e+01   1.3800000e+02
   3.6910100e+00   2.1908300e+01   2.0325100e+01   1.3900000e+02
   3.6347101e+00   2.1864300e+01   2.0257601e+01   1.4000000e+02
   3.7679200e+00   2.1898300e+01   2.0462601e+01   1.4100000e+02
   3.7889299e+00   2.2028299e+01   2.0400900e+01   1.4200000e+02
   3.8168600e+00   2.1941900e+01   2.0617500e+01   1.4300000e+02
   3.8734000e+00   2.1886400e+01   2.0441900e+01   1.4400000e+02
   3.9549601e+00   2.1821301e+01   2.0544901e+01   1.4500000e+02
   3.8959999e+00   2.1693300e+01   2.0357800e+01   1.4600000e+02
   3.8282900e+00   2.1757500e+01   2.0324200e+01   1.4700000e+02
   3.8384099e+00   2.1934700e+01   2.0233500e+01   1.4800000e+02
   3.9249301e+00   2.2019501e+01   2.0326300e+01   1.4900000e+02
   3.8824699e+00   2.1908300e+01   2.0144699e+01   1.5000000e+02
   3.7716899e+00   2.1776199e+01   1.9868700e+01   1.5100000e+02
   3.8319900e+00   2.1728100e+01   1.9865400e+01   1.5200000e+02
   3.7979701e+00   2.1773800e+01   1.9983700e+01   1.5300000e+02
   3.8790801e+00   2.1727200e+01   1.9843300e+01   1.5400000e+02
   3.8362401e+00   2.1708200e+01   1.9865499e+01   1.5500000e+02
   3.8645899e+00   2.1900400e+01   1.9834900e+01   1.5600000e+02
   3.9131401e+00   2.1908001e+01   1.9928301e+01   1.5700000e+02
   4.0365901e+00   2.2015200e+01   2.0185600e+01   1.5800000e+02
   4.2654800e+00   2.2009600e+01   1.9869600e+01   1.5900000e+02
   4.1816401e+00   2.1886801e+01   1.9908600e+01   1.6000000e+02
   4.1901798e+00   2.1785900e+01   1.9957600e+01   1.6100000e+02
   4.1228600e+00   2.1700600e+01   1.9969299e+01   1.6200000e+02
   4.0936699e+00   2.1800400e+01   2.0071899e+01   1.6300000e+02
   4.1673498e+00   2.1900299e+01   2.0194401e+01   1.6400000e+02
   4.0996099e+00   2.1875099e+01   2.0186300e+01   1.6500000e+02
   4.1172199e+00   2.1806601e+01   2.0250000e+01   1.6600000e+02
   4.1380000e+00   2.1892799e+01   2.0393400e+01   1.6700000e+02
   4.2190399e+00   2.1794100e+01   2.0278799e+01   1.6800000e+02
   4.0964298e+00   2.1721701e+01   2.0236200e+01   1.6900000e+02
   4.0306001e+00   2.1730101e+01   2.0357100e+01   1.7000000e+02
   3.9431400e+00   2.1705999e+01   2.0481600e+01   1.7100000e+02
   3.9278200e+00   2.1577600e+01   2.0267401e+01   1.7200000e+02
   3.7935801e+00   2.1517401e+01   2.0224001e+01   1.7300000e+02
   3.7527599e+00   2.1543501e+01   2.0185301e+01   1.7400000e+02
   3.6880600e+00   2.1489500e+01   2.0222401e+01   1.7500000e+02
   3.5972099e+00   2.1435200e+01   2.0230900e+01   1.7600000e+02
   3.5599599e+00   2.1391199e+01   2.0305099e+01   1.7700000e+02
   3.5377300e+00   2.1387300e+01   2.0394199e+01   1.7800000e+02
   3.5339200e+00   2.1338400e+01   2.0325399e+01   1.7900000e+02
   3.4806600e+00   2.1372200e+01   2.0468599e+01   1.8000000e+02
   3.4775000e+00   2.1367500e+01   2.0481100e+01   1.8100000e+02
   3.5228500e+00   2.1490499e+01   2.0578400e+01   1.8200000e+02
   3.5399499e+00   2.1483801e+01   2.0604799e+01   1.8300000e+02
   3.6581800e+00   2.1584801e+01   2.0673201e+01   1.8400000e+02
   3.6712201e+00   2.1629400e+01   2.0697399e+01   1.8500000e+02
   3.6263299e+00   2.1598499e+01   2.0664801e+01   1.8600000e+02
   3.6425500e+00   2.1705400e+01   2.0602800e+01   1.8700000e+02
   3.5781801e+00   2.1637199e+01   2.0593700e+01   1.8800000e+02
   3.5488000e+00   2.1594700e+01   2.0547001e+01   1.8900000e+02
   3.7190599e+00   2.1600901e+01   2.0604700e+01   1.9000000e+02
   3.6504900e+00   2.1568100e+01   2.0470301e+01   1.9100000e+02
   3.5940299e+00   2.1593201e+01   2.0549801e+01   1.9200000e+02
   3.5863900e+00   2.1517799e+01   2.0490400e+01   1.9300000e+02
   3.6197200e+00   2.1611300e+01   2.0527500e+01   1.9400000e+02
   3.5610099e+00   2.1625799e+01   2.0633200e+01   1.9500000e+02
   3.4972899e+00   2.1488899e+01   2.0509300e+01   1.9600000e+02
   3.5156000e+00   2.1520399e+01   2.0502800e+01   1.9700000e+02
   3.4935999e+00   2.1500799e+01   2.0560400e+01   1.9800000e+02
   3.5181100e+00   2.1561199e+01   2.0358900e+01   1.9900000e+02
   3.5426199e+00   2.1545799e+01   2.0541500e+01   2.0000000e+02
