# Supplementary material for: Chromosome dynamics near the sol-gel phase transition dictate the timing of remote genomic interactions
Source: Nat Commun. 2019 Jun 24;10:2771. doi: 10.1038/s41467-019-10628-9 (PMC6591236; doi:10.1038/s41467-019-10628-9)
Supplement: Supplementary file 3 — Source Data [file 41467_2019_10628_MOESM3_ESM.zip › Source Data/ProcessedData/NonContractedCells/ShortTermImaging/G1G2/G2_33.dat]

   3.8822401e+00   1.7364100e+01   1.9101999e+01   1.0000000e+00
   3.8662701e+00   1.7435600e+01   1.9050301e+01   2.0000000e+00
   3.8045499e+00   1.7455999e+01   1.9305700e+01   3.0000000e+00
   3.8938100e+00   1.7299801e+01   1.9206200e+01   4.0000000e+00
   3.9087400e+00   1.7313000e+01   1.9336201e+01   5.0000000e+00
   3.8122301e+00   1.7107401e+01   1.9479700e+01   6.0000000e+00
   3.9365101e+00   1.6922600e+01   1.9379200e+01   7.0000000e+00
   4.0413899e+00   1.6829800e+01   1.9506201e+01   8.0000000e+00
   4.0239501e+00   1.6894400e+01   1.9631001e+01   9.0000000e+00
   4.0452299e+00   1.6911699e+01   1.9643000e+01   1.0000000e+01
   4.1329198e+00   1.6917999e+01   1.9551901e+01   1.1000000e+01
   4.1884298e+00   1.7010599e+01   1.9496401e+01   1.2000000e+01
   4.1791801e+00   1.7277599e+01   1.9536800e+01   1.3000000e+01
   4.2093801e+00   1.7350401e+01   1.9434401e+01   1.4000000e+01
   4.2488899e+00   1.7396299e+01   1.9363800e+01   1.5000000e+01
   4.1324801e+00   1.7464701e+01   1.9364000e+01   1.6000000e+01
   4.1286402e+00   1.7404400e+01   1.9516500e+01   1.7000000e+01
   4.1778102e+00   1.7439501e+01   1.9559200e+01   1.8000000e+01
   4.0728598e+00   1.7430401e+01   1.9670900e+01   1.9000000e+01
   3.9697800e+00   1.7494101e+01   1.9722601e+01   2.0000000e+01
   3.9425099e+00   1.7460899e+01   1.9781799e+01   2.1000000e+01
   4.0659199e+00   1.7405399e+01   1.9686001e+01   2.2000000e+01
   3.9328899e+00   1.7450500e+01   1.9632999e+01   2.3000000e+01
   4.0202498e+00   1.7329800e+01   1.9716700e+01   2.4000000e+01
   4.0932298e+00   1.7432199e+01   1.9729300e+01   2.5000000e+01
   4.1159801e+00   1.7366800e+01   1.9768999e+01   2.6000000e+01
   4.0342302e+00   1.7448799e+01   1.9710800e+01   2.7000000e+01
   4.0404601e+00   1.7458799e+01   1.9765699e+01   2.8000000e+01
   4.0739102e+00   1.7532600e+01   1.9751400e+01   2.9000000e+01
   4.0454302e+00   1.7528000e+01   1.9654301e+01   3.0000000e+01
   4.0286598e+00   1.7592400e+01   1.9696199e+01   3.1000000e+01
   4.0570798e+00   1.7563900e+01   1.9569700e+01   3.2000000e+01
   4.0224900e+00   1.7655500e+01   1.9675400e+01   3.3000000e+01
   3.9617701e+00   1.7716299e+01   1.9644699e+01   3.4000000e+01
   3.9225600e+00   1.7663799e+01   1.9520700e+01   3.5000000e+01
   3.9614100e+00   1.7661100e+01   1.9510900e+01   3.6000000e+01
   3.9166601e+00   1.7748899e+01   1.9531601e+01   3.7000000e+01
   3.8534801e+00   1.7904200e+01   1.9653700e+01   3.8000000e+01
   3.9254301e+00   1.7846701e+01   1.9627899e+01   3.9000000e+01
   3.9327400e+00   1.7763300e+01   1.9646999e+01   4.0000000e+01
   3.8995199e+00   1.7781500e+01   1.9528601e+01   4.1000000e+01
   3.8821199e+00   1.7685400e+01   1.9576599e+01   4.2000000e+01
   3.9048400e+00   1.7705400e+01   1.9486300e+01   4.3000000e+01
   3.9395101e+00   1.7712700e+01   1.9556200e+01   4.4000000e+01
   3.9350500e+00   1.7733500e+01   1.9466999e+01   4.5000000e+01
   3.9556201e+00   1.7775000e+01   1.9468300e+01   4.6000000e+01
   3.9304600e+00   1.7748400e+01   1.9446501e+01   4.7000000e+01
   4.0373802e+00   1.7780300e+01   1.9407200e+01   4.8000000e+01
   4.0757098e+00   1.7790600e+01   1.9411501e+01   4.9000000e+01
   4.0581002e+00   1.7868299e+01   1.9420700e+01   5.0000000e+01
   4.1206598e+00   1.7887800e+01   1.9525200e+01   5.1000000e+01
   4.2073698e+00   1.7889400e+01   1.9458900e+01   5.2000000e+01
   4.2141099e+00   1.7816299e+01   1.9443701e+01   5.3000000e+01
   4.2389898e+00   1.7824499e+01   1.9474701e+01   5.4000000e+01
   4.2488899e+00   1.7917801e+01   1.9653500e+01   5.5000000e+01
   4.2426100e+00   1.7912800e+01   1.9516800e+01   5.6000000e+01
   4.2912502e+00   1.7924400e+01   1.9495701e+01   5.7000000e+01
   4.1635699e+00   1.7899599e+01   1.9470200e+01   5.8000000e+01
   4.1716199e+00   1.7966900e+01   1.9547100e+01   5.9000000e+01
   3.9926400e+00   1.7976900e+01   1.9730499e+01   6.0000000e+01
   3.9679101e+00   1.7987801e+01   1.9589399e+01   6.1000000e+01
   3.9451399e+00   1.7980600e+01   1.9555500e+01   6.2000000e+01
   3.8869100e+00   1.8002100e+01   1.9588301e+01   6.3000000e+01
   3.9002900e+00   1.7997601e+01   1.9563101e+01   6.4000000e+01
   3.9312000e+00   1.8054399e+01   1.9645700e+01   6.5000000e+01
   4.0126400e+00   1.8070801e+01   1.9462200e+01   6.6000000e+01
   3.9371600e+00   1.8052500e+01   1.9591200e+01   6.7000000e+01
   4.0245099e+00   1.8061300e+01   1.9529699e+01   6.8000000e+01
   4.0846801e+00   1.8014601e+01   1.9436501e+01   6.9000000e+01
   4.1312599e+00   1.8010900e+01   1.9383200e+01   7.0000000e+01
   4.1829400e+00   1.8017900e+01   1.9431400e+01   7.1000000e+01
   4.1994300e+00   1.8032499e+01   1.9413900e+01   7.2000000e+01
   4.2277298e+00   1.8068399e+01   1.9514400e+01   7.3000000e+01
   4.1826701e+00   1.8094000e+01   1.9583401e+01   7.4000000e+01
   4.1326098e+00   1.8083401e+01   1.9456400e+01   7.5000000e+01
   4.1983700e+00   1.8006300e+01   1.9509600e+01   7.6000000e+01
   4.2437100e+00   1.7998301e+01   1.9441799e+01   7.7000000e+01
   4.2469602e+00   1.7985300e+01   1.9474100e+01   7.8000000e+01
   4.1719899e+00   1.8022499e+01   1.9555201e+01   7.9000000e+01
   4.1829400e+00   1.8001600e+01   1.9536501e+01   8.0000000e+01
   4.2160802e+00   1.7958300e+01   1.9537800e+01   8.1000000e+01
   4.2081599e+00   1.7970501e+01   1.9440399e+01   8.2000000e+01
   4.1667299e+00   1.7979000e+01   1.9430099e+01   8.3000000e+01
   4.2328701e+00   1.7936800e+01   1.9427700e+01   8.4000000e+01
   4.2809300e+00   1.7989401e+01   1.9457600e+01   8.5000000e+01
   4.3041902e+00   1.8009100e+01   1.9438999e+01   8.6000000e+01
   4.2273002e+00   1.8055300e+01   1.9380301e+01   8.7000000e+01
   4.2370601e+00   1.7990801e+01   1.9419600e+01   8.8000000e+01
   4.2796102e+00   1.8038300e+01   1.9522600e+01   8.9000000e+01
   4.3264499e+00   1.8017900e+01   1.9528200e+01   9.0000000e+01
   4.2701302e+00   1.7997000e+01   1.9417200e+01   9.1000000e+01
   4.2619600e+00   1.8033100e+01   1.9451900e+01   9.2000000e+01
   4.3111000e+00   1.7997900e+01   1.9509501e+01   9.3000000e+01
   4.3427501e+00   1.7889601e+01   1.9509600e+01   9.4000000e+01
   4.4110498e+00   1.7893200e+01   1.9694700e+01   9.5000000e+01
   4.3935299e+00   1.7865499e+01   1.9363701e+01   9.6000000e+01
   4.4363399e+00   1.7827499e+01   1.9413300e+01   9.7000000e+01
   4.4044900e+00   1.7863400e+01   1.9402500e+01   9.8000000e+01
   4.3638501e+00   1.7897900e+01   1.9491100e+01   9.9000000e+01
   4.3401799e+00   1.7883499e+01   1.9396999e+01   1.0000000e+02
   4.3818998e+00   1.7827101e+01   1.9453100e+01   1.0100000e+02
   4.3710999e+00   1.7900999e+01   1.9500500e+01   1.0200000e+02
   4.4386702e+00   1.7939301e+01   1.9490499e+01   1.0300000e+02
   4.4172802e+00   1.7829700e+01   1.9447500e+01   1.0400000e+02
   4.4036598e+00   1.7837200e+01   1.9477100e+01   1.0500000e+02
   4.3803401e+00   1.7798201e+01   1.9486700e+01   1.0600000e+02
   4.4313998e+00   1.7796700e+01   1.9566401e+01   1.0700000e+02
   4.5021501e+00   1.7777901e+01   1.9681801e+01   1.0800000e+02
   4.4065900e+00   1.7788799e+01   1.9657700e+01   1.0900000e+02
   4.3965998e+00   1.7839899e+01   1.9660500e+01   1.1000000e+02
   4.4152098e+00   1.7826099e+01   1.9542101e+01   1.1100000e+02
   4.3195000e+00   1.7849100e+01   1.9536900e+01   1.1200000e+02
   4.3197298e+00   1.7892900e+01   1.9489000e+01   1.1300000e+02
   4.3414502e+00   1.7860300e+01   1.9583200e+01   1.1400000e+02
   4.2794600e+00   1.7852800e+01   1.9439100e+01   1.1500000e+02
   4.2392602e+00   1.7812599e+01   1.9503799e+01   1.1600000e+02
   4.2264800e+00   1.7757601e+01   1.9524700e+01   1.1700000e+02
   4.1932998e+00   1.7808300e+01   1.9471201e+01   1.1800000e+02
   4.1944900e+00   1.7797701e+01   1.9415701e+01   1.1900000e+02
   4.1337600e+00   1.7840300e+01   1.9469601e+01   1.2000000e+02
   4.1859598e+00   1.7817400e+01   1.9451599e+01   1.2100000e+02
   4.2048402e+00   1.7802099e+01   1.9501400e+01   1.2200000e+02
   4.2423701e+00   1.7773199e+01   1.9477400e+01   1.2300000e+02
   4.2588801e+00   1.7821899e+01   1.9493299e+01   1.2400000e+02
   4.1702299e+00   1.7847799e+01   1.9471001e+01   1.2500000e+02
   4.1796498e+00   1.7868500e+01   1.9426399e+01   1.2600000e+02
   4.1977501e+00   1.7852501e+01   1.9475000e+01   1.2700000e+02
   4.2152700e+00   1.7774099e+01   1.9510099e+01   1.2800000e+02
   4.2180901e+00   1.7785400e+01   1.9657499e+01   1.2900000e+02
   4.2261100e+00   1.7763800e+01   1.9700001e+01   1.3000000e+02
   4.1949701e+00   1.7752199e+01   1.9578699e+01   1.3100000e+02
   4.1589499e+00   1.7716000e+01   1.9514500e+01   1.3200000e+02
   4.1574702e+00   1.7738600e+01   1.9357901e+01   1.3300000e+02
   4.1576800e+00   1.7762501e+01   1.9608500e+01   1.3400000e+02
   4.1471300e+00   1.7777201e+01   1.9436701e+01   1.3500000e+02
   4.1271300e+00   1.7772200e+01   1.9576900e+01   1.3600000e+02
   4.1274900e+00   1.7815901e+01   1.9447001e+01   1.3700000e+02
   4.0925999e+00   1.7790701e+01   1.9506599e+01   1.3800000e+02
   4.0699301e+00   1.7849899e+01   1.9523399e+01   1.3900000e+02
   4.1166801e+00   1.7816000e+01   1.9549101e+01   1.4000000e+02
   4.1269302e+00   1.7783100e+01   1.9434299e+01   1.4100000e+02
   4.1143198e+00   1.7852301e+01   1.9508301e+01   1.4200000e+02
   4.0920701e+00   1.7887400e+01   1.9543200e+01   1.4300000e+02
   4.0466299e+00   1.7914400e+01   1.9464899e+01   1.4400000e+02
   4.0908198e+00   1.7933701e+01   1.9448299e+01   1.4500000e+02
   4.0853500e+00   1.7938801e+01   1.9502800e+01   1.4600000e+02
   4.0914302e+00   1.7938299e+01   1.9427000e+01   1.4700000e+02
   3.9131300e+00   1.8038500e+01   1.9601601e+01   1.4800000e+02
   3.9309299e+00   1.8062300e+01   1.9699900e+01   1.4900000e+02
   3.9420800e+00   1.8079399e+01   1.9507500e+01   1.5000000e+02
   3.9418199e+00   1.8050301e+01   1.9569799e+01   1.5100000e+02
   3.8588700e+00   1.8071899e+01   1.9509800e+01   1.5200000e+02
   3.8758700e+00   1.8010000e+01   1.9517799e+01   1.5300000e+02
   3.8129399e+00   1.8096100e+01   1.9590000e+01   1.5400000e+02
   3.8223801e+00   1.8015100e+01   1.9525400e+01   1.5500000e+02
   3.8615201e+00   1.8009199e+01   1.9539801e+01   1.5600000e+02
   3.8198700e+00   1.8001900e+01   1.9479200e+01   1.5700000e+02
   3.8769000e+00   1.8061001e+01   1.9619900e+01   1.5800000e+02
   3.7996900e+00   1.8037901e+01   1.9466000e+01   1.5900000e+02
   3.7850001e+00   1.8091999e+01   1.9559200e+01   1.6000000e+02
   3.8228700e+00   1.8104401e+01   1.9306499e+01   1.6100000e+02
   3.7306900e+00   1.8099001e+01   1.9423300e+01   1.6200000e+02
   3.6665399e+00   1.8008801e+01   1.9240000e+01   1.6300000e+02
   3.7403300e+00   1.8011499e+01   1.9325001e+01   1.6400000e+02
   3.8049300e+00   1.7921600e+01   1.9393600e+01   1.6500000e+02
   3.8448200e+00   1.7916300e+01   1.9389099e+01   1.6600000e+02
   3.8823099e+00   1.7844000e+01   1.9363800e+01   1.6700000e+02
   3.8632500e+00   1.7865299e+01   1.9304001e+01   1.6800000e+02
   3.9057200e+00   1.7922199e+01   1.9272600e+01   1.6900000e+02
   3.8519101e+00   1.7886200e+01   1.9401400e+01   1.7000000e+02
   3.8806701e+00   1.7825001e+01   1.9464001e+01   1.7100000e+02
   3.9012401e+00   1.7815800e+01   1.9266701e+01   1.7200000e+02
   3.8536201e+00   1.7820999e+01   1.9389799e+01   1.7300000e+02
   3.9132199e+00   1.7832899e+01   1.9337200e+01   1.7400000e+02
   3.8789201e+00   1.7893200e+01   1.9155899e+01   1.7500000e+02
   3.8024199e+00   1.7806999e+01   1.9130800e+01   1.7600000e+02
   3.8403001e+00   1.7797800e+01   1.9088800e+01   1.7700000e+02
   3.8575301e+00   1.7799601e+01   1.9240999e+01   1.7800000e+02
   3.9200799e+00   1.7745701e+01   1.9234600e+01   1.7900000e+02
   3.9065299e+00   1.7778099e+01   1.9120300e+01   1.8000000e+02
   3.8791699e+00   1.7733900e+01   1.9137800e+01   1.8100000e+02
   3.9019899e+00   1.7769501e+01   1.9161100e+01   1.8200000e+02
   3.9029601e+00   1.7759399e+01   1.9180799e+01   1.8300000e+02
   3.9272699e+00   1.7768400e+01   1.9142300e+01   1.8400000e+02
   3.9908500e+00   1.7775299e+01   1.9257900e+01   1.8500000e+02
   3.9187400e+00   1.7817499e+01   1.9114300e+01   1.8600000e+02
   3.9578400e+00   1.7769600e+01   1.9163300e+01   1.8700000e+02
   3.9122801e+00   1.7752899e+01   1.9186701e+01   1.8800000e+02
   3.9242201e+00   1.7798700e+01   1.9227100e+01   1.8900000e+02
   3.9257500e+00   1.7765900e+01   1.9175900e+01   1.9000000e+02
   3.9847000e+00   1.7691500e+01   1.9189600e+01   1.9100000e+02
   3.9628501e+00   1.7692600e+01   1.9216700e+01   1.9200000e+02
   4.0181198e+00   1.7648701e+01   1.9256100e+01   1.9300000e+02
   3.9672301e+00   1.7592300e+01   1.9125500e+01   1.9400000e+02
   3.9670100e+00   1.7669901e+01   1.9323299e+01   1.9500000e+02
   3.9682300e+00   1.7576401e+01   1.9560801e+01   1.9600000e+02
   3.8689899e+00   1.7451900e+01   1.9604799e+01   1.9700000e+02
   3.9235699e+00   1.7416800e+01   1.9541901e+01   1.9800000e+02
   3.9794800e+00   1.7383200e+01   1.9721300e+01   1.9900000e+02
   3.9576399e+00   1.7368900e+01   1.9698601e+01   2.0000000e+02
