# Supplementary material for: Chromosome dynamics near the sol-gel phase transition dictate the timing of remote genomic interactions
Source: Nat Commun. 2019 Jun 24;10:2771. doi: 10.1038/s41467-019-10628-9 (PMC6591236; doi:10.1038/s41467-019-10628-9)
Supplement: Supplementary file 3 — Source Data [file 41467_2019_10628_MOESM3_ESM.zip › Source Data/ProcessedData/NonContractedCells/ShortTermImaging/G1G2/G2_32.dat]

   6.3079901e+00   2.3470900e+01   1.7151400e+01   1.0000000e+00
   6.2574801e+00   2.3524500e+01   1.7518700e+01   2.0000000e+00
   6.0384402e+00   2.3651400e+01   1.7717899e+01   3.0000000e+00
   5.9050298e+00   2.3478901e+01   1.7721100e+01   4.0000000e+00
   5.8691001e+00   2.3624201e+01   1.7764700e+01   5.0000000e+00
   5.8656702e+00   2.3618200e+01   1.7740000e+01   6.0000000e+00
   5.9216499e+00   2.3515200e+01   1.7651699e+01   7.0000000e+00
   5.9286699e+00   2.3517200e+01   1.7504499e+01   8.0000000e+00
   5.9391899e+00   2.3494499e+01   1.7572599e+01   9.0000000e+00
   5.9461999e+00   2.3524599e+01   1.7476801e+01   1.0000000e+01
   6.0526700e+00   2.3270300e+01   1.7414000e+01   1.1000000e+01
   6.0161700e+00   2.3297800e+01   1.7691099e+01   1.2000000e+01
   6.0485401e+00   2.3210400e+01   1.7688601e+01   1.3000000e+01
   6.0299001e+00   2.3209999e+01   1.7725000e+01   1.4000000e+01
   6.0151801e+00   2.3142300e+01   1.7639400e+01   1.5000000e+01
   5.9920998e+00   2.3183500e+01   1.7719299e+01   1.6000000e+01
   5.9479599e+00   2.3135700e+01   1.7707701e+01   1.7000000e+01
   5.8850999e+00   2.3025700e+01   1.7806101e+01   1.8000000e+01
   5.9517202e+00   2.3090000e+01   1.7687201e+01   1.9000000e+01
   5.8573599e+00   2.3186899e+01   1.7737600e+01   2.0000000e+01
   5.8760700e+00   2.3280100e+01   1.7716101e+01   2.1000000e+01
   5.8617301e+00   2.3244301e+01   1.7719900e+01   2.2000000e+01
   5.8400102e+00   2.3274000e+01   1.7697399e+01   2.3000000e+01
   5.7781401e+00   2.3211300e+01   1.7694799e+01   2.4000000e+01
   5.7859702e+00   2.3183300e+01   1.7750500e+01   2.5000000e+01
   5.8300500e+00   2.3192301e+01   1.7752100e+01   2.6000000e+01
   5.9071999e+00   2.3231100e+01   1.7687500e+01   2.7000000e+01
   5.9098902e+00   2.3218000e+01   1.7843201e+01   2.8000000e+01
   5.9550700e+00   2.3163300e+01   1.7770399e+01   2.9000000e+01
   5.9053602e+00   2.3179600e+01   1.7790501e+01   3.0000000e+01
   5.9507098e+00   2.3156900e+01   1.7891701e+01   3.1000000e+01
   5.9833899e+00   2.3197599e+01   1.7829000e+01   3.2000000e+01
   5.9802299e+00   2.3188999e+01   1.7858999e+01   3.3000000e+01
   5.9973202e+00   2.3237200e+01   1.7816000e+01   3.4000000e+01
   5.9317799e+00   2.3140800e+01   1.7819000e+01   3.5000000e+01
   6.0363002e+00   2.3154800e+01   1.7724701e+01   3.6000000e+01
   5.9871898e+00   2.3192400e+01   1.7704500e+01   3.7000000e+01
   5.9920301e+00   2.3232500e+01   1.7759199e+01   3.8000000e+01
   5.9681001e+00   2.3152000e+01   1.7712900e+01   3.9000000e+01
   5.9921398e+00   2.3202101e+01   1.7688999e+01   4.0000000e+01
   5.9440699e+00   2.3217800e+01   1.7621201e+01   4.1000000e+01
   5.9726000e+00   2.3252300e+01   1.7487200e+01   4.2000000e+01
   5.9790902e+00   2.3180799e+01   1.7486000e+01   4.3000000e+01
   5.9953799e+00   2.3290600e+01   1.7496000e+01   4.4000000e+01
   5.9959302e+00   2.3236099e+01   1.7492599e+01   4.5000000e+01
   6.0082898e+00   2.3272499e+01   1.7403900e+01   4.6000000e+01
   5.9813099e+00   2.3221500e+01   1.7400400e+01   4.7000000e+01
   5.9263701e+00   2.3224899e+01   1.7493200e+01   4.8000000e+01
   5.9373202e+00   2.3249300e+01   1.7483200e+01   4.9000000e+01
   5.9676499e+00   2.3238199e+01   1.7479000e+01   5.0000000e+01
   5.8962598e+00   2.3305401e+01   1.7434200e+01   5.1000000e+01
   5.9859300e+00   2.3316401e+01   1.7398001e+01   5.2000000e+01
   5.9175601e+00   2.3349300e+01   1.7351999e+01   5.3000000e+01
   5.9737201e+00   2.3370300e+01   1.7379700e+01   5.4000000e+01
   6.0403399e+00   2.3403601e+01   1.7293600e+01   5.5000000e+01
   6.0879998e+00   2.3384001e+01   1.7250700e+01   5.6000000e+01
   6.0690298e+00   2.3407200e+01   1.7261801e+01   5.7000000e+01
   6.0410700e+00   2.3368200e+01   1.7158501e+01   5.8000000e+01
   6.0684500e+00   2.3466299e+01   1.7257500e+01   5.9000000e+01
   6.0928001e+00   2.3507900e+01   1.7128000e+01   6.0000000e+01
   6.1312399e+00   2.3532499e+01   1.7083700e+01   6.1000000e+01
   6.1346402e+00   2.3608900e+01   1.7005199e+01   6.2000000e+01
   6.1460199e+00   2.3606600e+01   1.6946800e+01   6.3000000e+01
   6.1596899e+00   2.3558100e+01   1.6920500e+01   6.4000000e+01
   6.1421599e+00   2.3539900e+01   1.6937000e+01   6.5000000e+01
   6.1132398e+00   2.3600201e+01   1.6868900e+01   6.6000000e+01
   6.1058502e+00   2.3599001e+01   1.6923599e+01   6.7000000e+01
   6.1591601e+00   2.3628901e+01   1.6796301e+01   6.8000000e+01
   6.1240001e+00   2.3606899e+01   1.6810200e+01   6.9000000e+01
   6.0654802e+00   2.3615299e+01   1.6665199e+01   7.0000000e+01
   6.0872302e+00   2.3728800e+01   1.6845699e+01   7.1000000e+01
   6.0628500e+00   2.3768499e+01   1.6806101e+01   7.2000000e+01
   6.0680399e+00   2.3819000e+01   1.6657600e+01   7.3000000e+01
   6.0929298e+00   2.3830299e+01   1.6777800e+01   7.4000000e+01
   6.0687499e+00   2.3763901e+01   1.6694799e+01   7.5000000e+01
   6.0798302e+00   2.3808500e+01   1.6854300e+01   7.6000000e+01
   6.1286402e+00   2.3837200e+01   1.6676901e+01   7.7000000e+01
   6.1645799e+00   2.3780001e+01   1.6670401e+01   7.8000000e+01
   6.1004500e+00   2.3784000e+01   1.6707600e+01   7.9000000e+01
   6.1465402e+00   2.3768000e+01   1.6663900e+01   8.0000000e+01
   6.1218600e+00   2.3746401e+01   1.6720301e+01   8.1000000e+01
   6.1160202e+00   2.3716101e+01   1.6810699e+01   8.2000000e+01
   6.1305699e+00   2.3715300e+01   1.6698200e+01   8.3000000e+01
   6.1484699e+00   2.3782600e+01   1.6641199e+01   8.4000000e+01
   6.1260400e+00   2.3729601e+01   1.6621799e+01   8.5000000e+01
   6.1266699e+00   2.3734100e+01   1.6652800e+01   8.6000000e+01
   6.1720901e+00   2.3788601e+01   1.6695101e+01   8.7000000e+01
   6.2049799e+00   2.3757200e+01   1.6798000e+01   8.8000000e+01
   6.1768999e+00   2.3712200e+01   1.6612900e+01   8.9000000e+01
   6.2085700e+00   2.3651400e+01   1.6574900e+01   9.0000000e+01
   6.3077002e+00   2.3565201e+01   1.6571600e+01   9.1000000e+01
   6.3185701e+00   2.3637300e+01   1.6560101e+01   9.2000000e+01
   6.2737699e+00   2.3626499e+01   1.6582001e+01   9.3000000e+01
   6.2081800e+00   2.3656099e+01   1.6574400e+01   9.4000000e+01
   6.1915498e+00   2.3552500e+01   1.6655899e+01   9.5000000e+01
   6.2498002e+00   2.3630100e+01   1.6576500e+01   9.6000000e+01
   6.3028002e+00   2.3583500e+01   1.6589199e+01   9.7000000e+01
   6.2724199e+00   2.3523800e+01   1.6545900e+01   9.8000000e+01
   6.3010602e+00   2.3496300e+01   1.6552200e+01   9.9000000e+01
   6.3659301e+00   2.3497900e+01   1.6511101e+01   1.0000000e+02
   6.3724899e+00   2.3573999e+01   1.6521400e+01   1.0100000e+02
   6.3566599e+00   2.3466299e+01   1.6490000e+01   1.0200000e+02
   6.3301201e+00   2.3470800e+01   1.6534201e+01   1.0300000e+02
   6.2803102e+00   2.3388700e+01   1.6515100e+01   1.0400000e+02
   6.3251200e+00   2.3424200e+01   1.6527201e+01   1.0500000e+02
   6.4246202e+00   2.3396601e+01   1.6524200e+01   1.0600000e+02
   6.3633599e+00   2.3454201e+01   1.6512800e+01   1.0700000e+02
   6.3667598e+00   2.3394199e+01   1.6443199e+01   1.0800000e+02
   6.3290000e+00   2.3407801e+01   1.6433001e+01   1.0900000e+02
   6.2924800e+00   2.3374100e+01   1.6474001e+01   1.1000000e+02
   6.3165998e+00   2.3365000e+01   1.6528200e+01   1.1100000e+02
   6.3709898e+00   2.3378000e+01   1.6393900e+01   1.1200000e+02
   6.3651700e+00   2.3327900e+01   1.6518700e+01   1.1300000e+02
   6.3570299e+00   2.3337200e+01   1.6440201e+01   1.1400000e+02
   6.3812799e+00   2.3323799e+01   1.6343399e+01   1.1500000e+02
   6.3239102e+00   2.3368401e+01   1.6465300e+01   1.1600000e+02
   6.3688102e+00   2.3414600e+01   1.6378599e+01   1.1700000e+02
   6.4034901e+00   2.3459700e+01   1.6328100e+01   1.1800000e+02
   6.3330798e+00   2.3585600e+01   1.6538900e+01   1.1900000e+02
   6.3376598e+00   2.3596800e+01   1.6342899e+01   1.2000000e+02
   6.3949699e+00   2.3631201e+01   1.6379601e+01   1.2100000e+02
   6.3435602e+00   2.3653400e+01   1.6570101e+01   1.2200000e+02
   6.3653498e+00   2.3762400e+01   1.6531000e+01   1.2300000e+02
   6.3319001e+00   2.3754299e+01   1.6516701e+01   1.2400000e+02
   6.3211899e+00   2.3723700e+01   1.6538099e+01   1.2500000e+02
   6.3245301e+00   2.3800699e+01   1.6554100e+01   1.2600000e+02
   6.3124399e+00   2.3857000e+01   1.6477200e+01   1.2700000e+02
   6.3252301e+00   2.3922701e+01   1.6614201e+01   1.2800000e+02
   6.3844800e+00   2.3901100e+01   1.6520300e+01   1.2900000e+02
   6.3583999e+00   2.3944901e+01   1.6535700e+01   1.3000000e+02
   6.3534098e+00   2.3862801e+01   1.6500900e+01   1.3100000e+02
   6.3463402e+00   2.3815001e+01   1.6466999e+01   1.3200000e+02
   6.3686199e+00   2.3778200e+01   1.6526600e+01   1.3300000e+02
   6.3906298e+00   2.3718800e+01   1.6507900e+01   1.3400000e+02
   6.4371901e+00   2.3764400e+01   1.6517300e+01   1.3500000e+02
   6.4053602e+00   2.3747200e+01   1.6509300e+01   1.3600000e+02
   6.4531202e+00   2.3728901e+01   1.6747000e+01   1.3700000e+02
   6.4830799e+00   2.3679001e+01   1.6597099e+01   1.3800000e+02
   6.5373602e+00   2.3673500e+01   1.6577200e+01   1.3900000e+02
   6.4970798e+00   2.3613600e+01   1.6506201e+01   1.4000000e+02
   6.5155501e+00   2.3746700e+01   1.6614300e+01   1.4100000e+02
   6.5349202e+00   2.3732100e+01   1.6684099e+01   1.4200000e+02
   6.5410299e+00   2.3684200e+01   1.6647600e+01   1.4300000e+02
   6.5827198e+00   2.3684799e+01   1.6559500e+01   1.4400000e+02
   6.5609002e+00   2.3584400e+01   1.6520500e+01   1.4500000e+02
   6.5652099e+00   2.3645800e+01   1.6600901e+01   1.4600000e+02
   6.5653501e+00   2.3673000e+01   1.6631901e+01   1.4700000e+02
   6.5846000e+00   2.3606199e+01   1.6800400e+01   1.4800000e+02
   6.5793500e+00   2.3584900e+01   1.6720699e+01   1.4900000e+02
   6.5932002e+00   2.3529900e+01   1.6622999e+01   1.5000000e+02
   6.6216602e+00   2.3591801e+01   1.6701200e+01   1.5100000e+02
   6.5854802e+00   2.3573999e+01   1.6704100e+01   1.5200000e+02
   6.5781498e+00   2.3495100e+01   1.6753799e+01   1.5300000e+02
   6.6139598e+00   2.3505699e+01   1.6822800e+01   1.5400000e+02
   6.5898399e+00   2.3521601e+01   1.6843500e+01   1.5500000e+02
   6.5129499e+00   2.3494499e+01   1.6859400e+01   1.5600000e+02
   6.5328698e+00   2.3542101e+01   1.6637800e+01   1.5700000e+02
   6.4941602e+00   2.3562799e+01   1.6823999e+01   1.5800000e+02
   6.5365500e+00   2.3531401e+01   1.6885500e+01   1.5900000e+02
   6.5249901e+00   2.3533800e+01   1.6909599e+01   1.6000000e+02
   6.5677700e+00   2.3453100e+01   1.6755699e+01   1.6100000e+02
   6.5646601e+00   2.3506701e+01   1.6899500e+01   1.6200000e+02
   6.4955401e+00   2.3438101e+01   1.6939199e+01   1.6300000e+02
   6.5642099e+00   2.3435600e+01   1.6952999e+01   1.6400000e+02
   6.5529499e+00   2.3489000e+01   1.6738300e+01   1.6500000e+02
   6.5620699e+00   2.3498301e+01   1.6940800e+01   1.6600000e+02
   6.5584202e+00   2.3469801e+01   1.6856899e+01   1.6700000e+02
   6.5552101e+00   2.3392401e+01   1.6913300e+01   1.6800000e+02
   6.5031700e+00   2.3257900e+01   1.6984699e+01   1.6900000e+02
   6.4647999e+00   2.3308399e+01   1.6628201e+01   1.7000000e+02
   6.4765301e+00   2.3280001e+01   1.6888399e+01   1.7100000e+02
   6.5417399e+00   2.3348700e+01   1.6639200e+01   1.7200000e+02
   6.4172401e+00   2.3384501e+01   1.6734699e+01   1.7300000e+02
   6.5276299e+00   2.3307100e+01   1.6737499e+01   1.7400000e+02
   6.4709401e+00   2.3357700e+01   1.6831499e+01   1.7500000e+02
   6.4341302e+00   2.3397200e+01   1.6861099e+01   1.7600000e+02
   6.4500399e+00   2.3453600e+01   1.6836500e+01   1.7700000e+02
   6.4113102e+00   2.3417900e+01   1.6831100e+01   1.7800000e+02
   6.4634199e+00   2.3440399e+01   1.6656099e+01   1.7900000e+02
   6.4578500e+00   2.3494101e+01   1.6843000e+01   1.8000000e+02
   6.3933802e+00   2.3543699e+01   1.6916300e+01   1.8100000e+02
   6.4106498e+00   2.3496700e+01   1.6617599e+01   1.8200000e+02
   6.3881001e+00   2.3467100e+01   1.6854700e+01   1.8300000e+02
   6.4716802e+00   2.3515900e+01   1.6778099e+01   1.8400000e+02
   6.4042301e+00   2.3546301e+01   1.6881701e+01   1.8500000e+02
   6.4405599e+00   2.3475901e+01   1.6763901e+01   1.8600000e+02
   6.4812102e+00   2.3523899e+01   1.6952101e+01   1.8700000e+02
   6.4731898e+00   2.3442301e+01   1.6809401e+01   1.8800000e+02
   6.4340701e+00   2.3455299e+01   1.6839701e+01   1.8900000e+02
   6.4225502e+00   2.3436600e+01   1.6807899e+01   1.9000000e+02
   6.4034200e+00   2.3535299e+01   1.6819099e+01   1.9100000e+02
   6.4691901e+00   2.3524200e+01   1.6648800e+01   1.9200000e+02
   6.4288201e+00   2.3453600e+01   1.6868500e+01   1.9300000e+02
   6.4318199e+00   2.3459299e+01   1.6934299e+01   1.9400000e+02
   6.5485101e+00   2.3389000e+01   1.6684601e+01   1.9500000e+02
   6.5250702e+00   2.3332600e+01   1.6665899e+01   1.9600000e+02
   6.4503798e+00   2.3315300e+01   1.6757401e+01   1.9700000e+02
   6.4819999e+00   2.3395000e+01   1.7157200e+01   1.9800000e+02
   6.4434400e+00   2.3404499e+01   1.6895700e+01   1.9900000e+02
   6.4548898e+00   2.3454500e+01   1.6689199e+01   2.0000000e+02
