# Supplementary material for: Chromosome dynamics near the sol-gel phase transition dictate the timing of remote genomic interactions
Source: Nat Commun. 2019 Jun 24;10:2771. doi: 10.1038/s41467-019-10628-9 (PMC6591236; doi:10.1038/s41467-019-10628-9)
Supplement: Supplementary file 3 — Source Data [file 41467_2019_10628_MOESM3_ESM.zip › Source Data/ProcessedData/NonContractedCells/ShortTermImaging/G1G2/G2_31.dat]

   4.9829502e+00   1.7491400e+01   1.1124100e+01   1.0000000e+00
   5.1647000e+00   1.7719700e+01   1.0918700e+01   2.0000000e+00
   5.2528000e+00   1.7964100e+01   1.0670900e+01   3.0000000e+00
   5.1611800e+00   1.7945000e+01   1.0272200e+01   4.0000000e+00
   4.9461498e+00   1.7901600e+01   1.0366500e+01   5.0000000e+00
   4.4724398e+00   1.7849001e+01   1.0353400e+01   6.0000000e+00
   4.2656498e+00   1.7772400e+01   1.0450400e+01   7.0000000e+00
   4.4951401e+00   1.7906401e+01   1.0364900e+01   8.0000000e+00
   4.7328000e+00   1.7969400e+01   1.0473500e+01   9.0000000e+00
   4.8281102e+00   1.8065599e+01   1.0425600e+01   1.0000000e+01
   5.2140002e+00   1.8259501e+01   1.0743600e+01   1.1000000e+01
   5.3811698e+00   1.8288099e+01   1.0667200e+01   1.2000000e+01
   4.9657001e+00   1.8066799e+01   1.0841100e+01   1.3000000e+01
   5.0148301e+00   1.8162399e+01   1.1048700e+01   1.4000000e+01
   5.0524302e+00   1.8400700e+01   1.1054500e+01   1.5000000e+01
   5.2841301e+00   1.8442200e+01   1.1474400e+01   1.6000000e+01
   5.3992200e+00   1.8501400e+01   1.1381500e+01   1.7000000e+01
   5.5015101e+00   1.8584600e+01   1.1800600e+01   1.8000000e+01
   5.1577101e+00   1.8536501e+01   1.1920500e+01   1.9000000e+01
   5.0860901e+00   1.8453800e+01   1.1513500e+01   2.0000000e+01
   4.9719601e+00   1.8397400e+01   1.1660800e+01   2.1000000e+01
   5.1840401e+00   1.8498501e+01   1.1921400e+01   2.2000000e+01
   5.0076499e+00   1.8690001e+01   1.1864000e+01   2.3000000e+01
   4.7431998e+00   1.8813101e+01   1.1926500e+01   2.4000000e+01
   4.6919699e+00   1.8594900e+01   1.2241100e+01   2.5000000e+01
   5.0294099e+00   1.8804100e+01   1.2301000e+01   2.6000000e+01
   5.0499101e+00   1.8584400e+01   1.2286900e+01   2.7000000e+01
   5.3097200e+00   1.8330601e+01   1.2710200e+01   2.8000000e+01
   5.4498801e+00   1.8397699e+01   1.2733700e+01   2.9000000e+01
   5.2413602e+00   1.8330700e+01   1.2536900e+01   3.0000000e+01
   5.3596802e+00   1.8421000e+01   1.2495200e+01   3.1000000e+01
   5.3240900e+00   1.8372299e+01   1.2463000e+01   3.2000000e+01
   5.2049699e+00   1.8422701e+01   1.2525800e+01   3.3000000e+01
   5.2191401e+00   1.8513399e+01   1.2342300e+01   3.4000000e+01
   5.2114401e+00   1.8748100e+01   1.2294400e+01   3.5000000e+01
   5.1693101e+00   1.8711599e+01   1.1988300e+01   3.6000000e+01
   5.3036900e+00   1.8882000e+01   1.1951400e+01   3.7000000e+01
   5.3040199e+00   1.8788200e+01   1.2472700e+01   3.8000000e+01
   5.2870302e+00   1.8951300e+01   1.2667700e+01   3.9000000e+01
   5.2691798e+00   1.8480700e+01   1.2328400e+01   4.0000000e+01
   5.3522301e+00   1.8474600e+01   1.2736900e+01   4.1000000e+01
   5.3524098e+00   1.8454700e+01   1.2437100e+01   4.2000000e+01
   5.2036700e+00   1.8386999e+01   1.2321500e+01   4.3000000e+01
   5.1729898e+00   1.8497801e+01   1.2453800e+01   4.4000000e+01
   4.9407401e+00   1.8364201e+01   1.2419900e+01   4.5000000e+01
   4.9513402e+00   1.8242399e+01   1.2403500e+01   4.6000000e+01
   5.1603198e+00   1.8165701e+01   1.2138300e+01   4.7000000e+01
   5.2077198e+00   1.8101400e+01   1.1934300e+01   4.8000000e+01
   5.2525802e+00   1.8193899e+01   1.2210400e+01   4.9000000e+01
   5.1283398e+00   1.8064899e+01   1.2324900e+01   5.0000000e+01
   5.0529799e+00   1.8111000e+01   1.2348800e+01   5.1000000e+01
   5.0471702e+00   1.8144100e+01   1.2379700e+01   5.2000000e+01
   4.9684801e+00   1.8259300e+01   1.2442500e+01   5.3000000e+01
   5.0006900e+00   1.8207701e+01   1.2346900e+01   5.4000000e+01
   4.9694500e+00   1.8037600e+01   1.2504600e+01   5.5000000e+01
   4.9572802e+00   1.8086901e+01   1.2439800e+01   5.6000000e+01
   4.8680601e+00   1.8077999e+01   1.2280200e+01   5.7000000e+01
   4.7716098e+00   1.8126200e+01   1.2314600e+01   5.8000000e+01
   4.7954602e+00   1.8192101e+01   1.2050300e+01   5.9000000e+01
   4.5982399e+00   1.8149300e+01   1.2011800e+01   6.0000000e+01
   4.6852002e+00   1.8230801e+01   1.2034300e+01   6.1000000e+01
   4.8020000e+00   1.8228300e+01   1.1937400e+01   6.2000000e+01
   4.8605099e+00   1.8221001e+01   1.1884600e+01   6.3000000e+01
   5.0713401e+00   1.8392700e+01   1.1710300e+01   6.7000000e+01
   5.0699201e+00   1.8064400e+01   1.1888700e+01   6.8000000e+01
   5.2281499e+00   1.7932501e+01   1.1967500e+01   6.9000000e+01
   5.3451500e+00   1.7991800e+01   1.2094800e+01   7.0000000e+01
   5.2096601e+00   1.8052601e+01   1.2113600e+01   7.1000000e+01
   5.2736602e+00   1.8044201e+01   1.2179300e+01   7.2000000e+01
   5.4370699e+00   1.8055201e+01   1.2364400e+01   7.3000000e+01
   5.5651398e+00   1.8058001e+01   1.2381700e+01   7.4000000e+01
   5.4834700e+00   1.8105400e+01   1.2422700e+01   7.5000000e+01
   5.3453598e+00   1.8028700e+01   1.2514100e+01   7.6000000e+01
   5.2771702e+00   1.7947901e+01   1.2516200e+01   7.7000000e+01
   5.1855202e+00   1.7805901e+01   1.2206400e+01   7.8000000e+01
   5.0742798e+00   1.7832899e+01   1.2015300e+01   7.9000000e+01
   4.9858999e+00   1.7752800e+01   1.2102200e+01   8.0000000e+01
   4.8737102e+00   1.7789700e+01   1.2089700e+01   8.1000000e+01
   5.1085601e+00   1.7983700e+01   1.2390200e+01   8.2000000e+01
   5.0712900e+00   1.7759701e+01   1.2228000e+01   8.3000000e+01
   5.0619702e+00   1.7887800e+01   1.2148700e+01   8.4000000e+01
   5.1365299e+00   1.7963100e+01   1.1750800e+01   8.5000000e+01
   5.1486602e+00   1.8006300e+01   1.1652500e+01   8.6000000e+01
   5.3158598e+00   1.8139700e+01   1.1675400e+01   8.7000000e+01
   5.2318802e+00   1.8130301e+01   1.1576600e+01   8.8000000e+01
   5.1521602e+00   1.8091999e+01   1.1523500e+01   8.9000000e+01
   5.3049002e+00   1.7904100e+01   1.1523000e+01   9.0000000e+01
   5.3748202e+00   1.8014400e+01   1.1591600e+01   9.1000000e+01
   5.2814002e+00   1.8078300e+01   1.1670400e+01   9.2000000e+01
   5.1490202e+00   1.8095200e+01   1.2077200e+01   9.3000000e+01
   4.9013500e+00   1.7941401e+01   1.2437800e+01   9.4000000e+01
   5.1243200e+00   1.7994699e+01   1.2422000e+01   9.5000000e+01
   5.2925000e+00   1.7989599e+01   1.2401100e+01   9.6000000e+01
   5.3230000e+00   1.8171700e+01   1.2483800e+01   9.7000000e+01
   5.1252799e+00   1.8011700e+01   1.2399400e+01   9.8000000e+01
   5.1890402e+00   1.8087700e+01   1.2065700e+01   9.9000000e+01
   5.1962299e+00   1.8057400e+01   1.2210900e+01   1.0000000e+02
   5.2645102e+00   1.8219601e+01   1.2032500e+01   1.0100000e+02
   5.2311401e+00   1.8126801e+01   1.2134000e+01   1.0200000e+02
   5.4100399e+00   1.8016701e+01   1.2379600e+01   1.0300000e+02
   5.4327002e+00   1.7966299e+01   1.2557000e+01   1.0400000e+02
   5.4186602e+00   1.7960400e+01   1.3132200e+01   1.0500000e+02
   5.3655701e+00   1.7623400e+01   1.3594500e+01   1.0600000e+02
   5.3521099e+00   1.7881399e+01   1.3727000e+01   1.0700000e+02
   5.4188800e+00   1.7869801e+01   1.3656200e+01   1.0800000e+02
   5.3877702e+00   1.8004299e+01   1.3414100e+01   1.0900000e+02
   5.2591701e+00   1.7860901e+01   1.3708600e+01   1.1000000e+02
   5.3428702e+00   1.7937401e+01   1.3420500e+01   1.1100000e+02
   5.4983401e+00   1.8033199e+01   1.3593800e+01   1.1200000e+02
   5.5473499e+00   1.7959999e+01   1.3543900e+01   1.1300000e+02
   5.5162301e+00   1.7953600e+01   1.3500700e+01   1.1400000e+02
   5.5858898e+00   1.7953600e+01   1.3720200e+01   1.1500000e+02
   5.4635801e+00   1.8100300e+01   1.3741400e+01   1.1600000e+02
   5.3366599e+00   1.8187799e+01   1.3569000e+01   1.1700000e+02
   5.1351299e+00   1.8184999e+01   1.3754600e+01   1.1800000e+02
   5.1139102e+00   1.8211100e+01   1.3359600e+01   1.1900000e+02
   5.0500698e+00   1.8259501e+01   1.2881300e+01   1.2000000e+02
   5.1919198e+00   1.8161699e+01   1.2670400e+01   1.2100000e+02
   5.1925402e+00   1.8316601e+01   1.2770600e+01   1.2200000e+02
   5.0224700e+00   1.8349501e+01   1.2793100e+01   1.2300000e+02
   5.1157899e+00   1.8231400e+01   1.2789000e+01   1.2400000e+02
   5.1504502e+00   1.8128901e+01   1.2920300e+01   1.2500000e+02
   4.9265800e+00   1.8053699e+01   1.2904100e+01   1.2600000e+02
   4.9534202e+00   1.8067699e+01   1.2906900e+01   1.2700000e+02
   4.9192400e+00   1.8041800e+01   1.2880100e+01   1.2800000e+02
   4.9354401e+00   1.7992701e+01   1.2879500e+01   1.2900000e+02
   5.0464201e+00   1.7902901e+01   1.2607900e+01   1.3000000e+02
   5.0086699e+00   1.8035700e+01   1.2421300e+01   1.3100000e+02
   4.9699402e+00   1.7970200e+01   1.2603500e+01   1.3200000e+02
   5.0017600e+00   1.7836399e+01   1.2581800e+01   1.3300000e+02
   5.1818399e+00   1.7764000e+01   1.2523100e+01   1.3400000e+02
   5.4456501e+00   1.7952999e+01   1.2432000e+01   1.3500000e+02
   5.5002799e+00   1.8079800e+01   1.2371300e+01   1.3600000e+02
   5.4182801e+00   1.7950600e+01   1.2248400e+01   1.3700000e+02
   5.5999198e+00   1.8151100e+01   1.2544800e+01   1.3800000e+02
   5.5055299e+00   1.8206400e+01   1.2374500e+01   1.3900000e+02
   5.3386402e+00   1.8075001e+01   1.2282200e+01   1.4000000e+02
   5.2650199e+00   1.8118500e+01   1.2454800e+01   1.4100000e+02
   5.3353100e+00   1.8047701e+01   1.2084100e+01   1.4200000e+02
   5.2201600e+00   1.8025900e+01   1.2027400e+01   1.4300000e+02
   5.3180199e+00   1.8119900e+01   1.2226600e+01   1.4400000e+02
   5.4272399e+00   1.8190901e+01   1.2406900e+01   1.4500000e+02
   5.5564399e+00   1.8313299e+01   1.2239700e+01   1.4600000e+02
   5.5731502e+00   1.8147200e+01   1.2100000e+01   1.4700000e+02
   5.5373502e+00   1.8216700e+01   1.2271600e+01   1.4800000e+02
   5.5267801e+00   1.8115299e+01   1.2471600e+01   1.4900000e+02
   5.5336599e+00   1.7940399e+01   1.2728500e+01   1.5000000e+02
   5.4872398e+00   1.7948000e+01   1.2855600e+01   1.5100000e+02
   5.4648099e+00   1.7903000e+01   1.2648100e+01   1.5200000e+02
   5.1578398e+00   1.7838699e+01   1.2718900e+01   1.5300000e+02
   5.1040602e+00   1.7760300e+01   1.2779200e+01   1.5400000e+02
   5.1373501e+00   1.7798300e+01   1.2526900e+01   1.5500000e+02
   5.2822800e+00   1.7862801e+01   1.2405900e+01   1.5600000e+02
   5.3206401e+00   1.7870600e+01   1.2634200e+01   1.5700000e+02
   5.3762102e+00   1.7776300e+01   1.2517800e+01   1.5800000e+02
   5.3856902e+00   1.7782600e+01   1.2366800e+01   1.5900000e+02
   5.3895402e+00   1.7672001e+01   1.2240800e+01   1.6000000e+02
   5.3800998e+00   1.7857000e+01   1.2719300e+01   1.6100000e+02
   5.1692801e+00   1.7631901e+01   1.2134600e+01   1.6200000e+02
   5.4385300e+00   1.7837900e+01   1.2669100e+01   1.6300000e+02
   5.4082599e+00   1.7778299e+01   1.2394000e+01   1.6400000e+02
   5.4740500e+00   1.7750000e+01   1.2490500e+01   1.6500000e+02
   5.5013399e+00   1.7796600e+01   1.2796300e+01   1.6600000e+02
   5.4768100e+00   1.7671301e+01   1.2294400e+01   1.6700000e+02
   5.4819899e+00   1.7690399e+01   1.2448800e+01   1.6800000e+02
   5.4960299e+00   1.7745701e+01   1.2845300e+01   1.7000000e+02
   5.5024700e+00   1.7813601e+01   1.2665700e+01   1.7100000e+02
   5.4261699e+00   1.7702900e+01   1.2470500e+01   1.7300000e+02
   5.6792202e+00   1.7828100e+01   1.2272300e+01   1.7400000e+02
   5.6570101e+00   1.7892000e+01   1.2015600e+01   1.7500000e+02
   5.8626699e+00   1.7992300e+01   1.1890900e+01   1.7600000e+02
   5.8778400e+00   1.7771900e+01   1.1610700e+01   1.7700000e+02
   5.7880602e+00   1.7983400e+01   1.1684300e+01   1.7800000e+02
   5.5847802e+00   1.7940300e+01   1.1608100e+01   1.7900000e+02
   5.1403599e+00   1.7848900e+01   1.1956100e+01   1.8000000e+02
   5.4738998e+00   1.7995199e+01   1.2369100e+01   1.8100000e+02
   5.4244199e+00   1.7977200e+01   1.2268300e+01   1.8200000e+02
   5.3222699e+00   1.7969299e+01   1.1891700e+01   1.8300000e+02
   5.2425599e+00   1.7955900e+01   1.2014400e+01   1.8400000e+02
   5.2593198e+00   1.8056499e+01   1.2319000e+01   1.8500000e+02
   5.1399899e+00   1.7987000e+01   1.2404600e+01   1.8600000e+02
   5.3628702e+00   1.8071800e+01   1.2437600e+01   1.8700000e+02
   5.3186102e+00   1.8122999e+01   1.2806000e+01   1.8800000e+02
   5.2921200e+00   1.8062000e+01   1.2903800e+01   1.8900000e+02
   5.6009598e+00   1.7893499e+01   1.3140700e+01   1.9000000e+02
   5.4108300e+00   1.7920700e+01   1.2752200e+01   1.9100000e+02
   5.6303902e+00   1.7670200e+01   1.3146100e+01   1.9200000e+02
   5.8457599e+00   1.7607800e+01   1.3220200e+01   1.9300000e+02
   5.8987198e+00   1.7463400e+01   1.3246400e+01   1.9400000e+02
   5.8371000e+00   1.7615601e+01   1.2853200e+01   1.9500000e+02
   5.9533300e+00   1.7507900e+01   1.3019300e+01   1.9600000e+02
   6.0121298e+00   1.7549299e+01   1.3087300e+01   1.9700000e+02
   5.8224802e+00   1.7783899e+01   1.3532600e+01   1.9800000e+02
   5.9175401e+00   1.7403000e+01   1.3120100e+01   1.9900000e+02
   5.9316001e+00   1.7510099e+01   1.3102600e+01   2.0000000e+02
