# Supplementary material for: Chromosome dynamics near the sol-gel phase transition dictate the timing of remote genomic interactions
Source: Nat Commun. 2019 Jun 24;10:2771. doi: 10.1038/s41467-019-10628-9 (PMC6591236; doi:10.1038/s41467-019-10628-9)
Supplement: Supplementary file 3 — Source Data [file 41467_2019_10628_MOESM3_ESM.zip › Source Data/ProcessedData/NonContractedCells/ShortTermImaging/G1G2/G2_30.dat]

   4.6903200e+00   1.9603500e+01   3.3822399e+01   1.0000000e+00
   4.6455698e+00   1.9540199e+01   3.3472000e+01   2.0000000e+00
   4.5712900e+00   1.9518801e+01   3.3841099e+01   3.0000000e+00
   4.4783902e+00   1.9509501e+01   3.3498699e+01   4.0000000e+00
   4.5583000e+00   1.9535900e+01   3.3438801e+01   5.0000000e+00
   4.5654302e+00   1.9537600e+01   3.3445099e+01   6.0000000e+00
   4.4935098e+00   1.9577299e+01   3.3356701e+01   7.0000000e+00
   4.4749699e+00   1.9569000e+01   3.3415600e+01   8.0000000e+00
   4.4376998e+00   1.9526899e+01   3.3410301e+01   9.0000000e+00
   4.6406102e+00   1.9697599e+01   3.3388802e+01   1.0000000e+01
   4.6540999e+00   1.9717199e+01   3.3523499e+01   1.1000000e+01
   4.6932302e+00   1.9873301e+01   3.3882999e+01   1.2000000e+01
   4.6005902e+00   1.9934200e+01   3.3705399e+01   1.3000000e+01
   4.4873900e+00   1.9966600e+01   3.3562099e+01   1.4000000e+01
   4.4861598e+00   1.9868099e+01   3.3304901e+01   1.5000000e+01
   4.3813300e+00   1.9814699e+01   3.3304401e+01   1.6000000e+01
   4.2650099e+00   1.9726000e+01   3.3364899e+01   1.7000000e+01
   4.3301101e+00   1.9598700e+01   3.3457802e+01   1.8000000e+01
   4.3344998e+00   1.9714800e+01   3.3557598e+01   1.9000000e+01
   4.1998200e+00   1.9638201e+01   3.3393600e+01   2.0000000e+01
   4.0752201e+00   1.9637100e+01   3.3537701e+01   2.1000000e+01
   3.9543099e+00   1.9550400e+01   3.3307400e+01   2.2000000e+01
   3.8945999e+00   1.9505400e+01   3.3398602e+01   2.3000000e+01
   3.8608999e+00   1.9608900e+01   3.3358501e+01   2.4000000e+01
   3.7839301e+00   1.9299999e+01   3.3341400e+01   2.5000000e+01
   3.7420399e+00   1.9204700e+01   3.3064301e+01   2.6000000e+01
   3.7650101e+00   1.9298800e+01   3.3041801e+01   2.7000000e+01
   3.6790600e+00   1.9114100e+01   3.3094501e+01   2.8000000e+01
   3.6678700e+00   1.8847300e+01   3.2987801e+01   2.9000000e+01
   3.5994201e+00   1.8809000e+01   3.2919300e+01   3.0000000e+01
   3.3965099e+00   1.8598101e+01   3.3120998e+01   3.1000000e+01
   3.4181199e+00   1.8494600e+01   3.3112301e+01   3.2000000e+01
   3.3487000e+00   1.8551701e+01   3.2969002e+01   3.3000000e+01
   3.2242301e+00   1.8494400e+01   3.2833599e+01   3.4000000e+01
   3.2211900e+00   1.8570400e+01   3.3001202e+01   3.5000000e+01
   3.2324700e+00   1.8573900e+01   3.2958500e+01   3.6000000e+01
   3.1086700e+00   1.8649900e+01   3.3063301e+01   3.7000000e+01
   3.1699200e+00   1.8639799e+01   3.3048000e+01   3.8000000e+01
   3.2570400e+00   1.8552000e+01   3.3057201e+01   3.9000000e+01
   3.2348001e+00   1.8681900e+01   3.3154099e+01   4.0000000e+01
   3.2250500e+00   1.8733000e+01   3.3038799e+01   4.1000000e+01
   3.1516399e+00   1.8689400e+01   3.2963100e+01   4.2000000e+01
   3.1684699e+00   1.8732300e+01   3.2889198e+01   4.3000000e+01
   3.2640100e+00   1.8489901e+01   3.2971401e+01   4.4000000e+01
   3.2251599e+00   1.8635900e+01   3.2587502e+01   4.5000000e+01
   3.2906301e+00   1.8600901e+01   3.2543701e+01   4.6000000e+01
   3.3735600e+00   1.8579100e+01   3.2466801e+01   4.7000000e+01
   3.4282100e+00   1.8587601e+01   3.2580898e+01   4.8000000e+01
   3.4151399e+00   1.8432199e+01   3.2347000e+01   4.9000000e+01
   3.4241099e+00   1.8243601e+01   3.2361900e+01   5.0000000e+01
   3.4538901e+00   1.8097700e+01   3.2527500e+01   5.1000000e+01
   3.3929200e+00   1.8008699e+01   3.2343300e+01   5.2000000e+01
   3.2941000e+00   1.8207600e+01   3.2614300e+01   5.3000000e+01
   3.3302000e+00   1.8100201e+01   3.2553299e+01   5.4000000e+01
   3.3762100e+00   1.8041800e+01   3.2523201e+01   5.5000000e+01
   3.3697300e+00   1.7931299e+01   3.2264301e+01   5.6000000e+01
   3.3497801e+00   1.7922501e+01   3.2268200e+01   5.7000000e+01
   3.3093200e+00   1.8064600e+01   3.2132198e+01   5.8000000e+01
   3.3381600e+00   1.8171101e+01   3.2238098e+01   5.9000000e+01
   3.3183701e+00   1.8163500e+01   3.2178101e+01   6.0000000e+01
   3.2788000e+00   1.8215000e+01   3.1954800e+01   6.1000000e+01
   3.2238300e+00   1.8353399e+01   3.1854799e+01   6.2000000e+01
   3.2169700e+00   1.8314501e+01   3.1870899e+01   6.3000000e+01
   3.2297399e+00   1.8375700e+01   3.1962000e+01   6.4000000e+01
   3.2423601e+00   1.8440100e+01   3.2155602e+01   6.5000000e+01
   3.2441399e+00   1.8465200e+01   3.1921900e+01   6.6000000e+01
   3.2667999e+00   1.8488400e+01   3.2004200e+01   6.7000000e+01
   3.3840101e+00   1.8334600e+01   3.2153599e+01   6.8000000e+01
   3.2589099e+00   1.8308201e+01   3.2083099e+01   6.9000000e+01
   3.2251799e+00   1.8341700e+01   3.2213501e+01   7.0000000e+01
   3.2596800e+00   1.8397400e+01   3.2251598e+01   7.1000000e+01
   3.2635901e+00   1.8389000e+01   3.1966900e+01   7.2000000e+01
   3.2314799e+00   1.8327999e+01   3.1981899e+01   7.3000000e+01
   3.3268399e+00   1.8343500e+01   3.2152401e+01   7.4000000e+01
   3.3158500e+00   1.8393101e+01   3.2025902e+01   7.5000000e+01
   3.3517001e+00   1.8357901e+01   3.1846901e+01   7.6000000e+01
   3.2963500e+00   1.8290899e+01   3.2097500e+01   7.7000000e+01
   3.2275701e+00   1.8267900e+01   3.1795799e+01   7.8000000e+01
   3.1776500e+00   1.8259899e+01   3.1810499e+01   7.9000000e+01
   3.2574401e+00   1.8112900e+01   3.1771900e+01   8.0000000e+01
   3.2656901e+00   1.8141500e+01   3.1411501e+01   8.1000000e+01
   3.3461201e+00   1.8072500e+01   3.1660101e+01   8.2000000e+01
   3.3285301e+00   1.8056200e+01   3.1662701e+01   8.3000000e+01
   3.3376100e+00   1.8015900e+01   3.1795900e+01   8.4000000e+01
   3.3069601e+00   1.7918699e+01   3.1675100e+01   8.5000000e+01
   3.3035200e+00   1.8012100e+01   3.1762300e+01   8.6000000e+01
   3.3069000e+00   1.7947300e+01   3.1635599e+01   8.7000000e+01
   3.2680900e+00   1.7982201e+01   3.1531601e+01   8.8000000e+01
   3.2922499e+00   1.7917000e+01   3.1432501e+01   8.9000000e+01
   3.1594300e+00   1.7922400e+01   3.1455099e+01   9.0000000e+01
   3.2346900e+00   1.7820299e+01   3.1498100e+01   9.1000000e+01
   3.2629499e+00   1.7811300e+01   3.1446301e+01   9.2000000e+01
   3.2628000e+00   1.7758301e+01   3.1344999e+01   9.3000000e+01
   3.2399600e+00   1.7792101e+01   3.1343000e+01   9.4000000e+01
   3.1838901e+00   1.7825500e+01   3.1371201e+01   9.5000000e+01
   3.1658199e+00   1.7759501e+01   3.1381399e+01   9.6000000e+01
   3.1098599e+00   1.7763300e+01   3.1079500e+01   9.7000000e+01
   3.1442201e+00   1.7760700e+01   3.1170300e+01   9.8000000e+01
   3.1681900e+00   1.7653200e+01   3.1143999e+01   9.9000000e+01
   3.0976100e+00   1.7667299e+01   3.1066900e+01   1.0000000e+02
   3.1190300e+00   1.7690100e+01   3.1074499e+01   1.0100000e+02
   3.1755600e+00   1.7699600e+01   3.1040300e+01   1.0200000e+02
   3.1453900e+00   1.7774900e+01   3.1317400e+01   1.0300000e+02
   3.0985000e+00   1.7826900e+01   3.1322399e+01   1.0400000e+02
   3.0367701e+00   1.7999100e+01   3.1316401e+01   1.0500000e+02
   2.9965701e+00   1.8161900e+01   3.1580999e+01   1.0600000e+02
   3.0911701e+00   1.8224100e+01   3.1466299e+01   1.0700000e+02
   3.1448100e+00   1.8292200e+01   3.1381100e+01   1.0800000e+02
   3.2149200e+00   1.8232800e+01   3.1364901e+01   1.0900000e+02
   3.1905799e+00   1.8339399e+01   3.1417101e+01   1.1000000e+02
   3.2192400e+00   1.8131201e+01   3.1336100e+01   1.1100000e+02
   3.1903100e+00   1.8127199e+01   3.1324900e+01   1.1200000e+02
   3.2457700e+00   1.8235001e+01   3.1234100e+01   1.1300000e+02
   3.2662101e+00   1.8193300e+01   3.1012600e+01   1.1400000e+02
   3.3248200e+00   1.8163601e+01   3.1259100e+01   1.1500000e+02
   3.1795199e+00   1.8148800e+01   3.1056200e+01   1.1600000e+02
   3.0878000e+00   1.8243099e+01   3.1307800e+01   1.1700000e+02
   3.1959000e+00   1.8190800e+01   3.1234200e+01   1.1800000e+02
   3.2299500e+00   1.8127100e+01   3.1399900e+01   1.1900000e+02
   3.0928099e+00   1.8132799e+01   3.1422800e+01   1.2000000e+02
   3.1205399e+00   1.8158400e+01   3.1493500e+01   1.2100000e+02
   3.1019101e+00   1.8241199e+01   3.1743401e+01   1.2200000e+02
   3.0152500e+00   1.8295700e+01   3.1708700e+01   1.2300000e+02
   2.9922700e+00   1.8318399e+01   3.2022999e+01   1.2400000e+02
   2.9684100e+00   1.8408501e+01   3.2063599e+01   1.2500000e+02
   2.9428799e+00   1.8406200e+01   3.2082199e+01   1.2600000e+02
   2.9224999e+00   1.8308001e+01   3.1720400e+01   1.2700000e+02
   2.9130199e+00   1.8319099e+01   3.1712700e+01   1.2800000e+02
   2.8832300e+00   1.8328600e+01   3.1797199e+01   1.2900000e+02
   2.9055400e+00   1.8270800e+01   3.1791000e+01   1.3000000e+02
   2.8939199e+00   1.8293501e+01   3.1937700e+01   1.3100000e+02
   2.8699200e+00   1.8320900e+01   3.2092701e+01   1.3200000e+02
   2.9354000e+00   1.8495300e+01   3.2084900e+01   1.3300000e+02
   3.0504799e+00   1.8569401e+01   3.2206501e+01   1.3400000e+02
   3.0224900e+00   1.8646500e+01   3.2239399e+01   1.3500000e+02
   3.0429800e+00   1.8645800e+01   3.2220699e+01   1.3600000e+02
   3.0477901e+00   1.8639799e+01   3.2064800e+01   1.3700000e+02
   3.1301200e+00   1.8447500e+01   3.2209900e+01   1.3800000e+02
   3.1392200e+00   1.8407000e+01   3.2041698e+01   1.3900000e+02
   3.1233201e+00   1.8340401e+01   3.2268299e+01   1.4000000e+02
   3.0797601e+00   1.8247801e+01   3.2129799e+01   1.4100000e+02
   3.1043100e+00   1.8244400e+01   3.2173901e+01   1.4200000e+02
   3.0699799e+00   1.8333799e+01   3.2234501e+01   1.4300000e+02
   3.0650499e+00   1.8308300e+01   3.2175400e+01   1.4400000e+02
   3.0462601e+00   1.8223499e+01   3.2264999e+01   1.4500000e+02
   2.9877501e+00   1.8128201e+01   3.2250599e+01   1.4600000e+02
   2.9854300e+00   1.7921301e+01   3.2178600e+01   1.4700000e+02
   2.9947801e+00   1.7845501e+01   3.1883101e+01   1.4800000e+02
   2.9847500e+00   1.7673401e+01   3.1642799e+01   1.4900000e+02
   2.9622500e+00   1.7667801e+01   3.1666599e+01   1.5000000e+02
   2.9659200e+00   1.7724001e+01   3.1474899e+01   1.5100000e+02
   3.0058000e+00   1.7841000e+01   3.1498100e+01   1.5200000e+02
   2.9251101e+00   1.7986200e+01   3.1766899e+01   1.5300000e+02
   2.9532499e+00   1.7935499e+01   3.1661200e+01   1.5400000e+02
   3.0281401e+00   1.7894300e+01   3.1750299e+01   1.5500000e+02
   3.0470901e+00   1.7949499e+01   3.1706800e+01   1.5600000e+02
   3.0708799e+00   1.8064199e+01   3.1565100e+01   1.5700000e+02
   3.0696599e+00   1.8126301e+01   3.1538601e+01   1.5800000e+02
   3.1503000e+00   1.8114799e+01   3.1610600e+01   1.5900000e+02
   3.1499600e+00   1.8127701e+01   3.1548300e+01   1.6000000e+02
   3.1575201e+00   1.8111200e+01   3.1429100e+01   1.6100000e+02
   3.1943901e+00   1.8037500e+01   3.1322701e+01   1.6200000e+02
   3.2259700e+00   1.8050501e+01   3.1492001e+01   1.6300000e+02
   3.2414601e+00   1.7961599e+01   3.1478800e+01   1.6400000e+02
   3.2958400e+00   1.8012300e+01   3.1456699e+01   1.6500000e+02
   3.2820001e+00   1.8088699e+01   3.1495701e+01   1.6600000e+02
   3.2423000e+00   1.8094000e+01   3.1460501e+01   1.6700000e+02
   3.2488501e+00   1.8081499e+01   3.1285801e+01   1.6800000e+02
   3.2977200e+00   1.8083099e+01   3.1563801e+01   1.6900000e+02
   3.2863500e+00   1.8134800e+01   3.1550100e+01   1.7000000e+02
   3.2829001e+00   1.8164499e+01   3.1650801e+01   1.7100000e+02
   3.1922700e+00   1.8113300e+01   3.1450100e+01   1.7200000e+02
   3.2316699e+00   1.8188601e+01   3.1301399e+01   1.7300000e+02
   3.1846900e+00   1.8103201e+01   3.1210300e+01   1.7400000e+02
   3.2634301e+00   1.8160400e+01   3.0937500e+01   1.7500000e+02
   3.2437100e+00   1.8129499e+01   3.0950701e+01   1.7600000e+02
   3.2184601e+00   1.8028900e+01   3.1030500e+01   1.7700000e+02
   3.2577000e+00   1.8127399e+01   3.1091600e+01   1.7800000e+02
   3.1527200e+00   1.8080799e+01   3.1090300e+01   1.7900000e+02
   3.2068701e+00   1.8083599e+01   3.1144400e+01   1.8000000e+02
   3.1353900e+00   1.8018600e+01   3.1175501e+01   1.8100000e+02
   3.1430900e+00   1.7970501e+01   3.1302200e+01   1.8200000e+02
   3.1930699e+00   1.8073299e+01   3.1131599e+01   1.8300000e+02
   3.1884601e+00   1.8006001e+01   3.1381500e+01   1.8400000e+02
   3.1986101e+00   1.8118299e+01   3.1540899e+01   1.8500000e+02
   3.2013199e+00   1.8156200e+01   3.1327900e+01   1.8600000e+02
   3.1911900e+00   1.8386499e+01   3.1372601e+01   1.8700000e+02
   3.3069699e+00   1.8256500e+01   3.1472300e+01   1.8800000e+02
   3.3258801e+00   1.8263599e+01   3.1318800e+01   1.8900000e+02
   3.3725300e+00   1.8278900e+01   3.1055201e+01   1.9000000e+02
   3.2375300e+00   1.8306601e+01   3.1363100e+01   1.9100000e+02
   3.1980700e+00   1.8344700e+01   3.1313000e+01   1.9200000e+02
   3.2215600e+00   1.8241100e+01   3.1643000e+01   1.9300000e+02
   3.1556900e+00   1.8237000e+01   3.1227200e+01   1.9400000e+02
   3.2635601e+00   1.8227100e+01   3.1355700e+01   1.9500000e+02
   3.2641499e+00   1.8224600e+01   3.1419901e+01   1.9600000e+02
   3.3855801e+00   1.8217100e+01   3.1248699e+01   1.9700000e+02
   3.4028101e+00   1.8245100e+01   3.1441200e+01   1.9800000e+02
   3.3749001e+00   1.8258600e+01   3.1633499e+01   1.9900000e+02
   3.2736499e+00   1.8349300e+01   3.1444300e+01   2.0000000e+02
