# Supplementary material for: Chromosome dynamics near the sol-gel phase transition dictate the timing of remote genomic interactions
Source: Nat Commun. 2019 Jun 24;10:2771. doi: 10.1038/s41467-019-10628-9 (PMC6591236; doi:10.1038/s41467-019-10628-9)
Supplement: Supplementary file 3 — Source Data [file 41467_2019_10628_MOESM3_ESM.zip › Source Data/ProcessedData/NonContractedCells/ShortTermImaging/G1G2/G2_3.dat]

   1.1526000e+01   2.1878599e+01   1.7220400e+01   1.0000000e+00
   1.1319400e+01   2.1317600e+01   1.6717600e+01   2.0000000e+00
   1.1389500e+01   2.1172300e+01   1.6954599e+01   3.0000000e+00
   1.1984400e+01   2.1799000e+01   1.6392799e+01   4.0000000e+00
   1.1879600e+01   2.2015400e+01   1.5501200e+01   5.0000000e+00
   1.1784100e+01   2.1497299e+01   1.5477800e+01   6.0000000e+00
   1.1570100e+01   2.1272100e+01   1.5581900e+01   7.0000000e+00
   1.1243200e+01   2.1415100e+01   1.4696700e+01   8.0000000e+00
   1.1689300e+01   2.1270700e+01   1.5333900e+01   9.0000000e+00
   1.1864700e+01   2.1893299e+01   1.5671000e+01   1.0000000e+01
   1.1293100e+01   2.2534401e+01   1.5158700e+01   1.1000000e+01
   1.1058300e+01   2.2687599e+01   1.5745400e+01   1.2000000e+01
   1.1274000e+01   2.2182899e+01   1.5561900e+01   1.3000000e+01
   1.0632200e+01   2.2418501e+01   1.5992000e+01   1.4000000e+01
   1.0414900e+01   2.1793900e+01   1.6064100e+01   1.5000000e+01
   1.0354500e+01   2.1946301e+01   1.5372600e+01   1.6000000e+01
   1.0199800e+01   2.2536400e+01   1.5554500e+01   1.7000000e+01
   1.0093300e+01   2.1382000e+01   1.5398100e+01   1.8000000e+01
   1.0062100e+01   2.1954399e+01   1.5389800e+01   1.9000000e+01
   9.7720003e+00   2.2419600e+01   1.5358400e+01   2.0000000e+01
   9.9664803e+00   2.1903000e+01   1.5855800e+01   2.1000000e+01
   9.2324696e+00   2.1641600e+01   1.5433200e+01   2.2000000e+01
   9.5832596e+00   2.1302000e+01   1.5411000e+01   2.3000000e+01
   9.4020901e+00   2.1350599e+01   1.5466900e+01   2.4000000e+01
   9.3065500e+00   2.1113300e+01   1.5434900e+01   2.5000000e+01
   9.0228300e+00   2.0842400e+01   1.5134200e+01   2.6000000e+01
   9.1755695e+00   2.0694901e+01   1.5251500e+01   2.7000000e+01
   9.2639303e+00   2.0781099e+01   1.5147500e+01   2.8000000e+01
   9.1838503e+00   2.0702801e+01   1.5157000e+01   2.9000000e+01
   9.2334604e+00   2.0712299e+01   1.5083600e+01   3.0000000e+01
   9.1901903e+00   2.0697399e+01   1.5427200e+01   3.1000000e+01
   9.0616798e+00   2.0993401e+01   1.5656000e+01   3.2000000e+01
   9.1114397e+00   2.1187000e+01   1.5771900e+01   3.3000000e+01
   9.1318598e+00   2.1305401e+01   1.5619400e+01   3.4000000e+01
   9.1409197e+00   2.1212000e+01   1.5448000e+01   3.5000000e+01
   9.0746899e+00   2.0936001e+01   1.5364600e+01   3.6000000e+01
   9.1565199e+00   2.0632700e+01   1.5243700e+01   3.7000000e+01
   9.1207399e+00   2.0490801e+01   1.5458100e+01   3.8000000e+01
   9.0706701e+00   2.0452801e+01   1.5568400e+01   3.9000000e+01
   9.0188503e+00   2.0499300e+01   1.5532500e+01   4.0000000e+01
   8.9471102e+00   2.0472099e+01   1.5549700e+01   4.1000000e+01
   8.9577303e+00   2.0418501e+01   1.5536700e+01   4.2000000e+01
   9.0286102e+00   2.0414801e+01   1.5389800e+01   4.3000000e+01
   9.0910501e+00   2.0668501e+01   1.5161200e+01   4.4000000e+01
   9.2752895e+00   2.0625900e+01   1.5440700e+01   4.5000000e+01
   9.3633404e+00   2.0743601e+01   1.5064000e+01   4.6000000e+01
   9.5050402e+00   2.0597300e+01   1.5010900e+01   4.7000000e+01
   9.4822102e+00   2.0540300e+01   1.5051400e+01   4.8000000e+01
   9.6232100e+00   2.0310900e+01   1.5523800e+01   4.9000000e+01
   9.5409698e+00   2.0279200e+01   1.5368400e+01   5.0000000e+01
   9.3064299e+00   2.0246901e+01   1.5157600e+01   5.1000000e+01
   9.1710501e+00   2.0233999e+01   1.4688500e+01   5.2000000e+01
   9.2470303e+00   1.9894899e+01   1.5153100e+01   5.3000000e+01
   9.2706003e+00   1.9983700e+01   1.4929000e+01   5.4000000e+01
   9.1913204e+00   2.0054800e+01   1.5187900e+01   5.5000000e+01
   9.1412001e+00   1.9981800e+01   1.5168300e+01   5.6000000e+01
   8.9970503e+00   2.0076099e+01   1.5152800e+01   5.7000000e+01
   8.9144201e+00   2.0097200e+01   1.5213700e+01   5.8000000e+01
   9.0121298e+00   2.0132401e+01   1.5369100e+01   5.9000000e+01
   8.9789801e+00   2.0146601e+01   1.5250600e+01   6.0000000e+01
   8.9412699e+00   2.0080099e+01   1.5488400e+01   6.1000000e+01
   8.6759005e+00   2.0291201e+01   1.5060200e+01   6.2000000e+01
   8.7747602e+00   2.0086100e+01   1.5485800e+01   6.3000000e+01
   8.8609304e+00   2.0184299e+01   1.5431100e+01   6.4000000e+01
   8.9875002e+00   2.0233299e+01   1.5480200e+01   6.5000000e+01
   9.0393000e+00   2.0315001e+01   1.5715600e+01   6.6000000e+01
   9.1176596e+00   2.0301100e+01   1.5524200e+01   6.7000000e+01
   9.2347002e+00   2.0471500e+01   1.5244700e+01   6.8000000e+01
   9.4019899e+00   2.0333099e+01   1.5518600e+01   6.9000000e+01
   9.4132900e+00   2.0117701e+01   1.5452900e+01   7.0000000e+01
   9.4393797e+00   2.0070299e+01   1.5643000e+01   7.1000000e+01
   9.6392899e+00   2.0019800e+01   1.5894500e+01   7.2000000e+01
   9.6622696e+00   1.9892700e+01   1.5773300e+01   7.3000000e+01
   9.7953501e+00   1.9918501e+01   1.6316299e+01   7.4000000e+01
   9.7647600e+00   1.9994900e+01   1.5834900e+01   7.5000000e+01
   9.6390800e+00   1.9983101e+01   1.5464100e+01   7.6000000e+01
   9.6301298e+00   2.0114799e+01   1.5227400e+01   7.7000000e+01
   9.7253599e+00   2.0081200e+01   1.5523200e+01   7.8000000e+01
   9.6681004e+00   1.9959499e+01   1.5573300e+01   7.9000000e+01
   9.8620796e+00   1.9960100e+01   1.5903300e+01   8.0000000e+01
   9.9047499e+00   1.9898500e+01   1.6057899e+01   8.1000000e+01
   9.8586798e+00   2.0063900e+01   1.5430800e+01   8.2000000e+01
   9.6665602e+00   2.0143200e+01   1.5195800e+01   8.3000000e+01
   9.7837801e+00   2.0084999e+01   1.5568800e+01   8.4000000e+01
   9.7996597e+00   2.0141001e+01   1.5662400e+01   8.5000000e+01
   9.8916302e+00   2.0291401e+01   1.5798600e+01   8.6000000e+01
   9.8619804e+00   2.0398701e+01   1.5537700e+01   8.7000000e+01
   9.7353401e+00   2.0437099e+01   1.5556700e+01   8.8000000e+01
   9.6739397e+00   2.0451300e+01   1.5632000e+01   8.9000000e+01
   9.7860203e+00   2.0435200e+01   1.5632500e+01   9.0000000e+01
   9.6976995e+00   2.0424400e+01   1.5650900e+01   9.1000000e+01
   9.6760502e+00   2.0346100e+01   1.5456700e+01   9.2000000e+01
   9.6048298e+00   2.0279900e+01   1.5490200e+01   9.3000000e+01
   9.7115898e+00   2.0291599e+01   1.5470800e+01   9.4000000e+01
   9.6801796e+00   2.0280500e+01   1.5373900e+01   9.5000000e+01
   9.6077099e+00   2.0203400e+01   1.5153300e+01   9.6000000e+01
   9.8055201e+00   2.0010500e+01   1.5184000e+01   9.7000000e+01
   9.6722002e+00   1.9790300e+01   1.5376300e+01   9.8000000e+01
   9.6450396e+00   1.9907301e+01   1.5022400e+01   9.9000000e+01
   9.6485300e+00   1.9876101e+01   1.5554700e+01   1.0000000e+02
   9.7200298e+00   2.0063499e+01   1.5540600e+01   1.0100000e+02
   9.7123699e+00   2.0202900e+01   1.5464600e+01   1.0200000e+02
   9.7867002e+00   2.0526501e+01   1.5154100e+01   1.0300000e+02
   9.7641602e+00   2.0726900e+01   1.5211500e+01   1.0400000e+02
   9.7785501e+00   2.0412300e+01   1.5420700e+01   1.0500000e+02
   9.7024403e+00   2.0218500e+01   1.5791700e+01   1.0600000e+02
   9.7065201e+00   2.0264500e+01   1.5379400e+01   1.0700000e+02
   9.7789602e+00   2.0384199e+01   1.5584500e+01   1.0800000e+02
   9.6990004e+00   2.0299000e+01   1.5149000e+01   1.0900000e+02
   9.6539898e+00   2.0187901e+01   1.5199300e+01   1.1000000e+02
   9.5920296e+00   2.0256399e+01   1.5237700e+01   1.1100000e+02
   9.6779900e+00   2.0280399e+01   1.5032400e+01   1.1200000e+02
   9.7146101e+00   2.0195700e+01   1.5517800e+01   1.1300000e+02
   9.7181196e+00   2.0173800e+01   1.5410100e+01   1.1400000e+02
   9.7332401e+00   2.0076700e+01   1.5529900e+01   1.1500000e+02
   9.6008501e+00   2.0321400e+01   1.5139700e+01   1.1600000e+02
   9.5922899e+00   2.0294001e+01   1.5119000e+01   1.1700000e+02
   9.4833298e+00   2.0126301e+01   1.5058600e+01   1.1800000e+02
   9.4689102e+00   2.0101200e+01   1.4994300e+01   1.1900000e+02
   9.5212898e+00   2.0041901e+01   1.5126800e+01   1.2000000e+02
   9.5928497e+00   2.0012100e+01   1.5044200e+01   1.2100000e+02
   9.6894798e+00   2.0182400e+01   1.5017000e+01   1.2200000e+02
   9.6356001e+00   2.0312901e+01   1.4831500e+01   1.2300000e+02
   9.6138496e+00   2.0417101e+01   1.4716700e+01   1.2400000e+02
   9.6374903e+00   2.0414000e+01   1.4933400e+01   1.2500000e+02
   9.6257095e+00   2.0541599e+01   1.4743400e+01   1.2600000e+02
   9.6310501e+00   2.0384399e+01   1.4748000e+01   1.2700000e+02
   9.4219704e+00   2.0380800e+01   1.4771500e+01   1.2800000e+02
   9.3253498e+00   2.0385500e+01   1.4544300e+01   1.2900000e+02
   9.3353996e+00   2.0415100e+01   1.4681400e+01   1.3000000e+02
   9.3414698e+00   2.0534300e+01   1.4649800e+01   1.3100000e+02
   9.3059702e+00   2.0569201e+01   1.4683400e+01   1.3200000e+02
   9.2413797e+00   2.0464300e+01   1.4608600e+01   1.3300000e+02
   9.1692305e+00   2.0449400e+01   1.4748200e+01   1.3400000e+02
   9.1989498e+00   2.0496500e+01   1.4644300e+01   1.3500000e+02
   9.1407900e+00   2.0407700e+01   1.4631000e+01   1.3600000e+02
   8.9961004e+00   2.0102900e+01   1.4787800e+01   1.3700000e+02
   9.0083599e+00   2.0035900e+01   1.4397500e+01   1.3800000e+02
   9.0260897e+00   2.0087099e+01   1.4634500e+01   1.3900000e+02
   9.0743704e+00   2.0107000e+01   1.4669800e+01   1.4000000e+02
   9.0980301e+00   2.0177999e+01   1.4710400e+01   1.4100000e+02
   9.0934896e+00   2.0233400e+01   1.4389800e+01   1.4200000e+02
   9.1271200e+00   2.0154200e+01   1.4666400e+01   1.4300000e+02
   8.9036903e+00   1.9931200e+01   1.4689300e+01   1.4400000e+02
   8.7916603e+00   1.9964899e+01   1.4695900e+01   1.4500000e+02
   8.7810097e+00   2.0161900e+01   1.4406400e+01   1.4600000e+02
   8.7481203e+00   2.0015400e+01   1.4602900e+01   1.4700000e+02
   8.7549801e+00   2.0044800e+01   1.4659200e+01   1.4800000e+02
   8.6733398e+00   2.0181601e+01   1.4381700e+01   1.4900000e+02
   8.7783003e+00   2.0172199e+01   1.4732800e+01   1.5000000e+02
   8.7098303e+00   2.0257299e+01   1.4748600e+01   1.5100000e+02
   8.6909304e+00   2.0281900e+01   1.4468000e+01   1.5200000e+02
   8.6587896e+00   2.0292999e+01   1.4373700e+01   1.5300000e+02
   8.6312399e+00   2.0134399e+01   1.4724100e+01   1.5400000e+02
   8.6161098e+00   2.0093800e+01   1.5119000e+01   1.5500000e+02
   8.6813498e+00   2.0234400e+01   1.4429300e+01   1.5600000e+02
   8.7392702e+00   2.0200600e+01   1.4460400e+01   1.5700000e+02
   8.7895298e+00   2.0358700e+01   1.4344000e+01   1.5800000e+02
   8.7345104e+00   2.0276100e+01   1.4446300e+01   1.5900000e+02
   8.7963600e+00   2.0078800e+01   1.4699300e+01   1.6000000e+02
   8.8060503e+00   2.0060101e+01   1.4862100e+01   1.6100000e+02
   8.8404102e+00   2.0063101e+01   1.4655500e+01   1.6200000e+02
   8.7675104e+00   2.0119600e+01   1.4695100e+01   1.6300000e+02
   8.7346601e+00   1.9975700e+01   1.5038100e+01   1.6400000e+02
   8.7028704e+00   2.0110100e+01   1.4633800e+01   1.6500000e+02
   8.6968603e+00   2.0203199e+01   1.4474200e+01   1.6600000e+02
   8.5953999e+00   2.0087999e+01   1.4762500e+01   1.6700000e+02
   8.6959896e+00   2.0347601e+01   1.4541500e+01   1.6800000e+02
   8.7000198e+00   2.0560900e+01   1.4368000e+01   1.6900000e+02
   8.8371897e+00   2.0220200e+01   1.4637600e+01   1.7000000e+02
   8.8364897e+00   2.0291100e+01   1.5018300e+01   1.7100000e+02
   8.9242001e+00   2.0518900e+01   1.4924100e+01   1.7200000e+02
   8.7980804e+00   2.0776600e+01   1.4232900e+01   1.7300000e+02
   8.8057299e+00   2.0653999e+01   1.4440200e+01   1.7400000e+02
   8.8463898e+00   2.0221001e+01   1.4902300e+01   1.7500000e+02
   8.7938499e+00   2.0226700e+01   1.4700900e+01   1.7600000e+02
   8.8008804e+00   2.0244699e+01   1.4728300e+01   1.7700000e+02
   8.7861795e+00   2.0172001e+01   1.4540000e+01   1.7800000e+02
   8.9132404e+00   2.0090401e+01   1.4660700e+01   1.7900000e+02
   8.8252201e+00   2.0327999e+01   1.4706500e+01   1.8000000e+02
   8.8098402e+00   2.0474300e+01   1.4560400e+01   1.8100000e+02
   8.8735399e+00   2.0537100e+01   1.4754000e+01   1.8200000e+02
   8.8275900e+00   2.0720600e+01   1.4402100e+01   1.8300000e+02
   8.8870401e+00   2.0620800e+01   1.4723200e+01   1.8400000e+02
   8.8656797e+00   2.0566799e+01   1.4844200e+01   1.8500000e+02
   8.9803104e+00   2.0552401e+01   1.4738300e+01   1.8600000e+02
   9.1019001e+00   2.0656799e+01   1.4661100e+01   1.8700000e+02
   9.2946396e+00   2.0634600e+01   1.4886700e+01   1.8800000e+02
   9.2222795e+00   2.0581699e+01   1.4615000e+01   1.8900000e+02
   9.2293501e+00   2.0581900e+01   1.4719000e+01   1.9000000e+02
   9.2397804e+00   2.0487400e+01   1.5046800e+01   1.9100000e+02
