# Supplementary material for: Chromosome dynamics near the sol-gel phase transition dictate the timing of remote genomic interactions
Source: Nat Commun. 2019 Jun 24;10:2771. doi: 10.1038/s41467-019-10628-9 (PMC6591236; doi:10.1038/s41467-019-10628-9)
Supplement: Supplementary file 3 — Source Data [file 41467_2019_10628_MOESM3_ESM.zip › Source Data/ProcessedData/NonContractedCells/ShortTermImaging/G1G2/G2_27.dat]

   5.0920701e+00   2.6021799e+01   2.0047701e+01   2.0000000e+00
   5.1052899e+00   2.5929899e+01   2.0065500e+01   3.0000000e+00
   4.9686599e+00   2.5943501e+01   1.9980000e+01   4.0000000e+00
   4.6720400e+00   2.6144501e+01   1.9898500e+01   5.0000000e+00
   4.5392799e+00   2.6234900e+01   2.0138901e+01   6.0000000e+00
   4.5559201e+00   2.6317301e+01   2.0051100e+01   7.0000000e+00
   4.7034502e+00   2.6701500e+01   1.9961201e+01   8.0000000e+00
   4.8987699e+00   2.6764000e+01   2.0270800e+01   9.0000000e+00
   5.0702000e+00   2.6482800e+01   2.0010201e+01   1.0000000e+01
   5.0934501e+00   2.6313900e+01   2.0141399e+01   1.1000000e+01
   5.1719699e+00   2.6143900e+01   2.0270000e+01   1.2000000e+01
   4.9814601e+00   2.6244600e+01   2.0406500e+01   1.3000000e+01
   4.8576102e+00   2.6167299e+01   2.0508600e+01   1.4000000e+01
   4.8662901e+00   2.6320400e+01   2.0610100e+01   1.5000000e+01
   4.9551401e+00   2.6272900e+01   2.0741400e+01   1.6000000e+01
   4.7737498e+00   2.6246901e+01   2.0655100e+01   1.7000000e+01
   4.8677502e+00   2.6112801e+01   2.0599501e+01   1.8000000e+01
   4.9071698e+00   2.5884899e+01   2.0489901e+01   1.9000000e+01
   4.8987999e+00   2.5941799e+01   2.0593599e+01   2.0000000e+01
   4.8218999e+00   2.6100100e+01   2.0726601e+01   2.1000000e+01
   4.6732798e+00   2.6167999e+01   2.0754499e+01   2.2000000e+01
   4.5710802e+00   2.6551300e+01   2.0781200e+01   2.3000000e+01
   4.5721598e+00   2.6564400e+01   2.0632401e+01   2.4000000e+01
   4.5147800e+00   2.6753401e+01   2.0805599e+01   2.5000000e+01
   4.3610601e+00   2.6701300e+01   2.0718599e+01   2.6000000e+01
   4.3571401e+00   2.6876301e+01   2.0580200e+01   2.7000000e+01
   4.3349299e+00   2.6942101e+01   2.0593201e+01   2.8000000e+01
   4.3221598e+00   2.6765400e+01   2.0592199e+01   2.9000000e+01
   4.3324699e+00   2.7050600e+01   2.0247900e+01   3.0000000e+01
   4.3504300e+00   2.6926001e+01   2.0441401e+01   3.1000000e+01
   4.2403498e+00   2.7073099e+01   2.0559700e+01   3.2000000e+01
   4.3729501e+00   2.7183500e+01   2.0692801e+01   3.3000000e+01
   4.4779501e+00   2.7276800e+01   2.0710600e+01   3.4000000e+01
   4.6717100e+00   2.7395100e+01   2.0872000e+01   3.5000000e+01
   4.5110998e+00   2.7206100e+01   2.0866501e+01   3.6000000e+01
   4.5779300e+00   2.7157101e+01   2.0805700e+01   3.7000000e+01
   4.6038299e+00   2.7190701e+01   2.0744101e+01   3.8000000e+01
   4.6333399e+00   2.7114100e+01   2.0751200e+01   3.9000000e+01
   4.8047600e+00   2.7062901e+01   2.0539499e+01   4.0000000e+01
   4.9552698e+00   2.6889299e+01   2.0353001e+01   4.1000000e+01
   4.9321899e+00   2.6946501e+01   2.0288900e+01   4.2000000e+01
   5.0496101e+00   2.7035299e+01   2.0418200e+01   4.3000000e+01
   5.1065698e+00   2.7045700e+01   2.0102301e+01   4.4000000e+01
   5.2244201e+00   2.6970200e+01   2.0212200e+01   4.5000000e+01
   5.2395701e+00   2.7011900e+01   2.0063700e+01   4.6000000e+01
   5.2198100e+00   2.6937799e+01   1.9951000e+01   4.7000000e+01
   5.3284998e+00   2.6943600e+01   1.9839300e+01   4.8000000e+01
   5.4714298e+00   2.6959499e+01   1.9819599e+01   4.9000000e+01
   5.4411802e+00   2.6897100e+01   1.9891899e+01   5.0000000e+01
   5.3975701e+00   2.6938200e+01   1.9663900e+01   5.1000000e+01
   5.3515000e+00   2.7102400e+01   1.9790800e+01   5.2000000e+01
   5.3035002e+00   2.7251600e+01   1.9911100e+01   5.3000000e+01
   5.2672000e+00   2.7309601e+01   1.9878599e+01   5.4000000e+01
   5.1936798e+00   2.7423100e+01   1.9787100e+01   5.5000000e+01
   5.2420201e+00   2.7427900e+01   1.9954000e+01   5.6000000e+01
   5.2111301e+00   2.7547400e+01   1.9897699e+01   5.7000000e+01
   5.0919900e+00   2.7678200e+01   1.9953600e+01   5.8000000e+01
   5.1117902e+00   2.7688499e+01   1.9954800e+01   5.9000000e+01
   5.0520601e+00   2.7575300e+01   1.9848000e+01   6.0000000e+01
   5.0481200e+00   2.7524799e+01   1.9671499e+01   6.1000000e+01
   5.0703802e+00   2.7511400e+01   1.9679100e+01   6.2000000e+01
   5.0377002e+00   2.7441999e+01   1.9677000e+01   6.3000000e+01
   5.0576401e+00   2.7529600e+01   1.9767401e+01   6.4000000e+01
   4.9559598e+00   2.7724501e+01   1.9908400e+01   6.5000000e+01
   4.9001398e+00   2.7862499e+01   1.9943701e+01   6.6000000e+01
   4.9346199e+00   2.7695999e+01   1.9884501e+01   6.7000000e+01
   5.1405702e+00   2.7585899e+01   2.0048201e+01   6.8000000e+01
   5.1232100e+00   2.7660999e+01   2.0138100e+01   6.9000000e+01
   5.1539698e+00   2.7669600e+01   1.9951700e+01   7.0000000e+01
   5.1222100e+00   2.7668900e+01   2.0196301e+01   7.1000000e+01
   5.0315499e+00   2.7748199e+01   2.0404400e+01   7.2000000e+01
   4.9519901e+00   2.7739500e+01   2.0289801e+01   7.3000000e+01
   4.8958602e+00   2.7664801e+01   2.0379299e+01   7.4000000e+01
   4.8315201e+00   2.7614500e+01   2.0292999e+01   7.5000000e+01
   4.8529301e+00   2.7540199e+01   2.0200600e+01   7.6000000e+01
   4.9444699e+00   2.7564600e+01   2.0127501e+01   7.7000000e+01
   4.9374900e+00   2.7439100e+01   2.0248800e+01   7.8000000e+01
   5.0590401e+00   2.7354900e+01   2.0301901e+01   7.9000000e+01
   5.1637998e+00   2.7384199e+01   2.0241501e+01   8.0000000e+01
   5.1623201e+00   2.7347099e+01   2.0173201e+01   8.1000000e+01
   5.1813402e+00   2.7362600e+01   2.0316401e+01   8.2000000e+01
   5.0645599e+00   2.7230101e+01   2.0493601e+01   8.3000000e+01
   5.0993700e+00   2.7270500e+01   2.0594299e+01   8.4000000e+01
   5.1832199e+00   2.7333900e+01   2.0465200e+01   8.5000000e+01
   5.2831802e+00   2.7313700e+01   2.0491800e+01   8.6000000e+01
   5.3000202e+00   2.7400000e+01   2.0488001e+01   8.7000000e+01
   5.3053699e+00   2.7431601e+01   2.0398600e+01   8.8000000e+01
   5.2785201e+00   2.7692101e+01   2.0318199e+01   8.9000000e+01
   5.2070699e+00   2.7468399e+01   2.0081200e+01   9.0000000e+01
   5.1667199e+00   2.7444401e+01   2.0389700e+01   9.1000000e+01
   5.1035399e+00   2.7461700e+01   2.0453300e+01   9.2000000e+01
   5.1175399e+00   2.7347200e+01   2.0469900e+01   9.3000000e+01
   5.1400800e+00   2.7187099e+01   2.0390301e+01   9.4000000e+01
   5.0635700e+00   2.6919800e+01   2.0548401e+01   9.5000000e+01
   5.1611800e+00   2.6921200e+01   2.0761600e+01   9.6000000e+01
   5.1619401e+00   2.6836100e+01   2.0802200e+01   9.7000000e+01
   5.1668301e+00   2.6852800e+01   2.0746099e+01   9.8000000e+01
   5.1010599e+00   2.6842699e+01   2.0605200e+01   9.9000000e+01
   4.9712400e+00   2.6912701e+01   2.0444099e+01   1.0000000e+02
   4.8804402e+00   2.7030399e+01   2.0249901e+01   1.0100000e+02
   4.7399502e+00   2.7288799e+01   2.0267700e+01   1.0200000e+02
   4.7207499e+00   2.7276100e+01   2.0137199e+01   1.0300000e+02
   4.7191801e+00   2.7296101e+01   2.0093399e+01   1.0400000e+02
   4.8014598e+00   2.7307501e+01   2.0078199e+01   1.0500000e+02
   4.8673601e+00   2.7449699e+01   1.9741800e+01   1.0600000e+02
   4.8008399e+00   2.7343700e+01   2.0107000e+01   1.0700000e+02
   4.8986301e+00   2.7434999e+01   1.9990499e+01   1.0800000e+02
   4.9163899e+00   2.7420900e+01   1.9949900e+01   1.0900000e+02
   4.9696398e+00   2.7373699e+01   2.0081699e+01   1.1000000e+02
   4.8285599e+00   2.7267200e+01   2.0028700e+01   1.1100000e+02
   4.9015999e+00   2.7203199e+01   1.9924601e+01   1.1200000e+02
   4.9095702e+00   2.7267300e+01   1.9791300e+01   1.1300000e+02
   5.0201702e+00   2.7211100e+01   2.0028700e+01   1.1400000e+02
   5.0461898e+00   2.7244699e+01   1.9679199e+01   1.1500000e+02
   4.9915800e+00   2.7168200e+01   1.9813601e+01   1.1600000e+02
   5.0391002e+00   2.6927000e+01   1.9515200e+01   1.1700000e+02
   5.1051002e+00   2.6822701e+01   1.9913200e+01   1.1800000e+02
   5.1429601e+00   2.6982000e+01   1.9966400e+01   1.1900000e+02
   5.1463799e+00   2.6753201e+01   1.9921400e+01   1.2000000e+02
   5.0904698e+00   2.6752899e+01   2.0006201e+01   1.2100000e+02
   5.0320401e+00   2.6757401e+01   2.0123899e+01   1.2200000e+02
   5.0253901e+00   2.6792999e+01   2.0091900e+01   1.2300000e+02
   5.0695300e+00   2.6939199e+01   2.0062599e+01   1.2400000e+02
   5.0660100e+00   2.7197701e+01   2.0100100e+01   1.2500000e+02
   5.0163202e+00   2.7260201e+01   2.0103901e+01   1.2600000e+02
   4.8036499e+00   2.7233900e+01   2.0254101e+01   1.2700000e+02
   4.7069001e+00   2.7317699e+01   2.0102200e+01   1.2800000e+02
   4.7172999e+00   2.7314899e+01   2.0311501e+01   1.2900000e+02
   4.6377401e+00   2.7448999e+01   2.0045300e+01   1.3000000e+02
   4.5666699e+00   2.7540300e+01   1.9907400e+01   1.3100000e+02
   4.5523901e+00   2.7496700e+01   2.0058701e+01   1.3200000e+02
   4.6501899e+00   2.7422501e+01   2.0261400e+01   1.3300000e+02
   4.5673099e+00   2.7275999e+01   2.0134399e+01   1.3400000e+02
   4.4500399e+00   2.7308201e+01   2.0333000e+01   1.3500000e+02
   4.3842802e+00   2.7346500e+01   2.0256701e+01   1.3600000e+02
   4.4415398e+00   2.7328199e+01   2.0281099e+01   1.3700000e+02
   4.4522700e+00   2.7244600e+01   2.0194500e+01   1.3800000e+02
   4.4947100e+00   2.7300301e+01   2.0160900e+01   1.3900000e+02
   4.4975200e+00   2.7192200e+01   2.0091900e+01   1.4000000e+02
   4.5283999e+00   2.7169201e+01   2.0405399e+01   1.4100000e+02
   4.5928898e+00   2.7218700e+01   2.0193899e+01   1.4200000e+02
   4.4410801e+00   2.7262699e+01   2.0361799e+01   1.4300000e+02
   4.4825001e+00   2.7233299e+01   2.0408501e+01   1.4400000e+02
   4.4195199e+00   2.7228800e+01   2.0285400e+01   1.4500000e+02
   4.4897699e+00   2.7296200e+01   2.0730400e+01   1.4600000e+02
   4.4857602e+00   2.7371000e+01   2.0526899e+01   1.4700000e+02
   4.5339899e+00   2.7237200e+01   2.0495100e+01   1.4800000e+02
   4.6861300e+00   2.7354099e+01   2.0435600e+01   1.4900000e+02
   4.5025601e+00   2.7394300e+01   2.0214800e+01   1.5000000e+02
   4.5818901e+00   2.7434601e+01   2.0402901e+01   1.5100000e+02
   4.5446301e+00   2.7323099e+01   2.0361099e+01   1.5200000e+02
   4.5654101e+00   2.7429701e+01   2.0178400e+01   1.5300000e+02
   4.4677100e+00   2.7563101e+01   2.0247900e+01   1.5400000e+02
   4.4538698e+00   2.7569700e+01   2.0471300e+01   1.5500000e+02
   4.5031500e+00   2.7328899e+01   2.0141300e+01   1.5600000e+02
   4.3954902e+00   2.7308399e+01   2.0077700e+01   1.5700000e+02
   4.5177398e+00   2.7286400e+01   2.0494900e+01   1.5800000e+02
   4.5034199e+00   2.7046101e+01   2.0324200e+01   1.5900000e+02
   4.5906100e+00   2.6914200e+01   2.0507700e+01   1.6000000e+02
   4.6720700e+00   2.6766899e+01   2.0437401e+01   1.6100000e+02
   4.6873899e+00   2.6897699e+01   2.0493799e+01   1.6200000e+02
   4.7554798e+00   2.6838699e+01   2.0584299e+01   1.6300000e+02
   4.8228598e+00   2.6862000e+01   2.0564600e+01   1.6400000e+02
   4.8289700e+00   2.6827999e+01   2.0474800e+01   1.6500000e+02
   4.8743100e+00   2.7003799e+01   2.0796499e+01   1.6600000e+02
   4.9761100e+00   2.6947599e+01   2.0709101e+01   1.6700000e+02
   5.0667500e+00   2.6982201e+01   2.0935200e+01   1.6800000e+02
   5.0326500e+00   2.6788000e+01   2.0790400e+01   1.7000000e+02
   4.8966098e+00   2.6862499e+01   2.0715900e+01   1.7100000e+02
   4.9546099e+00   2.6819401e+01   2.0971100e+01   1.7200000e+02
   4.8095798e+00   2.6803801e+01   2.0603600e+01   1.7300000e+02
   4.7641301e+00   2.6803101e+01   2.0938700e+01   1.7400000e+02
   4.7825198e+00   2.6932600e+01   2.1106501e+01   1.7500000e+02
   4.8089700e+00   2.6901199e+01   2.0855700e+01   1.7600000e+02
   4.7787399e+00   2.6868900e+01   2.0911699e+01   1.7700000e+02
   4.8382201e+00   2.6909300e+01   2.0806900e+01   1.7800000e+02
   4.8432999e+00   2.6935301e+01   2.0546000e+01   1.7900000e+02
   4.9049201e+00   2.6875900e+01   2.0450100e+01   1.8000000e+02
   4.9069901e+00   2.6787701e+01   2.0715500e+01   1.8100000e+02
   5.0065799e+00   2.6673700e+01   2.0449301e+01   1.8200000e+02
   4.8871799e+00   2.6722401e+01   2.0695299e+01   1.8300000e+02
   4.8068199e+00   2.6744400e+01   2.0629299e+01   1.8400000e+02
   4.7813501e+00   2.6617901e+01   2.0490400e+01   1.8500000e+02
   4.7240601e+00   2.6738501e+01   2.0510599e+01   1.8600000e+02
   4.6590199e+00   2.6685400e+01   2.0748400e+01   1.8700000e+02
   4.7044902e+00   2.6655399e+01   2.0657101e+01   1.8800000e+02
   4.7372699e+00   2.6635500e+01   2.0675301e+01   1.8900000e+02
   4.8313398e+00   2.6534500e+01   2.0581301e+01   1.9000000e+02
   4.8533902e+00   2.6614300e+01   2.0358900e+01   1.9100000e+02
   4.8449202e+00   2.6701500e+01   2.0715500e+01   1.9200000e+02
   4.7827501e+00   2.6625700e+01   2.0356899e+01   1.9300000e+02
   4.5836701e+00   2.6738600e+01   2.0314400e+01   1.9400000e+02
   4.6679001e+00   2.6754400e+01   2.0289600e+01   1.9500000e+02
   4.6100798e+00   2.6717600e+01   2.0193701e+01   1.9800000e+02
   4.5809598e+00   2.6780701e+01   2.0122000e+01   1.9900000e+02
   4.5545402e+00   2.6802099e+01   2.0312901e+01   2.0000000e+02
