# Supplementary material for: Chromosome dynamics near the sol-gel phase transition dictate the timing of remote genomic interactions
Source: Nat Commun. 2019 Jun 24;10:2771. doi: 10.1038/s41467-019-10628-9 (PMC6591236; doi:10.1038/s41467-019-10628-9)
Supplement: Supplementary file 3 — Source Data [file 41467_2019_10628_MOESM3_ESM.zip › Source Data/ProcessedData/NonContractedCells/ShortTermImaging/G1G2/G2_26.dat]

   5.7451601e+00   2.0350500e+01   1.7705299e+01   2.0000000e+00
   5.7905402e+00   2.0255800e+01   1.7769300e+01   3.0000000e+00
   5.7399602e+00   2.0389500e+01   1.8025200e+01   4.0000000e+00
   5.6367002e+00   2.0623199e+01   1.8138500e+01   6.0000000e+00
   5.8633699e+00   2.0566900e+01   1.8054199e+01   8.0000000e+00
   5.9081898e+00   2.0651100e+01   1.7773100e+01   9.0000000e+00
   5.9000001e+00   2.0633801e+01   1.7967899e+01   1.0000000e+01
   5.8181400e+00   2.0636801e+01   1.7784300e+01   1.1000000e+01
   5.9552798e+00   2.0576200e+01   1.7940599e+01   1.2000000e+01
   6.0477901e+00   2.0429100e+01   1.7709700e+01   1.3000000e+01
   6.0293398e+00   2.0410601e+01   1.7773800e+01   1.4000000e+01
   6.3134198e+00   2.0220301e+01   1.7916401e+01   1.6000000e+01
   6.5110898e+00   2.0117800e+01   1.7574800e+01   1.8000000e+01
   6.5204701e+00   2.0093800e+01   1.7606400e+01   1.9000000e+01
   6.4378700e+00   2.0066099e+01   1.7692400e+01   2.0000000e+01
   6.4342098e+00   2.0079399e+01   1.7519300e+01   2.1000000e+01
   6.2653799e+00   2.0210699e+01   1.7652800e+01   2.2000000e+01
   6.2473102e+00   2.0248400e+01   1.7629400e+01   2.3000000e+01
   6.3958302e+00   2.0233400e+01   1.7543200e+01   2.4000000e+01
   6.4206901e+00   2.0257099e+01   1.7326200e+01   2.5000000e+01
   6.3322701e+00   2.0278700e+01   1.7333900e+01   2.6000000e+01
   6.3474498e+00   2.0227501e+01   1.7297800e+01   2.7000000e+01
   6.2986898e+00   2.0204901e+01   1.7255100e+01   2.8000000e+01
   6.2664399e+00   2.0201599e+01   1.7317900e+01   2.9000000e+01
   6.2532501e+00   2.0236401e+01   1.7453400e+01   3.0000000e+01
   6.2376800e+00   2.0178801e+01   1.7431499e+01   3.1000000e+01
   6.1642199e+00   2.0185600e+01   1.7519600e+01   3.2000000e+01
   6.1511502e+00   2.0097099e+01   1.7413900e+01   3.3000000e+01
   6.2201300e+00   1.9978500e+01   1.7299400e+01   3.4000000e+01
   6.1685400e+00   1.9857700e+01   1.7305799e+01   3.5000000e+01
   5.9234600e+00   1.9965099e+01   1.7266800e+01   3.6000000e+01
   5.8490500e+00   1.9933500e+01   1.7298700e+01   3.7000000e+01
   5.8594799e+00   1.9981600e+01   1.7363800e+01   3.8000000e+01
   5.8836799e+00   1.9837400e+01   1.7361799e+01   3.9000000e+01
   5.9083500e+00   1.9820801e+01   1.7291599e+01   4.0000000e+01
   5.9625702e+00   1.9815100e+01   1.7472000e+01   4.1000000e+01
   5.9770298e+00   1.9705799e+01   1.7580500e+01   4.2000000e+01
   5.9111300e+00   1.9766899e+01   1.7383200e+01   4.3000000e+01
   5.8947201e+00   1.9951300e+01   1.7341101e+01   4.4000000e+01
   5.6955099e+00   1.9955799e+01   1.7309401e+01   4.5000000e+01
   5.8130898e+00   1.9972300e+01   1.7317600e+01   4.6000000e+01
   5.8153300e+00   1.9903500e+01   1.7341101e+01   4.7000000e+01
   5.7916899e+00   2.0059999e+01   1.7375099e+01   4.8000000e+01
   5.8494401e+00   2.0088900e+01   1.7294701e+01   4.9000000e+01
   5.9401698e+00   2.0194901e+01   1.7278900e+01   5.0000000e+01
   5.9581599e+00   2.0196100e+01   1.7263100e+01   5.1000000e+01
   5.9711199e+00   2.0313900e+01   1.7538700e+01   5.2000000e+01
   6.0436802e+00   2.0354300e+01   1.7647301e+01   5.3000000e+01
   6.0593500e+00   2.0311300e+01   1.7585899e+01   5.4000000e+01
   6.1706400e+00   2.0298300e+01   1.7521700e+01   5.5000000e+01
   6.2761402e+00   2.0239300e+01   1.7650400e+01   5.6000000e+01
   6.4154801e+00   2.0111601e+01   1.7591000e+01   5.7000000e+01
   6.3933501e+00   2.0066999e+01   1.7476101e+01   5.8000000e+01
   6.3791900e+00   2.0016300e+01   1.7430300e+01   5.9000000e+01
   6.5305500e+00   2.0085699e+01   1.7326200e+01   6.0000000e+01
   6.6599998e+00   2.0036200e+01   1.7435801e+01   6.1000000e+01
   6.6352201e+00   2.0022100e+01   1.7375601e+01   6.2000000e+01
   6.6448998e+00   1.9957600e+01   1.7398600e+01   6.3000000e+01
   6.6006198e+00   2.0067200e+01   1.7550800e+01   6.4000000e+01
   6.4722199e+00   2.0042500e+01   1.7576900e+01   6.5000000e+01
   6.5029001e+00   2.0021601e+01   1.7588100e+01   6.6000000e+01
   6.5635700e+00   2.0005301e+01   1.7542299e+01   6.7000000e+01
   6.6089401e+00   2.0021999e+01   1.7718300e+01   6.8000000e+01
   6.5441399e+00   2.0018400e+01   1.7683800e+01   7.0000000e+01
   6.4904199e+00   2.0007000e+01   1.7711500e+01   7.1000000e+01
   6.4197001e+00   1.9998199e+01   1.7706301e+01   7.2000000e+01
   6.2972398e+00   2.0110201e+01   1.7747000e+01   7.3000000e+01
   6.3787799e+00   2.0085400e+01   1.7648399e+01   7.4000000e+01
   6.4241800e+00   2.0028799e+01   1.7610701e+01   7.5000000e+01
   6.4361300e+00   1.9976200e+01   1.7291300e+01   7.6000000e+01
   6.4809999e+00   2.0079399e+01   1.7632401e+01   7.7000000e+01
   6.5512400e+00   2.0014299e+01   1.7492100e+01   7.8000000e+01
   6.7273102e+00   1.9894100e+01   1.7318399e+01   7.9000000e+01
   6.8246102e+00   1.9897499e+01   1.7328300e+01   8.0000000e+01
   6.8948998e+00   2.0031200e+01   1.7564501e+01   8.1000000e+01
   6.7869301e+00   1.9999500e+01   1.7537500e+01   8.2000000e+01
   6.6877799e+00   1.9894300e+01   1.7346001e+01   8.3000000e+01
   6.6419401e+00   2.0011299e+01   1.7306900e+01   8.4000000e+01
   6.4720302e+00   2.0034201e+01   1.7392700e+01   8.5000000e+01
   6.5005999e+00   2.0077400e+01   1.7292400e+01   8.6000000e+01
   6.5207500e+00   2.0046900e+01   1.7379999e+01   8.7000000e+01
   6.5986600e+00   1.9901199e+01   1.7308201e+01   8.8000000e+01
   6.7101202e+00   1.9951799e+01   1.7304600e+01   8.9000000e+01
   6.6680698e+00   2.0026400e+01   1.7132401e+01   9.0000000e+01
   6.5564699e+00   2.0108999e+01   1.6876600e+01   9.1000000e+01
   6.5085101e+00   2.0089600e+01   1.7209000e+01   9.2000000e+01
   6.0889101e+00   2.0043200e+01   1.7276699e+01   9.4000000e+01
   6.1807499e+00   2.0103001e+01   1.7158100e+01   9.5000000e+01
   6.0619001e+00   2.0272800e+01   1.7042700e+01   9.6000000e+01
   6.0781202e+00   2.0260500e+01   1.7093201e+01   9.7000000e+01
   5.8328600e+00   2.0327101e+01   1.7194799e+01   9.8000000e+01
   5.6752601e+00   2.0344299e+01   1.7143900e+01   1.0000000e+02
   5.6091199e+00   2.0304899e+01   1.7282499e+01   1.0100000e+02
   5.4987702e+00   2.0273899e+01   1.7376101e+01   1.0200000e+02
   5.5763402e+00   2.0216299e+01   1.7329000e+01   1.0300000e+02
   5.5071902e+00   2.0236300e+01   1.7279400e+01   1.0400000e+02
   5.5252099e+00   2.0354500e+01   1.7283899e+01   1.0500000e+02
   5.6825500e+00   2.0211300e+01   1.7035500e+01   1.0600000e+02
   5.6962900e+00   2.0303801e+01   1.7273899e+01   1.0700000e+02
   5.7028799e+00   2.0300301e+01   1.7405399e+01   1.0800000e+02
   5.7003798e+00   2.0306900e+01   1.7506399e+01   1.0900000e+02
   5.8543000e+00   2.0244499e+01   1.7394100e+01   1.1000000e+02
   5.8028302e+00   2.0217100e+01   1.7334801e+01   1.1100000e+02
   5.8471398e+00   2.0185400e+01   1.7311199e+01   1.1200000e+02
   5.8376498e+00   2.0169399e+01   1.7414900e+01   1.1300000e+02
   5.7850900e+00   2.0217800e+01   1.7566000e+01   1.1400000e+02
   5.8292198e+00   2.0270901e+01   1.7374901e+01   1.1500000e+02
   5.7167101e+00   2.0300100e+01   1.7355600e+01   1.1600000e+02
   5.8097401e+00   2.0282000e+01   1.7492300e+01   1.1700000e+02
   5.8381000e+00   2.0328501e+01   1.7562401e+01   1.1800000e+02
   5.8113899e+00   2.0305599e+01   1.7514700e+01   1.1900000e+02
   5.8814502e+00   2.0226299e+01   1.7326599e+01   1.2000000e+02
   5.8999901e+00   2.0318600e+01   1.7268499e+01   1.2100000e+02
   5.8880100e+00   2.0229300e+01   1.7322800e+01   1.2200000e+02
   5.9257002e+00   2.0365900e+01   1.7487101e+01   1.2300000e+02
   6.0040498e+00   2.0235100e+01   1.7110901e+01   1.2400000e+02
   6.1927600e+00   2.0319500e+01   1.7233500e+01   1.2500000e+02
   6.2762899e+00   2.0195200e+01   1.7082600e+01   1.2600000e+02
   6.2364802e+00   2.0266300e+01   1.7255199e+01   1.2700000e+02
   6.3160601e+00   2.0121799e+01   1.7093300e+01   1.2900000e+02
   6.2950101e+00   2.0225800e+01   1.7331800e+01   1.3000000e+02
   6.1541100e+00   2.0082701e+01   1.7204201e+01   1.3100000e+02
   6.1261601e+00   2.0018700e+01   1.7301701e+01   1.3200000e+02
   5.9764099e+00   2.0073200e+01   1.7189600e+01   1.3300000e+02
   5.8676400e+00   2.0090200e+01   1.7161800e+01   1.3400000e+02
   5.8844199e+00   2.0078699e+01   1.7211201e+01   1.3500000e+02
   5.7600002e+00   2.0016800e+01   1.7232700e+01   1.3600000e+02
   5.8318400e+00   1.9980301e+01   1.7402399e+01   1.3700000e+02
   5.8381901e+00   2.0103399e+01   1.7707100e+01   1.3800000e+02
   5.9980202e+00   2.0123600e+01   1.7625500e+01   1.3900000e+02
   6.0129199e+00   2.0080000e+01   1.7395700e+01   1.4000000e+02
   5.9405599e+00   2.0140301e+01   1.7567400e+01   1.4100000e+02
   6.0701499e+00   1.9930599e+01   1.7569799e+01   1.4200000e+02
   6.0183301e+00   1.9990900e+01   1.7607599e+01   1.4300000e+02
   5.9756598e+00   1.9977501e+01   1.7662001e+01   1.4400000e+02
   5.9972701e+00   1.9886400e+01   1.7640499e+01   1.4500000e+02
   6.0626101e+00   1.9895599e+01   1.7705299e+01   1.4600000e+02
   6.0969801e+00   1.9927500e+01   1.7784901e+01   1.4700000e+02
   6.1609902e+00   1.9984900e+01   1.7942499e+01   1.4800000e+02
   6.1875701e+00   2.0089800e+01   1.7791401e+01   1.4900000e+02
   6.1156201e+00   2.0055300e+01   1.8002300e+01   1.5000000e+02
   6.1576500e+00   2.0072800e+01   1.7741301e+01   1.5100000e+02
   6.2147398e+00   2.0046700e+01   1.7760900e+01   1.5200000e+02
   6.1786599e+00   2.0131399e+01   1.7816900e+01   1.5300000e+02
   6.0655899e+00   2.0153200e+01   1.7638000e+01   1.5400000e+02
   6.1458001e+00   2.0247499e+01   1.7852400e+01   1.5500000e+02
   6.0745301e+00   2.0334700e+01   1.7828300e+01   1.5600000e+02
   6.0599599e+00   2.0156300e+01   1.7672501e+01   1.5700000e+02
   6.1297998e+00   2.0186300e+01   1.7749500e+01   1.5800000e+02
   6.0665302e+00   2.0165701e+01   1.7777201e+01   1.5900000e+02
   6.0439100e+00   2.0375799e+01   1.7950399e+01   1.6000000e+02
   6.1470299e+00   2.0240999e+01   1.7915100e+01   1.6100000e+02
   6.2395401e+00   2.0393000e+01   1.8000999e+01   1.6200000e+02
   6.2000399e+00   2.0495399e+01   1.7938200e+01   1.6300000e+02
   6.1751599e+00   2.0168200e+01   1.7908899e+01   1.6400000e+02
   6.1582198e+00   2.0360901e+01   1.7829100e+01   1.6500000e+02
   6.2402101e+00   2.0371401e+01   1.7695900e+01   1.6600000e+02
   6.1803699e+00   2.0347601e+01   1.7734100e+01   1.6700000e+02
   6.0923400e+00   2.0465000e+01   1.7794201e+01   1.6800000e+02
   6.0212698e+00   2.0471100e+01   1.7845100e+01   1.6900000e+02
   5.9171000e+00   2.0487600e+01   1.7665701e+01   1.7000000e+02
   5.8760600e+00   2.0477400e+01   1.7628000e+01   1.7100000e+02
   5.9000502e+00   2.0476500e+01   1.7673700e+01   1.7200000e+02
   5.8212800e+00   2.0558201e+01   1.7583700e+01   1.7300000e+02
   5.7831202e+00   2.0535400e+01   1.7801201e+01   1.7400000e+02
   5.8326201e+00   2.0254801e+01   1.7837799e+01   1.7500000e+02
   5.8800001e+00   2.0283400e+01   1.7799801e+01   1.7600000e+02
   5.8422899e+00   2.0256001e+01   1.7737000e+01   1.7700000e+02
   5.9326601e+00   2.0201799e+01   1.7688601e+01   1.7800000e+02
   5.9082398e+00   2.0237801e+01   1.7869301e+01   1.7900000e+02
   5.9829001e+00   2.0163000e+01   1.7726500e+01   1.8000000e+02
   5.9383101e+00   2.0346600e+01   1.8047899e+01   1.8100000e+02
   5.9727101e+00   2.0243999e+01   1.8007900e+01   1.8200000e+02
   5.9017601e+00   2.0237700e+01   1.7783001e+01   1.8300000e+02
   5.7906199e+00   2.0373800e+01   1.8012199e+01   1.8400000e+02
   5.8578501e+00   2.0205000e+01   1.8069099e+01   1.8500000e+02
   5.8269501e+00   2.0212200e+01   1.7936100e+01   1.8600000e+02
   5.8659501e+00   2.0232000e+01   1.7984600e+01   1.8700000e+02
   5.9298701e+00   2.0244699e+01   1.7942900e+01   1.8800000e+02
   5.9604001e+00   2.0203600e+01   1.7928900e+01   1.8900000e+02
   5.8331199e+00   2.0252100e+01   1.7893400e+01   1.9000000e+02
   5.8566499e+00   2.0215599e+01   1.7842501e+01   1.9100000e+02
   5.7902699e+00   2.0251900e+01   1.7882799e+01   1.9200000e+02
   5.8789201e+00   2.0153999e+01   1.7916300e+01   1.9300000e+02
   5.7094498e+00   2.0198500e+01   1.7644800e+01   1.9400000e+02
   5.6784101e+00   2.0231300e+01   1.7878201e+01   1.9500000e+02
   5.5744400e+00   2.0294500e+01   1.7659401e+01   1.9600000e+02
   5.5892801e+00   2.0272301e+01   1.7721399e+01   1.9700000e+02
   5.6009698e+00   2.0259701e+01   1.7587200e+01   1.9800000e+02
   5.5679698e+00   2.0358801e+01   1.7597799e+01   1.9900000e+02
