# Supplementary material for: Chromosome dynamics near the sol-gel phase transition dictate the timing of remote genomic interactions
Source: Nat Commun. 2019 Jun 24;10:2771. doi: 10.1038/s41467-019-10628-9 (PMC6591236; doi:10.1038/s41467-019-10628-9)
Supplement: Supplementary file 3 — Source Data [file 41467_2019_10628_MOESM3_ESM.zip › Source Data/ProcessedData/NonContractedCells/ShortTermImaging/G1G2/G2_23.dat]

   5.6532302e+00   1.5144800e+01   2.5972500e+01   1.0000000e+00
   5.8649502e+00   1.5335100e+01   2.5861700e+01   2.0000000e+00
   6.0908098e+00   1.5387900e+01   2.5992701e+01   3.0000000e+00
   6.3075099e+00   1.5438800e+01   2.5971701e+01   4.0000000e+00
   6.1997700e+00   1.5392500e+01   2.5934999e+01   5.0000000e+00
   6.1773500e+00   1.5462200e+01   2.5938101e+01   6.0000000e+00
   6.1208401e+00   1.5413400e+01   2.5947599e+01   7.0000000e+00
   6.2377701e+00   1.5285800e+01   2.5954700e+01   8.0000000e+00
   6.1782899e+00   1.5488600e+01   2.6004000e+01   9.0000000e+00
   6.2593999e+00   1.5521700e+01   2.6038099e+01   1.0000000e+01
   6.3771501e+00   1.5465200e+01   2.5934799e+01   1.1000000e+01
   6.3264599e+00   1.5516300e+01   2.6023600e+01   1.2000000e+01
   6.3920999e+00   1.5528300e+01   2.5848301e+01   1.3000000e+01
   6.3249898e+00   1.5516700e+01   2.5890100e+01   1.4000000e+01
   6.1955700e+00   1.5567700e+01   2.5975300e+01   1.5000000e+01
   6.0981698e+00   1.5648600e+01   2.6030001e+01   1.6000000e+01
   6.3095899e+00   1.5609600e+01   2.5983700e+01   1.7000000e+01
   6.4737601e+00   1.5831700e+01   2.5940300e+01   1.8000000e+01
   6.5298100e+00   1.5773100e+01   2.5982700e+01   1.9000000e+01
   6.6071601e+00   1.5812900e+01   2.5982901e+01   2.0000000e+01
   6.5926199e+00   1.5694300e+01   2.5913799e+01   2.1000000e+01
   6.5839200e+00   1.5611300e+01   2.5971100e+01   2.2000000e+01
   6.6113801e+00   1.5509000e+01   2.5879700e+01   2.3000000e+01
   6.6904402e+00   1.5301400e+01   2.5825899e+01   2.4000000e+01
   6.7760301e+00   1.5127900e+01   2.5729000e+01   2.5000000e+01
   6.8134198e+00   1.5231300e+01   2.5595699e+01   2.6000000e+01
   6.7084298e+00   1.5500700e+01   2.5663401e+01   2.7000000e+01
   6.6327500e+00   1.5554600e+01   2.5955999e+01   2.8000000e+01
   6.6464601e+00   1.5496000e+01   2.5995100e+01   2.9000000e+01
   6.5157199e+00   1.5461300e+01   2.6052700e+01   3.0000000e+01
   6.5560498e+00   1.5483700e+01   2.6200100e+01   3.1000000e+01
   6.5705099e+00   1.5518900e+01   2.6209801e+01   3.2000000e+01
   6.5307598e+00   1.5473800e+01   2.6365200e+01   3.3000000e+01
   6.5550900e+00   1.5404100e+01   2.6179701e+01   3.4000000e+01
   6.6325302e+00   1.5394700e+01   2.6307199e+01   3.5000000e+01
   6.8030500e+00   1.5196100e+01   2.6500900e+01   3.6000000e+01
   6.9444199e+00   1.5261100e+01   2.6471901e+01   3.7000000e+01
   7.0378599e+00   1.5368300e+01   2.6533600e+01   3.8000000e+01
   7.0960898e+00   1.5448400e+01   2.6535500e+01   3.9000000e+01
   7.1660199e+00   1.5500500e+01   2.6458401e+01   4.0000000e+01
   7.2929101e+00   1.5440900e+01   2.6550301e+01   4.1000000e+01
   7.3798599e+00   1.5424600e+01   2.6549999e+01   4.2000000e+01
   7.3187399e+00   1.5358400e+01   2.6495701e+01   4.3000000e+01
   7.2048101e+00   1.5419500e+01   2.6635700e+01   4.4000000e+01
   7.1169901e+00   1.5447700e+01   2.6681000e+01   4.5000000e+01
   7.0358801e+00   1.5506400e+01   2.6677299e+01   4.6000000e+01
   6.9285102e+00   1.5412500e+01   2.6468599e+01   4.7000000e+01
   6.8280602e+00   1.5296500e+01   2.6502800e+01   4.8000000e+01
   6.7633801e+00   1.5201100e+01   2.6364799e+01   4.9000000e+01
   6.7583499e+00   1.5306000e+01   2.6406601e+01   5.0000000e+01
   6.7631202e+00   1.5429300e+01   2.6413500e+01   5.1000000e+01
   6.7559600e+00   1.5498100e+01   2.6420200e+01   5.2000000e+01
   6.7635002e+00   1.5495500e+01   2.6381100e+01   5.3000000e+01
   6.8540201e+00   1.5554400e+01   2.6340300e+01   5.4000000e+01
   6.8284502e+00   1.5478600e+01   2.6376200e+01   5.5000000e+01
   6.7752500e+00   1.5568000e+01   2.6295000e+01   5.6000000e+01
   6.7793398e+00   1.5589400e+01   2.6173201e+01   5.7000000e+01
   6.8019900e+00   1.5654900e+01   2.6270700e+01   5.8000000e+01
   6.8078098e+00   1.5747000e+01   2.6328100e+01   5.9000000e+01
   6.9402299e+00   1.5808500e+01   2.6266701e+01   6.0000000e+01
   6.9450402e+00   1.5843600e+01   2.6145000e+01   6.1000000e+01
   6.9344101e+00   1.5906300e+01   2.6233000e+01   6.2000000e+01
   6.9194002e+00   1.5999500e+01   2.6363100e+01   6.3000000e+01
   6.9526000e+00   1.6091499e+01   2.6593599e+01   6.4000000e+01
   6.8852401e+00   1.6075500e+01   2.6631701e+01   6.5000000e+01
   6.8806701e+00   1.6215300e+01   2.6635000e+01   6.6000000e+01
   6.9159298e+00   1.6256399e+01   2.6610300e+01   6.7000000e+01
   6.9831300e+00   1.6170799e+01   2.6439199e+01   6.8000000e+01
   7.0307798e+00   1.6161100e+01   2.6547701e+01   6.9000000e+01
   6.9837899e+00   1.6200199e+01   2.6665501e+01   7.0000000e+01
   7.0725098e+00   1.6196100e+01   2.6737200e+01   7.1000000e+01
   7.1126699e+00   1.6063999e+01   2.6716101e+01   7.2000000e+01
   7.1494799e+00   1.6029400e+01   2.6737801e+01   7.3000000e+01
   7.1772799e+00   1.5995600e+01   2.6854401e+01   7.4000000e+01
   7.2216601e+00   1.5926300e+01   2.6841801e+01   7.5000000e+01
   7.2226100e+00   1.5885500e+01   2.6893101e+01   7.6000000e+01
   7.2133298e+00   1.5843800e+01   2.6904699e+01   7.7000000e+01
   7.1907001e+00   1.5849200e+01   2.7002800e+01   7.8000000e+01
   7.1343198e+00   1.5884100e+01   2.6906601e+01   7.9000000e+01
   7.0532899e+00   1.5852900e+01   2.6794901e+01   8.0000000e+01
   7.0042801e+00   1.5743500e+01   2.6762899e+01   8.1000000e+01
   6.9139199e+00   1.5781000e+01   2.6774799e+01   8.2000000e+01
   6.8770900e+00   1.5888000e+01   2.6750900e+01   8.3000000e+01
   6.8737102e+00   1.5945300e+01   2.6774099e+01   8.4000000e+01
   6.9581699e+00   1.5938000e+01   2.6818600e+01   8.5000000e+01
   6.9248199e+00   1.5998500e+01   2.6766199e+01   8.6000000e+01
   6.7959800e+00   1.5984200e+01   2.6769899e+01   8.7000000e+01
   6.6860900e+00   1.5898800e+01   2.6734900e+01   8.8000000e+01
   6.6791501e+00   1.5860600e+01   2.6827299e+01   8.9000000e+01
   6.4502101e+00   1.5793600e+01   2.6830900e+01   9.0000000e+01
   6.5500998e+00   1.5838000e+01   2.6809700e+01   9.1000000e+01
   6.6291199e+00   1.5858000e+01   2.6751301e+01   9.2000000e+01
   6.6873999e+00   1.5897000e+01   2.6941799e+01   9.3000000e+01
   6.6798601e+00   1.5877800e+01   2.6913900e+01   9.4000000e+01
   6.6430302e+00   1.5957900e+01   2.6941700e+01   9.5000000e+01
   6.4929500e+00   1.6021200e+01   2.7150700e+01   9.6000000e+01
   6.4223900e+00   1.6073999e+01   2.7112600e+01   9.7000000e+01
   6.3129902e+00   1.6067499e+01   2.7088699e+01   9.8000000e+01
   6.2322602e+00   1.6031700e+01   2.6933100e+01   9.9000000e+01
   6.2171602e+00   1.6021299e+01   2.7179399e+01   1.0000000e+02
   6.1655898e+00   1.6020599e+01   2.6963800e+01   1.0100000e+02
   6.2242999e+00   1.6036900e+01   2.7062901e+01   1.0200000e+02
   6.1660800e+00   1.6025700e+01   2.7074600e+01   1.0300000e+02
   6.1651001e+00   1.6036400e+01   2.7158300e+01   1.0400000e+02
   6.1772699e+00   1.6100599e+01   2.7048599e+01   1.0500000e+02
   6.3168502e+00   1.6059299e+01   2.7188801e+01   1.0600000e+02
   6.3017402e+00   1.6029800e+01   2.7043501e+01   1.0700000e+02
   6.2362399e+00   1.6093300e+01   2.7076401e+01   1.0800000e+02
   6.2962098e+00   1.6139700e+01   2.7200701e+01   1.0900000e+02
   6.2815099e+00   1.6047701e+01   2.6930599e+01   1.1000000e+02
   6.3079400e+00   1.6209499e+01   2.6866400e+01   1.1100000e+02
   6.2976699e+00   1.6344500e+01   2.7029301e+01   1.1200000e+02
   6.2674298e+00   1.6349300e+01   2.7056601e+01   1.1300000e+02
   6.3411102e+00   1.6399599e+01   2.7001499e+01   1.1400000e+02
   6.2835002e+00   1.6346800e+01   2.6786501e+01   1.1500000e+02
   6.3542800e+00   1.6290199e+01   2.6916901e+01   1.1600000e+02
   6.3660402e+00   1.6426100e+01   2.6790100e+01   1.1700000e+02
   6.2619100e+00   1.6400101e+01   2.6700899e+01   1.1800000e+02
   6.1668200e+00   1.6339899e+01   2.6760300e+01   1.1900000e+02
   6.2020602e+00   1.6360100e+01   2.6807501e+01   1.2000000e+02
   6.1958499e+00   1.6372601e+01   2.6881300e+01   1.2100000e+02
   6.1361799e+00   1.6320999e+01   2.6875700e+01   1.2200000e+02
   6.0723400e+00   1.6233801e+01   2.6811399e+01   1.2300000e+02
   6.0045400e+00   1.6213301e+01   2.6933599e+01   1.2400000e+02
   6.0093298e+00   1.6230400e+01   2.6854500e+01   1.2500000e+02
   6.0899601e+00   1.6332399e+01   2.7082500e+01   1.2600000e+02
   6.0826302e+00   1.6413401e+01   2.7139601e+01   1.2700000e+02
   6.1671100e+00   1.6428900e+01   2.7566999e+01   1.2800000e+02
   6.1431499e+00   1.6416800e+01   2.7363800e+01   1.2900000e+02
   6.1821599e+00   1.6430099e+01   2.7168400e+01   1.3000000e+02
   6.1388602e+00   1.6490601e+01   2.7146099e+01   1.3100000e+02
   6.1217799e+00   1.6544500e+01   2.7138901e+01   1.3200000e+02
   6.1200900e+00   1.6510300e+01   2.7247200e+01   1.3300000e+02
   6.2082400e+00   1.6454100e+01   2.7365601e+01   1.3400000e+02
   6.1856399e+00   1.6492201e+01   2.7261999e+01   1.3500000e+02
   6.2226501e+00   1.6485300e+01   2.7180300e+01   1.3600000e+02
   6.2098198e+00   1.6434000e+01   2.7153999e+01   1.3700000e+02
   6.2363300e+00   1.6377300e+01   2.6893200e+01   1.3800000e+02
   6.2421398e+00   1.6381500e+01   2.6767401e+01   1.3900000e+02
   6.1224599e+00   1.6421900e+01   2.6871901e+01   1.4000000e+02
   6.0886302e+00   1.6289600e+01   2.6644800e+01   1.4100000e+02
   6.0994802e+00   1.6282900e+01   2.6731100e+01   1.4200000e+02
   6.0932102e+00   1.6324699e+01   2.6747101e+01   1.4300000e+02
   6.1426301e+00   1.6330200e+01   2.6766500e+01   1.4400000e+02
   6.2248101e+00   1.6300600e+01   2.6577600e+01   1.4500000e+02
   6.1580501e+00   1.6308300e+01   2.6589399e+01   1.4600000e+02
   6.1725898e+00   1.6300900e+01   2.6743900e+01   1.4700000e+02
   6.1671500e+00   1.6256001e+01   2.6643400e+01   1.4800000e+02
   6.1522298e+00   1.6287201e+01   2.6723301e+01   1.4900000e+02
   6.1024699e+00   1.6205700e+01   2.6671101e+01   1.5000000e+02
   6.0665102e+00   1.6176600e+01   2.6630400e+01   1.5100000e+02
   6.0657902e+00   1.6250601e+01   2.6520700e+01   1.5200000e+02
   6.0742102e+00   1.6226900e+01   2.6537001e+01   1.5300000e+02
   6.0667701e+00   1.6245001e+01   2.6577200e+01   1.5400000e+02
   6.0919900e+00   1.6221800e+01   2.6635201e+01   1.5500000e+02
   6.0928302e+00   1.6197800e+01   2.6548700e+01   1.5600000e+02
   6.1543999e+00   1.6218901e+01   2.6617201e+01   1.5700000e+02
   6.1147399e+00   1.6205799e+01   2.6723200e+01   1.5800000e+02
   6.1547399e+00   1.6194300e+01   2.6604401e+01   1.5900000e+02
   6.0800300e+00   1.6165001e+01   2.6633301e+01   1.6000000e+02
   6.0660801e+00   1.6120300e+01   2.6651699e+01   1.6100000e+02
   5.9713602e+00   1.6047501e+01   2.6724501e+01   1.6200000e+02
   5.9286599e+00   1.5988200e+01   2.6576799e+01   1.6300000e+02
   5.9129801e+00   1.6015400e+01   2.6616199e+01   1.6400000e+02
   5.8868999e+00   1.6028601e+01   2.6499100e+01   1.6500000e+02
   5.8381400e+00   1.6058599e+01   2.6507700e+01   1.6600000e+02
   5.8289499e+00   1.6066200e+01   2.6378099e+01   1.6700000e+02
   5.8135900e+00   1.6097799e+01   2.6561501e+01   1.6800000e+02
   5.7707200e+00   1.6060801e+01   2.6537701e+01   1.6900000e+02
   5.6947298e+00   1.6040199e+01   2.6374399e+01   1.7000000e+02
   5.6820102e+00   1.6004801e+01   2.6352900e+01   1.7100000e+02
   5.6137900e+00   1.6001801e+01   2.6300501e+01   1.7200000e+02
   5.6781201e+00   1.6011000e+01   2.6252501e+01   1.7300000e+02
   5.6888800e+00   1.6086300e+01   2.6330200e+01   1.7400000e+02
   5.7237902e+00   1.6116100e+01   2.6312099e+01   1.7600000e+02
   5.7360301e+00   1.6112301e+01   2.6415600e+01   1.7700000e+02
   5.8554201e+00   1.6099001e+01   2.6339899e+01   1.7800000e+02
   5.8941798e+00   1.6101999e+01   2.6346300e+01   1.7900000e+02
   5.9416199e+00   1.6185801e+01   2.6192400e+01   1.8100000e+02
   5.9352498e+00   1.6191500e+01   2.6289801e+01   1.8200000e+02
   5.9309802e+00   1.6201500e+01   2.6318199e+01   1.8300000e+02
   5.9501200e+00   1.6245501e+01   2.6197100e+01   1.8400000e+02
   5.8694301e+00   1.6237200e+01   2.6240499e+01   1.8500000e+02
   5.9013200e+00   1.6229799e+01   2.6369200e+01   1.8600000e+02
   5.9703002e+00   1.6167999e+01   2.6201799e+01   1.8700000e+02
   5.9163599e+00   1.6240200e+01   2.6314600e+01   1.8800000e+02
   5.9227400e+00   1.6250099e+01   2.6343300e+01   1.8900000e+02
   5.9042602e+00   1.6210300e+01   2.6390900e+01   1.9000000e+02
   5.8113799e+00   1.6191500e+01   2.6408100e+01   1.9100000e+02
   5.7419801e+00   1.6228901e+01   2.6361000e+01   1.9200000e+02
   5.6087899e+00   1.6202700e+01   2.6284300e+01   1.9300000e+02
   5.6821899e+00   1.6190800e+01   2.6395399e+01   1.9400000e+02
   5.6731701e+00   1.6157900e+01   2.6363001e+01   1.9500000e+02
   5.7775502e+00   1.6090099e+01   2.6307400e+01   1.9600000e+02
   5.7961302e+00   1.6085400e+01   2.6325399e+01   1.9700000e+02
   5.8280902e+00   1.6095501e+01   2.6356600e+01   1.9800000e+02
   5.8690400e+00   1.6200600e+01   2.6272400e+01   1.9900000e+02
