# Supplementary material for: Chromosome dynamics near the sol-gel phase transition dictate the timing of remote genomic interactions
Source: Nat Commun. 2019 Jun 24;10:2771. doi: 10.1038/s41467-019-10628-9 (PMC6591236; doi:10.1038/s41467-019-10628-9)
Supplement: Supplementary file 3 — Source Data [file 41467_2019_10628_MOESM3_ESM.zip › Source Data/ProcessedData/NonContractedCells/ShortTermImaging/G1G2/G2_12.dat]

   8.6985397e+00   2.1587601e+01   1.9394199e+01   2.0000000e+00
   8.6344004e+00   2.1591299e+01   1.9361401e+01   3.0000000e+00
   8.7553997e+00   2.1572100e+01   1.9385700e+01   4.0000000e+00
   8.8335104e+00   2.1659500e+01   1.9370399e+01   5.0000000e+00
   8.7791204e+00   2.1671000e+01   1.9276800e+01   6.0000000e+00
   8.8427200e+00   2.1490601e+01   1.9194300e+01   7.0000000e+00
   8.8061504e+00   2.1463800e+01   1.9158600e+01   8.0000000e+00
   8.8609600e+00   2.1342501e+01   1.9120300e+01   9.0000000e+00
   8.9098597e+00   2.1364500e+01   1.9072800e+01   1.0000000e+01
   8.9921799e+00   2.1270300e+01   1.9238001e+01   1.1000000e+01
   8.9144897e+00   2.1148399e+01   1.9189301e+01   1.2000000e+01
   8.8046703e+00   2.1234400e+01   1.9258801e+01   1.3000000e+01
   8.7519102e+00   2.1273899e+01   1.9248301e+01   1.4000000e+01
   8.7629995e+00   2.1264601e+01   1.9158100e+01   1.5000000e+01
   8.7898903e+00   2.1279800e+01   1.9097601e+01   1.6000000e+01
   8.8454905e+00   2.1250700e+01   1.9053699e+01   1.7000000e+01
   8.7697897e+00   2.1289301e+01   1.9065300e+01   1.8000000e+01
   8.7767401e+00   2.1252899e+01   1.9161200e+01   1.9000000e+01
   8.6949196e+00   2.1388300e+01   1.9121901e+01   2.0000000e+01
   8.7011499e+00   2.1410700e+01   1.8996401e+01   2.1000000e+01
   8.6919603e+00   2.1403099e+01   1.9098700e+01   2.2000000e+01
   8.7418203e+00   2.1328800e+01   1.9018900e+01   2.3000000e+01
   8.7180204e+00   2.1409700e+01   1.9180500e+01   2.4000000e+01
   8.7811298e+00   2.1388100e+01   1.9293600e+01   2.5000000e+01
   8.6985703e+00   2.1337000e+01   1.9207399e+01   2.6000000e+01
   8.7103004e+00   2.1376200e+01   1.9299400e+01   2.7000000e+01
   8.6812000e+00   2.1398001e+01   1.9209900e+01   2.8000000e+01
   8.6691303e+00   2.1332300e+01   1.9090300e+01   2.9000000e+01
   8.6616697e+00   2.1262899e+01   1.9094900e+01   3.0000000e+01
   8.6263800e+00   2.1295099e+01   1.9072599e+01   3.1000000e+01
   8.6277304e+00   2.1304001e+01   1.8974701e+01   3.2000000e+01
   8.6100702e+00   2.1312599e+01   1.8989500e+01   3.3000000e+01
   8.6576900e+00   2.1327200e+01   1.9060600e+01   3.4000000e+01
   8.5821505e+00   2.1325001e+01   1.9058300e+01   3.5000000e+01
   8.5917597e+00   2.1375799e+01   1.9108400e+01   3.6000000e+01
   8.5616999e+00   2.1375099e+01   1.9124300e+01   3.7000000e+01
   8.5624905e+00   2.1371599e+01   1.9136000e+01   3.8000000e+01
   8.5763397e+00   2.1372601e+01   1.9113800e+01   3.9000000e+01
   8.6091204e+00   2.1362301e+01   1.9038000e+01   4.0000000e+01
   8.5740900e+00   2.1416800e+01   1.9129400e+01   4.1000000e+01
   8.5810804e+00   2.1388800e+01   1.9124800e+01   4.2000000e+01
   8.6427498e+00   2.1356001e+01   1.9104200e+01   4.3000000e+01
   8.6090698e+00   2.1307699e+01   1.9192600e+01   4.4000000e+01
   8.6380100e+00   2.1356400e+01   1.9260599e+01   4.5000000e+01
   8.5833502e+00   2.1377399e+01   1.9172501e+01   4.6000000e+01
   8.5942602e+00   2.1449699e+01   1.9306801e+01   4.7000000e+01
   8.5029898e+00   2.1493401e+01   1.9257000e+01   4.8000000e+01
   8.5727901e+00   2.1483700e+01   1.9305500e+01   4.9000000e+01
   8.5536299e+00   2.1501600e+01   1.9359400e+01   5.0000000e+01
   8.5640001e+00   2.1456200e+01   1.9223400e+01   5.1000000e+01
   8.5993605e+00   2.1385900e+01   1.9364500e+01   5.2000000e+01
   8.5789499e+00   2.1368900e+01   1.9221701e+01   5.3000000e+01
   8.5498600e+00   2.1419001e+01   1.9182400e+01   5.4000000e+01
   8.5796404e+00   2.1388399e+01   1.9157700e+01   5.5000000e+01
   8.5762100e+00   2.1445601e+01   1.9157000e+01   5.6000000e+01
   8.5683699e+00   2.1453899e+01   1.9139700e+01   5.7000000e+01
   8.5342999e+00   2.1436199e+01   1.9221100e+01   5.8000000e+01
   8.5553303e+00   2.1487900e+01   1.9257500e+01   5.9000000e+01
   8.5256596e+00   2.1491301e+01   1.9124701e+01   6.0000000e+01
   8.4774199e+00   2.1522301e+01   1.9109200e+01   6.1000000e+01
   8.5361605e+00   2.1518101e+01   1.9106600e+01   6.2000000e+01
   8.4614801e+00   2.1548901e+01   1.9104799e+01   6.3000000e+01
   8.4723902e+00   2.1556999e+01   1.9118601e+01   6.4000000e+01
   8.4466105e+00   2.1583799e+01   1.9245199e+01   6.5000000e+01
   8.4694500e+00   2.1559500e+01   1.9205099e+01   6.6000000e+01
   8.4669199e+00   2.1567301e+01   1.9193701e+01   6.7000000e+01
   8.4520397e+00   2.1598200e+01   1.9125099e+01   6.8000000e+01
   8.4341898e+00   2.1600100e+01   1.9149599e+01   6.9000000e+01
   8.4653797e+00   2.1627100e+01   1.9080500e+01   7.0000000e+01
   8.4177399e+00   2.1582500e+01   1.9186100e+01   7.1000000e+01
   8.3958902e+00   2.1681000e+01   1.9125000e+01   7.2000000e+01
   8.4362602e+00   2.1672600e+01   1.9106400e+01   7.3000000e+01
   8.4544001e+00   2.1614201e+01   1.9098101e+01   7.4000000e+01
   8.4676399e+00   2.1666300e+01   1.9059799e+01   7.5000000e+01
   8.5143404e+00   2.1639000e+01   1.9182301e+01   7.6000000e+01
   8.5209904e+00   2.1756901e+01   1.9079901e+01   7.7000000e+01
   8.4694700e+00   2.1723600e+01   1.9059500e+01   7.8000000e+01
   8.5077000e+00   2.1667299e+01   1.8896200e+01   7.9000000e+01
   8.4968700e+00   2.1697300e+01   1.8998301e+01   8.0000000e+01
   8.4881201e+00   2.1622801e+01   1.9055099e+01   8.1000000e+01
   8.4827700e+00   2.1568600e+01   1.9010700e+01   8.2000000e+01
   8.4946899e+00   2.1552099e+01   1.9058701e+01   8.3000000e+01
   8.4809704e+00   2.1528900e+01   1.9045799e+01   8.4000000e+01
   8.5205402e+00   2.1598801e+01   1.9072599e+01   8.5000000e+01
   8.5097799e+00   2.1612301e+01   1.8937401e+01   8.6000000e+01
   8.4666996e+00   2.1521999e+01   1.9090700e+01   8.7000000e+01
   8.5310001e+00   2.1568199e+01   1.9064100e+01   8.8000000e+01
   8.4879704e+00   2.1673201e+01   1.9061300e+01   8.9000000e+01
   8.4850302e+00   2.1587799e+01   1.9033899e+01   9.0000000e+01
   8.5509300e+00   2.1509199e+01   1.8971800e+01   9.1000000e+01
   8.5250301e+00   2.1504000e+01   1.8891701e+01   9.2000000e+01
   8.4716902e+00   2.1556000e+01   1.8902800e+01   9.3000000e+01
   8.4994802e+00   2.1562401e+01   1.8949699e+01   9.4000000e+01
   8.5419998e+00   2.1577200e+01   1.8969500e+01   9.5000000e+01
   8.5439301e+00   2.1577400e+01   1.8965300e+01   9.6000000e+01
   8.5128298e+00   2.1625900e+01   1.8884001e+01   9.7000000e+01
   8.5314398e+00   2.1671101e+01   1.8886600e+01   9.8000000e+01
   8.5923796e+00   2.1637300e+01   1.8825100e+01   9.9000000e+01
   8.6340103e+00   2.1602699e+01   1.8967100e+01   1.0000000e+02
   8.5752697e+00   2.1553900e+01   1.8892599e+01   1.0100000e+02
   8.6524696e+00   2.1505501e+01   1.8866301e+01   1.0200000e+02
   8.6743803e+00   2.1467199e+01   1.8855000e+01   1.0300000e+02
   8.6833897e+00   2.1412300e+01   1.8733299e+01   1.0400000e+02
   8.6811800e+00   2.1450399e+01   1.8817699e+01   1.0500000e+02
   8.6954498e+00   2.1399700e+01   1.8840300e+01   1.0600000e+02
   8.7404203e+00   2.1413799e+01   1.8776100e+01   1.0700000e+02
   8.7420101e+00   2.1453600e+01   1.8889700e+01   1.0800000e+02
   8.6938696e+00   2.1532801e+01   1.8899000e+01   1.0900000e+02
   8.7150002e+00   2.1490299e+01   1.8854200e+01   1.1000000e+02
   8.7741804e+00   2.1469601e+01   1.8736799e+01   1.1100000e+02
   8.7876301e+00   2.1443100e+01   1.8791201e+01   1.1200000e+02
   8.7868996e+00   2.1440701e+01   1.8811399e+01   1.1300000e+02
   8.7776499e+00   2.1414101e+01   1.8780500e+01   1.1400000e+02
   8.8242197e+00   2.1464199e+01   1.8711901e+01   1.1500000e+02
   8.7479496e+00   2.1478500e+01   1.8811701e+01   1.1600000e+02
   8.7497797e+00   2.1391800e+01   1.8599001e+01   1.1700000e+02
   8.7988100e+00   2.1419201e+01   1.8629801e+01   1.1800000e+02
   8.7618704e+00   2.1443100e+01   1.8600800e+01   1.1900000e+02
   8.7715597e+00   2.1473101e+01   1.8487700e+01   1.2000000e+02
   8.8365602e+00   2.1450500e+01   1.8695200e+01   1.2100000e+02
   8.8470097e+00   2.1444799e+01   1.8666401e+01   1.2200000e+02
   8.8070097e+00   2.1428600e+01   1.8601801e+01   1.2300000e+02
   8.8749399e+00   2.1471300e+01   1.8731300e+01   1.2400000e+02
   8.8162003e+00   2.1452101e+01   1.8597500e+01   1.2500000e+02
   8.8693705e+00   2.1452999e+01   1.8565701e+01   1.2600000e+02
   8.8936796e+00   2.1453100e+01   1.8589701e+01   1.2700000e+02
   8.8612499e+00   2.1392700e+01   1.8591000e+01   1.2800000e+02
   8.9184904e+00   2.1411900e+01   1.8625099e+01   1.2900000e+02
   8.9109497e+00   2.1454399e+01   1.8618099e+01   1.3000000e+02
   8.9585695e+00   2.1472300e+01   1.8639400e+01   1.3100000e+02
   8.8829803e+00   2.1510900e+01   1.8682800e+01   1.3200000e+02
   8.8763504e+00   2.1517599e+01   1.8703600e+01   1.3300000e+02
   8.9123096e+00   2.1563700e+01   1.8723499e+01   1.3400000e+02
   8.9333801e+00   2.1514299e+01   1.8609301e+01   1.3500000e+02
   8.9762602e+00   2.1473900e+01   1.8647900e+01   1.3600000e+02
   8.9217596e+00   2.1450300e+01   1.8645201e+01   1.3700000e+02
   8.9390697e+00   2.1472000e+01   1.8649200e+01   1.3800000e+02
   8.9101801e+00   2.1449200e+01   1.8590900e+01   1.3900000e+02
   8.8584204e+00   2.1493900e+01   1.8580799e+01   1.4000000e+02
   8.8741503e+00   2.1522301e+01   1.8689100e+01   1.4100000e+02
   8.8952799e+00   2.1546400e+01   1.8670200e+01   1.4200000e+02
   8.8203001e+00   2.1481001e+01   1.8594801e+01   1.4300000e+02
   8.9273396e+00   2.1500299e+01   1.8617300e+01   1.4400000e+02
   8.9581099e+00   2.1524700e+01   1.8490499e+01   1.4500000e+02
   8.8705702e+00   2.1587299e+01   1.8553101e+01   1.4600000e+02
   8.8818998e+00   2.1528099e+01   1.8528900e+01   1.4700000e+02
   8.8434896e+00   2.1575001e+01   1.8524900e+01   1.4800000e+02
   8.8972197e+00   2.1558599e+01   1.8357700e+01   1.4900000e+02
   8.9132204e+00   2.1531900e+01   1.8375099e+01   1.5000000e+02
   8.9092302e+00   2.1531099e+01   1.8492399e+01   1.5100000e+02
   8.8391199e+00   2.1639299e+01   1.8600000e+01   1.5200000e+02
   8.8534403e+00   2.1494699e+01   1.8590900e+01   1.5300000e+02
   8.8284197e+00   2.1546900e+01   1.8297199e+01   1.5400000e+02
   8.8092203e+00   2.1573299e+01   1.8435801e+01   1.5500000e+02
   8.8037901e+00   2.1573200e+01   1.8518900e+01   1.5600000e+02
   8.8316803e+00   2.1477100e+01   1.8422100e+01   1.5700000e+02
   8.8427601e+00   2.1519400e+01   1.8428499e+01   1.5800000e+02
   8.7992897e+00   2.1481501e+01   1.8385099e+01   1.5900000e+02
   8.8402004e+00   2.1496300e+01   1.8503000e+01   1.6000000e+02
   8.7784796e+00   2.1532600e+01   1.8461300e+01   1.6100000e+02
   8.8159599e+00   2.1550301e+01   1.8411100e+01   1.6200000e+02
   8.8296604e+00   2.1538401e+01   1.8315001e+01   1.6300000e+02
   8.8247004e+00   2.1520500e+01   1.8408701e+01   1.6400000e+02
   8.8242903e+00   2.1557899e+01   1.8313801e+01   1.6500000e+02
   8.7933302e+00   2.1489000e+01   1.8212700e+01   1.6600000e+02
   8.8148298e+00   2.1548100e+01   1.8242001e+01   1.6700000e+02
   8.8441296e+00   2.1518499e+01   1.8249901e+01   1.6800000e+02
   8.7832804e+00   2.1509199e+01   1.8405701e+01   1.6900000e+02
   8.8035002e+00   2.1527201e+01   1.8206699e+01   1.7000000e+02
   8.8449602e+00   2.1580000e+01   1.8331301e+01   1.7100000e+02
   8.8005800e+00   2.1623301e+01   1.8322001e+01   1.7200000e+02
   8.9029503e+00   2.1640800e+01   1.8240801e+01   1.7300000e+02
   8.8426800e+00   2.1613899e+01   1.8241800e+01   1.7400000e+02
   8.8273802e+00   2.1650200e+01   1.8214100e+01   1.7500000e+02
   8.9091101e+00   2.1629101e+01   1.8238501e+01   1.7600000e+02
   8.8716898e+00   2.1674500e+01   1.8262100e+01   1.7700000e+02
   8.8983002e+00   2.1736000e+01   1.8208300e+01   1.7800000e+02
   8.9774599e+00   2.1753099e+01   1.8218700e+01   1.7900000e+02
   8.8840704e+00   2.1786800e+01   1.8292801e+01   1.8000000e+02
   8.9754896e+00   2.1782900e+01   1.8344900e+01   1.8100000e+02
   8.9722700e+00   2.1805401e+01   1.8460400e+01   1.8200000e+02
   8.9907103e+00   2.1835699e+01   1.8338400e+01   1.8300000e+02
   9.0379400e+00   2.1776699e+01   1.8307600e+01   1.8400000e+02
   9.1117096e+00   2.1786800e+01   1.8579599e+01   1.8500000e+02
   9.0900202e+00   2.1605400e+01   1.8642401e+01   1.8600000e+02
   9.1341000e+00   2.1596201e+01   1.8584600e+01   1.8700000e+02
   9.1826000e+00   2.1502199e+01   1.8633801e+01   1.8800000e+02
   9.1664400e+00   2.1483700e+01   1.8556400e+01   1.8900000e+02
   9.1821299e+00   2.1436001e+01   1.8603500e+01   1.9000000e+02
   9.2239704e+00   2.1326799e+01   1.8598200e+01   1.9100000e+02
   9.2518501e+00   2.1228701e+01   1.8630100e+01   1.9200000e+02
   9.2419205e+00   2.1120199e+01   1.8862101e+01   1.9300000e+02
   9.2928896e+00   2.1085600e+01   1.8911301e+01   1.9400000e+02
   9.3452997e+00   2.1128700e+01   1.8842800e+01   1.9500000e+02
   9.3592796e+00   2.1142401e+01   1.8835501e+01   1.9600000e+02
   9.3439598e+00   2.1031601e+01   1.8659901e+01   1.9700000e+02
   9.3326597e+00   2.0987900e+01   1.8722200e+01   1.9800000e+02
   9.3463697e+00   2.0891600e+01   1.8577900e+01   1.9900000e+02
   9.3868999e+00   2.0887699e+01   1.8634800e+01   2.0000000e+02
