# Supplementary material for: Chromosome dynamics near the sol-gel phase transition dictate the timing of remote genomic interactions
Source: Nat Commun. 2019 Jun 24;10:2771. doi: 10.1038/s41467-019-10628-9 (PMC6591236; doi:10.1038/s41467-019-10628-9)
Supplement: Supplementary file 3 — Source Data [file 41467_2019_10628_MOESM3_ESM.zip › Source Data/ProcessedData/NonContractedCells/ShortTermImaging/G1G2/G2_22.dat]

   2.7593801e+00   2.2466999e+01   1.4626500e+01   1.0000000e+00
   3.1191700e+00   2.2739799e+01   1.4384100e+01   2.0000000e+00
   3.2897201e+00   2.2829700e+01   1.4681600e+01   3.0000000e+00
   3.3171799e+00   2.2759800e+01   1.4695300e+01   4.0000000e+00
   2.9240100e+00   2.2954599e+01   1.4785600e+01   5.0000000e+00
   2.9109299e+00   2.3201000e+01   1.4925300e+01   6.0000000e+00
   2.9829900e+00   2.2939899e+01   1.4726000e+01   7.0000000e+00
   3.1300299e+00   2.2959000e+01   1.4727200e+01   8.0000000e+00
   3.0560999e+00   2.2888500e+01   1.4411800e+01   9.0000000e+00
   3.0587399e+00   2.3124701e+01   1.4508800e+01   1.0000000e+01
   3.1008899e+00   2.3468800e+01   1.4378800e+01   1.1000000e+01
   3.2029901e+00   2.3773300e+01   1.4370400e+01   1.2000000e+01
   2.8659899e+00   2.3795099e+01   1.3719400e+01   1.3000000e+01
   2.6900899e+00   2.3840000e+01   1.3551900e+01   1.4000000e+01
   2.8858900e+00   2.4085300e+01   1.3849000e+01   1.5000000e+01
   2.9608600e+00   2.4396900e+01   1.3621600e+01   1.6000000e+01
   3.0396299e+00   2.4364000e+01   1.3540600e+01   1.7000000e+01
   3.0506001e+00   2.4318501e+01   1.3184200e+01   1.8000000e+01
   2.7200000e+00   2.3913401e+01   1.2984800e+01   1.9000000e+01
   2.6041801e+00   2.3650801e+01   1.2842300e+01   2.0000000e+01
   2.5048101e+00   2.3533400e+01   1.2654300e+01   2.1000000e+01
   2.7635200e+00   2.3802999e+01   1.2403500e+01   2.2000000e+01
   2.9832799e+00   2.3784599e+01   1.2661400e+01   2.3000000e+01
   3.0441301e+00   2.3599800e+01   1.2478300e+01   2.4000000e+01
   2.9006500e+00   2.3400900e+01   1.2814100e+01   2.5000000e+01
   3.0434401e+00   2.3690001e+01   1.2933300e+01   2.6000000e+01
   3.2090900e+00   2.3586700e+01   1.3012600e+01   2.7000000e+01
   3.0561600e+00   2.3437700e+01   1.2900500e+01   2.8000000e+01
   2.9797900e+00   2.3377501e+01   1.3048700e+01   2.9000000e+01
   2.8395100e+00   2.3629900e+01   1.3124200e+01   3.0000000e+01
   2.7134099e+00   2.3481600e+01   1.2622700e+01   3.1000000e+01
   2.9456799e+00   2.3249201e+01   1.2498200e+01   3.3000000e+01
   2.9011099e+00   2.3295601e+01   1.2166500e+01   3.4000000e+01
   2.7413700e+00   2.3278200e+01   1.2345600e+01   3.5000000e+01
   2.6923001e+00   2.3089500e+01   1.2174100e+01   3.6000000e+01
   2.8260801e+00   2.3163000e+01   1.2243700e+01   3.7000000e+01
   2.8590500e+00   2.3016500e+01   1.2537300e+01   3.8000000e+01
   3.0042400e+00   2.3074900e+01   1.2022800e+01   4.0000000e+01
   2.7102201e+00   2.2882799e+01   1.2315000e+01   4.2000000e+01
   2.9032099e+00   2.2925699e+01   1.2852100e+01   4.4000000e+01
   2.9970100e+00   2.2729401e+01   1.2875000e+01   4.5000000e+01
   3.2873900e+00   2.2661100e+01   1.3253500e+01   4.6000000e+01
   3.2330101e+00   2.2805700e+01   1.3567500e+01   4.7000000e+01
   2.9502800e+00   2.2531000e+01   1.3680700e+01   4.8000000e+01
   2.7762699e+00   2.2239300e+01   1.3590600e+01   4.9000000e+01
   2.7600200e+00   2.2211000e+01   1.3659200e+01   5.0000000e+01
   2.9733400e+00   2.2112400e+01   1.4039900e+01   5.1000000e+01
   3.1114600e+00   2.2139700e+01   1.4103600e+01   5.2000000e+01
   3.2647099e+00   2.2144501e+01   1.4011300e+01   5.3000000e+01
   3.3897600e+00   2.2290600e+01   1.3868500e+01   5.4000000e+01
   3.3274601e+00   2.2037901e+01   1.4113200e+01   5.5000000e+01
   3.2758801e+00   2.2122200e+01   1.3972700e+01   5.6000000e+01
   3.2645600e+00   2.2006800e+01   1.4200200e+01   5.7000000e+01
   3.1742001e+00   2.1941601e+01   1.4039100e+01   5.8000000e+01
   3.1413400e+00   2.1610399e+01   1.4310000e+01   5.9000000e+01
   3.2850001e+00   2.1780701e+01   1.4204800e+01   6.0000000e+01
   3.2591000e+00   2.1885500e+01   1.3845900e+01   6.1000000e+01
   3.1478801e+00   2.1895399e+01   1.3802600e+01   6.2000000e+01
   2.9596701e+00   2.1789600e+01   1.3920000e+01   6.3000000e+01
   2.9805000e+00   2.1769199e+01   1.3858600e+01   6.4000000e+01
   2.8594100e+00   2.1669300e+01   1.3906900e+01   6.5000000e+01
   2.7917399e+00   2.1273199e+01   1.3922100e+01   6.6000000e+01
   2.7915201e+00   2.1347700e+01   1.4063100e+01   6.7000000e+01
   2.7251999e+00   2.1100599e+01   1.4073900e+01   6.8000000e+01
   2.7986901e+00   2.1058599e+01   1.4237900e+01   6.9000000e+01
   2.7244699e+00   2.0986099e+01   1.4305800e+01   7.0000000e+01
   2.5947900e+00   2.0829800e+01   1.4396500e+01   7.1000000e+01
   2.6344800e+00   2.0746799e+01   1.4326700e+01   7.2000000e+01
   2.7317901e+00   2.0755899e+01   1.4582700e+01   7.3000000e+01
   2.7780199e+00   2.0986099e+01   1.4476000e+01   7.4000000e+01
   2.7716401e+00   2.0941601e+01   1.4513400e+01   7.5000000e+01
   2.8467801e+00   2.0998301e+01   1.4343400e+01   7.6000000e+01
   2.8287001e+00   2.0941299e+01   1.4465500e+01   7.7000000e+01
   2.8557501e+00   2.1057699e+01   1.4589500e+01   7.8000000e+01
   2.9187400e+00   2.1304501e+01   1.4459300e+01   7.9000000e+01
   2.9493201e+00   2.1113800e+01   1.4397500e+01   8.0000000e+01
   2.9362299e+00   2.1122200e+01   1.4410800e+01   8.1000000e+01
   2.9126101e+00   2.1131701e+01   1.4409200e+01   8.2000000e+01
   2.8806300e+00   2.1002600e+01   1.4604700e+01   8.3000000e+01
   2.8498900e+00   2.0684000e+01   1.4435200e+01   8.4000000e+01
   2.9894300e+00   2.0354000e+01   1.4728600e+01   8.5000000e+01
   3.1077900e+00   2.0466801e+01   1.4711700e+01   8.6000000e+01
   3.1814201e+00   2.0213499e+01   1.4834800e+01   8.7000000e+01
   3.1485200e+00   2.0318600e+01   1.5014600e+01   8.8000000e+01
   3.2296801e+00   2.0462500e+01   1.5017400e+01   8.9000000e+01
   3.2129600e+00   2.0234900e+01   1.4901700e+01   9.0000000e+01
   2.8194499e+00   2.0140800e+01   1.4944100e+01   9.1000000e+01
   2.8660100e+00   1.9990700e+01   1.4627000e+01   9.2000000e+01
   2.9424200e+00   2.0112400e+01   1.4717000e+01   9.3000000e+01
   2.7288401e+00   2.0145599e+01   1.4770000e+01   9.4000000e+01
   2.9300699e+00   2.0194000e+01   1.4699100e+01   9.5000000e+01
   3.0425501e+00   2.0054899e+01   1.4537900e+01   9.6000000e+01
   2.9254899e+00   1.9883699e+01   1.4391400e+01   9.7000000e+01
   2.9102001e+00   1.9918400e+01   1.4393700e+01   9.8000000e+01
   2.9085801e+00   1.9760900e+01   1.4419000e+01   9.9000000e+01
   2.9132800e+00   1.9542801e+01   1.4288800e+01   1.0000000e+02
   2.7511799e+00   1.9447001e+01   1.4093900e+01   1.0100000e+02
   2.7165301e+00   1.9355101e+01   1.4341100e+01   1.0200000e+02
   2.6636400e+00   1.9562599e+01   1.4400300e+01   1.0300000e+02
   2.7222600e+00   1.9666100e+01   1.4372500e+01   1.0400000e+02
   2.5499499e+00   1.9522301e+01   1.4343600e+01   1.0500000e+02
   2.4900701e+00   1.9729799e+01   1.4412200e+01   1.0600000e+02
   2.5025799e+00   1.9507700e+01   1.4355900e+01   1.0700000e+02
   2.4991200e+00   1.9666401e+01   1.4740400e+01   1.0800000e+02
   2.3636799e+00   1.9612301e+01   1.4655600e+01   1.0900000e+02
   2.5512300e+00   1.9597000e+01   1.4799200e+01   1.1000000e+02
   2.6385300e+00   1.9522200e+01   1.4857000e+01   1.1100000e+02
   2.6311700e+00   1.9317499e+01   1.4779000e+01   1.1200000e+02
   2.7236199e+00   1.9469101e+01   1.4775500e+01   1.1300000e+02
   2.6528201e+00   1.9604000e+01   1.5030300e+01   1.1400000e+02
   2.6335001e+00   1.9650600e+01   1.4957800e+01   1.1500000e+02
   2.5239899e+00   1.9963900e+01   1.4809800e+01   1.1600000e+02
   2.4422300e+00   1.9941401e+01   1.4843100e+01   1.1700000e+02
   2.3734601e+00   1.9906200e+01   1.4732600e+01   1.1800000e+02
   2.5829999e+00   1.9839300e+01   1.4786600e+01   1.1900000e+02
   2.7550199e+00   1.9407101e+01   1.5185600e+01   1.2000000e+02
   2.7290101e+00   1.9336201e+01   1.5028900e+01   1.2100000e+02
   2.7731500e+00   1.9015100e+01   1.4996800e+01   1.2200000e+02
   2.8673401e+00   1.9296600e+01   1.4906800e+01   1.2300000e+02
   2.8477800e+00   1.9012199e+01   1.5025800e+01   1.2400000e+02
   3.0219300e+00   1.8842501e+01   1.4860700e+01   1.2500000e+02
   3.1245699e+00   1.9271700e+01   1.4811300e+01   1.2600000e+02
   2.9542501e+00   1.9032499e+01   1.4714400e+01   1.2700000e+02
   2.7513299e+00   1.9195101e+01   1.4593200e+01   1.2800000e+02
   2.9458399e+00   1.9153000e+01   1.5012200e+01   1.2900000e+02
   2.7581501e+00   1.9404100e+01   1.4724300e+01   1.3000000e+02
   2.6015999e+00   1.9332300e+01   1.4730000e+01   1.3100000e+02
   2.3931799e+00   1.9347099e+01   1.4675000e+01   1.3200000e+02
   2.4107699e+00   1.9341801e+01   1.4607800e+01   1.3300000e+02
   2.5557201e+00   1.9190800e+01   1.4756100e+01   1.3400000e+02
   2.3799500e+00   1.9149000e+01   1.4825400e+01   1.3500000e+02
   2.3589101e+00   1.9191601e+01   1.4656900e+01   1.3600000e+02
   2.3369701e+00   1.8874100e+01   1.4625700e+01   1.3700000e+02
   2.4153900e+00   1.8929300e+01   1.4356200e+01   1.3800000e+02
   2.5503500e+00   1.8777500e+01   1.4377600e+01   1.3900000e+02
   2.5473199e+00   1.8695999e+01   1.4262400e+01   1.4000000e+02
   2.4162700e+00   1.8957001e+01   1.4089400e+01   1.4100000e+02
   2.2022901e+00   1.8736099e+01   1.4289400e+01   1.4200000e+02
   2.1642900e+00   1.8875099e+01   1.4156300e+01   1.4300000e+02
   2.2053800e+00   1.8644899e+01   1.3909500e+01   1.4400000e+02
   2.3585701e+00   1.8584000e+01   1.4152500e+01   1.4500000e+02
   2.5086100e+00   1.8615499e+01   1.4034100e+01   1.4600000e+02
   2.4677100e+00   1.8577000e+01   1.4092300e+01   1.4700000e+02
   2.2143400e+00   1.8322201e+01   1.4002500e+01   1.4800000e+02
   1.9895999e+00   1.8246300e+01   1.3836700e+01   1.4900000e+02
   1.8918500e+00   1.8148500e+01   1.3694600e+01   1.5000000e+02
   2.1427600e+00   1.8243700e+01   1.3751600e+01   1.5100000e+02
   2.0598700e+00   1.8220900e+01   1.3825000e+01   1.5200000e+02
   2.0675199e+00   1.8503300e+01   1.3802700e+01   1.5300000e+02
   1.9556500e+00   1.8790100e+01   1.3663800e+01   1.5400000e+02
   2.0840199e+00   1.8612900e+01   1.3538100e+01   1.5500000e+02
   2.1615000e+00   1.8289200e+01   1.3605700e+01   1.5600000e+02
   2.3581700e+00   1.8157301e+01   1.3684600e+01   1.5700000e+02
   2.1912100e+00   1.7971201e+01   1.3565700e+01   1.5800000e+02
   2.1554899e+00   1.7825800e+01   1.3575400e+01   1.5900000e+02
   2.1893201e+00   1.8066900e+01   1.3592000e+01   1.6000000e+02
   2.4825101e+00   1.7913401e+01   1.3601700e+01   1.6100000e+02
   2.6100800e+00   1.7976400e+01   1.3545300e+01   1.6200000e+02
   2.8867400e+00   1.7819901e+01   1.3792500e+01   1.6300000e+02
   2.9093399e+00   1.7829599e+01   1.3716000e+01   1.6400000e+02
   2.9273601e+00   1.7441999e+01   1.3841700e+01   1.6500000e+02
   2.9567201e+00   1.7333700e+01   1.3693900e+01   1.6600000e+02
   2.8520501e+00   1.7323299e+01   1.3489900e+01   1.6700000e+02
   2.8388200e+00   1.7126101e+01   1.3304500e+01   1.6800000e+02
   2.6404099e+00   1.7063000e+01   1.3480000e+01   1.6900000e+02
   2.7032499e+00   1.6868401e+01   1.3345300e+01   1.7000000e+02
   2.5730700e+00   1.6848499e+01   1.3279100e+01   1.7100000e+02
   2.5348401e+00   1.7148701e+01   1.3242300e+01   1.7200000e+02
   2.8902199e+00   1.6981701e+01   1.3473000e+01   1.7300000e+02
   2.8794401e+00   1.6811501e+01   1.3378600e+01   1.7400000e+02
   2.8224599e+00   1.7062401e+01   1.3700400e+01   1.7500000e+02
   2.7028601e+00   1.7329901e+01   1.3718600e+01   1.7600000e+02
   2.8769600e+00   1.7485399e+01   1.3637200e+01   1.7700000e+02
   2.9103301e+00   1.7547701e+01   1.3574900e+01   1.7800000e+02
   2.9388001e+00   1.7527500e+01   1.3522500e+01   1.7900000e+02
   2.9529800e+00   1.7613501e+01   1.3581700e+01   1.8000000e+02
   3.0917201e+00   1.7594500e+01   1.3780400e+01   1.8100000e+02
   3.1146500e+00   1.7396500e+01   1.3643000e+01   1.8200000e+02
   3.0408900e+00   1.7558800e+01   1.3819100e+01   1.8300000e+02
   3.2281899e+00   1.7726700e+01   1.3480400e+01   1.8400000e+02
   3.2332201e+00   1.7641399e+01   1.3478900e+01   1.8500000e+02
   3.3755701e+00   1.7702499e+01   1.3599800e+01   1.8600000e+02
   3.6714599e+00   1.7405800e+01   1.3528400e+01   1.8700000e+02
   3.3352900e+00   1.7617800e+01   1.3206300e+01   1.8800000e+02
   3.3820500e+00   1.7488199e+01   1.3288700e+01   1.8900000e+02
   3.3663299e+00   1.7354500e+01   1.3210800e+01   1.9000000e+02
   3.5718801e+00   1.7369301e+01   1.3133100e+01   1.9100000e+02
   3.6611700e+00   1.7482201e+01   1.3115000e+01   1.9200000e+02
   3.6102901e+00   1.7507900e+01   1.3013700e+01   1.9300000e+02
   3.5171499e+00   1.7607401e+01   1.3168600e+01   1.9400000e+02
   3.6137500e+00   1.7500000e+01   1.3041500e+01   1.9500000e+02
   3.7210200e+00   1.7519199e+01   1.3193700e+01   1.9600000e+02
   3.7544401e+00   1.7411600e+01   1.3435500e+01   1.9700000e+02
   3.5657599e+00   1.7552099e+01   1.3550300e+01   1.9800000e+02
   3.5026200e+00   1.7800600e+01   1.3869000e+01   1.9900000e+02
