# Supplementary material for: Chromosome dynamics near the sol-gel phase transition dictate the timing of remote genomic interactions
Source: Nat Commun. 2019 Jun 24;10:2771. doi: 10.1038/s41467-019-10628-9 (PMC6591236; doi:10.1038/s41467-019-10628-9)
Supplement: Supplementary file 3 — Source Data [file 41467_2019_10628_MOESM3_ESM.zip › Source Data/ProcessedData/NonContractedCells/ShortTermImaging/G1G2/G2_24.dat]

   7.9995799e+00   9.6619301e+00   1.4159800e+01   1.0000000e+00
   8.1394997e+00   9.7393904e+00   1.4366900e+01   2.0000000e+00
   7.9152298e+00   1.0244400e+01   1.4153800e+01   3.0000000e+00
   7.8288999e+00   1.0288600e+01   1.3979700e+01   4.0000000e+00
   7.7219801e+00   1.0623000e+01   1.3582500e+01   5.0000000e+00
   7.8361502e+00   1.0589600e+01   1.3418800e+01   6.0000000e+00
   7.7276602e+00   1.0325800e+01   1.3727100e+01   7.0000000e+00
   7.6799798e+00   1.0329500e+01   1.3800200e+01   8.0000000e+00
   7.5640702e+00   1.0357300e+01   1.3514900e+01   9.0000000e+00
   7.4563198e+00   1.0550500e+01   1.3470900e+01   1.0000000e+01
   7.6233501e+00   1.0622700e+01   1.3406200e+01   1.1000000e+01
   7.6279302e+00   1.0687500e+01   1.3285500e+01   1.2000000e+01
   7.8938999e+00   1.0396500e+01   1.3231900e+01   1.3000000e+01
   7.7443500e+00   1.0390600e+01   1.3422400e+01   1.4000000e+01
   7.5742102e+00   1.0570800e+01   1.3286700e+01   1.5000000e+01
   7.4970398e+00   1.0762600e+01   1.3233500e+01   1.6000000e+01
   7.3488998e+00   1.0764300e+01   1.3361700e+01   1.7000000e+01
   7.0390601e+00   1.0602100e+01   1.3593600e+01   1.8000000e+01
   7.1905799e+00   1.0592200e+01   1.3625000e+01   1.9000000e+01
   7.2390099e+00   1.0411400e+01   1.3718000e+01   2.0000000e+01
   7.1102400e+00   1.0354700e+01   1.3871600e+01   2.1000000e+01
   7.1002498e+00   1.0233900e+01   1.4269400e+01   2.2000000e+01
   7.2486100e+00   1.0356500e+01   1.4169600e+01   2.3000000e+01
   7.0669298e+00   1.0332600e+01   1.4227300e+01   2.4000000e+01
   7.0530701e+00   1.0192400e+01   1.4096000e+01   2.5000000e+01
   6.6991801e+00   1.0252200e+01   1.4194700e+01   2.6000000e+01
   6.8754802e+00   1.0200100e+01   1.4097100e+01   2.7000000e+01
   7.1949902e+00   1.0014900e+01   1.4240100e+01   2.8000000e+01
   7.2648602e+00   1.0018500e+01   1.4367800e+01   2.9000000e+01
   7.5482302e+00   1.0168700e+01   1.4396600e+01   3.0000000e+01
   7.6167302e+00   9.9410200e+00   1.4751200e+01   3.1000000e+01
   7.5989199e+00   1.0021100e+01   1.5187800e+01   3.2000000e+01
   7.7926102e+00   9.7668505e+00   1.4992300e+01   3.3000000e+01
   7.7413101e+00   9.7598000e+00   1.5256300e+01   3.4000000e+01
   7.8443699e+00   9.8601303e+00   1.5188200e+01   3.5000000e+01
   8.1217098e+00   9.9602804e+00   1.5361500e+01   3.6000000e+01
   8.1796503e+00   9.9419699e+00   1.5402000e+01   3.7000000e+01
   8.3316002e+00   9.8190603e+00   1.5154300e+01   3.8000000e+01
   8.3931303e+00   1.0069500e+01   1.4916100e+01   3.9000000e+01
   8.4619703e+00   9.8755398e+00   1.4908600e+01   4.0000000e+01
   8.7656698e+00   9.8651304e+00   1.4795800e+01   4.1000000e+01
   8.4404697e+00   1.0061300e+01   1.5080900e+01   4.2000000e+01
   8.6849804e+00   1.0255700e+01   1.5445400e+01   4.3000000e+01
   8.8423500e+00   1.0222000e+01   1.5609500e+01   4.4000000e+01
   9.1062298e+00   1.0250100e+01   1.5695500e+01   4.5000000e+01
   9.1689796e+00   1.0152100e+01   1.5696100e+01   4.6000000e+01
   9.0209703e+00   1.0091800e+01   1.5567800e+01   4.7000000e+01
   9.0771999e+00   1.0116500e+01   1.5403200e+01   4.8000000e+01
   8.7032003e+00   1.0099100e+01   1.5435900e+01   4.9000000e+01
   8.6805696e+00   1.0082900e+01   1.5594000e+01   5.0000000e+01
   8.6130199e+00   1.0088600e+01   1.5538400e+01   5.1000000e+01
   8.4785604e+00   1.0110700e+01   1.5413300e+01   5.2000000e+01
   8.2958403e+00   1.0000700e+01   1.5637100e+01   5.3000000e+01
   8.2499504e+00   9.9547100e+00   1.5467400e+01   5.4000000e+01
   8.2128601e+00   9.8562002e+00   1.5669300e+01   5.5000000e+01
   8.2260303e+00   9.8398199e+00   1.5822800e+01   5.6000000e+01
   8.1883297e+00   9.7986498e+00   1.5805700e+01   5.7000000e+01
   8.4452105e+00   9.8856497e+00   1.5846100e+01   5.8000000e+01
   8.2933102e+00   9.8092499e+00   1.5823000e+01   5.9000000e+01
   7.9760499e+00   9.7293997e+00   1.5715500e+01   6.0000000e+01
   7.4927402e+00   9.5750504e+00   1.5557800e+01   6.1000000e+01
   7.8571301e+00   9.6174402e+00   1.5882800e+01   6.2000000e+01
   7.7814102e+00   9.5777197e+00   1.5803000e+01   6.3000000e+01
   7.7982402e+00   9.6287603e+00   1.5577200e+01   6.4000000e+01
   7.8275299e+00   9.5915804e+00   1.5874100e+01   6.5000000e+01
   7.6380100e+00   9.5037498e+00   1.5713100e+01   6.6000000e+01
   7.5168700e+00   9.4912596e+00   1.5752200e+01   6.7000000e+01
   7.7154498e+00   9.5053301e+00   1.5927900e+01   6.8000000e+01
   7.7258701e+00   9.5873804e+00   1.5637500e+01   6.9000000e+01
   8.0467100e+00   9.4763002e+00   1.5122200e+01   7.0000000e+01
   8.0036802e+00   9.5307798e+00   1.5075000e+01   7.1000000e+01
   7.9834399e+00   9.4474001e+00   1.5199100e+01   7.2000000e+01
   7.7232699e+00   9.3351698e+00   1.5111400e+01   7.3000000e+01
   7.9394498e+00   9.0969696e+00   1.5115700e+01   7.4000000e+01
   7.8301802e+00   9.1267099e+00   1.5015700e+01   7.5000000e+01
   7.7086401e+00   9.3326797e+00   1.4964300e+01   7.6000000e+01
   7.8252501e+00   9.4063196e+00   1.4937900e+01   7.7000000e+01
   7.9241600e+00   9.3465796e+00   1.4867100e+01   7.8000000e+01
   7.8048000e+00   9.3785896e+00   1.5024400e+01   7.9000000e+01
   7.6031299e+00   9.5304804e+00   1.5128600e+01   8.0000000e+01
   7.8611598e+00   9.6135397e+00   1.5321100e+01   8.1000000e+01
   7.9130001e+00   9.7464104e+00   1.5298400e+01   8.2000000e+01
   8.1198997e+00   9.7983198e+00   1.5165200e+01   8.3000000e+01
   7.9147601e+00   9.8973303e+00   1.4962200e+01   8.4000000e+01
   7.8012900e+00   9.7768202e+00   1.4607400e+01   8.5000000e+01
   7.8181801e+00   9.8325005e+00   1.4560400e+01   8.6000000e+01
   7.6228199e+00   9.9541998e+00   1.4570100e+01   8.7000000e+01
   7.6439099e+00   9.9774704e+00   1.4210700e+01   8.8000000e+01
   7.6208501e+00   9.9805202e+00   1.4484800e+01   8.9000000e+01
   7.5325799e+00   9.9351797e+00   1.4555100e+01   9.0000000e+01
   7.5870199e+00   1.0016000e+01   1.4462900e+01   9.1000000e+01
   7.1551099e+00   1.0080900e+01   1.4332100e+01   9.2000000e+01
   7.2021298e+00   1.0051500e+01   1.4113700e+01   9.3000000e+01
   7.0248499e+00   1.0270400e+01   1.4033100e+01   9.4000000e+01
   7.3103399e+00   1.0303300e+01   1.3993600e+01   9.5000000e+01
   7.4224000e+00   1.0306700e+01   1.4169900e+01   9.6000000e+01
   7.2614102e+00   1.0562900e+01   1.3910000e+01   9.7000000e+01
   7.0577898e+00   1.0754100e+01   1.3963700e+01   9.8000000e+01
   6.8859901e+00   1.0712900e+01   1.3797800e+01   9.9000000e+01
   7.0254402e+00   1.0477200e+01   1.3914700e+01   1.0000000e+02
   7.2212601e+00   1.0541200e+01   1.4330500e+01   1.0100000e+02
   7.2592402e+00   1.0603200e+01   1.4226800e+01   1.0200000e+02
   7.2421899e+00   1.0586600e+01   1.4355100e+01   1.0300000e+02
   7.4213500e+00   1.0448900e+01   1.4416200e+01   1.0400000e+02
   7.2153602e+00   1.0440300e+01   1.4710100e+01   1.0500000e+02
   7.1719799e+00   1.0450200e+01   1.4568800e+01   1.0600000e+02
   7.1581898e+00   1.0587400e+01   1.4562000e+01   1.0700000e+02
   6.9818602e+00   1.0657000e+01   1.4566200e+01   1.0800000e+02
   7.0085001e+00   1.0707400e+01   1.4542000e+01   1.0900000e+02
   6.9593201e+00   1.0738100e+01   1.4602900e+01   1.1000000e+02
   7.1122198e+00   1.0786500e+01   1.4647600e+01   1.1100000e+02
   7.1250901e+00   1.0897000e+01   1.4676500e+01   1.1200000e+02
   7.2215099e+00   1.1043000e+01   1.4620800e+01   1.1300000e+02
   7.2864799e+00   1.1191300e+01   1.4638500e+01   1.1400000e+02
   7.2270999e+00   1.1381800e+01   1.4290700e+01   1.1500000e+02
   7.2689700e+00   1.1410500e+01   1.4796000e+01   1.1600000e+02
   7.2315202e+00   1.1362200e+01   1.4793900e+01   1.1700000e+02
   7.1842299e+00   1.1403600e+01   1.5000300e+01   1.1800000e+02
   7.0994601e+00   1.1506200e+01   1.4704300e+01   1.1900000e+02
   7.1018000e+00   1.1510800e+01   1.4816200e+01   1.2000000e+02
   7.1029701e+00   1.1568300e+01   1.4719000e+01   1.2100000e+02
   7.0187898e+00   1.1558500e+01   1.4779700e+01   1.2200000e+02
   7.0742602e+00   1.1486100e+01   1.5016000e+01   1.2300000e+02
   7.0274401e+00   1.1469300e+01   1.4756000e+01   1.2400000e+02
   7.0888000e+00   1.1695000e+01   1.4662300e+01   1.2500000e+02
   7.2350001e+00   1.1935100e+01   1.4836000e+01   1.2600000e+02
   7.4987998e+00   1.1731300e+01   1.5033600e+01   1.2700000e+02
   7.2856498e+00   1.1748900e+01   1.5060200e+01   1.2800000e+02
   7.1641798e+00   1.1920700e+01   1.4822800e+01   1.2900000e+02
   7.2318501e+00   1.1871300e+01   1.5012100e+01   1.3000000e+02
   7.2060199e+00   1.1836900e+01   1.5050900e+01   1.3100000e+02
   7.0923800e+00   1.1916900e+01   1.4729400e+01   1.3200000e+02
   7.0381098e+00   1.1777400e+01   1.5149700e+01   1.3300000e+02
   6.9959798e+00   1.1740900e+01   1.5128100e+01   1.3400000e+02
   7.1008000e+00   1.1759300e+01   1.5071300e+01   1.3500000e+02
   6.9499402e+00   1.1656900e+01   1.5207300e+01   1.3600000e+02
   7.0066299e+00   1.1710200e+01   1.4969200e+01   1.3700000e+02
   7.0000901e+00   1.1562800e+01   1.5156400e+01   1.3800000e+02
   7.0337300e+00   1.1394100e+01   1.5150200e+01   1.3900000e+02
   6.9141898e+00   1.1512800e+01   1.5319800e+01   1.4000000e+02
   6.7984099e+00   1.1527500e+01   1.5370000e+01   1.4100000e+02
   7.0458798e+00   1.1618300e+01   1.5468700e+01   1.4200000e+02
   6.9604502e+00   1.1554500e+01   1.5280400e+01   1.4300000e+02
   6.9459701e+00   1.1434500e+01   1.5668400e+01   1.4400000e+02
   6.9773998e+00   1.1370700e+01   1.5707900e+01   1.4500000e+02
   6.9291801e+00   1.1429100e+01   1.5596700e+01   1.4600000e+02
   6.9903498e+00   1.1518500e+01   1.5685700e+01   1.4700000e+02
   6.8738499e+00   1.1521700e+01   1.5635700e+01   1.4800000e+02
   6.8296399e+00   1.1762800e+01   1.5750400e+01   1.4900000e+02
   6.7221198e+00   1.1692300e+01   1.5860600e+01   1.5000000e+02
   7.1117001e+00   1.1681100e+01   1.5869700e+01   1.5100000e+02
   7.0218902e+00   1.1791000e+01   1.5807900e+01   1.5200000e+02
   6.9615002e+00   1.1913000e+01   1.5788000e+01   1.5300000e+02
   6.9394302e+00   1.1923900e+01   1.5784000e+01   1.5400000e+02
   6.7960801e+00   1.1948900e+01   1.5579400e+01   1.5500000e+02
   6.9323001e+00   1.1920500e+01   1.5564900e+01   1.5600000e+02
   6.9618001e+00   1.2180600e+01   1.5496100e+01   1.5700000e+02
   7.0292902e+00   1.1972300e+01   1.5340200e+01   1.5800000e+02
   7.0651398e+00   1.2021900e+01   1.5535300e+01   1.5900000e+02
   7.1170602e+00   1.1915000e+01   1.5399300e+01   1.6000000e+02
   7.1905699e+00   1.2048700e+01   1.5463700e+01   1.6100000e+02
   7.2482901e+00   1.2171900e+01   1.5422300e+01   1.6200000e+02
   7.0053401e+00   1.2186200e+01   1.5276600e+01   1.6300000e+02
   7.2843699e+00   1.1893300e+01   1.5275300e+01   1.6400000e+02
   7.2600002e+00   1.1775800e+01   1.5287300e+01   1.6500000e+02
   7.2582202e+00   1.1901700e+01   1.5103300e+01   1.6600000e+02
   7.0485401e+00   1.1751900e+01   1.5292400e+01   1.6700000e+02
   7.1665401e+00   1.1902200e+01   1.5396900e+01   1.6800000e+02
   7.3818498e+00   1.1835500e+01   1.5140300e+01   1.6900000e+02
   7.3375902e+00   1.1752000e+01   1.5047200e+01   1.7000000e+02
   7.3680301e+00   1.1918000e+01   1.4886800e+01   1.7100000e+02
   7.2695098e+00   1.1874100e+01   1.5242600e+01   1.7200000e+02
   7.3939800e+00   1.1900600e+01   1.5274600e+01   1.7300000e+02
   7.6666799e+00   1.1703600e+01   1.5411500e+01   1.7400000e+02
   7.5230699e+00   1.1878600e+01   1.5183200e+01   1.7500000e+02
   7.4389100e+00   1.1713400e+01   1.5305400e+01   1.7600000e+02
   7.6828399e+00   1.1639400e+01   1.5111700e+01   1.7700000e+02
   7.5253801e+00   1.1752500e+01   1.5299300e+01   1.7800000e+02
   7.5415602e+00   1.1533200e+01   1.5305000e+01   1.7900000e+02
   7.6779900e+00   1.1433900e+01   1.5212600e+01   1.8000000e+02
   7.4228601e+00   1.1459000e+01   1.5177600e+01   1.8100000e+02
   7.3027000e+00   1.1599400e+01   1.5131000e+01   1.8200000e+02
   7.2445402e+00   1.1563700e+01   1.5367000e+01   1.8300000e+02
   7.1965399e+00   1.1699700e+01   1.5291300e+01   1.8400000e+02
   7.3343701e+00   1.1606700e+01   1.5452900e+01   1.8500000e+02
   7.4023600e+00   1.1618100e+01   1.5410600e+01   1.8600000e+02
   7.3533401e+00   1.1733800e+01   1.5485500e+01   1.8700000e+02
   7.3356800e+00   1.1578400e+01   1.5677200e+01   1.8800000e+02
   7.3976598e+00   1.1387700e+01   1.5932900e+01   1.8900000e+02
   7.4789100e+00   1.1269700e+01   1.5920700e+01   1.9000000e+02
   7.4287100e+00   1.1199600e+01   1.5933000e+01   1.9100000e+02
   7.3741002e+00   1.1200400e+01   1.5863200e+01   1.9200000e+02
   7.5743799e+00   1.1061000e+01   1.6005899e+01   1.9300000e+02
   7.7060499e+00   1.0968700e+01   1.5920800e+01   1.9400000e+02
   7.8154502e+00   1.0836100e+01   1.6158001e+01   1.9500000e+02
   7.4586701e+00   1.0630000e+01   1.6141500e+01   1.9600000e+02
   7.2677202e+00   1.0760300e+01   1.6075600e+01   1.9700000e+02
   7.3190398e+00   1.0684500e+01   1.5868400e+01   1.9800000e+02
   7.3645301e+00   1.0675300e+01   1.5875100e+01   1.9900000e+02
