# Supplementary material for: Chromosome dynamics near the sol-gel phase transition dictate the timing of remote genomic interactions
Source: Nat Commun. 2019 Jun 24;10:2771. doi: 10.1038/s41467-019-10628-9 (PMC6591236; doi:10.1038/s41467-019-10628-9)
Supplement: Supplementary file 3 — Source Data [file 41467_2019_10628_MOESM3_ESM.zip › Source Data/ProcessedData/NonContractedCells/ShortTermImaging/G1G2/G1_8.dat]

   7.5123601e+00   2.1723301e+01   1.9410000e+01   1.0000000e+00
   7.5051999e+00   2.1777100e+01   1.9156601e+01   2.0000000e+00
   7.5169802e+00   2.1866501e+01   1.9254601e+01   3.0000000e+00
   7.7336602e+00   2.1715000e+01   1.9132700e+01   4.0000000e+00
   7.6825299e+00   2.1731199e+01   1.9084000e+01   5.0000000e+00
   7.7265401e+00   2.1789101e+01   1.9266500e+01   6.0000000e+00
   7.6874900e+00   2.1730499e+01   1.9149700e+01   7.0000000e+00
   7.6399102e+00   2.1611401e+01   1.9314501e+01   8.0000000e+00
   7.4831500e+00   2.1704399e+01   1.9341101e+01   9.0000000e+00
   7.4404001e+00   2.1784700e+01   1.9428301e+01   1.0000000e+01
   7.4465499e+00   2.1923201e+01   1.9321501e+01   1.1000000e+01
   7.4548001e+00   2.1888599e+01   1.9241100e+01   1.2000000e+01
   7.4621701e+00   2.1944201e+01   1.9288601e+01   1.3000000e+01
   7.4513602e+00   2.1997101e+01   1.9214001e+01   1.4000000e+01
   7.5570598e+00   2.1998899e+01   1.9176901e+01   1.5000000e+01
   7.4895701e+00   2.2009399e+01   1.9128099e+01   1.6000000e+01
   7.6199899e+00   2.2073299e+01   1.9323799e+01   1.7000000e+01
   7.5508800e+00   2.2102400e+01   1.9060301e+01   1.8000000e+01
   7.5502100e+00   2.1917299e+01   1.9034901e+01   1.9000000e+01
   7.4695001e+00   2.1909201e+01   1.9085400e+01   2.0000000e+01
   7.4629402e+00   2.1797501e+01   1.9062500e+01   2.1000000e+01
   7.3998399e+00   2.1652500e+01   1.9298800e+01   2.2000000e+01
   7.4170699e+00   2.1674700e+01   1.9341600e+01   2.3000000e+01
   7.4077802e+00   2.1667601e+01   1.9363300e+01   2.4000000e+01
   7.2592902e+00   2.1691999e+01   1.9658701e+01   2.5000000e+01
   7.2251301e+00   2.1655899e+01   1.9481400e+01   2.6000000e+01
   7.1175299e+00   2.1778601e+01   1.9725800e+01   2.7000000e+01
   7.1736598e+00   2.1794001e+01   1.9639601e+01   2.8000000e+01
   7.2320700e+00   2.1877701e+01   1.9956699e+01   2.9000000e+01
   7.2389002e+00   2.1884600e+01   1.9801399e+01   3.0000000e+01
   7.3313799e+00   2.1922100e+01   1.9667700e+01   3.1000000e+01
   7.4003801e+00   2.1887501e+01   1.9565001e+01   3.2000000e+01
   7.4296899e+00   2.1878901e+01   1.9508801e+01   3.3000000e+01
   7.5636401e+00   2.1827999e+01   1.9371300e+01   3.4000000e+01
   7.4567299e+00   2.1764601e+01   1.9289301e+01   3.5000000e+01
   7.5493898e+00   2.1558901e+01   1.9116400e+01   3.6000000e+01
   7.5120502e+00   2.1548599e+01   1.9056801e+01   3.7000000e+01
   7.5054302e+00   2.1583000e+01   1.9115700e+01   3.8000000e+01
   7.4742398e+00   2.1574900e+01   1.9149401e+01   3.9000000e+01
   7.3947701e+00   2.1582199e+01   1.9094601e+01   4.0000000e+01
   7.3071499e+00   2.1575800e+01   1.9054001e+01   4.1000000e+01
   7.3813100e+00   2.1542000e+01   1.8972000e+01   4.2000000e+01
   7.3256302e+00   2.1539499e+01   1.9038200e+01   4.3000000e+01
   7.3519201e+00   2.1534700e+01   1.9027599e+01   4.4000000e+01
   7.3064799e+00   2.1613899e+01   1.8996799e+01   4.5000000e+01
   7.2727098e+00   2.1642200e+01   1.9058300e+01   4.6000000e+01
   7.3116999e+00   2.1822100e+01   1.9207300e+01   4.7000000e+01
   7.2749701e+00   2.1779301e+01   1.9305099e+01   4.8000000e+01
   7.2899699e+00   2.1819599e+01   1.9328300e+01   4.9000000e+01
   7.2699499e+00   2.1756901e+01   1.9271099e+01   5.0000000e+01
   7.2546501e+00   2.1754900e+01   1.9262100e+01   5.1000000e+01
   7.2345800e+00   2.1766199e+01   1.9296600e+01   5.2000000e+01
   7.3446798e+00   2.1765200e+01   1.9328800e+01   5.3000000e+01
   7.4144602e+00   2.1804399e+01   1.9419600e+01   5.4000000e+01
   7.4228001e+00   2.1756701e+01   1.9388100e+01   5.5000000e+01
   7.4198298e+00   2.1714500e+01   1.9428900e+01   5.6000000e+01
   7.4173799e+00   2.1679300e+01   1.9370899e+01   5.7000000e+01
   7.3099899e+00   2.1652599e+01   1.9315500e+01   5.8000000e+01
   7.3387098e+00   2.1648899e+01   1.9358200e+01   5.9000000e+01
   7.2490802e+00   2.1622700e+01   1.9323999e+01   6.0000000e+01
   7.1966200e+00   2.1696199e+01   1.9173700e+01   6.1000000e+01
   7.1315498e+00   2.1551800e+01   1.9286600e+01   6.2000000e+01
   7.0983000e+00   2.1576300e+01   1.9318600e+01   6.3000000e+01
   7.0930901e+00   2.1558701e+01   1.9306200e+01   6.4000000e+01
   7.0734401e+00   2.1657600e+01   1.9206699e+01   6.5000000e+01
   7.1374798e+00   2.1618601e+01   1.9141899e+01   6.6000000e+01
   7.2128401e+00   2.1604200e+01   1.9261801e+01   6.7000000e+01
   7.2259798e+00   2.1511700e+01   1.9198900e+01   6.8000000e+01
   7.2232699e+00   2.1524200e+01   1.9262699e+01   6.9000000e+01
   7.3308301e+00   2.1503000e+01   1.9071400e+01   7.0000000e+01
   7.3533602e+00   2.1424000e+01   1.9230900e+01   7.1000000e+01
   7.3156500e+00   2.1294399e+01   1.9293699e+01   7.2000000e+01
   7.3307900e+00   2.1247299e+01   1.9466999e+01   7.3000000e+01
   7.3659601e+00   2.1236200e+01   1.9557501e+01   7.4000000e+01
   7.3512101e+00   2.1349199e+01   1.9510500e+01   7.5000000e+01
   7.4607701e+00   2.1315599e+01   1.9636700e+01   7.6000000e+01
   7.4404898e+00   2.1247801e+01   1.9701300e+01   7.7000000e+01
   7.3898902e+00   2.1156700e+01   1.9556601e+01   7.8000000e+01
   7.4330702e+00   2.1178900e+01   1.9494900e+01   7.9000000e+01
   7.5193300e+00   2.1179800e+01   1.9445000e+01   8.0000000e+01
   7.5808902e+00   2.1201300e+01   1.9784599e+01   8.1000000e+01
   7.6806502e+00   2.1326599e+01   2.0003099e+01   8.2000000e+01
   7.7457099e+00   2.1276199e+01   1.9941601e+01   8.3000000e+01
   7.8051000e+00   2.1338301e+01   2.0127300e+01   8.4000000e+01
   7.8755798e+00   2.1261600e+01   2.0071400e+01   8.5000000e+01
   7.8530898e+00   2.1276300e+01   1.9997700e+01   8.6000000e+01
   7.8931298e+00   2.1256201e+01   2.0074600e+01   8.7000000e+01
   7.9544001e+00   2.1347000e+01   2.0189600e+01   8.8000000e+01
   7.9072499e+00   2.1240200e+01   2.0250401e+01   8.9000000e+01
   7.9617300e+00   2.1194599e+01   2.0259199e+01   9.0000000e+01
   7.8724298e+00   2.1230801e+01   2.0151899e+01   9.1000000e+01
   7.9811301e+00   2.1279499e+01   2.0177200e+01   9.2000000e+01
   8.0105896e+00   2.1359900e+01   2.0086901e+01   9.3000000e+01
   8.0123596e+00   2.1276400e+01   2.0090401e+01   9.4000000e+01
   8.0272999e+00   2.1280399e+01   1.9860300e+01   9.5000000e+01
   7.9879799e+00   2.1309601e+01   1.9908899e+01   9.6000000e+01
   7.9157801e+00   2.1246799e+01   2.0099300e+01   9.7000000e+01
   7.9065299e+00   2.1313900e+01   1.9851700e+01   9.8000000e+01
   7.9088898e+00   2.1244801e+01   1.9841200e+01   9.9000000e+01
   7.8842402e+00   2.1249300e+01   1.9881599e+01   1.0000000e+02
   7.9058599e+00   2.1243500e+01   1.9878099e+01   1.0100000e+02
   7.8915000e+00   2.1216000e+01   2.0012501e+01   1.0200000e+02
   7.8959498e+00   2.1190599e+01   1.9965599e+01   1.0300000e+02
   7.9594798e+00   2.1124399e+01   2.0136801e+01   1.0400000e+02
   7.9397502e+00   2.1206400e+01   2.0065001e+01   1.0500000e+02
   7.9537201e+00   2.1233500e+01   2.0095301e+01   1.0600000e+02
   7.8578801e+00   2.1306400e+01   2.0213600e+01   1.0700000e+02
   7.8925099e+00   2.1340099e+01   2.0257500e+01   1.0800000e+02
   7.8599000e+00   2.1378799e+01   2.0293900e+01   1.0900000e+02
   7.8881102e+00   2.1365400e+01   2.0390100e+01   1.1000000e+02
   7.8472900e+00   2.1351601e+01   2.0183201e+01   1.1100000e+02
   7.8142600e+00   2.1415400e+01   2.0252800e+01   1.1200000e+02
   7.7554102e+00   2.1525299e+01   2.0249599e+01   1.1300000e+02
   7.6495800e+00   2.1595600e+01   2.0163300e+01   1.1400000e+02
   7.5481601e+00   2.1771700e+01   2.0120001e+01   1.1500000e+02
   7.4646702e+00   2.1773701e+01   2.0052601e+01   1.1600000e+02
   7.3895602e+00   2.1750401e+01   2.0100201e+01   1.1700000e+02
   7.3826599e+00   2.1827400e+01   1.9969801e+01   1.1800000e+02
   7.4173398e+00   2.1797100e+01   1.9909300e+01   1.1900000e+02
   7.3418598e+00   2.1773701e+01   2.0132601e+01   1.2000000e+02
   7.3206201e+00   2.1757000e+01   2.0043501e+01   1.2100000e+02
   7.3627501e+00   2.1736000e+01   2.0108500e+01   1.2200000e+02
   7.4093800e+00   2.1695601e+01   2.0024099e+01   1.2300000e+02
   7.3593998e+00   2.1714300e+01   1.9843700e+01   1.2400000e+02
   7.3895502e+00   2.1673800e+01   1.9887300e+01   1.2500000e+02
   7.4009800e+00   2.1649401e+01   1.9900200e+01   1.2600000e+02
   7.4424400e+00   2.1619400e+01   1.9861799e+01   1.2700000e+02
   7.5070701e+00   2.1704599e+01   2.0060499e+01   1.2800000e+02
   7.5160999e+00   2.1787701e+01   2.0073099e+01   1.2900000e+02
   7.5793300e+00   2.1886400e+01   2.0072300e+01   1.3000000e+02
   7.5699401e+00   2.1985399e+01   2.0042400e+01   1.3100000e+02
   7.5688801e+00   2.1897100e+01   2.0047400e+01   1.3200000e+02
   7.5224700e+00   2.1882900e+01   2.0011999e+01   1.3300000e+02
   7.4503102e+00   2.1867901e+01   1.9946301e+01   1.3400000e+02
   7.4825401e+00   2.1911699e+01   1.9928801e+01   1.3500000e+02
   7.4286900e+00   2.1825600e+01   1.9796700e+01   1.3600000e+02
   7.3788600e+00   2.1852400e+01   1.9831699e+01   1.3700000e+02
   7.3921499e+00   2.1773001e+01   2.0000299e+01   1.3800000e+02
   7.3590798e+00   2.1897600e+01   1.9844700e+01   1.4000000e+02
   7.3638401e+00   2.2009800e+01   1.9932699e+01   1.4100000e+02
   7.3697300e+00   2.1978201e+01   2.0108601e+01   1.4200000e+02
   7.3929501e+00   2.2028299e+01   1.9809401e+01   1.4300000e+02
   7.4551301e+00   2.2107201e+01   1.9873699e+01   1.4400000e+02
   7.4503999e+00   2.2156099e+01   2.0093500e+01   1.4500000e+02
   7.3990102e+00   2.2116800e+01   2.0087601e+01   1.4600000e+02
   7.3853502e+00   2.2085400e+01   2.0056601e+01   1.4700000e+02
   7.3292899e+00   2.2014799e+01   1.9999001e+01   1.4800000e+02
   7.3341599e+00   2.2032600e+01   2.0099199e+01   1.4900000e+02
   7.3376098e+00   2.1943800e+01   1.9980600e+01   1.5000000e+02
   7.3519001e+00   2.1914801e+01   2.0104500e+01   1.5100000e+02
   7.2874799e+00   2.1925301e+01   2.0059500e+01   1.5200000e+02
   7.2966700e+00   2.1882401e+01   2.0189199e+01   1.5300000e+02
   7.2877102e+00   2.1907499e+01   2.0191401e+01   1.5400000e+02
   7.3005700e+00   2.1883200e+01   2.0146999e+01   1.5500000e+02
   7.3425698e+00   2.1792801e+01   2.0235001e+01   1.5600000e+02
   7.3425899e+00   2.1750500e+01   2.0052700e+01   1.5700000e+02
   7.3314900e+00   2.1760900e+01   2.0123100e+01   1.5800000e+02
   7.2957201e+00   2.1737400e+01   2.0217199e+01   1.5900000e+02
   7.2905898e+00   2.1810600e+01   2.0132799e+01   1.6000000e+02
   7.3200402e+00   2.1758900e+01   2.0003201e+01   1.6100000e+02
   7.3986702e+00   2.1710800e+01   2.0160801e+01   1.6200000e+02
   7.4851198e+00   2.1714899e+01   2.0202900e+01   1.6300000e+02
   7.4632702e+00   2.1714399e+01   2.0342699e+01   1.6400000e+02
   7.4784198e+00   2.1722200e+01   2.0225599e+01   1.6500000e+02
   7.5107698e+00   2.1670799e+01   2.0211100e+01   1.6600000e+02
   7.5538001e+00   2.1684500e+01   2.0376200e+01   1.6700000e+02
   7.6623201e+00   2.1713200e+01   2.0580099e+01   1.6800000e+02
   7.6586800e+00   2.1742001e+01   2.0677799e+01   1.6900000e+02
   7.6568499e+00   2.1762199e+01   2.0616600e+01   1.7000000e+02
   7.6935501e+00   2.1730101e+01   2.0561501e+01   1.7100000e+02
   7.7027602e+00   2.1737900e+01   2.0623800e+01   1.7200000e+02
   7.6393800e+00   2.1784800e+01   2.0596701e+01   1.7300000e+02
   7.6780500e+00   2.1729799e+01   2.0501301e+01   1.7400000e+02
   7.6391602e+00   2.1801701e+01   2.0506800e+01   1.7500000e+02
   7.6582198e+00   2.1860500e+01   2.0630501e+01   1.7600000e+02
   7.6373401e+00   2.1932301e+01   2.0697701e+01   1.7700000e+02
   7.6212001e+00   2.2008301e+01   2.0694700e+01   1.7800000e+02
   7.5972099e+00   2.2036800e+01   2.0699900e+01   1.7900000e+02
   7.5773902e+00   2.2079800e+01   2.0658400e+01   1.8000000e+02
   7.5509701e+00   2.1938499e+01   2.0585600e+01   1.8100000e+02
   7.4783902e+00   2.1843000e+01   2.0736799e+01   1.8200000e+02
   7.3814201e+00   2.1796600e+01   2.0707899e+01   1.8300000e+02
   7.3948202e+00   2.1846500e+01   2.0601500e+01   1.8400000e+02
   7.3513999e+00   2.1678499e+01   2.0591600e+01   1.8500000e+02
   7.4051399e+00   2.1690800e+01   2.0719101e+01   1.8600000e+02
   7.3887601e+00   2.1659599e+01   2.0700199e+01   1.8700000e+02
   7.3589301e+00   2.1646099e+01   2.0715099e+01   1.8800000e+02
   7.3506198e+00   2.1632601e+01   2.0674101e+01   1.8900000e+02
   7.3783998e+00   2.1556101e+01   2.0732300e+01   1.9000000e+02
   7.3787198e+00   2.1594299e+01   2.0685301e+01   1.9100000e+02
   7.3333402e+00   2.1657400e+01   2.0807800e+01   1.9200000e+02
   7.3543901e+00   2.1662701e+01   2.0750601e+01   1.9300000e+02
   7.3462000e+00   2.1651100e+01   2.0910801e+01   1.9400000e+02
   7.3067999e+00   2.1635000e+01   2.0777000e+01   1.9500000e+02
   7.2352200e+00   2.1651300e+01   2.0598700e+01   1.9600000e+02
   7.2916098e+00   2.1572800e+01   2.0610001e+01   1.9700000e+02
   7.2838898e+00   2.1531000e+01   2.0656300e+01   1.9800000e+02
   7.2863898e+00   2.1521700e+01   2.0746500e+01   1.9900000e+02
   7.2511001e+00   2.1446600e+01   2.0578600e+01   2.0000000e+02
