# Supplementary material for: Chromosome dynamics near the sol-gel phase transition dictate the timing of remote genomic interactions
Source: Nat Commun. 2019 Jun 24;10:2771. doi: 10.1038/s41467-019-10628-9 (PMC6591236; doi:10.1038/s41467-019-10628-9)
Supplement: Supplementary file 3 — Source Data [file 41467_2019_10628_MOESM3_ESM.zip › Source Data/ProcessedData/NonContractedCells/ShortTermImaging/G1G2/G1_7.dat]

   8.0546799e+00   2.4196899e+01   2.6327000e+01   1.0000000e+00
   7.7935600e+00   2.4643000e+01   2.6574301e+01   2.0000000e+00
   8.1897202e+00   2.4863701e+01   2.6372601e+01   3.0000000e+00
   8.3720703e+00   2.4807699e+01   2.6567900e+01   4.0000000e+00
   8.0955601e+00   2.4980301e+01   2.6640400e+01   5.0000000e+00
   8.3536901e+00   2.4885000e+01   2.6792700e+01   6.0000000e+00
   8.5164804e+00   2.5000000e+01   2.7042801e+01   7.0000000e+00
   8.6541100e+00   2.4841499e+01   2.6726999e+01   8.0000000e+00
   8.4511700e+00   2.4825100e+01   2.6740101e+01   9.0000000e+00
   8.4660397e+00   2.4890699e+01   2.6694000e+01   1.0000000e+01
   8.4021797e+00   2.5131500e+01   2.6670300e+01   1.1000000e+01
   8.6586199e+00   2.5121300e+01   2.6740601e+01   1.2000000e+01
   8.4521399e+00   2.5069700e+01   2.6483601e+01   1.3000000e+01
   8.5080299e+00   2.4988800e+01   2.6420799e+01   1.4000000e+01
   8.2624197e+00   2.5177299e+01   2.6623400e+01   1.5000000e+01
   8.2719402e+00   2.5450500e+01   2.6687401e+01   1.6000000e+01
   8.1596899e+00   2.5451000e+01   2.6468300e+01   1.7000000e+01
   8.1554403e+00   2.5233400e+01   2.6703501e+01   1.8000000e+01
   7.9674001e+00   2.5296301e+01   2.6719801e+01   1.9000000e+01
   8.2027798e+00   2.5538700e+01   2.6970600e+01   2.0000000e+01
   8.3303499e+00   2.5567301e+01   2.7038500e+01   2.1000000e+01
   8.1575098e+00   2.5600300e+01   2.7466400e+01   2.2000000e+01
   8.3035002e+00   2.5463600e+01   2.7127001e+01   2.3000000e+01
   8.2570400e+00   2.5446899e+01   2.7425699e+01   2.4000000e+01
   8.2946301e+00   2.5599501e+01   2.7264500e+01   2.5000000e+01
   8.7106600e+00   2.5452299e+01   2.6726999e+01   2.6000000e+01
   8.9571600e+00   2.5178400e+01   2.6976101e+01   2.7000000e+01
   8.7196503e+00   2.5457500e+01   2.7062099e+01   2.8000000e+01
   8.3867702e+00   2.5531799e+01   2.6894600e+01   2.9000000e+01
   8.3327599e+00   2.5336000e+01   2.6732000e+01   3.0000000e+01
   8.6114597e+00   2.5342699e+01   2.6679399e+01   3.1000000e+01
   8.2327299e+00   2.5267599e+01   2.6695601e+01   3.2000000e+01
   8.2234898e+00   2.5536100e+01   2.6782801e+01   3.3000000e+01
   8.3250999e+00   2.5143900e+01   2.6496099e+01   3.4000000e+01
   8.0655699e+00   2.5291300e+01   2.6462900e+01   3.5000000e+01
   7.9465299e+00   2.5394400e+01   2.6743700e+01   3.6000000e+01
   7.8531499e+00   2.5197701e+01   2.6785299e+01   3.7000000e+01
   7.7381501e+00   2.5096399e+01   2.6897600e+01   3.8000000e+01
   7.8838701e+00   2.5231701e+01   2.6728001e+01   3.9000000e+01
   7.9835200e+00   2.5267900e+01   2.7031601e+01   4.0000000e+01
   8.1375103e+00   2.5043800e+01   2.7150900e+01   4.1000000e+01
   8.1378298e+00   2.5226299e+01   2.7398100e+01   4.2000000e+01
   8.1089897e+00   2.5310600e+01   2.7280500e+01   4.3000000e+01
   8.3736000e+00   2.5334900e+01   2.7298401e+01   4.4000000e+01
   8.5664501e+00   2.5370300e+01   2.7221001e+01   4.5000000e+01
   8.4422703e+00   2.5091801e+01   2.7230900e+01   4.6000000e+01
   9.3926401e+00   2.4697599e+01   2.7334600e+01   4.7000000e+01
   9.4661102e+00   2.4580799e+01   2.7097099e+01   4.8000000e+01
   9.4753103e+00   2.4465900e+01   2.7038799e+01   4.9000000e+01
   9.4201899e+00   2.4604700e+01   2.7056999e+01   5.0000000e+01
   9.4952698e+00   2.4431101e+01   2.6903700e+01   5.1000000e+01
   9.3346996e+00   2.4438400e+01   2.6881399e+01   5.2000000e+01
   9.5080605e+00   2.4456100e+01   2.7105101e+01   5.3000000e+01
   9.4104700e+00   2.4559299e+01   2.7443800e+01   5.4000000e+01
   9.4582396e+00   2.4791700e+01   2.7810101e+01   5.5000000e+01
   9.3233204e+00   2.4769699e+01   2.7765100e+01   5.6000000e+01
   9.3083096e+00   2.4784100e+01   2.7908300e+01   5.7000000e+01
   9.1239100e+00   2.4790600e+01   2.7986099e+01   5.8000000e+01
   9.1517696e+00   2.4688601e+01   2.8073601e+01   5.9000000e+01
   9.4374504e+00   2.4729601e+01   2.8096201e+01   6.0000000e+01
   9.3093300e+00   2.4563801e+01   2.8312599e+01   6.1000000e+01
   9.3360701e+00   2.4592300e+01   2.7915800e+01   6.2000000e+01
   9.3311901e+00   2.4726601e+01   2.8145500e+01   6.3000000e+01
   9.1664600e+00   2.4620800e+01   2.8204800e+01   6.4000000e+01
   9.2014503e+00   2.4643600e+01   2.8371500e+01   6.5000000e+01
   9.2862101e+00   2.4657101e+01   2.8211500e+01   6.6000000e+01
   9.0447302e+00   2.4612499e+01   2.7958200e+01   6.7000000e+01
   9.0700998e+00   2.4681999e+01   2.7927401e+01   6.8000000e+01
   9.1222296e+00   2.4689301e+01   2.7789400e+01   6.9000000e+01
   9.1119099e+00   2.4808001e+01   2.7991100e+01   7.0000000e+01
   9.1050997e+00   2.4637600e+01   2.7881800e+01   7.1000000e+01
   9.1047697e+00   2.4727699e+01   2.7986601e+01   7.2000000e+01
   9.1667805e+00   2.4739100e+01   2.8144199e+01   7.3000000e+01
   9.3454199e+00   2.4716499e+01   2.8033199e+01   7.4000000e+01
   9.3388500e+00   2.4805401e+01   2.8014700e+01   7.5000000e+01
   9.4063196e+00   2.4842800e+01   2.7945700e+01   7.6000000e+01
   9.3816996e+00   2.4795900e+01   2.7979401e+01   7.7000000e+01
   9.1998396e+00   2.4670700e+01   2.8050900e+01   7.8000000e+01
   9.3808298e+00   2.4792000e+01   2.8008801e+01   7.9000000e+01
   9.3852396e+00   2.4568300e+01   2.7817699e+01   8.0000000e+01
   9.3761702e+00   2.4617500e+01   2.7866600e+01   8.1000000e+01
   9.3164701e+00   2.4570700e+01   2.7681601e+01   8.2000000e+01
   9.3799801e+00   2.4687500e+01   2.7678699e+01   8.3000000e+01
   9.1526003e+00   2.4702801e+01   2.7879400e+01   8.4000000e+01
   9.2475595e+00   2.4438299e+01   2.7929399e+01   8.6000000e+01
   9.1679096e+00   2.4621700e+01   2.8040701e+01   8.7000000e+01
   9.4056797e+00   2.4618601e+01   2.8017799e+01   8.8000000e+01
   9.3380299e+00   2.4638700e+01   2.7984800e+01   8.9000000e+01
   9.3780603e+00   2.4624201e+01   2.7832399e+01   9.0000000e+01
   9.4589396e+00   2.4652700e+01   2.7918699e+01   9.1000000e+01
   9.3426800e+00   2.4696100e+01   2.8050100e+01   9.2000000e+01
   9.4675198e+00   2.4727501e+01   2.8191099e+01   9.3000000e+01
   9.3464403e+00   2.4723200e+01   2.7951300e+01   9.4000000e+01
   9.5355196e+00   2.4523899e+01   2.7774200e+01   9.5000000e+01
   9.5336504e+00   2.4506800e+01   2.8312599e+01   9.6000000e+01
   9.3695297e+00   2.4515900e+01   2.8448799e+01   9.7000000e+01
   9.4276505e+00   2.4458000e+01   2.7915600e+01   9.8000000e+01
   9.3435097e+00   2.4462799e+01   2.8328600e+01   9.9000000e+01
   9.4201097e+00   2.4494600e+01   2.8097000e+01   1.0000000e+02
   9.4228497e+00   2.4589199e+01   2.8443399e+01   1.0100000e+02
   9.5471802e+00   2.4563900e+01   2.8446899e+01   1.0200000e+02
   9.5947905e+00   2.4744301e+01   2.8750200e+01   1.0300000e+02
   9.6290302e+00   2.4673800e+01   2.8709000e+01   1.0400000e+02
   9.6016703e+00   2.4707199e+01   2.8467199e+01   1.0500000e+02
   9.6833401e+00   2.4630699e+01   2.8506701e+01   1.0600000e+02
   9.5634499e+00   2.4813601e+01   2.8918400e+01   1.0700000e+02
   9.6068401e+00   2.4622200e+01   2.8846300e+01   1.0800000e+02
   9.6390200e+00   2.4759399e+01   2.9057199e+01   1.0900000e+02
   9.6969299e+00   2.4823900e+01   2.8989901e+01   1.1000000e+02
   9.7486000e+00   2.4659201e+01   2.8782400e+01   1.1100000e+02
   9.8433800e+00   2.4768700e+01   2.8706200e+01   1.1200000e+02
   9.9559603e+00   2.4710100e+01   2.8562799e+01   1.1300000e+02
   9.7598801e+00   2.4770000e+01   2.9135300e+01   1.1400000e+02
   9.7419796e+00   2.4840500e+01   2.8912100e+01   1.1500000e+02
   9.6554899e+00   2.4937201e+01   2.9190800e+01   1.1600000e+02
   9.5326004e+00   2.4996401e+01   2.9146700e+01   1.1700000e+02
   9.6330204e+00   2.4976700e+01   2.9394400e+01   1.1800000e+02
   9.7001896e+00   2.5043699e+01   2.9159401e+01   1.1900000e+02
   9.8744802e+00   2.4939899e+01   2.8695900e+01   1.2000000e+02
   1.0051500e+01   2.4660700e+01   2.8684799e+01   1.2100000e+02
   1.0008500e+01   2.4573900e+01   2.8657400e+01   1.2200000e+02
   1.0062200e+01   2.4688601e+01   2.8509100e+01   1.2300000e+02
   9.9108496e+00   2.4967600e+01   2.8797600e+01   1.2400000e+02
   1.0086700e+01   2.4772900e+01   2.8583599e+01   1.2500000e+02
   1.0048500e+01   2.4740900e+01   2.8504900e+01   1.2600000e+02
   9.8133602e+00   2.4967100e+01   2.8880600e+01   1.2700000e+02
   9.8309698e+00   2.5042801e+01   2.8770599e+01   1.2800000e+02
   9.8715200e+00   2.4973400e+01   2.8862200e+01   1.2900000e+02
   9.9925098e+00   2.5105101e+01   2.9023800e+01   1.3000000e+02
   9.9319601e+00   2.4949499e+01   2.9198601e+01   1.3100000e+02
   1.0061800e+01   2.4930599e+01   2.9227800e+01   1.3200000e+02
   1.0160600e+01   2.4919100e+01   2.8682199e+01   1.3300000e+02
   1.0068900e+01   2.4936399e+01   2.9180300e+01   1.3400000e+02
   1.0024000e+01   2.5033100e+01   2.9139999e+01   1.3500000e+02
   1.0029300e+01   2.4860300e+01   2.9112101e+01   1.3600000e+02
   1.0116300e+01   2.4896601e+01   2.9067600e+01   1.3700000e+02
   1.0021400e+01   2.4864300e+01   2.9101801e+01   1.3800000e+02
   1.0215300e+01   2.4863501e+01   2.9373600e+01   1.3900000e+02
   1.0160800e+01   2.4775101e+01   2.9283600e+01   1.4000000e+02
   1.0133300e+01   2.4805401e+01   2.9410500e+01   1.4100000e+02
   1.0210700e+01   2.4886000e+01   2.9315500e+01   1.4200000e+02
   1.0099600e+01   2.5022400e+01   2.9413500e+01   1.4300000e+02
   1.0236300e+01   2.4977501e+01   2.9521900e+01   1.4400000e+02
   1.0566200e+01   2.4904301e+01   2.9760099e+01   1.4500000e+02
   1.0461500e+01   2.4912800e+01   2.9458401e+01   1.4600000e+02
   1.0496100e+01   2.4923401e+01   2.9478201e+01   1.4700000e+02
   1.0344400e+01   2.4965401e+01   2.9424101e+01   1.4800000e+02
   1.0562700e+01   2.4958300e+01   2.9610800e+01   1.4900000e+02
   1.0407200e+01   2.4728399e+01   2.9527000e+01   1.5000000e+02
   1.0656000e+01   2.4864201e+01   2.9927000e+01   1.5100000e+02
   1.0464100e+01   2.4959700e+01   3.0074400e+01   1.5200000e+02
   1.0452400e+01   2.4898100e+01   2.9927000e+01   1.5300000e+02
   1.0339300e+01   2.5214800e+01   2.9927000e+01   1.5400000e+02
   1.0501900e+01   2.4993200e+01   2.9593700e+01   1.5500000e+02
   1.0431400e+01   2.4930401e+01   2.9665001e+01   1.5600000e+02
   1.0656000e+01   2.4886801e+01   3.0327000e+01   1.5700000e+02
   1.0836700e+01   2.4920700e+01   2.9951200e+01   1.5800000e+02
   1.0749500e+01   2.4954399e+01   2.9392401e+01   1.5900000e+02
   1.0565500e+01   2.5101700e+01   2.9527000e+01   1.6000000e+02
   1.0644700e+01   2.4886801e+01   2.9927000e+01   1.6100000e+02
   1.0520300e+01   2.4920700e+01   3.0726999e+01   1.6200000e+02
   1.0395500e+01   2.5226400e+01   2.9589899e+01   1.6300000e+02
   1.0519600e+01   2.4964199e+01   2.9712000e+01   1.6400000e+02
   1.0219400e+01   2.4955200e+01   2.9751801e+01   1.6500000e+02
   1.0352500e+01   2.4833300e+01   2.9627701e+01   1.6600000e+02
   1.0146100e+01   2.5343599e+01   2.9645500e+01   1.6700000e+02
   1.0237500e+01   2.4954599e+01   2.9527000e+01   1.6800000e+02
   1.0341600e+01   2.5055401e+01   2.9274700e+01   1.6900000e+02
   1.0255900e+01   2.5212700e+01   2.9828199e+01   1.7000000e+02
   1.0022300e+01   2.4899599e+01   2.9868900e+01   1.7100000e+02
   1.0226200e+01   2.5226101e+01   2.9927000e+01   1.7200000e+02
   1.0429800e+01   2.5056400e+01   3.0327000e+01   1.7300000e+02
   1.0401200e+01   2.5212299e+01   2.9852900e+01   1.7400000e+02
   1.0384500e+01   2.5113001e+01   2.9927000e+01   1.7500000e+02
   1.0509000e+01   2.5101700e+01   2.9927000e+01   1.7600000e+02
   1.0223100e+01   2.5380301e+01   2.9439301e+01   1.7700000e+02
   1.0278600e+01   2.5449499e+01   2.9957800e+01   1.7800000e+02
   1.0163700e+01   2.5113899e+01   3.0615200e+01   1.7900000e+02
   1.0300500e+01   2.5002001e+01   3.0305000e+01   1.8000000e+02
   1.0429800e+01   2.4931999e+01   2.9927000e+01   1.8100000e+02
   1.0463700e+01   2.5113001e+01   3.0327000e+01   1.8200000e+02
   1.0712500e+01   2.5011200e+01   2.9927000e+01   1.8300000e+02
   1.0507200e+01   2.4884899e+01   2.9906300e+01   1.8400000e+02
   1.0619300e+01   2.4875700e+01   3.0556499e+01   1.8500000e+02
   1.0576800e+01   2.5180799e+01   3.1127001e+01   1.8600000e+02
   1.0554200e+01   2.5158199e+01   3.0327000e+01   1.8700000e+02
   1.0805400e+01   2.4985800e+01   3.0228600e+01   1.8800000e+02
   1.0733100e+01   2.5072201e+01   3.0036699e+01   1.8900000e+02
   1.0859600e+01   2.5192200e+01   3.0327000e+01   1.9000000e+02
   1.0712500e+01   2.5146900e+01   3.0327000e+01   1.9100000e+02
   1.0791700e+01   2.5090401e+01   2.9927000e+01   1.9200000e+02
