# Supplementary material for: Chromosome dynamics near the sol-gel phase transition dictate the timing of remote genomic interactions
Source: Nat Commun. 2019 Jun 24;10:2771. doi: 10.1038/s41467-019-10628-9 (PMC6591236; doi:10.1038/s41467-019-10628-9)
Supplement: Supplementary file 3 — Source Data [file 41467_2019_10628_MOESM3_ESM.zip › Source Data/ProcessedData/NonContractedCells/ShortTermImaging/G1G2/G1_60.dat]

   7.8829799e+00   1.4725600e+01   2.5254400e+01   1.0000000e+00
   7.7804599e+00   1.4626500e+01   2.5203199e+01   2.0000000e+00
   7.9070401e+00   1.4822400e+01   2.5086300e+01   3.0000000e+00
   7.8401499e+00   1.5099900e+01   2.4680901e+01   4.0000000e+00
   7.8837500e+00   1.5056300e+01   2.4660200e+01   5.0000000e+00
   7.8876400e+00   1.5315000e+01   2.4435200e+01   6.0000000e+00
   8.1375599e+00   1.5272000e+01   2.4868099e+01   7.0000000e+00
   8.3115301e+00   1.5138700e+01   2.5009199e+01   8.0000000e+00
   8.3696699e+00   1.5443400e+01   2.4927401e+01   9.0000000e+00
   8.2844000e+00   1.5640800e+01   2.4954700e+01   1.0000000e+01
   8.2204800e+00   1.5820200e+01   2.5064501e+01   1.1000000e+01
   8.1154404e+00   1.6135900e+01   2.5006901e+01   1.2000000e+01
   8.2540903e+00   1.6219500e+01   2.5136801e+01   1.3000000e+01
   8.3462000e+00   1.6478001e+01   2.5259701e+01   1.4000000e+01
   8.3049603e+00   1.6639900e+01   2.5413799e+01   1.5000000e+01
   8.2957697e+00   1.6632000e+01   2.5353701e+01   1.6000000e+01
   8.2091198e+00   1.6608400e+01   2.5164101e+01   1.7000000e+01
   8.2411499e+00   1.6531700e+01   2.4920700e+01   1.9000000e+01
   8.2375002e+00   1.6607401e+01   2.4898701e+01   2.1000000e+01
   8.2026701e+00   1.6528900e+01   2.4817699e+01   2.2000000e+01
   8.2138100e+00   1.6535601e+01   2.4783701e+01   2.3000000e+01
   8.2108402e+00   1.6421600e+01   2.4677099e+01   2.4000000e+01
   8.1497898e+00   1.6420401e+01   2.4672701e+01   2.5000000e+01
   8.2240801e+00   1.6538799e+01   2.4604601e+01   2.6000000e+01
   8.2598801e+00   1.6686701e+01   2.4633600e+01   2.7000000e+01
   8.2553101e+00   1.6788601e+01   2.4613701e+01   2.9000000e+01
   8.1974697e+00   1.6673901e+01   2.4640499e+01   3.0000000e+01
   8.1214705e+00   1.6431101e+01   2.4455000e+01   3.1000000e+01
   8.0601902e+00   1.6681801e+01   2.4776600e+01   3.2000000e+01
   7.8875399e+00   1.6750000e+01   2.4174101e+01   3.3000000e+01
   7.7753401e+00   1.6518101e+01   2.4115000e+01   3.4000000e+01
   7.8537402e+00   1.6353001e+01   2.4134199e+01   3.5000000e+01
   7.8929100e+00   1.6257799e+01   2.4154301e+01   3.6000000e+01
   7.9237599e+00   1.5963100e+01   2.4206800e+01   3.7000000e+01
   7.8821902e+00   1.5907200e+01   2.4262400e+01   3.8000000e+01
   7.9295001e+00   1.5929400e+01   2.4285299e+01   3.9000000e+01
   7.9006701e+00   1.5852400e+01   2.4499599e+01   4.0000000e+01
   7.8120599e+00   1.6012100e+01   2.4937700e+01   4.1000000e+01
   7.7358098e+00   1.5994000e+01   2.4765600e+01   4.2000000e+01
   7.8596401e+00   1.5901200e+01   2.5026400e+01   4.3000000e+01
   7.7753401e+00   1.6068701e+01   2.5315001e+01   4.5000000e+01
   7.9683900e+00   1.6059099e+01   2.5192699e+01   4.7000000e+01
   7.9275398e+00   1.5927800e+01   2.5314301e+01   4.9000000e+01
   7.9357901e+00   1.5952700e+01   2.5398701e+01   5.0000000e+01
   7.8865499e+00   1.6038000e+01   2.5383301e+01   5.1000000e+01
   7.8916702e+00   1.6083300e+01   2.5390100e+01   5.2000000e+01
   7.7915001e+00   1.6173500e+01   2.5394600e+01   5.3000000e+01
   7.8777900e+00   1.6133200e+01   2.5362600e+01   5.4000000e+01
   7.8482499e+00   1.6043800e+01   2.5731400e+01   5.6000000e+01
   7.8528600e+00   1.6088499e+01   2.5747601e+01   5.9000000e+01
   7.8421402e+00   1.6086399e+01   2.5756001e+01   6.2000000e+01
   7.8497801e+00   1.6047001e+01   2.5709400e+01   6.3000000e+01
   7.8362498e+00   1.6032801e+01   2.5852800e+01   6.5000000e+01
   7.8254399e+00   1.6049900e+01   2.5740101e+01   6.7000000e+01
   7.9003000e+00   1.6023800e+01   2.5832701e+01   6.8000000e+01
   7.8418198e+00   1.6057800e+01   2.5855600e+01   6.9000000e+01
   7.8098102e+00   1.6236200e+01   2.5837500e+01   7.0000000e+01
   7.8756399e+00   1.6291901e+01   2.5900400e+01   7.1000000e+01
   7.9511199e+00   1.6354099e+01   2.5953699e+01   7.2000000e+01
   7.9233699e+00   1.6487499e+01   2.5966999e+01   7.3000000e+01
   7.9664202e+00   1.6596399e+01   2.5814800e+01   7.4000000e+01
   7.9125099e+00   1.6730900e+01   2.5931700e+01   7.5000000e+01
   7.9084501e+00   1.6894501e+01   2.5886299e+01   7.6000000e+01
   7.9050798e+00   1.7084200e+01   2.5911800e+01   7.7000000e+01
   7.9110799e+00   1.7319901e+01   2.5941500e+01   7.8000000e+01
   7.8703098e+00   1.7437901e+01   2.6094500e+01   7.9000000e+01
   7.8603301e+00   1.7490101e+01   2.6046801e+01   8.0000000e+01
   7.8355298e+00   1.7504700e+01   2.6027000e+01   8.1000000e+01
   7.8709402e+00   1.7494400e+01   2.5910900e+01   8.2000000e+01
   7.8452301e+00   1.7453300e+01   2.5837299e+01   8.3000000e+01
   7.8790798e+00   1.7452999e+01   2.5822500e+01   8.4000000e+01
   7.8604102e+00   1.7377899e+01   2.5737000e+01   8.5000000e+01
   7.9129500e+00   1.7351299e+01   2.5745701e+01   8.6000000e+01
   7.8704500e+00   1.7242701e+01   2.5726200e+01   8.7000000e+01
   7.8765402e+00   1.7255199e+01   2.5638500e+01   8.8000000e+01
   7.8873401e+00   1.7275000e+01   2.5572100e+01   8.9000000e+01
   7.9407701e+00   1.7237600e+01   2.5595400e+01   9.0000000e+01
   7.9836102e+00   1.7200100e+01   2.5717501e+01   9.1000000e+01
   7.9295902e+00   1.7239201e+01   2.5719801e+01   9.2000000e+01
   7.9271302e+00   1.7105600e+01   2.5815300e+01   9.3000000e+01
   7.9105201e+00   1.7062000e+01   2.5636101e+01   9.4000000e+01
   7.8558102e+00   1.7044300e+01   2.5683500e+01   9.5000000e+01
   7.8863702e+00   1.6901199e+01   2.5582899e+01   9.6000000e+01
   7.8492398e+00   1.6897600e+01   2.5611700e+01   9.7000000e+01
   7.7923899e+00   1.6899500e+01   2.5442699e+01   9.8000000e+01
   7.8283100e+00   1.6897600e+01   2.5643801e+01   9.9000000e+01
   7.8385701e+00   1.6895100e+01   2.5443300e+01   1.0000000e+02
   7.7991099e+00   1.6954000e+01   2.5298201e+01   1.0100000e+02
   7.7460799e+00   1.6988199e+01   2.5467100e+01   1.0200000e+02
   7.7006202e+00   1.7018900e+01   2.5377399e+01   1.0300000e+02
   7.7662802e+00   1.6897699e+01   2.5587500e+01   1.0400000e+02
   7.7733102e+00   1.6807301e+01   2.5561001e+01   1.0500000e+02
   7.7752299e+00   1.6699900e+01   2.5466999e+01   1.0600000e+02
   7.7987299e+00   1.6677401e+01   2.5574900e+01   1.0700000e+02
   7.7924600e+00   1.6566500e+01   2.5643700e+01   1.0800000e+02
   7.7547998e+00   1.6491699e+01   2.5745001e+01   1.0900000e+02
   7.7790699e+00   1.6441999e+01   2.5701900e+01   1.1000000e+02
   7.7411399e+00   1.6438299e+01   2.5886101e+01   1.1100000e+02
   7.7133598e+00   1.6490101e+01   2.5675800e+01   1.1200000e+02
   7.7427001e+00   1.6549601e+01   2.5635000e+01   1.1300000e+02
   7.7469501e+00   1.6498899e+01   2.5952801e+01   1.1400000e+02
   7.7999401e+00   1.6480801e+01   2.5771000e+01   1.1500000e+02
   7.8565602e+00   1.6477501e+01   2.5688200e+01   1.1600000e+02
   7.8899798e+00   1.6448299e+01   2.5705900e+01   1.1700000e+02
   7.8508501e+00   1.6453600e+01   2.5807400e+01   1.1800000e+02
   7.8350601e+00   1.6351200e+01   2.5724199e+01   1.1900000e+02
   7.8705502e+00   1.6412800e+01   2.5494699e+01   1.2000000e+02
   7.7545800e+00   1.6394199e+01   2.5622299e+01   1.2100000e+02
   7.8097000e+00   1.6352400e+01   2.5818600e+01   1.2200000e+02
   7.7788901e+00   1.6412701e+01   2.5511499e+01   1.2300000e+02
   7.8160000e+00   1.6204000e+01   2.5337099e+01   1.2400000e+02
   7.8389702e+00   1.6260500e+01   2.5711000e+01   1.2500000e+02
   7.8278098e+00   1.6201599e+01   2.5433599e+01   1.2600000e+02
   7.7808700e+00   1.6159599e+01   2.5483400e+01   1.2700000e+02
   7.8325601e+00   1.6022600e+01   2.5626900e+01   1.2800000e+02
   7.7926798e+00   1.6075199e+01   2.5299700e+01   1.2900000e+02
   7.7286801e+00   1.6103600e+01   2.5278799e+01   1.3000000e+02
   7.7370100e+00   1.6032400e+01   2.5503300e+01   1.3100000e+02
   7.6568499e+00   1.6104000e+01   2.5484400e+01   1.3200000e+02
   7.7243600e+00   1.6152201e+01   2.5332199e+01   1.3300000e+02
   7.7266998e+00   1.6220301e+01   2.5377701e+01   1.3400000e+02
   7.7019300e+00   1.6346701e+01   2.5563101e+01   1.3500000e+02
   7.7546701e+00   1.6369301e+01   2.5525200e+01   1.3700000e+02
   7.7563601e+00   1.6435400e+01   2.5558001e+01   1.3800000e+02
   7.7608399e+00   1.6408800e+01   2.5525000e+01   1.3900000e+02
   7.7500801e+00   1.6412500e+01   2.5416401e+01   1.4000000e+02
   7.7432799e+00   1.6395700e+01   2.5495199e+01   1.4100000e+02
   7.7743602e+00   1.6399700e+01   2.5604601e+01   1.4200000e+02
   7.8139300e+00   1.6320400e+01   2.5699900e+01   1.4300000e+02
   7.7766299e+00   1.6274300e+01   2.5750500e+01   1.4400000e+02
   7.7315798e+00   1.6218399e+01   2.5628901e+01   1.4500000e+02
   7.8330598e+00   1.6252399e+01   2.5425699e+01   1.4600000e+02
   7.8266401e+00   1.6339500e+01   2.5767700e+01   1.4700000e+02
   7.8186402e+00   1.6340300e+01   2.5776800e+01   1.4800000e+02
   7.8219500e+00   1.6345400e+01   2.5626900e+01   1.4900000e+02
   7.8916702e+00   1.6409100e+01   2.5683901e+01   1.5000000e+02
   7.8503098e+00   1.6497200e+01   2.5635401e+01   1.5100000e+02
   7.8298302e+00   1.6594900e+01   2.5584801e+01   1.5200000e+02
   7.8505602e+00   1.6640200e+01   2.5610901e+01   1.5300000e+02
   7.8131800e+00   1.6696699e+01   2.5362301e+01   1.5400000e+02
   7.8277302e+00   1.6668400e+01   2.5567499e+01   1.5500000e+02
   7.8987498e+00   1.6731800e+01   2.5526899e+01   1.5600000e+02
   7.8530898e+00   1.6738300e+01   2.5724100e+01   1.5700000e+02
   7.8403301e+00   1.6635900e+01   2.5637300e+01   1.5800000e+02
   7.8398499e+00   1.6511101e+01   2.5567200e+01   1.5900000e+02
   7.7984600e+00   1.6463900e+01   2.5605400e+01   1.6000000e+02
   7.7951002e+00   1.6490900e+01   2.5403999e+01   1.6100000e+02
   7.8186402e+00   1.6461000e+01   2.5571800e+01   1.6200000e+02
   7.8509798e+00   1.6439199e+01   2.5611200e+01   1.6300000e+02
   7.7747202e+00   1.6452400e+01   2.5644600e+01   1.6400000e+02
   7.8572898e+00   1.6323799e+01   2.5737700e+01   1.6500000e+02
   7.8284202e+00   1.6267700e+01   2.5595301e+01   1.6600000e+02
   7.8112998e+00   1.6170799e+01   2.5505100e+01   1.6700000e+02
   7.8310199e+00   1.6078600e+01   2.5630400e+01   1.6800000e+02
   7.8407302e+00   1.6098600e+01   2.5819500e+01   1.6900000e+02
   7.8452501e+00   1.6129601e+01   2.5582899e+01   1.7000000e+02
   7.9020000e+00   1.6025000e+01   2.5749701e+01   1.7100000e+02
   7.8798299e+00   1.5956400e+01   2.5707399e+01   1.7200000e+02
   7.8395400e+00   1.5892300e+01   2.5672701e+01   1.7300000e+02
   7.8315301e+00   1.5922000e+01   2.5646700e+01   1.7400000e+02
   7.7811198e+00   1.5879500e+01   2.5481899e+01   1.7500000e+02
   7.8516102e+00   1.5955400e+01   2.5638700e+01   1.7600000e+02
   7.7999201e+00   1.5939600e+01   2.5559401e+01   1.7700000e+02
   7.7931499e+00   1.5866400e+01   2.5713900e+01   1.7800000e+02
   7.7785401e+00   1.5850800e+01   2.5353399e+01   1.7900000e+02
   7.7614002e+00   1.5901700e+01   2.5315701e+01   1.8100000e+02
   7.7765198e+00   1.5872000e+01   2.5589800e+01   1.8200000e+02
   7.8134499e+00   1.5908500e+01   2.5333099e+01   1.8300000e+02
   7.8332801e+00   1.5930500e+01   2.5255600e+01   1.8400000e+02
   7.8299799e+00   1.5936800e+01   2.5381201e+01   1.8500000e+02
   7.8395100e+00   1.5923100e+01   2.5604700e+01   1.8600000e+02
   7.8237600e+00   1.5874000e+01   2.5372700e+01   1.8700000e+02
   7.8010998e+00   1.5825800e+01   2.5267900e+01   1.8800000e+02
