# Supplementary material for: Chromosome dynamics near the sol-gel phase transition dictate the timing of remote genomic interactions
Source: Nat Commun. 2019 Jun 24;10:2771. doi: 10.1038/s41467-019-10628-9 (PMC6591236; doi:10.1038/s41467-019-10628-9)
Supplement: Supplementary file 3 — Source Data [file 41467_2019_10628_MOESM3_ESM.zip › Source Data/ProcessedData/NonContractedCells/ShortTermImaging/G1G2/G1_6.dat]

   4.9952898e+00   1.9639500e+01   1.6313999e+01   1.0000000e+00
   5.1671700e+00   2.1442600e+01   1.6857800e+01   2.0000000e+00
   5.3759699e+00   2.1585300e+01   1.6306200e+01   3.0000000e+00
   5.7764301e+00   2.1547501e+01   1.5526600e+01   4.0000000e+00
   5.7489100e+00   2.1455200e+01   1.5625700e+01   5.0000000e+00
   5.5226698e+00   2.1867001e+01   1.6214199e+01   6.0000000e+00
   5.9066601e+00   2.1794500e+01   1.6290800e+01   7.0000000e+00
   5.6712899e+00   2.1702900e+01   1.6191500e+01   8.0000000e+00
   5.4365301e+00   2.1876699e+01   1.6532200e+01   9.0000000e+00
   5.4877300e+00   2.1723600e+01   1.6352699e+01   1.0000000e+01
   5.0986600e+00   2.1776800e+01   1.6311001e+01   1.1000000e+01
   5.0007801e+00   2.1959400e+01   1.6449699e+01   1.2000000e+01
   5.2518401e+00   2.1980700e+01   1.6545000e+01   1.3000000e+01
   5.5200400e+00   2.1812000e+01   1.5943700e+01   1.4000000e+01
   5.5054202e+00   2.1773399e+01   1.6640600e+01   1.5000000e+01
   5.8851399e+00   2.1939699e+01   1.5990400e+01   1.6000000e+01
   5.9098101e+00   2.1907700e+01   1.5861500e+01   1.7000000e+01
   6.1225700e+00   2.1903999e+01   1.5286300e+01   1.8000000e+01
   6.0156798e+00   2.2023500e+01   1.5956900e+01   1.9000000e+01
   5.6071801e+00   2.1958401e+01   1.6112200e+01   2.0000000e+01
   5.8344698e+00   2.1712400e+01   1.5774800e+01   2.1000000e+01
   6.1675000e+00   2.1745300e+01   1.5486000e+01   2.2000000e+01
   5.8080702e+00   2.2025101e+01   1.6302700e+01   2.3000000e+01
   5.2983298e+00   2.1812901e+01   1.6287600e+01   2.4000000e+01
   5.2000999e+00   2.1873899e+01   1.6499201e+01   2.5000000e+01
   5.1451602e+00   2.2028999e+01   1.6516701e+01   2.6000000e+01
   5.1173902e+00   2.2084999e+01   1.6387899e+01   2.7000000e+01
   4.8746700e+00   2.1799000e+01   1.6317301e+01   2.8000000e+01
   4.9762502e+00   2.1834200e+01   1.6310600e+01   2.9000000e+01
   5.0150199e+00   2.1681299e+01   1.6082500e+01   3.0000000e+01
   4.7252002e+00   2.1568600e+01   1.7045799e+01   3.1000000e+01
   4.4973602e+00   2.1302000e+01   1.7617300e+01   3.2000000e+01
   4.2723198e+00   2.1167500e+01   1.7927900e+01   3.4000000e+01
   4.6530399e+00   2.1301701e+01   1.8721201e+01   3.5000000e+01
   4.4734201e+00   2.1294800e+01   1.8962500e+01   3.6000000e+01
   4.4380898e+00   2.1336800e+01   1.8608801e+01   3.7000000e+01
   4.4171600e+00   2.1211399e+01   1.8577600e+01   3.8000000e+01
   4.4095602e+00   2.1139099e+01   1.8400499e+01   3.9000000e+01
   4.2666001e+00   2.1158600e+01   1.8230600e+01   4.0000000e+01
   4.2329602e+00   2.1048901e+01   1.8337299e+01   4.1000000e+01
   4.2268200e+00   2.1220800e+01   1.8664101e+01   4.2000000e+01
   4.4201298e+00   2.1354000e+01   1.8661200e+01   4.3000000e+01
   4.2047801e+00   2.1170500e+01   1.8379299e+01   4.4000000e+01
   4.1957898e+00   2.1216000e+01   1.8259001e+01   4.5000000e+01
   3.9579401e+00   2.1155600e+01   1.7869801e+01   4.6000000e+01
   4.1993399e+00   2.1047199e+01   1.8048901e+01   4.7000000e+01
   4.3155799e+00   2.1364901e+01   1.8191700e+01   4.8000000e+01
   4.1115799e+00   2.1251900e+01   1.8657301e+01   4.9000000e+01
   4.2241902e+00   2.1273899e+01   1.8625601e+01   5.0000000e+01
   4.2124600e+00   2.1164200e+01   1.8855801e+01   5.1000000e+01
   4.1241598e+00   2.1153400e+01   1.8912800e+01   5.2000000e+01
   4.0974102e+00   2.1115101e+01   1.9001499e+01   5.3000000e+01
   4.1494398e+00   2.1160299e+01   1.8477501e+01   5.4000000e+01
   4.0940099e+00   2.1179701e+01   1.8610701e+01   5.5000000e+01
   4.1891599e+00   2.1239799e+01   1.8573799e+01   5.6000000e+01
   4.2266698e+00   2.1340900e+01   1.8396200e+01   5.7000000e+01
   4.1110802e+00   2.1418301e+01   1.8510201e+01   5.8000000e+01
   4.0998402e+00   2.1227600e+01   1.8263000e+01   5.9000000e+01
   4.1291499e+00   2.1214199e+01   1.7933100e+01   6.0000000e+01
   4.0085201e+00   2.1236200e+01   1.8015900e+01   6.1000000e+01
   3.9151499e+00   2.1067600e+01   1.7447399e+01   6.2000000e+01
   3.9073801e+00   2.1061100e+01   1.7629299e+01   6.3000000e+01
   4.0596399e+00   2.1322100e+01   1.7385201e+01   6.4000000e+01
   4.2319798e+00   2.1539301e+01   1.7652399e+01   6.5000000e+01
   4.2292900e+00   2.1663401e+01   1.7812901e+01   6.6000000e+01
   4.3167701e+00   2.1791800e+01   1.7942301e+01   6.7000000e+01
   4.3869901e+00   2.1809799e+01   1.8242100e+01   6.8000000e+01
   4.5974598e+00   2.2077801e+01   1.8057199e+01   6.9000000e+01
   4.7256999e+00   2.2214300e+01   1.8712500e+01   7.0000000e+01
   5.0255899e+00   2.2264799e+01   1.8298300e+01   7.1000000e+01
   4.8495598e+00   2.2184000e+01   1.8245501e+01   7.2000000e+01
   4.7317200e+00   2.2196301e+01   1.8053200e+01   7.3000000e+01
   4.9138398e+00   2.2384800e+01   1.7675301e+01   7.4000000e+01
   4.6325402e+00   2.2277399e+01   1.8356100e+01   7.5000000e+01
   4.4904499e+00   2.2093100e+01   1.8262199e+01   7.6000000e+01
   4.4607000e+00   2.2211800e+01   1.7876301e+01   7.7000000e+01
   4.6469898e+00   2.2221901e+01   1.7824200e+01   7.8000000e+01
   4.6724100e+00   2.2034500e+01   1.7687300e+01   7.9000000e+01
   4.4196701e+00   2.2000999e+01   1.8070900e+01   8.0000000e+01
   4.3042402e+00   2.1812599e+01   1.7841900e+01   8.1000000e+01
   4.3489799e+00   2.1827600e+01   1.7916401e+01   8.2000000e+01
   4.4595499e+00   2.1964899e+01   1.8227600e+01   8.3000000e+01
   4.6666398e+00   2.2015800e+01   1.7903000e+01   8.4000000e+01
   4.7688999e+00   2.2210600e+01   1.7936501e+01   8.5000000e+01
   4.6948600e+00   2.2128901e+01   1.7868401e+01   8.6000000e+01
   4.7516198e+00   2.2088699e+01   1.7528400e+01   8.7000000e+01
   4.6424899e+00   2.2026300e+01   1.7470900e+01   8.8000000e+01
   4.7281399e+00   2.2054899e+01   1.7731800e+01   8.9000000e+01
   4.4856601e+00   2.2074600e+01   1.7830500e+01   9.0000000e+01
   4.5705299e+00   2.2018999e+01   1.8263700e+01   9.1000000e+01
   4.7394600e+00   2.2123400e+01   1.7518400e+01   9.2000000e+01
   4.4991298e+00   2.1974501e+01   1.7261700e+01   9.3000000e+01
   4.6489100e+00   2.2060101e+01   1.7549200e+01   9.4000000e+01
   4.6119399e+00   2.2196301e+01   1.7481001e+01   9.5000000e+01
   4.6884298e+00   2.2240499e+01   1.7539301e+01   9.6000000e+01
   4.4959898e+00   2.2084400e+01   1.7171400e+01   9.7000000e+01
   4.4652901e+00   2.2056601e+01   1.7562700e+01   9.8000000e+01
   4.5315199e+00   2.2032900e+01   1.7516701e+01   9.9000000e+01
   4.4893498e+00   2.1858000e+01   1.7624001e+01   1.0000000e+02
   4.4964900e+00   2.1708900e+01   1.7781900e+01   1.0200000e+02
   4.4348001e+00   2.1686600e+01   1.7826700e+01   1.0300000e+02
   4.3541198e+00   2.1628099e+01   1.7944799e+01   1.0400000e+02
   4.3573899e+00   2.1717501e+01   1.8138300e+01   1.0500000e+02
   4.2866602e+00   2.1707500e+01   1.7975901e+01   1.0600000e+02
   4.4253802e+00   2.1764200e+01   1.7875200e+01   1.0700000e+02
   4.3798299e+00   2.1745800e+01   1.7785400e+01   1.0800000e+02
   4.3308601e+00   2.1690201e+01   1.7940201e+01   1.0900000e+02
   4.3313799e+00   2.1633699e+01   1.8335501e+01   1.1000000e+02
   4.3864698e+00   2.1458599e+01   1.8193399e+01   1.1100000e+02
   4.4637299e+00   2.1581400e+01   1.8393600e+01   1.1200000e+02
   4.4236302e+00   2.1609400e+01   1.7929600e+01   1.1300000e+02
   4.4903498e+00   2.1802401e+01   1.8086300e+01   1.1400000e+02
   4.3492999e+00   2.1652000e+01   1.8278999e+01   1.1500000e+02
   4.4695501e+00   2.1779600e+01   1.8211100e+01   1.1600000e+02
   4.4433699e+00   2.1913401e+01   1.7899700e+01   1.1700000e+02
   4.5607500e+00   2.1992201e+01   1.8543100e+01   1.1800000e+02
   4.6098499e+00   2.2030399e+01   1.8148001e+01   1.1900000e+02
   4.5768099e+00   2.1990700e+01   1.8439301e+01   1.2000000e+02
   4.6515598e+00   2.2081400e+01   1.8256201e+01   1.2100000e+02
   4.7018800e+00   2.2117201e+01   1.8467899e+01   1.2200000e+02
   4.7627301e+00   2.2002300e+01   1.7787800e+01   1.2300000e+02
   4.6385002e+00   2.2152399e+01   1.7918200e+01   1.2400000e+02
   4.8891301e+00   2.2260700e+01   1.7968800e+01   1.2500000e+02
   4.6536999e+00   2.2129601e+01   1.8595301e+01   1.2600000e+02
   4.7598600e+00   2.2131800e+01   1.8481899e+01   1.2700000e+02
   5.0007100e+00   2.2163099e+01   1.8334101e+01   1.2800000e+02
   4.9786000e+00   2.2301701e+01   1.8433100e+01   1.2900000e+02
   4.7771301e+00   2.2345400e+01   1.8339701e+01   1.3000000e+02
   4.7809000e+00   2.2085600e+01   1.8665001e+01   1.3100000e+02
   4.6641502e+00   2.2165199e+01   1.8462799e+01   1.3200000e+02
   4.7422199e+00   2.2128000e+01   1.8402399e+01   1.3300000e+02
   4.8322802e+00   2.2151699e+01   1.8727900e+01   1.3400000e+02
   4.7680001e+00   2.1933901e+01   1.8580999e+01   1.3500000e+02
   4.7632298e+00   2.1966400e+01   1.8626200e+01   1.3600000e+02
   4.7298799e+00   2.2160101e+01   1.8580200e+01   1.3700000e+02
   4.8272700e+00   2.2113300e+01   1.8609600e+01   1.3800000e+02
   4.8640099e+00   2.2143400e+01   1.8528601e+01   1.3900000e+02
   4.7603002e+00   2.2118700e+01   1.8647100e+01   1.4000000e+02
   4.9607301e+00   2.2141399e+01   1.8249399e+01   1.4100000e+02
   5.0476799e+00   2.2284599e+01   1.8437300e+01   1.4200000e+02
   4.9768801e+00   2.2337601e+01   1.8693100e+01   1.4300000e+02
   5.1148901e+00   2.2100700e+01   1.8738600e+01   1.4400000e+02
   4.9039502e+00   2.2225901e+01   1.8696699e+01   1.4500000e+02
   5.0067101e+00   2.2280701e+01   1.8450701e+01   1.4600000e+02
   5.0013499e+00   2.2279800e+01   1.8530500e+01   1.4700000e+02
   5.0544600e+00   2.2271200e+01   1.8600800e+01   1.4800000e+02
   5.0347400e+00   2.2434099e+01   1.8393700e+01   1.4900000e+02
   5.0009298e+00   2.2223700e+01   1.8361000e+01   1.5000000e+02
   5.1969800e+00   2.2336599e+01   1.8584801e+01   1.5100000e+02
   5.0735502e+00   2.2387300e+01   1.8243299e+01   1.5200000e+02
   5.2260499e+00   2.2508699e+01   1.8334499e+01   1.5300000e+02
   5.2453299e+00   2.2439400e+01   1.8319500e+01   1.5400000e+02
   5.3109698e+00   2.2522400e+01   1.8361900e+01   1.5500000e+02
   5.2621298e+00   2.2617399e+01   1.7922899e+01   1.5600000e+02
   5.2297802e+00   2.2513100e+01   1.8307699e+01   1.5700000e+02
   5.0711298e+00   2.2560200e+01   1.8398001e+01   1.5800000e+02
   5.1237798e+00   2.2287201e+01   1.8371000e+01   1.5900000e+02
   5.0947900e+00   2.2468901e+01   1.8264700e+01   1.6000000e+02
   5.1723199e+00   2.2477100e+01   1.8274200e+01   1.6100000e+02
   5.0958700e+00   2.2540199e+01   1.8011299e+01   1.6200000e+02
   4.9331799e+00   2.2432699e+01   1.7890499e+01   1.6300000e+02
   5.2091899e+00   2.2504801e+01   1.8213499e+01   1.6400000e+02
   5.0831299e+00   2.2429501e+01   1.7778601e+01   1.6500000e+02
   4.9957800e+00   2.2432400e+01   1.7948601e+01   1.6600000e+02
   5.0120301e+00   2.2698299e+01   1.7939699e+01   1.6700000e+02
   4.9545002e+00   2.2496500e+01   1.8041100e+01   1.6800000e+02
   4.8321500e+00   2.2622000e+01   1.7970501e+01   1.6900000e+02
   5.0118399e+00   2.2522100e+01   1.8569099e+01   1.7000000e+02
   4.8052802e+00   2.2500700e+01   1.8404600e+01   1.7100000e+02
   4.7663999e+00   2.2269300e+01   1.8292500e+01   1.7200000e+02
   4.8383002e+00   2.2184200e+01   1.8405500e+01   1.7300000e+02
   4.7005401e+00   2.2247999e+01   1.8585699e+01   1.7400000e+02
   4.7141900e+00   2.2421101e+01   1.8326500e+01   1.7500000e+02
   4.6662502e+00   2.2245399e+01   1.8407900e+01   1.7600000e+02
   4.5896401e+00   2.2045500e+01   1.8045700e+01   1.7700000e+02
   4.5358901e+00   2.2054300e+01   1.8096399e+01   1.7800000e+02
   4.5515499e+00   2.1986900e+01   1.7542400e+01   1.7900000e+02
