# Supplementary material for: Chromosome dynamics near the sol-gel phase transition dictate the timing of remote genomic interactions
Source: Nat Commun. 2019 Jun 24;10:2771. doi: 10.1038/s41467-019-10628-9 (PMC6591236; doi:10.1038/s41467-019-10628-9)
Supplement: Supplementary file 3 — Source Data [file 41467_2019_10628_MOESM3_ESM.zip › Source Data/ProcessedData/NonContractedCells/ShortTermImaging/G1G2/G1_59.dat]

   5.1892600e+00   3.1675600e+01   1.4789800e+01   1.0000000e+00
   5.0588398e+00   3.1573700e+01   1.4927100e+01   3.0000000e+00
   5.0739102e+00   3.1453501e+01   1.4900500e+01   4.0000000e+00
   5.1303301e+00   3.1465500e+01   1.4952600e+01   6.0000000e+00
   5.0482202e+00   3.1507099e+01   1.5070200e+01   7.0000000e+00
   5.2902799e+00   3.1497900e+01   1.4973600e+01   9.0000000e+00
   5.4648399e+00   3.1420500e+01   1.4886900e+01   1.2000000e+01
   5.6264000e+00   3.1507799e+01   1.5092600e+01   1.5000000e+01
   5.5627599e+00   3.1521500e+01   1.4999000e+01   1.6000000e+01
   5.5590501e+00   3.1575800e+01   1.5097800e+01   1.7000000e+01
   5.5542402e+00   3.1611500e+01   1.4860000e+01   1.9000000e+01
   5.5967102e+00   3.1597300e+01   1.4909100e+01   2.1000000e+01
   5.6394401e+00   3.1703300e+01   1.5007100e+01   2.4000000e+01
   5.5883298e+00   3.1698900e+01   1.5020400e+01   2.5000000e+01
   5.5601902e+00   3.1641100e+01   1.5017100e+01   2.6000000e+01
   5.5062399e+00   3.1667000e+01   1.5019300e+01   2.7000000e+01
   5.4329600e+00   3.1637501e+01   1.5025000e+01   2.8000000e+01
   5.4334002e+00   3.1673401e+01   1.5126500e+01   2.9000000e+01
   5.5244498e+00   3.1629000e+01   1.5184400e+01   3.1000000e+01
   5.5524802e+00   3.1640400e+01   1.5085600e+01   3.3000000e+01
   5.6752601e+00   3.1672701e+01   1.4983500e+01   3.4000000e+01
   5.6556101e+00   3.1605301e+01   1.5056700e+01   3.5000000e+01
   5.5723300e+00   3.1614799e+01   1.5131400e+01   3.6000000e+01
   5.5403900e+00   3.1632700e+01   1.5031600e+01   3.7000000e+01
   5.5874500e+00   3.1595600e+01   1.5038500e+01   3.8000000e+01
   5.5511098e+00   3.1626301e+01   1.5074600e+01   3.9000000e+01
   5.5199299e+00   3.1566500e+01   1.4717600e+01   4.0000000e+01
   5.4825702e+00   3.1495800e+01   1.4809100e+01   4.2000000e+01
   5.4930201e+00   3.1535999e+01   1.5105400e+01   4.3000000e+01
   5.3987999e+00   3.1496599e+01   1.4784100e+01   4.5000000e+01
   5.4607401e+00   3.1533001e+01   1.5036400e+01   4.6000000e+01
   5.4445400e+00   3.1535000e+01   1.4941000e+01   4.7000000e+01
   5.4436302e+00   3.1453600e+01   1.4859200e+01   4.8000000e+01
   5.5679698e+00   3.1522400e+01   1.4989500e+01   4.9000000e+01
   5.6535001e+00   3.1529900e+01   1.5027900e+01   5.1000000e+01
   5.6471901e+00   3.1490601e+01   1.4855100e+01   5.2000000e+01
   5.5849900e+00   3.1493999e+01   1.4732800e+01   5.3000000e+01
   5.5143199e+00   3.1455500e+01   1.4838300e+01   5.4000000e+01
   5.5110898e+00   3.1447901e+01   1.4693000e+01   5.5000000e+01
   5.5144200e+00   3.1425100e+01   1.4730600e+01   5.6000000e+01
   5.5359101e+00   3.1404200e+01   1.4802200e+01   5.7000000e+01
   5.5860901e+00   3.1425600e+01   1.4828300e+01   5.8000000e+01
   5.5906401e+00   3.1412001e+01   1.4676300e+01   5.9000000e+01
   5.6791101e+00   3.1501900e+01   1.4976200e+01   6.0000000e+01
   5.6018400e+00   3.1551800e+01   1.4942800e+01   6.1000000e+01
   5.5201201e+00   3.1498301e+01   1.4716200e+01   6.2000000e+01
   5.5677900e+00   3.1485500e+01   1.4791400e+01   6.3000000e+01
   5.4688601e+00   3.1473700e+01   1.4778100e+01   6.4000000e+01
   5.4724202e+00   3.1521799e+01   1.4769000e+01   6.5000000e+01
   5.5174899e+00   3.1507500e+01   1.4743300e+01   6.6000000e+01
   5.5857000e+00   3.1527399e+01   1.4741000e+01   6.8000000e+01
   5.6806302e+00   3.1519699e+01   1.4738200e+01   6.9000000e+01
   5.6411700e+00   3.1587099e+01   1.4764800e+01   7.0000000e+01
   5.6271300e+00   3.1535400e+01   1.4690500e+01   7.1000000e+01
   5.6437502e+00   3.1582100e+01   1.4828300e+01   7.2000000e+01
   5.6705799e+00   3.1573799e+01   1.4906500e+01   7.3000000e+01
   5.6440401e+00   3.1561100e+01   1.4785200e+01   7.4000000e+01
   5.6445799e+00   3.1612900e+01   1.4935400e+01   7.5000000e+01
   5.6525402e+00   3.1576200e+01   1.4742400e+01   7.6000000e+01
   5.7063498e+00   3.1580400e+01   1.4933800e+01   7.7000000e+01
   5.6206999e+00   3.1545099e+01   1.4899000e+01   7.8000000e+01
   5.6231699e+00   3.1549900e+01   1.4853200e+01   7.9000000e+01
   5.6284900e+00   3.1478500e+01   1.4939100e+01   8.0000000e+01
   5.5926600e+00   3.1519699e+01   1.4902800e+01   8.1000000e+01
   5.6049099e+00   3.1518000e+01   1.4813100e+01   8.2000000e+01
   5.5685000e+00   3.1487301e+01   1.4983800e+01   8.3000000e+01
   5.6026201e+00   3.1530100e+01   1.4915400e+01   8.4000000e+01
   5.6522999e+00   3.1541100e+01   1.5050100e+01   8.5000000e+01
   5.6465802e+00   3.1514900e+01   1.4953100e+01   8.6000000e+01
   5.6638498e+00   3.1489000e+01   1.4837700e+01   8.7000000e+01
   5.7103100e+00   3.1545900e+01   1.4754800e+01   8.8000000e+01
   5.6989899e+00   3.1533701e+01   1.4803000e+01   8.9000000e+01
   5.6959200e+00   3.1556801e+01   1.4674900e+01   9.0000000e+01
   5.6917701e+00   3.1573601e+01   1.4745000e+01   9.1000000e+01
   5.6710300e+00   3.1592100e+01   1.4721800e+01   9.2000000e+01
   5.7578402e+00   3.1573299e+01   1.4780300e+01   9.3000000e+01
   5.7614598e+00   3.1552999e+01   1.4441000e+01   9.4000000e+01
   5.7866101e+00   3.1571501e+01   1.4619200e+01   9.5000000e+01
   5.7963901e+00   3.1510500e+01   1.4490100e+01   9.7000000e+01
   5.7909002e+00   3.1525101e+01   1.4565800e+01   9.8000000e+01
   5.7774100e+00   3.1520000e+01   1.4594100e+01   9.9000000e+01
   5.7669702e+00   3.1516001e+01   1.4487500e+01   1.0000000e+02
   5.7329502e+00   3.1450199e+01   1.4639400e+01   1.0100000e+02
   5.7398100e+00   3.1489500e+01   1.4689500e+01   1.0200000e+02
   5.7042398e+00   3.1489700e+01   1.4770400e+01   1.0300000e+02
   5.6971798e+00   3.1491100e+01   1.4318600e+01   1.0400000e+02
   5.7222700e+00   3.1505199e+01   1.4573000e+01   1.0500000e+02
   5.7765598e+00   3.1447701e+01   1.4737700e+01   1.0600000e+02
   5.8367901e+00   3.1454599e+01   1.4710900e+01   1.0700000e+02
   5.8366699e+00   3.1445000e+01   1.4635200e+01   1.0800000e+02
   5.7395101e+00   3.1429600e+01   1.4678900e+01   1.0900000e+02
   5.7309899e+00   3.1421301e+01   1.4473200e+01   1.1000000e+02
   5.8142400e+00   3.1488800e+01   1.4585600e+01   1.1100000e+02
   5.8280602e+00   3.1457500e+01   1.4446000e+01   1.1300000e+02
   5.7562499e+00   3.1460699e+01   1.4405600e+01   1.1400000e+02
   5.8432202e+00   3.1472099e+01   1.4404500e+01   1.1500000e+02
   5.9303699e+00   3.1539499e+01   1.4666400e+01   1.1600000e+02
   5.8669901e+00   3.1458300e+01   1.4515900e+01   1.1700000e+02
   5.9288301e+00   3.1512300e+01   1.4353200e+01   1.1800000e+02
   5.8595099e+00   3.1559000e+01   1.4337000e+01   1.1900000e+02
   5.8696198e+00   3.1526300e+01   1.4457300e+01   1.2000000e+02
   5.8861399e+00   3.1507099e+01   1.4457800e+01   1.2100000e+02
   5.8490300e+00   3.1480700e+01   1.4301400e+01   1.2200000e+02
   5.8309398e+00   3.1486601e+01   1.4454200e+01   1.2300000e+02
   5.8780298e+00   3.1496300e+01   1.4624900e+01   1.2400000e+02
   5.8114901e+00   3.1458700e+01   1.4591600e+01   1.2500000e+02
   5.8631401e+00   3.1429100e+01   1.4464100e+01   1.2600000e+02
   5.8621001e+00   3.1447201e+01   1.4533400e+01   1.2700000e+02
   5.7878299e+00   3.1417999e+01   1.4377200e+01   1.2800000e+02
   5.9293900e+00   3.1486099e+01   1.4611600e+01   1.2900000e+02
   5.9261098e+00   3.1489799e+01   1.4528100e+01   1.3000000e+02
   6.0123701e+00   3.1496300e+01   1.4584400e+01   1.3100000e+02
   5.9499798e+00   3.1472601e+01   1.4651600e+01   1.3200000e+02
   5.9258099e+00   3.1432899e+01   1.4570200e+01   1.3300000e+02
   5.8993802e+00   3.1436399e+01   1.4477200e+01   1.3400000e+02
   5.9003000e+00   3.1525299e+01   1.4645700e+01   1.3500000e+02
   5.9214602e+00   3.1526199e+01   1.4395100e+01   1.3600000e+02
   5.8874402e+00   3.1526600e+01   1.4431500e+01   1.3700000e+02
   5.8722901e+00   3.1584499e+01   1.4577600e+01   1.3800000e+02
   5.9347801e+00   3.1604500e+01   1.4470000e+01   1.3900000e+02
   5.8865600e+00   3.1638100e+01   1.4594500e+01   1.4000000e+02
   5.8967400e+00   3.1600401e+01   1.4324900e+01   1.4100000e+02
   5.9279099e+00   3.1596600e+01   1.4373400e+01   1.4200000e+02
   5.9054699e+00   3.1605101e+01   1.4435600e+01   1.4300000e+02
   5.9016099e+00   3.1666300e+01   1.4335600e+01   1.4400000e+02
   5.8865900e+00   3.1679600e+01   1.4389000e+01   1.4500000e+02
   5.9501500e+00   3.1707100e+01   1.4321000e+01   1.4600000e+02
   5.9029398e+00   3.1735901e+01   1.4507800e+01   1.4700000e+02
   5.8903599e+00   3.1762100e+01   1.4410700e+01   1.4800000e+02
   5.9163699e+00   3.1677601e+01   1.4378600e+01   1.4900000e+02
   5.9294300e+00   3.1731899e+01   1.4381700e+01   1.5000000e+02
   6.0159302e+00   3.1725100e+01   1.4370300e+01   1.5100000e+02
   5.9177599e+00   3.1685699e+01   1.4308300e+01   1.5200000e+02
   5.9346499e+00   3.1746901e+01   1.4184700e+01   1.5300000e+02
   5.9119501e+00   3.1660500e+01   1.4302500e+01   1.5400000e+02
   5.9134498e+00   3.1647100e+01   1.4379100e+01   1.5500000e+02
   5.8626399e+00   3.1658600e+01   1.4341200e+01   1.5600000e+02
   5.9610200e+00   3.1604300e+01   1.4230500e+01   1.5700000e+02
   5.8519101e+00   3.1663601e+01   1.4410000e+01   1.5800000e+02
   5.8274899e+00   3.1698400e+01   1.4425000e+01   1.5900000e+02
   5.8726702e+00   3.1652599e+01   1.4434100e+01   1.6000000e+02
   5.8884902e+00   3.1684799e+01   1.4560200e+01   1.6100000e+02
   5.9394598e+00   3.1653601e+01   1.4400400e+01   1.6200000e+02
   5.8731999e+00   3.1627899e+01   1.4336200e+01   1.6300000e+02
   5.8591199e+00   3.1581400e+01   1.4458500e+01   1.6400000e+02
   5.8787699e+00   3.1572001e+01   1.4233500e+01   1.6500000e+02
   5.9181700e+00   3.1516399e+01   1.4123500e+01   1.6600000e+02
   5.8947701e+00   3.1562901e+01   1.4427800e+01   1.6700000e+02
   5.8191600e+00   3.1569700e+01   1.4474700e+01   1.6800000e+02
   5.8976002e+00   3.1584600e+01   1.4346300e+01   1.6900000e+02
   5.8375802e+00   3.1597200e+01   1.4251200e+01   1.7000000e+02
   5.8903999e+00   3.1528601e+01   1.4400100e+01   1.7100000e+02
   5.8884201e+00   3.1418400e+01   1.4234800e+01   1.7200000e+02
   5.9406700e+00   3.1463600e+01   1.4324200e+01   1.7300000e+02
   5.9435701e+00   3.1455200e+01   1.4539500e+01   1.7400000e+02
   5.9359698e+00   3.1421600e+01   1.4263600e+01   1.7500000e+02
   5.9926000e+00   3.1448900e+01   1.4285700e+01   1.7600000e+02
   5.9959202e+00   3.1473499e+01   1.4213900e+01   1.7700000e+02
   5.9503102e+00   3.1476299e+01   1.4140600e+01   1.7800000e+02
   5.9251199e+00   3.1477100e+01   1.4156500e+01   1.7900000e+02
   6.0152502e+00   3.1499500e+01   1.4365700e+01   1.8000000e+02
   5.9407601e+00   3.1515600e+01   1.4291800e+01   1.8100000e+02
   5.9529800e+00   3.1485600e+01   1.4242700e+01   1.8200000e+02
   5.9282198e+00   3.1515900e+01   1.4366200e+01   1.8300000e+02
   5.9196401e+00   3.1480301e+01   1.4029500e+01   1.8400000e+02
   5.9373598e+00   3.1516300e+01   1.4280200e+01   1.8500000e+02
   5.8646598e+00   3.1508499e+01   1.4208100e+01   1.8600000e+02
   5.8722401e+00   3.1522699e+01   1.4297700e+01   1.8700000e+02
   5.8795300e+00   3.1503401e+01   1.4275900e+01   1.8800000e+02
   5.8640099e+00   3.1557100e+01   1.4275400e+01   1.8900000e+02
   5.8905702e+00   3.1554600e+01   1.4278500e+01   1.9000000e+02
   5.8217201e+00   3.1442400e+01   1.4323200e+01   1.9100000e+02
   5.8092299e+00   3.1496201e+01   1.4227100e+01   1.9200000e+02
   5.8557200e+00   3.1533001e+01   1.4234600e+01   1.9300000e+02
   5.8674402e+00   3.1508801e+01   1.4406100e+01   1.9400000e+02
   5.7774901e+00   3.1571600e+01   1.4152500e+01   1.9500000e+02
   5.7721000e+00   3.1546400e+01   1.4375600e+01   1.9600000e+02
   5.8372898e+00   3.1571100e+01   1.4119400e+01   1.9700000e+02
   5.8172498e+00   3.1549999e+01   1.4262800e+01   1.9800000e+02
   5.8085098e+00   3.1534599e+01   1.4397300e+01   1.9900000e+02
   5.8323302e+00   3.1577400e+01   1.4323400e+01   2.0000000e+02
