# Supplementary material for: Chromosome dynamics near the sol-gel phase transition dictate the timing of remote genomic interactions
Source: Nat Commun. 2019 Jun 24;10:2771. doi: 10.1038/s41467-019-10628-9 (PMC6591236; doi:10.1038/s41467-019-10628-9)
Supplement: Supplementary file 3 — Source Data [file 41467_2019_10628_MOESM3_ESM.zip › Source Data/ProcessedData/NonContractedCells/ShortTermImaging/G1G2/G1_57.dat]

   6.3540201e+00   3.2127499e+01   3.0063400e+01   1.0000000e+00
   6.4054499e+00   3.2117001e+01   2.9877001e+01   2.0000000e+00
   6.4204502e+00   3.2330799e+01   3.0048700e+01   3.0000000e+00
   6.5633602e+00   3.2374599e+01   2.9861500e+01   4.0000000e+00
   6.5858498e+00   3.2384499e+01   2.9753401e+01   5.0000000e+00
   6.6344299e+00   3.2215500e+01   2.9540899e+01   6.0000000e+00
   6.5870800e+00   3.2184200e+01   2.9732201e+01   7.0000000e+00
   6.5189800e+00   3.2111698e+01   2.9649200e+01   8.0000000e+00
   6.5662498e+00   3.2175598e+01   2.9709499e+01   9.0000000e+00
   6.6873202e+00   3.2249802e+01   2.9623600e+01   1.0000000e+01
   6.7809200e+00   3.2224499e+01   2.9791100e+01   1.1000000e+01
   6.6794000e+00   3.2210602e+01   3.0011000e+01   1.2000000e+01
   6.6533599e+00   3.2228500e+01   2.9715300e+01   1.3000000e+01
   6.5863199e+00   3.2090099e+01   2.9711500e+01   1.4000000e+01
   6.6036901e+00   3.2072102e+01   2.9800200e+01   1.5000000e+01
   6.5981898e+00   3.2177898e+01   2.9807600e+01   1.6000000e+01
   6.7200198e+00   3.2182098e+01   2.9823400e+01   1.7000000e+01
   6.9364800e+00   3.2139900e+01   2.9970800e+01   1.8000000e+01
   6.9498601e+00   3.2049702e+01   2.9984699e+01   1.9000000e+01
   6.8445201e+00   3.1889500e+01   3.0007099e+01   2.0000000e+01
   6.7853899e+00   3.1866199e+01   2.9878799e+01   2.1000000e+01
   6.8473701e+00   3.1928200e+01   2.9989901e+01   2.2000000e+01
   6.9663401e+00   3.1859900e+01   2.9852699e+01   2.3000000e+01
   6.9186301e+00   3.1959400e+01   2.9930300e+01   2.4000000e+01
   7.0444398e+00   3.1949301e+01   2.9923500e+01   2.5000000e+01
   7.0494299e+00   3.1978701e+01   2.9857401e+01   2.6000000e+01
   7.0853200e+00   3.1980000e+01   2.9761700e+01   2.7000000e+01
   7.1034098e+00   3.1840799e+01   2.9722099e+01   2.8000000e+01
   6.9844198e+00   3.1808500e+01   2.9780399e+01   2.9000000e+01
   6.9653201e+00   3.1885401e+01   2.9729300e+01   3.0000000e+01
   6.9467402e+00   3.1789101e+01   2.9720501e+01   3.1000000e+01
   7.0009899e+00   3.1866301e+01   2.9505400e+01   3.2000000e+01
   7.0932698e+00   3.2034302e+01   2.9505600e+01   3.3000000e+01
   7.0934100e+00   3.1980000e+01   2.9450899e+01   3.4000000e+01
   7.1041999e+00   3.2007702e+01   2.9657600e+01   3.5000000e+01
   7.1507301e+00   3.2166401e+01   2.9407801e+01   3.6000000e+01
   7.1771498e+00   3.2274200e+01   2.9679399e+01   3.7000000e+01
   7.2527900e+00   3.2239399e+01   2.9695999e+01   3.8000000e+01
   7.2774601e+00   3.2266201e+01   2.9573799e+01   3.9000000e+01
   7.2824602e+00   3.2158401e+01   2.9474100e+01   4.0000000e+01
   7.1977901e+00   3.2138302e+01   2.9376801e+01   4.1000000e+01
   7.1034098e+00   3.2079498e+01   2.9328100e+01   4.2000000e+01
   7.0354500e+00   3.2121399e+01   2.9422199e+01   4.3000000e+01
   6.9380898e+00   3.2054901e+01   2.9437000e+01   4.4000000e+01
   6.9002500e+00   3.1928699e+01   2.9426901e+01   4.5000000e+01
   6.8492899e+00   3.1908199e+01   2.9341999e+01   4.6000000e+01
   6.8174701e+00   3.1964899e+01   2.9384001e+01   4.7000000e+01
   6.9661002e+00   3.2094398e+01   2.9340000e+01   4.8000000e+01
   6.8949099e+00   3.1973400e+01   2.9274700e+01   4.9000000e+01
   6.8131399e+00   3.2011101e+01   2.9313101e+01   5.0000000e+01
   6.7969699e+00   3.1996201e+01   2.9389900e+01   5.1000000e+01
   6.7305498e+00   3.1934900e+01   2.9419600e+01   5.3000000e+01
   6.6968699e+00   3.2062302e+01   2.9413500e+01   5.4000000e+01
   6.6672301e+00   3.2249401e+01   2.9261499e+01   5.5000000e+01
   6.7147002e+00   3.2279099e+01   2.9214701e+01   5.6000000e+01
   6.7558899e+00   3.2319199e+01   2.9344999e+01   5.7000000e+01
   6.7096601e+00   3.2177101e+01   2.9315100e+01   5.8000000e+01
   6.6652398e+00   3.2142700e+01   2.9315201e+01   5.9000000e+01
   6.6173000e+00   3.1969601e+01   2.8992399e+01   6.0000000e+01
   6.5784898e+00   3.1903299e+01   2.9004200e+01   6.1000000e+01
   6.6098199e+00   3.1897499e+01   2.9138800e+01   6.2000000e+01
   6.6106200e+00   3.1695299e+01   2.9028299e+01   6.3000000e+01
   6.4571400e+00   3.1590599e+01   2.9046499e+01   6.4000000e+01
   6.4709201e+00   3.1786100e+01   2.9188801e+01   6.5000000e+01
   6.3514199e+00   3.1767200e+01   2.9465500e+01   6.6000000e+01
   6.3324399e+00   3.1732100e+01   2.9404200e+01   6.7000000e+01
   6.1976399e+00   3.1677900e+01   2.9446899e+01   6.8000000e+01
   6.1702700e+00   3.1759600e+01   2.9599501e+01   6.9000000e+01
   6.1412702e+00   3.1841200e+01   2.9561399e+01   7.0000000e+01
   6.1126199e+00   3.1804501e+01   2.9509100e+01   7.1000000e+01
   5.8519702e+00   3.1809700e+01   2.9659201e+01   7.2000000e+01
   5.8474798e+00   3.1825899e+01   2.9610201e+01   7.3000000e+01
   5.7536802e+00   3.1823400e+01   2.9508200e+01   7.4000000e+01
   5.8612700e+00   3.1816099e+01   2.9490000e+01   7.5000000e+01
   5.9890499e+00   3.1766199e+01   2.9520201e+01   7.6000000e+01
   6.1139102e+00   3.1813700e+01   2.9642099e+01   7.7000000e+01
   6.0850201e+00   3.1826799e+01   2.9618601e+01   7.8000000e+01
   6.1931500e+00   3.1842699e+01   2.9587099e+01   7.9000000e+01
   6.1368299e+00   3.1792700e+01   2.9475100e+01   8.0000000e+01
   6.1729102e+00   3.1671400e+01   2.9598801e+01   8.1000000e+01
   6.1003299e+00   3.1668100e+01   2.9475901e+01   8.2000000e+01
   6.0396099e+00   3.1598301e+01   2.9558901e+01   8.3000000e+01
   6.0951600e+00   3.1572701e+01   2.9660500e+01   8.4000000e+01
   6.1365700e+00   3.1454300e+01   2.9800900e+01   8.6000000e+01
   5.9413400e+00   3.1446899e+01   2.9750299e+01   8.7000000e+01
   6.0316501e+00   3.1368601e+01   2.9789499e+01   8.8000000e+01
   5.8469901e+00   3.1291300e+01   3.0055799e+01   8.9000000e+01
   5.9702601e+00   3.1351000e+01   2.9831699e+01   9.0000000e+01
   5.9383402e+00   3.1291700e+01   2.9861799e+01   9.1000000e+01
   6.0037098e+00   3.1360800e+01   3.0115000e+01   9.2000000e+01
   6.1148701e+00   3.1364799e+01   3.0055901e+01   9.3000000e+01
   5.9644198e+00   3.1292700e+01   2.9924400e+01   9.4000000e+01
   6.1384802e+00   3.1328800e+01   2.9742201e+01   9.5000000e+01
   6.2334299e+00   3.1381300e+01   2.9682699e+01   9.6000000e+01
   6.2789698e+00   3.1425200e+01   2.9735901e+01   9.7000000e+01
   6.2751198e+00   3.1432100e+01   2.9788601e+01   9.8000000e+01
   6.3414602e+00   3.1499100e+01   2.9667299e+01   9.9000000e+01
   6.3801198e+00   3.1536100e+01   2.9729900e+01   1.0000000e+02
   6.3189301e+00   3.1547100e+01   2.9724800e+01   1.0100000e+02
   6.1739898e+00   3.1442801e+01   2.9500500e+01   1.0700000e+02
   6.1297402e+00   3.1456400e+01   2.9656799e+01   1.0800000e+02
   6.1987901e+00   3.1514601e+01   2.9510300e+01   1.0900000e+02
   6.1994700e+00   3.1483601e+01   2.9514000e+01   1.1000000e+02
   6.2444201e+00   3.1593300e+01   2.9582199e+01   1.1100000e+02
   6.2220898e+00   3.1595501e+01   2.9548500e+01   1.1200000e+02
   6.1598101e+00   3.1602400e+01   2.9404400e+01   1.1300000e+02
   6.1772699e+00   3.1620800e+01   2.9355200e+01   1.1400000e+02
   6.2061701e+00   3.1554100e+01   2.9422001e+01   1.1500000e+02
   6.1983900e+00   3.1545401e+01   2.9299000e+01   1.1600000e+02
   6.0609999e+00   3.1528700e+01   2.9300699e+01   1.1700000e+02
   6.0085902e+00   3.1556101e+01   2.9324900e+01   1.1800000e+02
   6.0718899e+00   3.1566700e+01   2.9426100e+01   1.1900000e+02
   6.2174702e+00   3.1695200e+01   2.9302700e+01   1.2000000e+02
   6.2570500e+00   3.1635099e+01   2.9637501e+01   1.2100000e+02
   6.3150601e+00   3.1595200e+01   2.9660299e+01   1.2300000e+02
   6.2938299e+00   3.1610300e+01   2.9587999e+01   1.2400000e+02
   6.3128800e+00   3.1475700e+01   2.9480900e+01   1.2500000e+02
   6.2957101e+00   3.1491699e+01   2.9625000e+01   1.2600000e+02
   6.2978802e+00   3.1461000e+01   2.9573999e+01   1.2700000e+02
   6.4364700e+00   3.1457701e+01   2.9627600e+01   1.2800000e+02
   6.3905101e+00   3.1456301e+01   2.9583401e+01   1.2900000e+02
   6.4450798e+00   3.1522200e+01   2.9645201e+01   1.3000000e+02
   6.3719802e+00   3.1581400e+01   2.9567801e+01   1.3100000e+02
   6.3517699e+00   3.1651899e+01   2.9629601e+01   1.3200000e+02
   6.3368001e+00   3.1644699e+01   2.9464899e+01   1.3300000e+02
   6.3943300e+00   3.1624500e+01   2.9513901e+01   1.3400000e+02
   6.3702998e+00   3.1612801e+01   2.9592600e+01   1.3500000e+02
   6.2915301e+00   3.1550100e+01   2.9686100e+01   1.3700000e+02
   6.3090100e+00   3.1486401e+01   2.9612200e+01   1.3800000e+02
   6.2858601e+00   3.1408100e+01   2.9745001e+01   1.3900000e+02
   6.3363700e+00   3.1408199e+01   2.9857100e+01   1.4000000e+02
   6.4108400e+00   3.1481600e+01   2.9739799e+01   1.4100000e+02
   6.5417800e+00   3.1536301e+01   2.9767300e+01   1.4300000e+02
   6.6289601e+00   3.1595600e+01   2.9797100e+01   1.4400000e+02
   6.5451698e+00   3.1513599e+01   2.9794100e+01   1.4500000e+02
   6.5088501e+00   3.1577499e+01   2.9805099e+01   1.4700000e+02
   6.3997598e+00   3.1613899e+01   2.9709101e+01   1.4800000e+02
   6.3691001e+00   3.1559700e+01   2.9867800e+01   1.4900000e+02
   6.3474102e+00   3.1509100e+01   2.9872000e+01   1.5000000e+02
   6.4078898e+00   3.1388800e+01   2.9774401e+01   1.5100000e+02
   6.4055500e+00   3.1348600e+01   2.9839701e+01   1.5200000e+02
   6.4626999e+00   3.1295200e+01   2.9798901e+01   1.5300000e+02
   6.4910498e+00   3.1263100e+01   2.9755699e+01   1.5400000e+02
   6.4020400e+00   3.1238600e+01   2.9730101e+01   1.5500000e+02
   6.4176602e+00   3.1244400e+01   2.9761499e+01   1.5600000e+02
   6.2473001e+00   3.1275400e+01   2.9798000e+01   1.5700000e+02
   6.3345699e+00   3.1235500e+01   2.9707800e+01   1.5800000e+02
   6.2654500e+00   3.1240801e+01   2.9476200e+01   1.5900000e+02
   6.2598701e+00   3.1249201e+01   2.9395399e+01   1.6000000e+02
   6.2836699e+00   3.1256800e+01   2.9611700e+01   1.6100000e+02
   6.2153301e+00   3.1267799e+01   2.9637400e+01   1.6200000e+02
   6.2388301e+00   3.1200899e+01   2.9589300e+01   1.6300000e+02
   6.1950402e+00   3.1309601e+01   2.9577999e+01   1.6400000e+02
   6.2362099e+00   3.1332701e+01   2.9495300e+01   1.6500000e+02
   6.2638798e+00   3.1302500e+01   2.9731701e+01   1.6600000e+02
   6.2095199e+00   3.1363501e+01   2.9769199e+01   1.6700000e+02
   6.1069102e+00   3.1366301e+01   2.9674700e+01   1.6800000e+02
   6.2094102e+00   3.1397800e+01   2.9833401e+01   1.6900000e+02
   6.1879702e+00   3.1365999e+01   2.9679100e+01   1.7000000e+02
   6.2742901e+00   3.1374001e+01   2.9711901e+01   1.7100000e+02
   6.2199202e+00   3.1410700e+01   2.9905701e+01   1.7200000e+02
   6.1652799e+00   3.1441200e+01   2.9893700e+01   1.7300000e+02
   6.1154399e+00   3.1460199e+01   3.0107500e+01   1.7400000e+02
   6.2468500e+00   3.1519100e+01   3.0141899e+01   1.7500000e+02
   6.2846098e+00   3.1574100e+01   3.0037500e+01   1.7600000e+02
   6.2179499e+00   3.1534000e+01   3.0125200e+01   1.7700000e+02
   6.1532798e+00   3.1549999e+01   3.0202299e+01   1.7800000e+02
   6.1331801e+00   3.1488199e+01   3.0169901e+01   1.7900000e+02
   6.2073398e+00   3.1513399e+01   3.0108299e+01   1.8000000e+02
   6.1767702e+00   3.1526800e+01   3.0417200e+01   1.8100000e+02
   6.2964401e+00   3.1587299e+01   3.0150600e+01   1.8200000e+02
   6.1871400e+00   3.1608101e+01   3.0273100e+01   1.8300000e+02
   6.2281199e+00   3.1679501e+01   3.0193800e+01   1.8400000e+02
   6.1101398e+00   3.1519899e+01   3.0203899e+01   1.8500000e+02
   6.0978098e+00   3.1547899e+01   3.0179100e+01   1.8600000e+02
   6.0423899e+00   3.1539101e+01   3.0253099e+01   1.8700000e+02
   6.1376801e+00   3.1567101e+01   3.0280701e+01   1.8800000e+02
   6.0347300e+00   3.1601200e+01   3.0428301e+01   1.8900000e+02
   6.0962501e+00   3.1544600e+01   3.0232901e+01   1.9000000e+02
   5.9303002e+00   3.1501801e+01   3.0233601e+01   1.9100000e+02
   5.9634399e+00   3.1480600e+01   3.0200100e+01   1.9200000e+02
   6.0269098e+00   3.1556999e+01   3.0212200e+01   1.9300000e+02
   6.0501399e+00   3.1630100e+01   3.0404900e+01   1.9400000e+02
   6.0504699e+00   3.1664101e+01   3.0250500e+01   1.9500000e+02
   6.0375600e+00   3.1671801e+01   3.0181700e+01   1.9600000e+02
   6.1618199e+00   3.1678101e+01   3.0148100e+01   1.9700000e+02
   6.1893401e+00   3.1741899e+01   3.0141100e+01   1.9800000e+02
   6.2963700e+00   3.1728901e+01   3.0207399e+01   1.9900000e+02
   6.3368101e+00   3.1694300e+01   3.0306200e+01   2.0000000e+02
