# Supplementary material for: Chromosome dynamics near the sol-gel phase transition dictate the timing of remote genomic interactions
Source: Nat Commun. 2019 Jun 24;10:2771. doi: 10.1038/s41467-019-10628-9 (PMC6591236; doi:10.1038/s41467-019-10628-9)
Supplement: Supplementary file 3 — Source Data [file 41467_2019_10628_MOESM3_ESM.zip › Source Data/ProcessedData/NonContractedCells/ShortTermImaging/G1G2/G1_55.dat]

   5.1738901e+00   2.0115601e+01   1.7940399e+01   1.0000000e+00
   5.2601299e+00   2.0224899e+01   1.7874201e+01   2.0000000e+00
   5.6027002e+00   1.9904499e+01   1.8149500e+01   3.0000000e+00
   5.6952500e+00   1.9785601e+01   1.8343800e+01   4.0000000e+00
   5.7727799e+00   1.9629999e+01   1.8387100e+01   5.0000000e+00
   5.6955600e+00   1.9474501e+01   1.8541100e+01   6.0000000e+00
   5.5976701e+00   1.9403999e+01   1.8329901e+01   7.0000000e+00
   5.5987501e+00   1.9364799e+01   1.8341801e+01   8.0000000e+00
   5.6759901e+00   1.9403700e+01   1.8264500e+01   9.0000000e+00
   5.5775599e+00   1.9448299e+01   1.8280701e+01   1.0000000e+01
   5.4830399e+00   1.9560200e+01   1.8428400e+01   1.1000000e+01
   5.6283002e+00   1.9704201e+01   1.8501301e+01   1.2000000e+01
   5.6809802e+00   1.9919701e+01   1.8471600e+01   1.3000000e+01
   5.6423502e+00   2.0062500e+01   1.8399799e+01   1.4000000e+01
   5.6652799e+00   2.0223000e+01   1.8449200e+01   1.5000000e+01
   5.7382002e+00   2.0169399e+01   1.8573500e+01   1.6000000e+01
   5.8159399e+00   2.0080601e+01   1.8613400e+01   1.7000000e+01
   5.6640201e+00   1.9982100e+01   1.8611200e+01   1.8000000e+01
   5.6392102e+00   1.9923500e+01   1.8617399e+01   1.9000000e+01
   5.5998502e+00   1.9960501e+01   1.8725599e+01   2.0000000e+01
   5.4937000e+00   1.9942900e+01   1.8778000e+01   2.1000000e+01
   5.5211201e+00   1.9898100e+01   1.8709700e+01   2.2000000e+01
   5.5997500e+00   1.9922199e+01   1.8792601e+01   2.3000000e+01
   5.6483498e+00   1.9989599e+01   1.8678101e+01   2.4000000e+01
   5.6234798e+00   2.0100599e+01   1.8757500e+01   2.5000000e+01
   5.6149602e+00   2.0094700e+01   1.8758101e+01   2.6000000e+01
   5.5857000e+00   2.0056601e+01   1.8639799e+01   2.7000000e+01
   5.5486698e+00   2.0079300e+01   1.8679501e+01   2.8000000e+01
   5.3995800e+00   2.0042900e+01   1.8630100e+01   2.9000000e+01
   5.3720002e+00   1.9884701e+01   1.8707001e+01   3.0000000e+01
   5.3932800e+00   1.9690201e+01   1.8588301e+01   3.1000000e+01
   5.4397101e+00   1.9690300e+01   1.8591600e+01   3.2000000e+01
   5.4306002e+00   1.9715500e+01   1.8743799e+01   3.3000000e+01
   5.5081301e+00   1.9671301e+01   1.8738100e+01   3.4000000e+01
   5.4222298e+00   1.9706400e+01   1.8638000e+01   3.5000000e+01
   5.3944201e+00   1.9602301e+01   1.8625000e+01   3.6000000e+01
   5.2304602e+00   1.9615101e+01   1.8589100e+01   3.7000000e+01
   5.2773099e+00   1.9587400e+01   1.8576900e+01   3.8000000e+01
   5.2234101e+00   1.9584400e+01   1.8651300e+01   3.9000000e+01
   5.2744198e+00   1.9593000e+01   1.8576099e+01   4.0000000e+01
   5.2277098e+00   1.9604500e+01   1.8550200e+01   4.1000000e+01
   5.2628398e+00   1.9538500e+01   1.8685101e+01   4.2000000e+01
   5.2869802e+00   1.9563000e+01   1.8557600e+01   4.3000000e+01
   5.4538798e+00   1.9569201e+01   1.8634100e+01   4.4000000e+01
   5.5386300e+00   1.9576099e+01   1.8663500e+01   4.5000000e+01
   5.6094499e+00   1.9581900e+01   1.8765699e+01   4.6000000e+01
   5.6893301e+00   1.9662100e+01   1.8637899e+01   4.7000000e+01
   5.7198701e+00   1.9764000e+01   1.8651899e+01   4.8000000e+01
   5.8174200e+00   1.9786301e+01   1.8781601e+01   4.9000000e+01
   5.7383699e+00   1.9684401e+01   1.8672300e+01   5.0000000e+01
   5.7305198e+00   1.9583700e+01   1.8737499e+01   5.1000000e+01
   5.7091799e+00   1.9525499e+01   1.8908899e+01   5.2000000e+01
   5.5194302e+00   1.9502600e+01   1.8816000e+01   5.3000000e+01
   5.4393301e+00   1.9508699e+01   1.8818701e+01   5.4000000e+01
   5.4138699e+00   1.9499701e+01   1.8750700e+01   5.5000000e+01
   5.4081202e+00   1.9542601e+01   1.8793100e+01   5.6000000e+01
   5.3321600e+00   1.9505400e+01   1.8689600e+01   5.7000000e+01
   5.3108201e+00   1.9495600e+01   1.8619499e+01   5.8000000e+01
   5.2564602e+00   1.9491600e+01   1.8659201e+01   5.9000000e+01
   5.2858100e+00   1.9508600e+01   1.8728300e+01   6.0000000e+01
   5.3225698e+00   1.9545601e+01   1.8622700e+01   6.1000000e+01
   5.3316302e+00   1.9549200e+01   1.8511700e+01   6.2000000e+01
   5.3105998e+00   1.9556900e+01   1.8704000e+01   6.3000000e+01
   5.2270999e+00   1.9498699e+01   1.8622601e+01   6.4000000e+01
   5.1887999e+00   1.9561701e+01   1.8807699e+01   6.5000000e+01
   5.2504101e+00   1.9546801e+01   1.8638901e+01   6.6000000e+01
   5.2533798e+00   1.9533701e+01   1.8703800e+01   6.7000000e+01
   5.2385998e+00   1.9429501e+01   1.8646099e+01   6.8000000e+01
   5.1762300e+00   1.9359501e+01   1.8692101e+01   6.9000000e+01
   5.0885801e+00   1.9384600e+01   1.8697500e+01   7.0000000e+01
   5.0661101e+00   1.9441799e+01   1.8778700e+01   7.1000000e+01
   4.9900899e+00   1.9420000e+01   1.8684200e+01   7.2000000e+01
   4.9720898e+00   1.9443600e+01   1.8720400e+01   7.3000000e+01
   4.8951502e+00   1.9485399e+01   1.8757299e+01   7.4000000e+01
   4.8787699e+00   1.9442200e+01   1.8695400e+01   7.5000000e+01
   4.8340101e+00   1.9427000e+01   1.8739201e+01   7.6000000e+01
   4.8461499e+00   1.9384501e+01   1.8719200e+01   7.7000000e+01
   4.9200301e+00   1.9411501e+01   1.8681601e+01   7.8000000e+01
   4.9135299e+00   1.9388500e+01   1.8601801e+01   7.9000000e+01
   4.9443998e+00   1.9377899e+01   1.8612301e+01   8.0000000e+01
   5.0002398e+00   1.9423599e+01   1.8619200e+01   8.1000000e+01
   5.1065202e+00   1.9450399e+01   1.8594601e+01   8.2000000e+01
   5.1415401e+00   1.9388000e+01   1.8537399e+01   8.3000000e+01
   5.1358800e+00   1.9366400e+01   1.8529900e+01   8.4000000e+01
   5.0606599e+00   1.9375200e+01   1.8292400e+01   8.5000000e+01
   5.0063400e+00   1.9382601e+01   1.8528500e+01   8.6000000e+01
   4.9391699e+00   1.9410000e+01   1.8491899e+01   8.7000000e+01
   4.8900499e+00   1.9466600e+01   1.8497999e+01   8.8000000e+01
   4.9036899e+00   1.9441401e+01   1.8549999e+01   8.9000000e+01
   4.8594599e+00   1.9453501e+01   1.8544701e+01   9.0000000e+01
   4.8575501e+00   1.9429800e+01   1.8551100e+01   9.1000000e+01
   4.8085098e+00   1.9375099e+01   1.8640200e+01   9.2000000e+01
   4.8623400e+00   1.9382099e+01   1.8616699e+01   9.3000000e+01
   4.8868399e+00   1.9348900e+01   1.8620300e+01   9.4000000e+01
   4.8779001e+00   1.9297899e+01   1.8420200e+01   9.5000000e+01
   4.8496399e+00   1.9293100e+01   1.8622200e+01   9.6000000e+01
   4.9400702e+00   1.9222700e+01   1.8624201e+01   9.7000000e+01
   4.9694700e+00   1.9249100e+01   1.8552000e+01   9.8000000e+01
   4.9064398e+00   1.9296000e+01   1.8595699e+01   9.9000000e+01
   4.9688401e+00   1.9287701e+01   1.8601900e+01   1.0000000e+02
   5.0046201e+00   1.9304600e+01   1.8508301e+01   1.0100000e+02
   5.0629001e+00   1.9274000e+01   1.8533001e+01   1.0200000e+02
   5.1043901e+00   1.9264000e+01   1.8535299e+01   1.0300000e+02
   5.1051602e+00   1.9286100e+01   1.8513399e+01   1.0400000e+02
   4.9982200e+00   1.9327299e+01   1.8601000e+01   1.0500000e+02
   4.9416199e+00   1.9389700e+01   1.8619101e+01   1.0600000e+02
   4.9062500e+00   1.9340000e+01   1.8649099e+01   1.0700000e+02
   4.8907599e+00   1.9328100e+01   1.8695299e+01   1.0800000e+02
   5.0029702e+00   1.9328199e+01   1.8648300e+01   1.0900000e+02
   5.0376701e+00   1.9248400e+01   1.8680401e+01   1.1000000e+02
   5.0532398e+00   1.9284901e+01   1.8566500e+01   1.1100000e+02
   4.9414802e+00   1.9255199e+01   1.8669800e+01   1.1200000e+02
   4.9008002e+00   1.9199400e+01   1.8736500e+01   1.1300000e+02
   4.8538699e+00   1.9209600e+01   1.8815300e+01   1.1400000e+02
   4.7801399e+00   1.9213100e+01   1.8747000e+01   1.1500000e+02
   4.7768998e+00   1.9183399e+01   1.8902599e+01   1.1600000e+02
   4.8201499e+00   1.9176100e+01   1.8736601e+01   1.1700000e+02
   4.8292599e+00   1.9211000e+01   1.8756201e+01   1.1800000e+02
   4.8304601e+00   1.9255800e+01   1.8741800e+01   1.1900000e+02
   4.8940201e+00   1.9243401e+01   1.8680300e+01   1.2000000e+02
   4.8764400e+00   1.9186399e+01   1.8660700e+01   1.2100000e+02
   4.9798598e+00   1.9154200e+01   1.8681101e+01   1.2200000e+02
   4.9378700e+00   1.9111099e+01   1.8686501e+01   1.2300000e+02
   4.9685898e+00   1.9115299e+01   1.8567499e+01   1.2400000e+02
   4.9051299e+00   1.9180000e+01   1.8620899e+01   1.2500000e+02
   4.8894501e+00   1.9225401e+01   1.8671301e+01   1.2600000e+02
   4.8750601e+00   1.9191999e+01   1.8508699e+01   1.2700000e+02
   4.9324498e+00   1.9180901e+01   1.8611099e+01   1.2800000e+02
   4.9535899e+00   1.9194201e+01   1.8759501e+01   1.2900000e+02
   4.8866901e+00   1.9191799e+01   1.8725500e+01   1.3000000e+02
   4.8885498e+00   1.9207800e+01   1.8672100e+01   1.3100000e+02
   4.8640599e+00   1.9202900e+01   1.8828600e+01   1.3200000e+02
   4.8131399e+00   1.9246599e+01   1.8703400e+01   1.3300000e+02
   4.7922201e+00   1.9250099e+01   1.8912901e+01   1.3400000e+02
   4.8141398e+00   1.9300301e+01   1.8911900e+01   1.3500000e+02
   4.8123102e+00   1.9332199e+01   1.8895500e+01   1.3600000e+02
   4.8879800e+00   1.9313900e+01   1.8700100e+01   1.3700000e+02
   4.8481698e+00   1.9296499e+01   1.8669600e+01   1.3800000e+02
   4.8693299e+00   1.9279600e+01   1.8662399e+01   1.3900000e+02
   4.8713102e+00   1.9285000e+01   1.8764099e+01   1.4000000e+02
   4.9079700e+00   1.9308399e+01   1.8802099e+01   1.4100000e+02
   4.9110899e+00   1.9306601e+01   1.8863600e+01   1.4200000e+02
   4.9236302e+00   1.9324400e+01   1.8746599e+01   1.4300000e+02
   4.9382501e+00   1.9353100e+01   1.8890800e+01   1.4400000e+02
   4.8324499e+00   1.9278099e+01   1.8937799e+01   1.4500000e+02
   4.8340802e+00   1.9248501e+01   1.8817400e+01   1.4600000e+02
   4.7719898e+00   1.9246201e+01   1.8871599e+01   1.4700000e+02
   4.7583199e+00   1.9217100e+01   1.8865601e+01   1.4800000e+02
   4.7847700e+00   1.9252399e+01   1.8866301e+01   1.4900000e+02
   4.8747101e+00   1.9163401e+01   1.8928101e+01   1.5000000e+02
   4.8757300e+00   1.9113899e+01   1.8932400e+01   1.5100000e+02
   4.8631701e+00   1.9083700e+01   1.8916401e+01   1.5200000e+02
   4.9629598e+00   1.9043301e+01   1.8911600e+01   1.5300000e+02
   4.9786601e+00   1.9008900e+01   1.8712000e+01   1.5400000e+02
   4.9634700e+00   1.9061001e+01   1.8732100e+01   1.5500000e+02
   4.9738302e+00   1.9032801e+01   1.8844299e+01   1.5600000e+02
   4.9853301e+00   1.8970600e+01   1.8924101e+01   1.5700000e+02
   5.0486002e+00   1.8970100e+01   1.8884501e+01   1.5800000e+02
   5.1967602e+00   1.8952299e+01   1.8774401e+01   1.5900000e+02
   5.1103902e+00   1.8948200e+01   1.9036301e+01   1.6000000e+02
   5.0498600e+00   1.8885201e+01   1.8791300e+01   1.6100000e+02
   5.1653500e+00   1.8982201e+01   1.9000000e+01   1.6200000e+02
   5.1788301e+00   1.8943300e+01   1.8825500e+01   1.6300000e+02
   5.1142201e+00   1.8957600e+01   1.9026300e+01   1.6400000e+02
   5.1665902e+00   1.8942801e+01   1.9071699e+01   1.6500000e+02
   5.1461000e+00   1.8994600e+01   1.8836399e+01   1.6600000e+02
   5.2272902e+00   1.8992701e+01   1.8972799e+01   1.6700000e+02
   5.1657200e+00   1.9032900e+01   1.9130301e+01   1.6800000e+02
   5.1922102e+00   1.9106001e+01   1.8877300e+01   1.6900000e+02
   5.2341099e+00   1.9148199e+01   1.8931601e+01   1.7000000e+02
   5.2788200e+00   1.9067801e+01   1.8943399e+01   1.7100000e+02
   5.2949800e+00   1.9096500e+01   1.8960800e+01   1.7200000e+02
   5.3303399e+00   1.9092699e+01   1.9028700e+01   1.7300000e+02
   5.3593898e+00   1.9107800e+01   1.8913500e+01   1.7400000e+02
   5.3944302e+00   1.9090300e+01   1.8919001e+01   1.7500000e+02
   5.4533000e+00   1.9112000e+01   1.8784700e+01   1.7600000e+02
   5.4179502e+00   1.9112801e+01   1.8726000e+01   1.7700000e+02
   5.4098902e+00   1.9071501e+01   1.8780100e+01   1.7800000e+02
   5.4818501e+00   1.9110001e+01   1.8952801e+01   1.7900000e+02
   5.4229898e+00   1.9145901e+01   1.9001499e+01   1.8000000e+02
   5.4005799e+00   1.9129700e+01   1.8844999e+01   1.8100000e+02
   5.3684702e+00   1.9162399e+01   1.8951200e+01   1.8200000e+02
   5.3319502e+00   1.9142599e+01   1.8922800e+01   1.8300000e+02
   5.3446298e+00   1.9165300e+01   1.8997200e+01   1.8400000e+02
   5.3855100e+00   1.9143499e+01   1.9098900e+01   1.8500000e+02
   5.4857502e+00   1.9075899e+01   1.8976999e+01   1.8600000e+02
   5.4446802e+00   1.9055300e+01   1.9005600e+01   1.8700000e+02
   5.3966899e+00   1.9052401e+01   1.8908501e+01   1.8800000e+02
   5.4304800e+00   1.9075800e+01   1.9000500e+01   1.8900000e+02
   5.4696598e+00   1.9096600e+01   1.9077499e+01   1.9000000e+02
   5.4375601e+00   1.9109800e+01   1.9002001e+01   1.9100000e+02
   5.4326200e+00   1.9091700e+01   1.8959400e+01   1.9200000e+02
   5.5364199e+00   1.9109600e+01   1.8975401e+01   1.9300000e+02
   5.3992200e+00   1.9036501e+01   1.9108299e+01   1.9400000e+02
   5.4182100e+00   1.9002100e+01   1.9038099e+01   1.9500000e+02
   5.3021798e+00   1.8989201e+01   1.8992901e+01   1.9600000e+02
   5.3396702e+00   1.9040300e+01   1.9157700e+01   1.9700000e+02
   5.2762799e+00   1.9079100e+01   1.9125700e+01   1.9800000e+02
   5.2396102e+00   1.9080999e+01   1.8907000e+01   1.9900000e+02
   5.2809000e+00   1.9116400e+01   1.8972500e+01   2.0000000e+02
