# Supplementary material for: Chromosome dynamics near the sol-gel phase transition dictate the timing of remote genomic interactions
Source: Nat Commun. 2019 Jun 24;10:2771. doi: 10.1038/s41467-019-10628-9 (PMC6591236; doi:10.1038/s41467-019-10628-9)
Supplement: Supplementary file 3 — Source Data [file 41467_2019_10628_MOESM3_ESM.zip › Source Data/ProcessedData/NonContractedCells/ShortTermImaging/G1G2/G1_54.dat]

   4.2283201e+00   7.6652598e+00   5.3139000e+00   1.0000000e+00
   4.0106301e+00   7.4848700e+00   5.2855101e+00   2.0000000e+00
   3.9469500e+00   7.4237299e+00   5.1881199e+00   3.0000000e+00
   4.0894799e+00   7.3947802e+00   5.5095100e+00   4.0000000e+00
   3.9437499e+00   7.2988701e+00   5.0790601e+00   5.0000000e+00
   3.9877000e+00   7.3820400e+00   5.0296698e+00   6.0000000e+00
   3.9923401e+00   7.2822499e+00   5.0176401e+00   7.0000000e+00
   4.0971098e+00   7.4388499e+00   5.0522199e+00   8.0000000e+00
   4.1024299e+00   7.4151402e+00   5.1628699e+00   9.0000000e+00
   4.0313601e+00   7.4670000e+00   5.0708299e+00   1.0000000e+01
   4.0872502e+00   7.3272800e+00   5.1076298e+00   1.1000000e+01
   4.0888200e+00   7.4325099e+00   5.0377402e+00   1.2000000e+01
   4.2188902e+00   7.3630500e+00   5.4357600e+00   1.3000000e+01
   4.2349501e+00   7.2505798e+00   5.2388902e+00   1.4000000e+01
   4.4442501e+00   7.1980000e+00   5.4490499e+00   1.5000000e+01
   4.4827299e+00   7.2160001e+00   5.4120102e+00   1.6000000e+01
   4.5669198e+00   7.2794600e+00   5.3053598e+00   1.7000000e+01
   4.4949598e+00   7.2488599e+00   5.2436700e+00   1.8000000e+01
   4.4739399e+00   7.2118402e+00   5.4356999e+00   1.9000000e+01
   4.5982800e+00   7.1540098e+00   5.4691300e+00   2.0000000e+01
   4.5725799e+00   7.1086001e+00   5.5300698e+00   2.1000000e+01
   4.5618200e+00   7.0420198e+00   5.4741001e+00   2.2000000e+01
   4.6308699e+00   7.1078901e+00   5.4780598e+00   2.3000000e+01
   4.5472898e+00   7.1918101e+00   5.5586100e+00   2.4000000e+01
   4.4786801e+00   7.2370300e+00   5.7051501e+00   2.5000000e+01
   4.3943000e+00   7.1941099e+00   5.4388299e+00   2.6000000e+01
   4.5054202e+00   7.3183799e+00   5.7084699e+00   2.7000000e+01
   4.4033699e+00   7.3389201e+00   5.7956901e+00   2.8000000e+01
   4.4075298e+00   7.4610300e+00   5.8303800e+00   2.9000000e+01
   4.3281002e+00   7.3580599e+00   5.7966199e+00   3.0000000e+01
   4.4250898e+00   7.3201199e+00   5.7003698e+00   3.1000000e+01
   4.3665500e+00   7.2097502e+00   5.7492299e+00   3.2000000e+01
   4.2978401e+00   7.1860199e+00   5.8655200e+00   3.3000000e+01
   4.4522800e+00   7.1743798e+00   5.8800998e+00   3.4000000e+01
   4.4298701e+00   7.2153502e+00   6.1371799e+00   3.5000000e+01
   4.3677802e+00   7.1734800e+00   5.8579502e+00   3.6000000e+01
   4.3772898e+00   7.1712999e+00   5.8372998e+00   3.7000000e+01
   4.4490499e+00   7.2262301e+00   5.9018698e+00   3.8000000e+01
   4.3357100e+00   7.3218298e+00   5.9690299e+00   3.9000000e+01
   4.4761000e+00   7.2408500e+00   5.9744301e+00   4.0000000e+01
   4.2701602e+00   7.2334700e+00   6.1081400e+00   4.1000000e+01
   4.2824402e+00   7.2680402e+00   6.1169100e+00   4.2000000e+01
   4.2795401e+00   7.1915102e+00   6.1975398e+00   4.3000000e+01
   4.2096601e+00   7.2321701e+00   6.0380201e+00   4.4000000e+01
   4.2955999e+00   7.1728702e+00   6.1131701e+00   4.5000000e+01
   4.3537798e+00   7.2608199e+00   6.0911002e+00   4.6000000e+01
   4.3568001e+00   7.2403998e+00   6.3214302e+00   4.7000000e+01
   4.2861800e+00   7.2337499e+00   6.2375898e+00   4.8000000e+01
   4.3813100e+00   7.2921600e+00   6.3684101e+00   4.9000000e+01
   4.3486600e+00   7.2914500e+00   6.0542598e+00   5.0000000e+01
   4.3774300e+00   7.3023601e+00   6.1869798e+00   5.1000000e+01
   4.3820200e+00   7.2770901e+00   6.1427302e+00   5.2000000e+01
   4.3039398e+00   7.2785001e+00   6.0136900e+00   5.3000000e+01
   4.3749199e+00   7.3413701e+00   6.1848402e+00   5.4000000e+01
   4.3686500e+00   7.3001099e+00   5.9282198e+00   5.5000000e+01
   4.4130301e+00   7.2602901e+00   6.0442600e+00   5.6000000e+01
   4.4299898e+00   7.2764401e+00   5.9656801e+00   5.7000000e+01
   4.4482398e+00   7.2613802e+00   6.1743498e+00   5.8000000e+01
   4.4467101e+00   7.2434502e+00   6.0385900e+00   5.9000000e+01
   4.4069400e+00   7.2314301e+00   6.0132499e+00   6.0000000e+01
   4.4498901e+00   7.3294902e+00   6.1044402e+00   6.1000000e+01
   4.4694200e+00   7.3698301e+00   5.9778099e+00   6.2000000e+01
   4.3764200e+00   7.4552798e+00   5.9091201e+00   6.3000000e+01
   4.4255400e+00   7.4240098e+00   6.1597400e+00   6.4000000e+01
   4.3921800e+00   7.4055700e+00   6.1872902e+00   6.5000000e+01
   4.4099798e+00   7.3974199e+00   6.1024199e+00   6.6000000e+01
   4.4497700e+00   7.4114399e+00   6.0479398e+00   6.7000000e+01
   4.4053602e+00   7.3659701e+00   5.9272599e+00   6.8000000e+01
   4.4715400e+00   7.4115901e+00   6.0951500e+00   6.9000000e+01
   4.5513301e+00   7.4954700e+00   5.9387298e+00   7.0000000e+01
   4.5276098e+00   7.3868999e+00   5.8127699e+00   7.1000000e+01
   4.4416599e+00   7.3522301e+00   5.8948798e+00   7.2000000e+01
   4.4010000e+00   7.3700099e+00   5.6742501e+00   7.3000000e+01
   4.4526000e+00   7.3432798e+00   5.8792400e+00   7.4000000e+01
   4.4338498e+00   7.3403502e+00   5.8811102e+00   7.5000000e+01
   4.4223499e+00   7.3309598e+00   5.8433099e+00   7.6000000e+01
   4.4497299e+00   7.3751898e+00   5.7879701e+00   7.7000000e+01
   4.4087000e+00   7.2973199e+00   5.9408102e+00   7.8000000e+01
   4.4404302e+00   7.2874098e+00   5.7910900e+00   7.9000000e+01
   4.3646202e+00   7.2711301e+00   5.8669100e+00   8.0000000e+01
   4.3881502e+00   7.3010898e+00   5.8605499e+00   8.1000000e+01
   4.2889500e+00   7.3208499e+00   5.8834600e+00   8.2000000e+01
   4.2768798e+00   7.3014102e+00   5.6221600e+00   8.3000000e+01
   4.3606000e+00   7.3366599e+00   6.1774302e+00   8.4000000e+01
   4.3655000e+00   7.2532101e+00   5.9849501e+00   8.5000000e+01
   4.2642698e+00   7.2948799e+00   5.8724198e+00   8.6000000e+01
   4.2413301e+00   7.2518301e+00   5.9521198e+00   8.7000000e+01
   4.2564902e+00   7.3099198e+00   5.8403101e+00   8.8000000e+01
   4.2560902e+00   7.3606200e+00   5.8678598e+00   8.9000000e+01
   4.3089099e+00   7.3884401e+00   5.8338199e+00   9.0000000e+01
   4.3427200e+00   7.3666501e+00   5.9717498e+00   9.1000000e+01
   4.2960601e+00   7.3442202e+00   6.0421400e+00   9.2000000e+01
   4.3471899e+00   7.3558798e+00   5.8183799e+00   9.3000000e+01
   4.3502102e+00   7.3608499e+00   5.9245601e+00   9.4000000e+01
   4.3048000e+00   7.3114700e+00   6.0215902e+00   9.5000000e+01
   4.3625998e+00   7.2777400e+00   5.9039698e+00   9.6000000e+01
   4.3815298e+00   7.2525201e+00   5.9147601e+00   9.7000000e+01
   4.3601699e+00   7.2597098e+00   5.8737798e+00   9.8000000e+01
   4.4434700e+00   7.3133602e+00   5.8651199e+00   9.9000000e+01
   4.4893699e+00   7.2601600e+00   5.8775601e+00   1.0000000e+02
   4.5100799e+00   7.2779398e+00   5.9949198e+00   1.0100000e+02
   4.5312400e+00   7.2166300e+00   6.1292701e+00   1.0200000e+02
   4.4848700e+00   7.1906900e+00   5.9845200e+00   1.0300000e+02
   4.5229201e+00   7.2345500e+00   5.8017302e+00   1.0400000e+02
   4.4765601e+00   7.2381902e+00   5.8893600e+00   1.0500000e+02
   4.4526100e+00   7.2156701e+00   5.8816600e+00   1.0600000e+02
   4.5015202e+00   7.2288599e+00   6.0744100e+00   1.0700000e+02
   4.4247398e+00   7.2176199e+00   5.9924002e+00   1.0800000e+02
   4.4515200e+00   7.2648802e+00   6.1021800e+00   1.0900000e+02
   4.4222102e+00   7.2380600e+00   6.0525899e+00   1.1000000e+02
   4.3879099e+00   7.1576200e+00   6.0789900e+00   1.1100000e+02
   4.3603802e+00   7.1336398e+00   6.0897298e+00   1.1200000e+02
   4.3948598e+00   7.1823001e+00   5.9760098e+00   1.1300000e+02
   4.4220099e+00   7.1127400e+00   5.9876099e+00   1.1400000e+02
   4.4921398e+00   7.0740900e+00   6.1344299e+00   1.1500000e+02
   4.5310402e+00   7.0159898e+00   5.9666200e+00   1.1600000e+02
   4.5007401e+00   7.0640898e+00   5.8046198e+00   1.1700000e+02
   4.5730801e+00   7.0231299e+00   5.9366002e+00   1.1800000e+02
   4.5771699e+00   6.9583402e+00   5.7995300e+00   1.1900000e+02
   4.5688801e+00   6.9470401e+00   6.0195799e+00   1.2000000e+02
   4.5451102e+00   6.9537601e+00   5.7543802e+00   1.2100000e+02
   4.5227399e+00   6.9562201e+00   5.9908400e+00   1.2200000e+02
   4.4366798e+00   6.9846101e+00   5.6820502e+00   1.2300000e+02
   4.5492501e+00   7.0583200e+00   5.7911901e+00   1.2400000e+02
   4.5542998e+00   7.0618601e+00   5.8744202e+00   1.2500000e+02
   4.6223798e+00   7.0995798e+00   5.6027598e+00   1.2600000e+02
   4.5805898e+00   7.1478500e+00   5.7704000e+00   1.2700000e+02
   4.6305299e+00   7.1608300e+00   5.8767700e+00   1.2800000e+02
   4.6190701e+00   7.1205902e+00   5.7402201e+00   1.2900000e+02
   4.6283102e+00   7.1018100e+00   5.6434598e+00   1.3000000e+02
   4.6451802e+00   7.0052099e+00   5.8572898e+00   1.3100000e+02
   4.6479602e+00   7.0172400e+00   5.7330198e+00   1.3200000e+02
   4.5780301e+00   6.9581499e+00   5.8502898e+00   1.3300000e+02
   4.6122999e+00   6.9630599e+00   5.8620100e+00   1.3400000e+02
   4.5339599e+00   7.0081501e+00   5.6818199e+00   1.3500000e+02
   4.5807199e+00   6.9389100e+00   5.9579601e+00   1.3600000e+02
   4.5394301e+00   6.9643798e+00   5.9619398e+00   1.3700000e+02
   4.4972501e+00   7.0872798e+00   5.7629199e+00   1.3800000e+02
   4.4862599e+00   7.0237498e+00   5.8953700e+00   1.3900000e+02
   4.4681001e+00   7.0611000e+00   5.9858899e+00   1.4000000e+02
   4.4287601e+00   7.0553799e+00   5.8917899e+00   1.4100000e+02
   4.3457699e+00   6.9924002e+00   5.5962300e+00   1.4200000e+02
   4.3736200e+00   7.0401802e+00   5.7498698e+00   1.4300000e+02
   4.3074198e+00   7.1074700e+00   5.9322600e+00   1.4400000e+02
   4.3373098e+00   7.0535698e+00   5.6918602e+00   1.4500000e+02
   4.2754798e+00   7.0753598e+00   5.7881799e+00   1.4600000e+02
   4.2990398e+00   7.0566201e+00   6.0545001e+00   1.4700000e+02
   4.2957602e+00   7.0660100e+00   5.8819799e+00   1.4800000e+02
   4.2474799e+00   7.1432800e+00   5.9120698e+00   1.4900000e+02
   4.2002501e+00   7.1420202e+00   6.1395898e+00   1.5000000e+02
   4.1836300e+00   7.0434899e+00   5.9967599e+00   1.5100000e+02
   4.1705599e+00   6.9791198e+00   5.9344101e+00   1.5200000e+02
   4.1697602e+00   6.9294901e+00   5.9070501e+00   1.5300000e+02
   4.2125101e+00   6.9665699e+00   5.8688102e+00   1.5400000e+02
   4.1233401e+00   6.8950000e+00   5.9224200e+00   1.5500000e+02
   4.1272802e+00   6.9057899e+00   5.8880501e+00   1.5600000e+02
   4.1146698e+00   6.8659000e+00   5.9900298e+00   1.5700000e+02
   4.0867901e+00   6.8461900e+00   5.9038200e+00   1.5800000e+02
   4.1140099e+00   6.8890300e+00   5.9221802e+00   1.5900000e+02
   4.1344199e+00   6.9103599e+00   5.8746400e+00   1.6000000e+02
   3.9989901e+00   6.8222098e+00   5.6623402e+00   1.6100000e+02
   4.0104198e+00   6.8747201e+00   5.8568401e+00   1.6200000e+02
   4.0592098e+00   6.9031601e+00   6.0040998e+00   1.6300000e+02
   3.9973400e+00   6.8798699e+00   5.7652602e+00   1.6400000e+02
   3.9470301e+00   6.8585401e+00   5.7634401e+00   1.6500000e+02
   3.9062800e+00   6.8581901e+00   5.9180102e+00   1.6600000e+02
   3.9005799e+00   6.8908601e+00   5.8607898e+00   1.6700000e+02
   3.7626801e+00   6.9022899e+00   5.9232702e+00   1.6800000e+02
   3.8023801e+00   6.8495302e+00   5.7188201e+00   1.6900000e+02
   3.8241601e+00   6.9647999e+00   5.6968198e+00   1.7000000e+02
   3.9095099e+00   6.9512501e+00   5.8362298e+00   1.7100000e+02
   4.0221400e+00   7.0088201e+00   5.8821602e+00   1.7200000e+02
   4.0145502e+00   6.9742999e+00   5.8033900e+00   1.7300000e+02
   3.8795500e+00   6.9459901e+00   5.8538799e+00   1.7400000e+02
   3.8903999e+00   6.9219198e+00   5.7471299e+00   1.7500000e+02
   3.8767900e+00   6.9338002e+00   5.8438301e+00   1.7600000e+02
   3.7686801e+00   6.9465399e+00   5.7480302e+00   1.7700000e+02
   3.7593400e+00   6.9072700e+00   5.6666799e+00   1.7800000e+02
   3.7736001e+00   6.8667898e+00   5.6616201e+00   1.7900000e+02
   3.7918501e+00   6.9285498e+00   5.6239100e+00   1.8000000e+02
   3.7383399e+00   6.8449402e+00   5.8353601e+00   1.8100000e+02
   3.7480099e+00   6.8838301e+00   5.7589798e+00   1.8200000e+02
   3.7061000e+00   6.8573499e+00   5.6155000e+00   1.8300000e+02
   3.6512899e+00   6.8397999e+00   5.6686101e+00   1.8400000e+02
   3.6350999e+00   6.9241600e+00   5.6264501e+00   1.8500000e+02
   3.6936400e+00   6.8872800e+00   5.4321098e+00   1.8600000e+02
   3.8613200e+00   6.9681101e+00   5.7185702e+00   1.8700000e+02
   3.8326099e+00   6.9451799e+00   5.8960500e+00   1.8800000e+02
   3.8348899e+00   6.9437699e+00   5.6010900e+00   1.8900000e+02
   3.7398300e+00   6.9692798e+00   5.5089502e+00   1.9000000e+02
   3.7655301e+00   7.0416002e+00   5.5264101e+00   1.9100000e+02
   3.7787099e+00   7.0649400e+00   5.5852499e+00   1.9200000e+02
   3.8800600e+00   7.0223799e+00   5.5189500e+00   1.9300000e+02
   3.8928900e+00   7.0215101e+00   5.4352498e+00   1.9400000e+02
   3.9025800e+00   7.0778899e+00   5.3912001e+00   1.9500000e+02
   3.9500999e+00   7.0572600e+00   5.7772398e+00   1.9600000e+02
   4.0312300e+00   7.0159402e+00   5.7818398e+00   1.9700000e+02
   3.9615901e+00   7.0617499e+00   5.5829401e+00   1.9800000e+02
   3.9288099e+00   7.0264401e+00   5.5907402e+00   1.9900000e+02
