# Supplementary material for: Chromosome dynamics near the sol-gel phase transition dictate the timing of remote genomic interactions
Source: Nat Commun. 2019 Jun 24;10:2771. doi: 10.1038/s41467-019-10628-9 (PMC6591236; doi:10.1038/s41467-019-10628-9)
Supplement: Supplementary file 3 — Source Data [file 41467_2019_10628_MOESM3_ESM.zip › Source Data/ProcessedData/NonContractedCells/ShortTermImaging/G1G2/G1_53.dat]

   5.6653299e+00   2.0847601e+01   1.7203199e+01   1.0000000e+00
   5.8961301e+00   2.0829500e+01   1.7305799e+01   2.0000000e+00
   5.8167300e+00   2.1000401e+01   1.7220200e+01   3.0000000e+00
   5.8606601e+00   2.1129400e+01   1.7400999e+01   4.0000000e+00
   5.9752102e+00   2.0840000e+01   1.7297300e+01   5.0000000e+00
   5.9601898e+00   2.0767300e+01   1.7347601e+01   6.0000000e+00
   5.9589601e+00   2.0829100e+01   1.7167700e+01   7.0000000e+00
   6.2449698e+00   2.0989100e+01   1.7158600e+01   8.0000000e+00
   6.2087998e+00   2.0878099e+01   1.7406200e+01   9.0000000e+00
   6.3174701e+00   2.0791500e+01   1.7448900e+01   1.0000000e+01
   6.3452201e+00   2.0862700e+01   1.7418200e+01   1.1000000e+01
   6.1638799e+00   2.1095301e+01   1.7205799e+01   1.2000000e+01
   6.1122699e+00   2.1070299e+01   1.7223600e+01   1.3000000e+01
   6.0524302e+00   2.1018299e+01   1.7189301e+01   1.4000000e+01
   6.0234299e+00   2.1217899e+01   1.7257099e+01   1.5000000e+01
   6.1907902e+00   2.1088200e+01   1.7167400e+01   1.6000000e+01
   6.4754200e+00   2.1208599e+01   1.7222700e+01   1.7000000e+01
   6.4803600e+00   2.1439301e+01   1.7231501e+01   1.8000000e+01
   6.5094900e+00   2.1623699e+01   1.7247999e+01   1.9000000e+01
   6.3717999e+00   2.1602501e+01   1.7306101e+01   2.0000000e+01
   6.5873299e+00   2.1591999e+01   1.7291401e+01   2.1000000e+01
   6.6432400e+00   2.1493299e+01   1.7206900e+01   2.2000000e+01
   6.4018102e+00   2.1414700e+01   1.7348301e+01   2.3000000e+01
   6.2932401e+00   2.1472799e+01   1.7470400e+01   2.4000000e+01
   6.2910299e+00   2.1629900e+01   1.7304701e+01   2.5000000e+01
   6.2494102e+00   2.1351999e+01   1.7371799e+01   2.6000000e+01
   6.2406998e+00   2.1562901e+01   1.7249300e+01   2.7000000e+01
   6.1178298e+00   2.1450100e+01   1.7300301e+01   2.8000000e+01
   6.2990198e+00   2.1535299e+01   1.7285700e+01   2.9000000e+01
   6.3637500e+00   2.1437700e+01   1.7310499e+01   3.0000000e+01
   6.7417202e+00   2.1541300e+01   1.7197100e+01   3.1000000e+01
   6.7077699e+00   2.1531200e+01   1.7123199e+01   3.2000000e+01
   6.9177899e+00   2.1674999e+01   1.7272900e+01   3.3000000e+01
   6.9450302e+00   2.1773899e+01   1.7236900e+01   3.4000000e+01
   6.9684100e+00   2.1694401e+01   1.7326300e+01   3.5000000e+01
   7.0491099e+00   2.1749201e+01   1.7262899e+01   3.6000000e+01
   7.1408300e+00   2.1691299e+01   1.7300301e+01   3.7000000e+01
   7.2361002e+00   2.1650999e+01   1.7351101e+01   3.8000000e+01
   7.4695001e+00   2.1762400e+01   1.7528400e+01   3.9000000e+01
   7.4744101e+00   2.1915701e+01   1.7312401e+01   4.0000000e+01
   7.1980000e+00   2.1949100e+01   1.7241400e+01   4.1000000e+01
   7.2873702e+00   2.1809099e+01   1.7330200e+01   4.2000000e+01
   7.5021300e+00   2.2002199e+01   1.7338600e+01   4.3000000e+01
   7.3009100e+00   2.1750900e+01   1.7320299e+01   4.4000000e+01
   7.1797900e+00   2.1684401e+01   1.7213400e+01   4.5000000e+01
   7.0052800e+00   2.1678301e+01   1.7282600e+01   4.6000000e+01
   6.9899998e+00   2.1957300e+01   1.7237101e+01   4.7000000e+01
   7.3292999e+00   2.1757799e+01   1.7426701e+01   4.8000000e+01
   7.3970299e+00   2.1926901e+01   1.7315201e+01   4.9000000e+01
   7.5444398e+00   2.2100300e+01   1.7335600e+01   5.0000000e+01
   7.3675299e+00   2.2086100e+01   1.7197300e+01   5.1000000e+01
   7.2289600e+00   2.2050301e+01   1.7175100e+01   5.2000000e+01
   6.8318801e+00   2.2138800e+01   1.7198900e+01   5.3000000e+01
   6.5772300e+00   2.1838800e+01   1.7407900e+01   5.4000000e+01
   6.5644999e+00   2.1682501e+01   1.7231701e+01   5.5000000e+01
   6.4819298e+00   2.1686100e+01   1.7289000e+01   5.6000000e+01
   6.1278501e+00   2.1670401e+01   1.7235001e+01   5.7000000e+01
   5.8112898e+00   2.1919600e+01   1.7274599e+01   5.8000000e+01
   5.7745500e+00   2.1876801e+01   1.7476601e+01   5.9000000e+01
   5.7031398e+00   2.1831800e+01   1.7285000e+01   6.0000000e+01
   5.6146898e+00   2.1738100e+01   1.7342400e+01   6.1000000e+01
   5.4347801e+00   2.1590200e+01   1.7331301e+01   6.2000000e+01
   5.5587101e+00   2.1491400e+01   1.7284700e+01   6.3000000e+01
   5.6790800e+00   2.1459299e+01   1.7360300e+01   6.4000000e+01
   5.7537498e+00   2.1612000e+01   1.7468800e+01   6.5000000e+01
   5.6198702e+00   2.1401199e+01   1.7340200e+01   6.6000000e+01
   5.5840998e+00   2.1562901e+01   1.7276300e+01   6.7000000e+01
   5.7560701e+00   2.1534599e+01   1.7291100e+01   6.8000000e+01
   5.6574898e+00   2.1478500e+01   1.7337700e+01   6.9000000e+01
   5.7803898e+00   2.1578300e+01   1.7396299e+01   7.0000000e+01
   5.7758899e+00   2.1446800e+01   1.7197901e+01   7.1000000e+01
   5.7226000e+00   2.1575100e+01   1.7379101e+01   7.2000000e+01
   5.4979701e+00   2.1425200e+01   1.7287800e+01   7.3000000e+01
   5.3378301e+00   2.1460400e+01   1.7434299e+01   7.4000000e+01
   5.2193098e+00   2.1279499e+01   1.7472900e+01   7.5000000e+01
   5.1405802e+00   2.1244301e+01   1.7305201e+01   7.6000000e+01
   5.3102899e+00   2.1150600e+01   1.7323799e+01   7.7000000e+01
   5.3763700e+00   2.1172501e+01   1.7219200e+01   7.8000000e+01
   5.4447899e+00   2.1400400e+01   1.7355600e+01   7.9000000e+01
   5.4594302e+00   2.1407600e+01   1.7489901e+01   8.0000000e+01
   5.2750001e+00   2.1757700e+01   1.7515400e+01   8.1000000e+01
   5.2155600e+00   2.2050600e+01   1.7466000e+01   8.2000000e+01
   5.0172300e+00   2.2011900e+01   1.7486700e+01   8.3000000e+01
   5.0617499e+00   2.2205799e+01   1.7548500e+01   8.4000000e+01
   4.9609399e+00   2.2000500e+01   1.7519199e+01   8.5000000e+01
   5.1431599e+00   2.2022800e+01   1.7489700e+01   8.6000000e+01
   5.0413499e+00   2.2074200e+01   1.7562799e+01   8.7000000e+01
   5.2781100e+00   2.2076900e+01   1.7479099e+01   8.8000000e+01
   5.3692498e+00   2.1895599e+01   1.7503000e+01   8.9000000e+01
   5.4229002e+00   2.1990000e+01   1.7453699e+01   9.0000000e+01
   5.1778002e+00   2.1858299e+01   1.7501499e+01   9.1000000e+01
   5.2059999e+00   2.1665001e+01   1.7517000e+01   9.2000000e+01
   5.4511800e+00   2.1660999e+01   1.7467899e+01   9.3000000e+01
   5.4199300e+00   2.1697901e+01   1.7505100e+01   9.4000000e+01
   5.6162000e+00   2.1742599e+01   1.7393700e+01   9.5000000e+01
   5.4265800e+00   2.1739599e+01   1.7291800e+01   9.6000000e+01
   5.3931699e+00   2.1602501e+01   1.7455900e+01   9.7000000e+01
   5.4271898e+00   2.1474400e+01   1.7340700e+01   9.8000000e+01
   5.3977499e+00   2.1551100e+01   1.7335600e+01   9.9000000e+01
   5.5399899e+00   2.1696699e+01   1.7298599e+01   1.0000000e+02
   5.4205699e+00   2.1724600e+01   1.7360800e+01   1.0100000e+02
   5.1994500e+00   2.1722000e+01   1.7557100e+01   1.0200000e+02
   4.9773698e+00   2.1669901e+01   1.7473301e+01   1.0300000e+02
   5.3140101e+00   2.1802900e+01   1.7373100e+01   1.0400000e+02
   5.2557201e+00   2.1872999e+01   1.7465500e+01   1.0500000e+02
   5.0084400e+00   2.1933100e+01   1.7522600e+01   1.0600000e+02
   5.3163300e+00   2.1728399e+01   1.7507900e+01   1.0700000e+02
   5.1443901e+00   2.1701599e+01   1.7429800e+01   1.0800000e+02
   5.0464401e+00   2.1662500e+01   1.7426100e+01   1.0900000e+02
   4.7878599e+00   2.1881701e+01   1.7581400e+01   1.1000000e+02
   4.7040601e+00   2.1949900e+01   1.7410999e+01   1.1100000e+02
   4.6105099e+00   2.1918699e+01   1.7481501e+01   1.1200000e+02
   4.3774900e+00   2.2052099e+01   1.7357500e+01   1.1300000e+02
   4.3366299e+00   2.2022100e+01   1.7405100e+01   1.1400000e+02
   4.3911800e+00   2.2074800e+01   1.7385099e+01   1.1500000e+02
   4.6427698e+00   2.1845800e+01   1.7448999e+01   1.1600000e+02
   4.6381798e+00   2.1792500e+01   1.7450500e+01   1.1700000e+02
   4.8114200e+00   2.1928801e+01   1.7510900e+01   1.1800000e+02
   4.6387100e+00   2.1950701e+01   1.7301701e+01   1.1900000e+02
   4.5915999e+00   2.2080000e+01   1.7442400e+01   1.2000000e+02
   4.3665600e+00   2.2170099e+01   1.7345100e+01   1.2100000e+02
   4.5394502e+00   2.2077000e+01   1.7297800e+01   1.2200000e+02
   4.2234602e+00   2.2056601e+01   1.7282700e+01   1.2300000e+02
   4.3685198e+00   2.2086800e+01   1.7324699e+01   1.2400000e+02
   4.2553101e+00   2.1935200e+01   1.7335800e+01   1.2500000e+02
   4.3819799e+00   2.1997900e+01   1.7168900e+01   1.2600000e+02
   4.2744999e+00   2.1979700e+01   1.7339001e+01   1.2700000e+02
   4.3559999e+00   2.2125900e+01   1.7183500e+01   1.2800000e+02
   4.3937502e+00   2.2120899e+01   1.7209999e+01   1.2900000e+02
   4.4057298e+00   2.2069300e+01   1.7319099e+01   1.3000000e+02
   4.5761499e+00   2.2049299e+01   1.7422899e+01   1.3100000e+02
   4.3052101e+00   2.1941401e+01   1.7328699e+01   1.3200000e+02
   4.2870002e+00   2.1889099e+01   1.7424900e+01   1.3300000e+02
   4.5825901e+00   2.2110300e+01   1.7438101e+01   1.3400000e+02
   4.5166502e+00   2.2277500e+01   1.7311100e+01   1.3500000e+02
   4.5323400e+00   2.2114401e+01   1.7346600e+01   1.3600000e+02
   4.5030799e+00   2.2181900e+01   1.7445801e+01   1.3700000e+02
   4.4991698e+00   2.2307400e+01   1.7151100e+01   1.3800000e+02
   4.2635298e+00   2.2372700e+01   1.7279301e+01   1.3900000e+02
   4.3467598e+00   2.2288099e+01   1.7302299e+01   1.4000000e+02
   4.2143998e+00   2.2399700e+01   1.7279699e+01   1.4100000e+02
   4.1376300e+00   2.2187700e+01   1.7241501e+01   1.4200000e+02
   4.3160100e+00   2.2302700e+01   1.7283400e+01   1.4300000e+02
   4.2827001e+00   2.2161200e+01   1.7249701e+01   1.4400000e+02
   4.3935900e+00   2.2171801e+01   1.7342800e+01   1.4500000e+02
   4.4462800e+00   2.1820499e+01   1.7269100e+01   1.4600000e+02
   4.5949702e+00   2.1683500e+01   1.7323799e+01   1.4700000e+02
   4.4918599e+00   2.2084101e+01   1.7202000e+01   1.4800000e+02
   4.3613801e+00   2.2134001e+01   1.7363300e+01   1.4900000e+02
   4.3317499e+00   2.2123899e+01   1.7395399e+01   1.5000000e+02
   4.4698100e+00   2.1750099e+01   1.7458000e+01   1.5100000e+02
   4.4734998e+00   2.1723801e+01   1.7478600e+01   1.5200000e+02
   4.5676198e+00   2.1581499e+01   1.7526899e+01   1.5300000e+02
   4.3456802e+00   2.1796700e+01   1.7344801e+01   1.5400000e+02
   4.2616801e+00   2.1860600e+01   1.7378099e+01   1.5500000e+02
   4.3284302e+00   2.1722401e+01   1.7502600e+01   1.5600000e+02
   4.1913600e+00   2.1823200e+01   1.7309200e+01   1.5700000e+02
   4.0458999e+00   2.1678600e+01   1.7405899e+01   1.5800000e+02
   4.1864300e+00   2.1711000e+01   1.7452700e+01   1.5900000e+02
   4.1371498e+00   2.1667999e+01   1.7350599e+01   1.6000000e+02
   4.1296902e+00   2.1655399e+01   1.7415701e+01   1.6100000e+02
   4.3151798e+00   2.1717501e+01   1.7323799e+01   1.6200000e+02
   4.2267499e+00   2.1699100e+01   1.7227699e+01   1.6300000e+02
   4.1187301e+00   2.1688700e+01   1.7288401e+01   1.6400000e+02
   3.8934300e+00   2.1615700e+01   1.7242599e+01   1.6500000e+02
   3.7676401e+00   2.1770599e+01   1.7059401e+01   1.6600000e+02
   3.7725101e+00   2.1767000e+01   1.7192801e+01   1.6700000e+02
   3.8190000e+00   2.1770000e+01   1.7229700e+01   1.6800000e+02
   3.6144400e+00   2.1834700e+01   1.7321400e+01   1.6900000e+02
   3.5093000e+00   2.2280600e+01   1.7467100e+01   1.7000000e+02
   3.5329001e+00   2.2529600e+01   1.7522400e+01   1.7100000e+02
   3.4484200e+00   2.2596100e+01   1.7427999e+01   1.7200000e+02
   3.7960200e+00   2.2398701e+01   1.7353901e+01   1.7300000e+02
   4.0746102e+00   2.2050600e+01   1.7465900e+01   1.7400000e+02
   4.0141301e+00   2.1968599e+01   1.7431700e+01   1.7500000e+02
   3.7884700e+00   2.2071699e+01   1.7502399e+01   1.7600000e+02
   3.9692099e+00   2.1989100e+01   1.7388500e+01   1.7700000e+02
   3.9963801e+00   2.1804899e+01   1.7285801e+01   1.7800000e+02
   3.7431300e+00   2.2157200e+01   1.7312201e+01   1.7900000e+02
   3.7688100e+00   2.2215401e+01   1.7445400e+01   1.8000000e+02
   3.7677100e+00   2.2195499e+01   1.7439100e+01   1.8100000e+02
   3.4761500e+00   2.2358601e+01   1.7472900e+01   1.8200000e+02
   3.3691101e+00   2.2457800e+01   1.7629200e+01   1.8300000e+02
   3.5702901e+00   2.2423500e+01   1.7410700e+01   1.8400000e+02
   3.5378599e+00   2.2389099e+01   1.7355301e+01   1.8500000e+02
   3.5971899e+00   2.2218300e+01   1.7548201e+01   1.8600000e+02
   3.4547400e+00   2.2302799e+01   1.7279200e+01   1.8700000e+02
   3.4508600e+00   2.2678400e+01   1.7490900e+01   1.8800000e+02
   3.3838799e+00   2.2766899e+01   1.7388599e+01   1.8900000e+02
   3.5889001e+00   2.2899500e+01   1.7538300e+01   1.9000000e+02
   3.6769400e+00   2.2837000e+01   1.7584700e+01   1.9100000e+02
   3.5990701e+00   2.2743200e+01   1.7283300e+01   1.9200000e+02
   3.7500100e+00   2.2719999e+01   1.7490499e+01   1.9300000e+02
   3.7071600e+00   2.2770700e+01   1.7316099e+01   1.9400000e+02
   3.6034501e+00   2.2931101e+01   1.7331301e+01   1.9500000e+02
   3.6469400e+00   2.3131701e+01   1.7291000e+01   1.9600000e+02
   3.6844101e+00   2.3542999e+01   1.7551800e+01   1.9700000e+02
   3.6252401e+00   2.3854099e+01   1.7420700e+01   1.9800000e+02
   3.5967200e+00   2.3919800e+01   1.7314501e+01   1.9900000e+02
   3.6388700e+00   2.4149900e+01   1.7459299e+01   2.0000000e+02
