# Supplementary material for: Chromosome dynamics near the sol-gel phase transition dictate the timing of remote genomic interactions
Source: Nat Commun. 2019 Jun 24;10:2771. doi: 10.1038/s41467-019-10628-9 (PMC6591236; doi:10.1038/s41467-019-10628-9)
Supplement: Supplementary file 3 — Source Data [file 41467_2019_10628_MOESM3_ESM.zip › Source Data/ProcessedData/NonContractedCells/ShortTermImaging/G1G2/G1_52.dat]

   8.0175600e+00   1.4706100e+01   2.4284800e+01   1.0000000e+00
   8.0283804e+00   1.4724900e+01   2.4573000e+01   2.0000000e+00
   7.8307700e+00   1.4689600e+01   2.4565800e+01   3.0000000e+00
   7.8117900e+00   1.4829200e+01   2.4739700e+01   4.0000000e+00
   7.9555602e+00   1.4779500e+01   2.4935900e+01   5.0000000e+00
   8.0412102e+00   1.4565500e+01   2.5209400e+01   6.0000000e+00
   8.1365700e+00   1.4306400e+01   2.5511999e+01   7.0000000e+00
   8.1464300e+00   1.4323400e+01   2.5625000e+01   8.0000000e+00
   8.1304598e+00   1.4501900e+01   2.5563400e+01   9.0000000e+00
   8.0059900e+00   1.4646000e+01   2.5616400e+01   1.0000000e+01
   8.1147003e+00   1.4793000e+01   2.5720699e+01   1.1000000e+01
   8.0122805e+00   1.4711200e+01   2.5490200e+01   1.2000000e+01
   7.8767500e+00   1.4735600e+01   2.5261700e+01   1.3000000e+01
   7.7788601e+00   1.4624600e+01   2.5226500e+01   1.4000000e+01
   7.8770099e+00   1.4869800e+01   2.5115101e+01   1.5000000e+01
   7.8281498e+00   1.5099800e+01   2.4642799e+01   1.6000000e+01
   7.8815598e+00   1.5079700e+01   2.4734900e+01   1.7000000e+01
   7.9103799e+00   1.5161500e+01   2.4465799e+01   1.8000000e+01
   7.8853798e+00   1.5315300e+01   2.4424700e+01   1.9000000e+01
   7.9439702e+00   1.5280300e+01   2.4466801e+01   2.0000000e+01
   8.1303701e+00   1.5278300e+01   2.4848400e+01   2.1000000e+01
   8.3022404e+00   1.5141500e+01   2.5006100e+01   2.2000000e+01
   8.3567696e+00   1.5439900e+01   2.4926300e+01   2.3000000e+01
   8.2679100e+00   1.5649700e+01   2.4925301e+01   2.4000000e+01
   8.2166004e+00   1.5820000e+01   2.5026501e+01   2.5000000e+01
   8.0977898e+00   1.6133101e+01   2.4983601e+01   2.6000000e+01
   8.2420702e+00   1.6216400e+01   2.5138100e+01   2.7000000e+01
   8.2753296e+00   1.6282000e+01   2.5165300e+01   2.8000000e+01
   8.3421202e+00   1.6481400e+01   2.5257900e+01   2.9000000e+01
   8.2954798e+00   1.6634800e+01   2.5412500e+01   3.0000000e+01
   8.2897797e+00   1.6631100e+01   2.5355000e+01   3.1000000e+01
   8.1842699e+00   1.6604500e+01   2.5166700e+01   3.2000000e+01
   8.2316504e+00   1.6531200e+01   2.4870100e+01   3.3000000e+01
   8.2277098e+00   1.6595301e+01   2.4845200e+01   3.4000000e+01
   8.1831398e+00   1.6516199e+01   2.4818701e+01   3.5000000e+01
   8.2094202e+00   1.6532801e+01   2.4756701e+01   3.6000000e+01
   8.2004004e+00   1.6429501e+01   2.4502300e+01   3.7000000e+01
   8.1399298e+00   1.6427200e+01   2.4574200e+01   3.8000000e+01
   8.2142200e+00   1.6537100e+01   2.4714399e+01   3.9000000e+01
   8.2422104e+00   1.6682400e+01   2.4561701e+01   4.0000000e+01
   8.2288303e+00   1.6786301e+01   2.4597200e+01   4.1000000e+01
   8.1805801e+00   1.6659100e+01   2.4551901e+01   4.2000000e+01
   8.0960503e+00   1.6429001e+01   2.4346201e+01   4.3000000e+01
   8.0215397e+00   1.6606199e+01   2.4279100e+01   4.4000000e+01
   7.9940300e+00   1.6634701e+01   2.4497999e+01   4.5000000e+01
   7.8870502e+00   1.6696301e+01   2.4086100e+01   4.6000000e+01
   7.8718700e+00   1.6760201e+01   2.4081200e+01   4.7000000e+01
   7.8497300e+00   1.6575800e+01   2.4178200e+01   4.8000000e+01
   7.7926002e+00   1.6504601e+01   2.4138399e+01   4.9000000e+01
   7.8393898e+00   1.6358299e+01   2.4117399e+01   5.0000000e+01
   7.8802299e+00   1.6254101e+01   2.4098700e+01   5.1000000e+01
   7.9172702e+00   1.5966700e+01   2.4184401e+01   5.2000000e+01
   7.8673000e+00   1.5906200e+01   2.4207399e+01   5.3000000e+01
   7.9151702e+00   1.5932200e+01   2.4240999e+01   5.4000000e+01
   7.9150000e+00   1.5881200e+01   2.4214800e+01   5.5000000e+01
   7.8954401e+00   1.5857200e+01   2.4493500e+01   5.6000000e+01
   7.8069701e+00   1.5912100e+01   2.4588900e+01   5.7000000e+01
   7.7254400e+00   1.5858700e+01   2.4596100e+01   5.8000000e+01
   7.8143601e+00   1.6003901e+01   2.4912001e+01   5.9000000e+01
   7.7529101e+00   1.6108500e+01   2.4830500e+01   6.0000000e+01
   7.7398400e+00   1.6098000e+01   2.4889601e+01   6.1000000e+01
   7.7287002e+00   1.5987500e+01   2.4857201e+01   6.2000000e+01
   7.8536801e+00   1.5904000e+01   2.4972300e+01   6.3000000e+01
   7.8773999e+00   1.6020800e+01   2.5315201e+01   6.4000000e+01
   7.9513998e+00   1.6090200e+01   2.5276899e+01   6.5000000e+01
   7.9056501e+00   1.6145300e+01   2.5370001e+01   6.6000000e+01
   7.9607501e+00   1.6060200e+01   2.5201200e+01   6.7000000e+01
   7.9178700e+00   1.5926400e+01   2.5335600e+01   6.8000000e+01
   7.9249902e+00   1.5954700e+01   2.5414000e+01   6.9000000e+01
   7.8722901e+00   1.6028700e+01   2.5361401e+01   7.0000000e+01
   7.8780599e+00   1.6074800e+01   2.5354601e+01   7.1000000e+01
   7.7891798e+00   1.6163799e+01   2.5338200e+01   7.2000000e+01
   7.8703699e+00   1.6123100e+01   2.5316700e+01   7.3000000e+01
   7.8334999e+00   1.6041201e+01   2.5673000e+01   7.4000000e+01
   7.8401799e+00   1.6078501e+01   2.5682301e+01   7.5000000e+01
   7.8329701e+00   1.6083700e+01   2.5733999e+01   7.6000000e+01
   7.8442502e+00   1.6040300e+01   2.5719999e+01   7.7000000e+01
   7.8242698e+00   1.6021999e+01   2.5792700e+01   7.8000000e+01
   7.8167100e+00   1.6045000e+01   2.5735100e+01   7.9000000e+01
   7.8939700e+00   1.6016199e+01   2.5806299e+01   8.0000000e+01
   7.8383198e+00   1.6051701e+01   2.5843800e+01   8.1000000e+01
   7.7941399e+00   1.6231800e+01   2.5790501e+01   8.2000000e+01
   7.8726101e+00   1.6288799e+01   2.5840599e+01   8.3000000e+01
   7.9354200e+00   1.6357700e+01   2.6004999e+01   8.4000000e+01
   7.9201102e+00   1.6480600e+01   2.5972700e+01   8.5000000e+01
   7.9596901e+00   1.6591200e+01   2.5799999e+01   8.6000000e+01
   7.9081202e+00   1.6731400e+01   2.5949600e+01   8.7000000e+01
   7.9020901e+00   1.6892700e+01   2.5868700e+01   8.8000000e+01
   7.8960900e+00   1.7084801e+01   2.5896500e+01   8.9000000e+01
   7.9088502e+00   1.7315399e+01   2.5956100e+01   9.0000000e+01
   7.8652401e+00   1.7436399e+01   2.6117300e+01   9.1000000e+01
   7.8581200e+00   1.7477600e+01   2.6043100e+01   9.2000000e+01
   7.8354001e+00   1.7493000e+01   2.6038500e+01   9.3000000e+01
   7.8610501e+00   1.7478901e+01   2.5937799e+01   9.4000000e+01
   7.8414102e+00   1.7445299e+01   2.5867599e+01   9.5000000e+01
   7.8715501e+00   1.7446600e+01   2.5801500e+01   9.6000000e+01
   7.8485098e+00   1.7372299e+01   2.5732901e+01   9.7000000e+01
   7.9059200e+00   1.7344700e+01   2.5741699e+01   9.8000000e+01
   7.8638201e+00   1.7240700e+01   2.5745899e+01   9.9000000e+01
   7.8644400e+00   1.7252701e+01   2.5642799e+01   1.0000000e+02
   7.8780699e+00   1.7268400e+01   2.5551001e+01   1.0100000e+02
   7.9339399e+00   1.7236200e+01   2.5642799e+01   1.0200000e+02
   7.9736099e+00   1.7183800e+01   2.5722300e+01   1.0300000e+02
   7.9171400e+00   1.7237499e+01   2.5719400e+01   1.0400000e+02
   7.9123001e+00   1.7092400e+01   2.5787800e+01   1.0500000e+02
   7.8970599e+00   1.7054701e+01   2.5614799e+01   1.0600000e+02
   7.8427300e+00   1.7050699e+01   2.5685600e+01   1.0700000e+02
   7.8695502e+00   1.6898899e+01   2.5496401e+01   1.0800000e+02
   7.8424501e+00   1.6900299e+01   2.5617300e+01   1.0900000e+02
   7.7849798e+00   1.6893299e+01   2.5478300e+01   1.1000000e+02
   7.8239799e+00   1.6891600e+01   2.5660601e+01   1.1100000e+02
   7.8341098e+00   1.6895800e+01   2.5426500e+01   1.1200000e+02
   7.7960501e+00   1.6947300e+01   2.5298901e+01   1.1300000e+02
   7.7487001e+00   1.6986300e+01   2.5454800e+01   1.1400000e+02
   7.6924500e+00   1.7016500e+01   2.5400600e+01   1.1500000e+02
   7.7546201e+00   1.6892401e+01   2.5596399e+01   1.1600000e+02
   7.7626200e+00   1.6808599e+01   2.5562799e+01   1.1700000e+02
   7.7536702e+00   1.6703199e+01   2.5450800e+01   1.1800000e+02
   7.8067598e+00   1.6671000e+01   2.5448700e+01   1.1900000e+02
   7.7673602e+00   1.6556900e+01   2.5633900e+01   1.2000000e+02
   7.7381301e+00   1.6492701e+01   2.5723700e+01   1.2100000e+02
   7.7666798e+00   1.6429501e+01   2.5649799e+01   1.2200000e+02
   7.7114501e+00   1.6420601e+01   2.5818800e+01   1.2300000e+02
   7.6883998e+00   1.6479099e+01   2.5697901e+01   1.2400000e+02
   7.7064900e+00   1.6534000e+01   2.5660900e+01   1.2500000e+02
   7.7204299e+00   1.6498100e+01   2.5954201e+01   1.2600000e+02
   7.7797899e+00   1.6480801e+01   2.5755100e+01   1.2700000e+02
   7.8378000e+00   1.6483700e+01   2.5695200e+01   1.2800000e+02
   7.8742099e+00   1.6450399e+01   2.5705799e+01   1.2900000e+02
   7.8362899e+00   1.6442900e+01   2.5727699e+01   1.3000000e+02
   7.8257699e+00   1.6349701e+01   2.5615601e+01   1.3100000e+02
   7.8487401e+00   1.6402500e+01   2.5472401e+01   1.3200000e+02
   7.7346601e+00   1.6392401e+01   2.5608900e+01   1.3300000e+02
   7.7857499e+00   1.6342300e+01   2.5753401e+01   1.3400000e+02
   7.7600799e+00   1.6408300e+01   2.5457300e+01   1.3500000e+02
   7.7502799e+00   1.6306900e+01   2.5444300e+01   1.3600000e+02
   7.7965102e+00   1.6199400e+01   2.5370501e+01   1.3700000e+02
   7.8098001e+00   1.6257601e+01   2.5549299e+01   1.3800000e+02
   7.8072701e+00   1.6199200e+01   2.5388500e+01   1.3900000e+02
   7.7705302e+00   1.6156000e+01   2.5472401e+01   1.4000000e+02
   7.8159399e+00   1.6022200e+01   2.5623899e+01   1.4100000e+02
   7.7594600e+00   1.6077900e+01   2.5426399e+01   1.4200000e+02
   7.7188902e+00   1.6103800e+01   2.5218300e+01   1.4300000e+02
   7.7190900e+00   1.6047001e+01   2.5409599e+01   1.4400000e+02
   7.6424599e+00   1.6107300e+01   2.5453400e+01   1.4500000e+02
   7.7183800e+00   1.6158701e+01   2.5287399e+01   1.4600000e+02
   7.7136202e+00   1.6228901e+01   2.5340700e+01   1.4700000e+02
   7.6840200e+00   1.6332600e+01   2.5578300e+01   1.4800000e+02
   7.7167401e+00   1.6343500e+01   2.5466400e+01   1.4900000e+02
   7.7247601e+00   1.6438601e+01   2.5535101e+01   1.5000000e+02
   7.7363300e+00   1.6391899e+01   2.5401501e+01   1.5100000e+02
   7.7347298e+00   1.6409500e+01   2.5370001e+01   1.5200000e+02
   7.7339301e+00   1.6390900e+01   2.5429001e+01   1.5300000e+02
   7.7536998e+00   1.6407801e+01   2.5563801e+01   1.5400000e+02
   7.7991600e+00   1.6299299e+01   2.5477200e+01   1.5500000e+02
   7.7660298e+00   1.6278799e+01   2.5739201e+01   1.5600000e+02
   7.7273502e+00   1.6213800e+01   2.5600300e+01   1.5700000e+02
   7.8241501e+00   1.6254900e+01   2.5387300e+01   1.5800000e+02
   7.8117299e+00   1.6341999e+01   2.5727200e+01   1.5900000e+02
   7.8061199e+00   1.6334499e+01   2.5703400e+01   1.6000000e+02
   7.8044801e+00   1.6343300e+01   2.5625401e+01   1.6100000e+02
   7.8764400e+00   1.6404200e+01   2.5542200e+01   1.6200000e+02
   7.8276801e+00   1.6491699e+01   2.5616100e+01   1.6300000e+02
   7.8129001e+00   1.6594299e+01   2.5582300e+01   1.6400000e+02
   7.8524199e+00   1.6619400e+01   2.5451401e+01   1.6500000e+02
   7.8029699e+00   1.6699499e+01   2.5368500e+01   1.6600000e+02
   7.8155499e+00   1.6649200e+01   2.5490700e+01   1.6700000e+02
   7.8767400e+00   1.6736401e+01   2.5360901e+01   1.6800000e+02
   7.8312998e+00   1.6736099e+01   2.5636101e+01   1.6900000e+02
   7.8165302e+00   1.6615700e+01   2.5484400e+01   1.7000000e+02
   7.8070302e+00   1.6495399e+01   2.5457100e+01   1.7100000e+02
   7.7828798e+00   1.6463699e+01   2.5610701e+01   1.7200000e+02
   7.7844901e+00   1.6490999e+01   2.5431400e+01   1.7300000e+02
   7.8185301e+00   1.6456800e+01   2.5482300e+01   1.7400000e+02
   7.8358498e+00   1.6432301e+01   2.5579201e+01   1.7500000e+02
   7.7557802e+00   1.6449800e+01   2.5644100e+01   1.7600000e+02
   7.8377299e+00   1.6315500e+01   2.5726299e+01   1.7700000e+02
   7.8215699e+00   1.6266300e+01   2.5541000e+01   1.7800000e+02
   7.8036699e+00   1.6170601e+01   2.5499500e+01   1.7900000e+02
   7.8181901e+00   1.6095900e+01   2.5422100e+01   1.8000000e+02
   7.8005300e+00   1.6069901e+01   2.5625799e+01   1.8100000e+02
   7.8135400e+00   1.6108601e+01   2.5769501e+01   1.8200000e+02
   7.8413501e+00   1.6108101e+01   2.5502300e+01   1.8300000e+02
   7.8933601e+00   1.6025801e+01   2.5707100e+01   1.8400000e+02
   7.8380299e+00   1.5949600e+01   2.5461000e+01   1.8500000e+02
   7.8195100e+00   1.5886800e+01   2.5605000e+01   1.8600000e+02
   7.7928901e+00   1.5878800e+01   2.5452101e+01   1.8700000e+02
   7.7745500e+00   1.5886300e+01   2.5434900e+01   1.8800000e+02
   7.8378000e+00   1.5951500e+01   2.5575300e+01   1.8900000e+02
   7.7738900e+00   1.5901500e+01   2.5402599e+01   1.9000000e+02
   7.7761302e+00   1.5860700e+01   2.5652201e+01   1.9100000e+02
   7.7577200e+00   1.5838000e+01   2.5320200e+01   1.9200000e+02
   7.7425199e+00   1.5892400e+01   2.5316700e+01   1.9300000e+02
   7.7838402e+00   1.5834200e+01   2.5369699e+01   1.9400000e+02
   7.7906199e+00   1.5916400e+01   2.5342600e+01   1.9500000e+02
   7.8227601e+00   1.5939700e+01   2.5235901e+01   1.9600000e+02
   7.8147502e+00   1.5937100e+01   2.5363899e+01   1.9700000e+02
   7.8080201e+00   1.5921900e+01   2.5573200e+01   1.9800000e+02
