# Supplementary material for: Chromosome dynamics near the sol-gel phase transition dictate the timing of remote genomic interactions
Source: Nat Commun. 2019 Jun 24;10:2771. doi: 10.1038/s41467-019-10628-9 (PMC6591236; doi:10.1038/s41467-019-10628-9)
Supplement: Supplementary file 3 — Source Data [file 41467_2019_10628_MOESM3_ESM.zip › Source Data/ProcessedData/NonContractedCells/ShortTermImaging/G1G2/G1_51.dat]

   7.4756699e+00   2.1716101e+01   1.9379700e+01   1.0000000e+00
   7.5045099e+00   2.1788300e+01   1.9268700e+01   2.0000000e+00
   7.5240402e+00   2.1857401e+01   1.9289301e+01   3.0000000e+00
   7.7334800e+00   2.1694401e+01   1.9115900e+01   4.0000000e+00
   7.6795402e+00   2.1711300e+01   1.9071100e+01   5.0000000e+00
   7.7466898e+00   2.1786200e+01   1.9302299e+01   6.0000000e+00
   7.6975398e+00   2.1732100e+01   1.9186199e+01   7.0000000e+00
   7.6572700e+00   2.1597200e+01   1.9373400e+01   8.0000000e+00
   7.4961200e+00   2.1683500e+01   1.9433100e+01   9.0000000e+00
   7.4479499e+00   2.1766199e+01   1.9440800e+01   1.0000000e+01
   7.4717898e+00   2.1883400e+01   1.9348000e+01   1.1000000e+01
   7.4658298e+00   2.1848700e+01   1.9317301e+01   1.2000000e+01
   7.4686999e+00   2.1924700e+01   1.9339300e+01   1.3000000e+01
   7.4630699e+00   2.1988600e+01   1.9273001e+01   1.4000000e+01
   7.5807600e+00   2.1982700e+01   1.9266701e+01   1.5000000e+01
   7.5118499e+00   2.2012501e+01   1.9254601e+01   1.6000000e+01
   7.6181502e+00   2.2086300e+01   1.9343901e+01   1.7000000e+01
   7.5518599e+00   2.2096600e+01   1.9106701e+01   1.8000000e+01
   7.5554299e+00   2.1910700e+01   1.9063499e+01   1.9000000e+01
   7.4822698e+00   2.1904200e+01   1.9115200e+01   2.0000000e+01
   7.4821601e+00   2.1762199e+01   1.9065500e+01   2.1000000e+01
   7.3955002e+00   2.1653799e+01   1.9352100e+01   2.2000000e+01
   7.4184098e+00   2.1643499e+01   1.9367300e+01   2.3000000e+01
   7.4122300e+00   2.1663799e+01   1.9405001e+01   2.4000000e+01
   7.2565398e+00   2.1688900e+01   1.9695200e+01   2.5000000e+01
   7.2250299e+00   2.1650400e+01   1.9506701e+01   2.6000000e+01
   7.1200900e+00   2.1778900e+01   1.9762199e+01   2.7000000e+01
   7.1734099e+00   2.1788799e+01   1.9691999e+01   2.8000000e+01
   7.2501602e+00   2.1872200e+01   2.0016300e+01   2.9000000e+01
   7.2404699e+00   2.1874701e+01   1.9846300e+01   3.0000000e+01
   7.3407102e+00   2.1916401e+01   1.9713100e+01   3.1000000e+01
   7.3994002e+00   2.1889601e+01   1.9556200e+01   3.2000000e+01
   7.4295602e+00   2.1866100e+01   1.9562799e+01   3.3000000e+01
   7.5676098e+00   2.1803900e+01   1.9394400e+01   3.4000000e+01
   7.4729099e+00   2.1752300e+01   1.9351101e+01   3.5000000e+01
   7.5494599e+00   2.1549500e+01   1.9165400e+01   3.6000000e+01
   7.5127301e+00   2.1529499e+01   1.9047501e+01   3.7000000e+01
   7.5038199e+00   2.1575100e+01   1.9141399e+01   3.8000000e+01
   7.4762902e+00   2.1572500e+01   1.9142099e+01   3.9000000e+01
   7.3929701e+00   2.1578501e+01   1.9107800e+01   4.0000000e+01
   7.2997799e+00   2.1568501e+01   1.9071800e+01   4.1000000e+01
   7.3937898e+00   2.1537300e+01   1.8992800e+01   4.2000000e+01
   7.3326402e+00   2.1538700e+01   1.9048901e+01   4.3000000e+01
   7.3540201e+00   2.1524099e+01   1.9030899e+01   4.4000000e+01
   7.3049898e+00   2.1617599e+01   1.9002100e+01   4.5000000e+01
   7.2696500e+00   2.1632700e+01   1.9087900e+01   4.6000000e+01
   7.3319998e+00   2.1818399e+01   1.9221300e+01   4.7000000e+01
   7.2858901e+00   2.1767500e+01   1.9302601e+01   4.8000000e+01
   7.2928200e+00   2.1813400e+01   1.9352100e+01   4.9000000e+01
   7.2788000e+00   2.1745600e+01   1.9302200e+01   5.0000000e+01
   7.2634702e+00   2.1745001e+01   1.9291800e+01   5.1000000e+01
   7.2436399e+00   2.1759501e+01   1.9330900e+01   5.2000000e+01
   7.3497901e+00   2.1760700e+01   1.9352400e+01   5.3000000e+01
   7.4136600e+00   2.1809401e+01   1.9412201e+01   5.4000000e+01
   7.4267302e+00   2.1747400e+01   1.9409201e+01   5.5000000e+01
   7.4127002e+00   2.1706499e+01   1.9445101e+01   5.6000000e+01
   7.4244099e+00   2.1672701e+01   1.9394199e+01   5.7000000e+01
   7.3049002e+00   2.1658300e+01   1.9382999e+01   5.8000000e+01
   7.3372698e+00   2.1640800e+01   1.9383499e+01   5.9000000e+01
   7.2425699e+00   2.1605801e+01   1.9368500e+01   6.0000000e+01
   7.1770501e+00   2.1691999e+01   1.9159000e+01   6.1000000e+01
   7.1317801e+00   2.1538401e+01   1.9296499e+01   6.2000000e+01
   7.0953898e+00   2.1569901e+01   1.9336500e+01   6.3000000e+01
   7.0918198e+00   2.1546600e+01   1.9339800e+01   6.4000000e+01
   7.0627999e+00   2.1658100e+01   1.9169100e+01   6.5000000e+01
   7.1255598e+00   2.1609501e+01   1.9123600e+01   6.6000000e+01
   7.2075400e+00   2.1606400e+01   1.9270300e+01   6.7000000e+01
   7.2202702e+00   2.1504200e+01   1.9140800e+01   6.8000000e+01
   7.2166800e+00   2.1507299e+01   1.9306900e+01   6.9000000e+01
   7.3241601e+00   2.1497101e+01   1.9110100e+01   7.0000000e+01
   7.3504300e+00   2.1418699e+01   1.9284901e+01   7.1000000e+01
   7.3144002e+00   2.1281000e+01   1.9299500e+01   7.2000000e+01
   7.3283701e+00   2.1241899e+01   1.9463600e+01   7.3000000e+01
   7.3627901e+00   2.1229500e+01   1.9593300e+01   7.4000000e+01
   7.3524399e+00   2.1343399e+01   1.9491199e+01   7.5000000e+01
   7.4726100e+00   2.1307699e+01   1.9680700e+01   7.6000000e+01
   7.4481201e+00   2.1245701e+01   1.9745399e+01   7.7000000e+01
   7.3946500e+00   2.1142599e+01   1.9520201e+01   7.8000000e+01
   7.4385600e+00   2.1167700e+01   1.9514900e+01   7.9000000e+01
   7.5174699e+00   2.1175800e+01   1.9488199e+01   8.0000000e+01
   7.5858798e+00   2.1205299e+01   1.9785700e+01   8.1000000e+01
   7.6644402e+00   2.1332899e+01   2.0038700e+01   8.2000000e+01
   7.7416601e+00   2.1264700e+01   1.9929001e+01   8.3000000e+01
   7.8067498e+00   2.1335800e+01   2.0173100e+01   8.4000000e+01
   7.8737898e+00   2.1255301e+01   2.0112900e+01   8.5000000e+01
   7.8598800e+00   2.1250900e+01   2.0048700e+01   8.6000000e+01
   7.8936801e+00   2.1255301e+01   2.0109100e+01   8.7000000e+01
   7.9586401e+00   2.1341101e+01   2.0210899e+01   8.8000000e+01
   7.9100299e+00   2.1230600e+01   2.0315800e+01   8.9000000e+01
   7.9665198e+00   2.1181299e+01   2.0280100e+01   9.0000000e+01
   7.8667102e+00   2.1223200e+01   2.0146799e+01   9.1000000e+01
   7.9786901e+00   2.1270901e+01   2.0147900e+01   9.2000000e+01
   8.0072899e+00   2.1357100e+01   2.0094999e+01   9.3000000e+01
   8.0174599e+00   2.1269400e+01   2.0105801e+01   9.4000000e+01
   8.0179005e+00   2.1277700e+01   1.9859400e+01   9.5000000e+01
   7.9952698e+00   2.1293400e+01   1.9936501e+01   9.6000000e+01
   7.9243598e+00   2.1246099e+01   2.0149000e+01   9.7000000e+01
   7.9073000e+00   2.1318399e+01   1.9864401e+01   9.8000000e+01
   7.9082098e+00   2.1242300e+01   1.9886101e+01   9.9000000e+01
   7.8885798e+00   2.1232201e+01   1.9849400e+01   1.0000000e+02
   7.8976598e+00   2.1245701e+01   1.9901100e+01   1.0100000e+02
   7.8919601e+00   2.1206800e+01   1.9968901e+01   1.0200000e+02
   7.9020500e+00   2.1163601e+01   2.0049400e+01   1.0300000e+02
   7.9731598e+00   2.1115999e+01   2.0151100e+01   1.0400000e+02
   7.9356799e+00   2.1191299e+01   2.0112700e+01   1.0500000e+02
   7.9505801e+00   2.1228901e+01   2.0132099e+01   1.0600000e+02
   7.8538899e+00   2.1300501e+01   2.0259800e+01   1.0700000e+02
   7.8945398e+00   2.1332500e+01   2.0327101e+01   1.0800000e+02
   7.8689699e+00   2.1365400e+01   2.0313700e+01   1.0900000e+02
   7.8962498e+00   2.1355000e+01   2.0420700e+01   1.1000000e+02
   7.8666601e+00   2.1340401e+01   2.0199200e+01   1.1100000e+02
   7.8197899e+00   2.1413000e+01   2.0304199e+01   1.1200000e+02
   7.7698202e+00   2.1530199e+01   2.0374201e+01   1.1300000e+02
   7.6505499e+00   2.1584400e+01   2.0195900e+01   1.1400000e+02
   7.5528998e+00   2.1768200e+01   2.0171101e+01   1.1500000e+02
   7.4782801e+00   2.1760401e+01   2.0120399e+01   1.1600000e+02
   7.4039898e+00   2.1733000e+01   2.0154499e+01   1.1700000e+02
   7.3976898e+00   2.1832199e+01   1.9962099e+01   1.1800000e+02
   7.4194999e+00   2.1783701e+01   1.9936800e+01   1.1900000e+02
   7.3457899e+00   2.1767099e+01   2.0184299e+01   1.2000000e+02
   7.3244400e+00   2.1746401e+01   2.0072800e+01   1.2100000e+02
   7.3627501e+00   2.1733700e+01   2.0165199e+01   1.2200000e+02
   7.4174399e+00   2.1692699e+01   2.0061100e+01   1.2300000e+02
   7.3675699e+00   2.1715401e+01   1.9870899e+01   1.2400000e+02
   7.3771100e+00   2.1696800e+01   1.9888700e+01   1.2500000e+02
   7.4358101e+00   2.1617100e+01   2.0039499e+01   1.2600000e+02
   7.4502201e+00   2.1602699e+01   1.9886499e+01   1.2700000e+02
   7.5049000e+00   2.1697800e+01   2.0081900e+01   1.2800000e+02
   7.5191798e+00   2.1779301e+01   2.0116199e+01   1.2900000e+02
   7.5853100e+00   2.1882799e+01   2.0077499e+01   1.3000000e+02
   7.5716701e+00   2.1967899e+01   2.0093300e+01   1.3100000e+02
   7.5710301e+00   2.1885900e+01   2.0086500e+01   1.3200000e+02
   7.5452800e+00   2.1871500e+01   2.0108999e+01   1.3300000e+02
   7.4517698e+00   2.1866301e+01   1.9931299e+01   1.3400000e+02
   7.4925599e+00   2.1909000e+01   1.9952900e+01   1.3500000e+02
   7.4402199e+00   2.1821699e+01   1.9792000e+01   1.3600000e+02
   7.4003701e+00   2.1831200e+01   1.9829700e+01   1.3700000e+02
   7.4051700e+00   2.1774401e+01   1.9921301e+01   1.3800000e+02
   7.3944898e+00   2.1848301e+01   1.9964899e+01   1.3900000e+02
   7.3687801e+00   2.1887800e+01   1.9888201e+01   1.4000000e+02
   7.3675399e+00   2.2023001e+01   1.9933800e+01   1.4100000e+02
   7.3806300e+00   2.1972300e+01   2.0115400e+01   1.4200000e+02
   7.4055500e+00   2.2018801e+01   1.9844101e+01   1.4300000e+02
   7.4454398e+00   2.2101700e+01   1.9877701e+01   1.4400000e+02
   7.4460702e+00   2.2165199e+01   2.0062700e+01   1.4500000e+02
   7.4022598e+00   2.2118099e+01   2.0103901e+01   1.4600000e+02
   7.3830299e+00   2.2096300e+01   2.0074100e+01   1.4700000e+02
   7.3228202e+00   2.2011400e+01   2.0017200e+01   1.4800000e+02
   7.3432899e+00   2.2032101e+01   2.0097500e+01   1.4900000e+02
   7.3388400e+00   2.1936501e+01   1.9956699e+01   1.5000000e+02
   7.3524199e+00   2.1912901e+01   2.0110800e+01   1.5100000e+02
   7.2983098e+00   2.1924700e+01   2.0072399e+01   1.5200000e+02
   7.3080001e+00   2.1882700e+01   2.0200899e+01   1.5300000e+02
   7.3023100e+00   2.1907499e+01   2.0216000e+01   1.5400000e+02
   7.3193498e+00   2.1884199e+01   2.0154800e+01   1.5500000e+02
   7.3504100e+00   2.1774599e+01   2.0239201e+01   1.5600000e+02
   7.3510399e+00   2.1743500e+01   2.0089199e+01   1.5700000e+02
   7.3427801e+00   2.1754101e+01   2.0191000e+01   1.5800000e+02
   7.3020101e+00   2.1722099e+01   2.0233101e+01   1.5900000e+02
   7.3127198e+00   2.1794600e+01   2.0134100e+01   1.6000000e+02
   7.3262901e+00   2.1731100e+01   2.0021099e+01   1.6100000e+02
   7.4136801e+00   2.1711599e+01   2.0188700e+01   1.6200000e+02
   7.4969301e+00   2.1719400e+01   2.0232901e+01   1.6300000e+02
   7.4748502e+00   2.1702801e+01   2.0294001e+01   1.6400000e+02
   7.4957900e+00   2.1705500e+01   2.0198799e+01   1.6500000e+02
   7.5179300e+00   2.1666401e+01   2.0222900e+01   1.6600000e+02
   7.5598798e+00   2.1676001e+01   2.0367300e+01   1.6700000e+02
   7.6663699e+00   2.1746300e+01   2.0650801e+01   1.6800000e+02
   7.7040901e+00   2.1727800e+01   2.0574600e+01   1.6900000e+02
   7.7329402e+00   2.1736500e+01   2.0617500e+01   1.7000000e+02
   7.6547999e+00   2.1797100e+01   2.0694099e+01   1.7100000e+02
   7.6969900e+00   2.1731899e+01   2.0519699e+01   1.7200000e+02
   7.6407299e+00   2.1802799e+01   2.0542700e+01   1.7300000e+02
   7.6599898e+00   2.1865101e+01   2.0643801e+01   1.7400000e+02
   7.6460400e+00   2.1921400e+01   2.0664700e+01   1.7500000e+02
   7.6426702e+00   2.1984600e+01   2.0674500e+01   1.7600000e+02
   7.6079898e+00   2.2040701e+01   2.0696800e+01   1.7700000e+02
   7.5842900e+00   2.2066200e+01   2.0668699e+01   1.7800000e+02
   7.5678601e+00   2.1935400e+01   2.0616501e+01   1.7900000e+02
   7.4870400e+00   2.1838499e+01   2.0689899e+01   1.8000000e+02
   7.3899698e+00   2.1811100e+01   2.0727200e+01   1.8100000e+02
   7.4082198e+00   2.1857401e+01   2.0639999e+01   1.8200000e+02
   7.3667498e+00   2.1688601e+01   2.0631701e+01   1.8300000e+02
   7.4287300e+00   2.1691700e+01   2.0763000e+01   1.8400000e+02
   7.3980298e+00   2.1651899e+01   2.0736900e+01   1.8500000e+02
   7.3717999e+00   2.1644199e+01   2.0697100e+01   1.8600000e+02
   7.3558402e+00   2.1644600e+01   2.0711800e+01   1.8700000e+02
   7.3888998e+00   2.1562901e+01   2.0722099e+01   1.8800000e+02
   7.3984299e+00   2.1579901e+01   2.0675200e+01   1.8900000e+02
   7.3400002e+00   2.1649200e+01   2.0813900e+01   1.9000000e+02
   7.3617201e+00   2.1678900e+01   2.0727501e+01   1.9100000e+02
   7.3548398e+00   2.1653799e+01   2.0945000e+01   1.9200000e+02
   7.3158002e+00   2.1637100e+01   2.0705500e+01   1.9300000e+02
   7.2464700e+00   2.1647400e+01   2.0605200e+01   1.9400000e+02
   7.2591701e+00   2.1617300e+01   2.0672100e+01   1.9500000e+02
   7.2845998e+00   2.1523500e+01   2.0690300e+01   1.9600000e+02
   7.2975602e+00   2.1517099e+01   2.0720800e+01   1.9700000e+02
   7.2578001e+00   2.1461399e+01   2.0606400e+01   1.9800000e+02
