# Supplementary material for: Chromosome dynamics near the sol-gel phase transition dictate the timing of remote genomic interactions
Source: Nat Commun. 2019 Jun 24;10:2771. doi: 10.1038/s41467-019-10628-9 (PMC6591236; doi:10.1038/s41467-019-10628-9)
Supplement: Supplementary file 3 — Source Data [file 41467_2019_10628_MOESM3_ESM.zip › Source Data/ProcessedData/NonContractedCells/ShortTermImaging/G1G2/G1_50.dat]

   4.2924900e+00   3.0511299e+01   1.7589701e+01   1.0000000e+00
   4.1392398e+00   3.0266001e+01   1.7428801e+01   2.0000000e+00
   4.1321802e+00   3.0617100e+01   1.7610500e+01   3.0000000e+00
   4.5255799e+00   3.0672701e+01   1.7491400e+01   4.0000000e+00
   4.5215802e+00   3.0808800e+01   1.7503700e+01   5.0000000e+00
   4.6229601e+00   3.0846901e+01   1.7435101e+01   6.0000000e+00
   4.5470800e+00   3.0655701e+01   1.7263000e+01   7.0000000e+00
   4.5488400e+00   3.0643499e+01   1.7070299e+01   8.0000000e+00
   4.4981298e+00   3.0285299e+01   1.7085100e+01   9.0000000e+00
   4.4456601e+00   3.0217899e+01   1.7148199e+01   1.0000000e+01
   4.4635401e+00   3.0283300e+01   1.7091600e+01   1.1000000e+01
   4.1667199e+00   3.0420300e+01   1.7374100e+01   1.2000000e+01
   3.9651501e+00   3.0650000e+01   1.7468901e+01   1.3000000e+01
   3.9722099e+00   3.0669901e+01   1.7728201e+01   1.4000000e+01
   4.0453100e+00   3.0565500e+01   1.7562901e+01   1.5000000e+01
   3.9092901e+00   3.0751801e+01   1.7692801e+01   1.6000000e+01
   3.9819601e+00   3.0951500e+01   1.7714199e+01   1.7000000e+01
   3.8532600e+00   3.0957100e+01   1.7660900e+01   1.8000000e+01
   3.8847899e+00   3.0722700e+01   1.7451300e+01   1.9000000e+01
   3.8032601e+00   3.0533300e+01   1.7412600e+01   2.0000000e+01
   3.6584699e+00   3.0638700e+01   1.7571301e+01   2.1000000e+01
   3.6429501e+00   3.0504801e+01   1.7446699e+01   2.2000000e+01
   3.6924000e+00   3.0594299e+01   1.7440201e+01   2.3000000e+01
   3.8573000e+00   3.0563801e+01   1.7456100e+01   2.4000000e+01
   4.1423402e+00   3.0774099e+01   1.7269800e+01   2.5000000e+01
   4.2069101e+00   3.0616199e+01   1.7204700e+01   2.6000000e+01
   4.3335099e+00   3.0589300e+01   1.7373100e+01   2.7000000e+01
   4.3399801e+00   3.0260900e+01   1.7175100e+01   2.8000000e+01
   4.1437502e+00   3.0533899e+01   1.7467100e+01   2.9000000e+01
   4.1677299e+00   3.0576000e+01   1.7445000e+01   3.0000000e+01
   4.1223202e+00   3.0525000e+01   1.7585600e+01   3.1000000e+01
   3.9723301e+00   3.0579100e+01   1.7401899e+01   3.2000000e+01
   3.8520100e+00   3.0528400e+01   1.7230200e+01   3.3000000e+01
   4.0151601e+00   3.0411501e+01   1.7140499e+01   3.4000000e+01
   4.0551500e+00   3.0386600e+01   1.7313601e+01   3.5000000e+01
   3.8298500e+00   3.0348801e+01   1.7382700e+01   3.6000000e+01
   3.6995201e+00   3.0295799e+01   1.7457800e+01   3.7000000e+01
   3.5706501e+00   3.0459900e+01   1.7540501e+01   3.8000000e+01
   3.6815200e+00   3.0472700e+01   1.7252001e+01   3.9000000e+01
   3.8341501e+00   3.0500900e+01   1.7099400e+01   4.0000000e+01
   3.7757900e+00   3.0371000e+01   1.7069300e+01   4.1000000e+01
   3.6921501e+00   3.0434799e+01   1.7169500e+01   4.2000000e+01
   3.6149800e+00   3.0668501e+01   1.7569000e+01   4.3000000e+01
   3.5885000e+00   3.0570000e+01   1.7254499e+01   4.4000000e+01
   3.7926900e+00   3.0546801e+01   1.7224600e+01   4.5000000e+01
   3.8048201e+00   3.0455400e+01   1.7184900e+01   4.6000000e+01
   3.7772200e+00   3.0537901e+01   1.7371300e+01   4.7000000e+01
   4.0511599e+00   3.0938499e+01   1.7387400e+01   4.8000000e+01
   4.0766602e+00   3.1073700e+01   1.7438900e+01   4.9000000e+01
   4.0286798e+00   3.1032101e+01   1.7462200e+01   5.0000000e+01
   3.9027200e+00   3.0981600e+01   1.7687599e+01   5.1000000e+01
   3.8558400e+00   3.0853201e+01   1.7801201e+01   5.2000000e+01
   4.0341501e+00   3.1079000e+01   1.7752399e+01   5.3000000e+01
   3.9565899e+00   3.1083500e+01   1.7762400e+01   5.4000000e+01
   3.9575901e+00   3.1327299e+01   1.7910101e+01   5.5000000e+01
   3.9271500e+00   3.1397301e+01   1.7869801e+01   5.6000000e+01
   3.9679101e+00   3.1700899e+01   1.7919201e+01   5.7000000e+01
   4.2148399e+00   3.1887501e+01   1.7811399e+01   5.8000000e+01
   4.3176999e+00   3.1703199e+01   1.7623699e+01   5.9000000e+01
   4.2807598e+00   3.1542999e+01   1.7463800e+01   6.0000000e+01
   4.1632099e+00   3.1494200e+01   1.7646400e+01   6.1000000e+01
   4.2821498e+00   3.1283199e+01   1.7421101e+01   6.2000000e+01
   4.3484902e+00   3.1214500e+01   1.7510599e+01   6.3000000e+01
   4.3910699e+00   3.1094999e+01   1.7437401e+01   6.4000000e+01
   4.3668499e+00   3.1344500e+01   1.7621901e+01   6.5000000e+01
   4.6610098e+00   3.1485100e+01   1.7480600e+01   6.6000000e+01
   4.5703902e+00   3.1606501e+01   1.7450800e+01   6.7000000e+01
   4.7459102e+00   3.1379900e+01   1.7121799e+01   6.8000000e+01
   4.6509099e+00   3.1173500e+01   1.7126200e+01   6.9000000e+01
   4.5854201e+00   3.0885000e+01   1.6965401e+01   7.0000000e+01
   4.5908399e+00   3.1009199e+01   1.7111799e+01   7.1000000e+01
   4.3457599e+00   3.0938999e+01   1.7025400e+01   7.2000000e+01
   4.2910700e+00   3.1153799e+01   1.6997900e+01   7.3000000e+01
   4.4012899e+00   3.1235300e+01   1.7067499e+01   7.4000000e+01
   4.4984498e+00   3.1226500e+01   1.6967600e+01   7.5000000e+01
   4.6413698e+00   3.1228500e+01   1.7098900e+01   7.6000000e+01
   4.9150701e+00   3.1345900e+01   1.6800600e+01   7.7000000e+01
   5.0408502e+00   3.1517200e+01   1.7235399e+01   7.8000000e+01
   4.7856698e+00   3.1533501e+01   1.7213100e+01   7.9000000e+01
   4.4965401e+00   3.1427401e+01   1.7481899e+01   8.0000000e+01
   4.5385399e+00   3.1289301e+01   1.7241199e+01   8.1000000e+01
   4.5971298e+00   3.1109501e+01   1.7284300e+01   8.2000000e+01
   4.5254998e+00   3.0993601e+01   1.7106800e+01   8.3000000e+01
   4.5277801e+00   3.1003901e+01   1.7090099e+01   8.4000000e+01
   4.2399902e+00   3.0972500e+01   1.7198999e+01   8.5000000e+01
   4.2502398e+00   3.1029800e+01   1.7415501e+01   8.6000000e+01
   4.5158801e+00   3.0873600e+01   1.7294300e+01   8.7000000e+01
   4.3730898e+00   3.0939199e+01   1.7221600e+01   8.8000000e+01
   4.2966499e+00   3.0793200e+01   1.7164000e+01   8.9000000e+01
   4.3359900e+00   3.0757900e+01   1.7103500e+01   9.0000000e+01
   4.4092202e+00   3.0564501e+01   1.6943100e+01   9.1000000e+01
   4.4549799e+00   3.0506300e+01   1.6991501e+01   9.2000000e+01
   4.3273802e+00   3.0434799e+01   1.7162600e+01   9.3000000e+01
   4.5188799e+00   3.0221100e+01   1.7523300e+01   9.4000000e+01
   4.4816699e+00   3.0256201e+01   1.7392799e+01   9.5000000e+01
   4.3865900e+00   3.0129299e+01   1.7084900e+01   9.6000000e+01
   4.1517100e+00   3.0118401e+01   1.7173100e+01   9.7000000e+01
   4.2025199e+00   3.0217300e+01   1.7230301e+01   9.8000000e+01
   4.3028498e+00   3.0225800e+01   1.7174299e+01   9.9000000e+01
   4.3415599e+00   3.0108601e+01   1.7153500e+01   1.0000000e+02
   4.4870601e+00   2.9963301e+01   1.6977100e+01   1.0100000e+02
   4.7002802e+00   2.9774599e+01   1.6911800e+01   1.0200000e+02
   4.8625202e+00   2.9682899e+01   1.7035999e+01   1.0300000e+02
   4.6301198e+00   2.9718599e+01   1.7091900e+01   1.0400000e+02
   4.3649902e+00   2.9925900e+01   1.7142099e+01   1.0500000e+02
   4.1203799e+00   2.9958099e+01   1.7258900e+01   1.0600000e+02
   3.9430799e+00   2.9992201e+01   1.7233101e+01   1.0700000e+02
   4.0091400e+00   2.9968000e+01   1.7216101e+01   1.0800000e+02
   4.0334101e+00   2.9984600e+01   1.7138500e+01   1.0900000e+02
   4.0622902e+00   3.0098400e+01   1.7230301e+01   1.1000000e+02
   4.0999699e+00   3.0261700e+01   1.7341400e+01   1.1100000e+02
   3.9638400e+00   3.0178301e+01   1.7355600e+01   1.1200000e+02
   3.9350200e+00   3.0346701e+01   1.7584101e+01   1.1300000e+02
   3.7537601e+00   3.0348700e+01   1.7870600e+01   1.1400000e+02
   3.7795501e+00   3.0145399e+01   1.7631901e+01   1.1500000e+02
   3.8829999e+00   3.0170700e+01   1.7653200e+01   1.1600000e+02
   3.7349401e+00   2.9954800e+01   1.7797899e+01   1.1700000e+02
   3.7719700e+00   2.9820299e+01   1.7598600e+01   1.1800000e+02
   3.8295901e+00   2.9891899e+01   1.7504999e+01   1.1900000e+02
   3.8773100e+00   2.9881500e+01   1.7537701e+01   1.2000000e+02
   3.8726799e+00   2.9914101e+01   1.7745800e+01   1.2100000e+02
   3.9038000e+00   2.9895300e+01   1.7635700e+01   1.2200000e+02
   4.1364398e+00   2.9781601e+01   1.7488199e+01   1.2300000e+02
   4.2701502e+00   2.9737801e+01   1.7519100e+01   1.2400000e+02
   4.3848701e+00   2.9567801e+01   1.7641001e+01   1.2500000e+02
   4.3715200e+00   2.9478100e+01   1.7440800e+01   1.2600000e+02
   4.4329300e+00   2.9373400e+01   1.7426300e+01   1.2700000e+02
   4.3699098e+00   2.9307400e+01   1.7325001e+01   1.2800000e+02
   4.2867599e+00   2.9263100e+01   1.7471800e+01   1.2900000e+02
   4.2801399e+00   2.9353901e+01   1.7452600e+01   1.3000000e+02
   4.2433000e+00   2.9388100e+01   1.7510500e+01   1.3100000e+02
   4.1837301e+00   2.9565300e+01   1.7538700e+01   1.3200000e+02
   4.1231399e+00   2.9702000e+01   1.7405199e+01   1.3300000e+02
   4.1236000e+00   2.9809099e+01   1.7497499e+01   1.3400000e+02
   3.8991001e+00   2.9869200e+01   1.7330400e+01   1.3500000e+02
   3.8876901e+00   2.9886299e+01   1.7280800e+01   1.3600000e+02
   3.9367199e+00   2.9917200e+01   1.7142799e+01   1.3700000e+02
   3.8710301e+00   3.0135099e+01   1.7109600e+01   1.3800000e+02
   3.9327800e+00   3.0150299e+01   1.7016800e+01   1.3900000e+02
   3.7463701e+00   3.0152599e+01   1.7100000e+01   1.4000000e+02
   3.9528301e+00   3.0083099e+01   1.6978100e+01   1.4100000e+02
   4.0545602e+00   3.0237200e+01   1.6837799e+01   1.4200000e+02
   4.1697502e+00   3.0156200e+01   1.6823000e+01   1.4300000e+02
   4.1276798e+00   2.9980301e+01   1.6775000e+01   1.4400000e+02
   4.4132500e+00   2.9967600e+01   1.6896099e+01   1.4500000e+02
   4.5321498e+00   2.9843000e+01   1.7037500e+01   1.4600000e+02
   4.5636101e+00   2.9809900e+01   1.6828199e+01   1.4700000e+02
   4.4761701e+00   2.9717199e+01   1.6993099e+01   1.4800000e+02
   4.4845200e+00   2.9650400e+01   1.6988899e+01   1.4900000e+02
   4.6123199e+00   2.9604900e+01   1.6786301e+01   1.5000000e+02
   4.4931598e+00   2.9690399e+01   1.6646299e+01   1.5100000e+02
   4.4971099e+00   2.9853600e+01   1.6593800e+01   1.5200000e+02
   4.5088100e+00   2.9871300e+01   1.6569099e+01   1.5300000e+02
   4.3422399e+00   2.9731899e+01   1.6787201e+01   1.5400000e+02
   4.4138598e+00   2.9648899e+01   1.6628300e+01   1.5500000e+02
   4.2017102e+00   2.9516500e+01   1.6834801e+01   1.5600000e+02
   4.1455102e+00   2.9421499e+01   1.6717699e+01   1.5700000e+02
   4.0562100e+00   2.9433901e+01   1.6600000e+01   1.5800000e+02
   4.0763102e+00   2.9317400e+01   1.6695000e+01   1.5900000e+02
   4.1083698e+00   2.9374300e+01   1.6787001e+01   1.6000000e+02
   4.1267600e+00   2.9391399e+01   1.7090500e+01   1.6100000e+02
   4.0113602e+00   2.9355400e+01   1.7062401e+01   1.6200000e+02
   3.9012301e+00   2.9301800e+01   1.7017599e+01   1.6300000e+02
   3.6654201e+00   2.9310699e+01   1.7023899e+01   1.6400000e+02
   3.5486801e+00   2.9373301e+01   1.6983200e+01   1.6500000e+02
   3.5009999e+00   2.9385099e+01   1.6940901e+01   1.6600000e+02
   3.5855899e+00   2.9349300e+01   1.7208200e+01   1.6700000e+02
   3.6592801e+00   2.9425600e+01   1.6770201e+01   1.6800000e+02
   3.6062901e+00   2.9505301e+01   1.6848200e+01   1.6900000e+02
   3.6093099e+00   2.9402901e+01   1.6997900e+01   1.7000000e+02
   3.6987500e+00   2.9507999e+01   1.7287201e+01   1.7100000e+02
   3.7209799e+00   2.9693199e+01   1.7126600e+01   1.7200000e+02
   3.5771401e+00   2.9801901e+01   1.7219900e+01   1.7300000e+02
   3.4193399e+00   2.9667900e+01   1.7573601e+01   1.7400000e+02
   3.5685401e+00   2.9642099e+01   1.7462400e+01   1.7500000e+02
   3.4939301e+00   2.9437300e+01   1.7290400e+01   1.7600000e+02
   3.6910000e+00   2.9584000e+01   1.7075899e+01   1.7700000e+02
   3.6429801e+00   2.9581900e+01   1.7341400e+01   1.7800000e+02
   3.6618299e+00   2.9780199e+01   1.7353600e+01   1.7900000e+02
   3.5611200e+00   2.9753901e+01   1.7250700e+01   1.8000000e+02
   3.6601100e+00   2.9747000e+01   1.7393200e+01   1.8100000e+02
   3.7124901e+00   2.9663000e+01   1.7233900e+01   1.8200000e+02
   3.7154701e+00   2.9679100e+01   1.7159401e+01   1.8300000e+02
   3.7147200e+00   2.9689199e+01   1.7333500e+01   1.8400000e+02
   3.6213601e+00   2.9812700e+01   1.7244499e+01   1.8500000e+02
   3.6076500e+00   2.9805799e+01   1.7195299e+01   1.8600000e+02
   3.5524499e+00   2.9794901e+01   1.7229700e+01   1.8700000e+02
   3.8815601e+00   2.9713400e+01   1.7194700e+01   1.8800000e+02
   3.8193300e+00   2.9818199e+01   1.7191299e+01   1.8900000e+02
   3.9895999e+00   2.9800400e+01   1.7004200e+01   1.9000000e+02
   4.1573000e+00   2.9715401e+01   1.6864700e+01   1.9100000e+02
   4.2249398e+00   2.9657700e+01   1.6985901e+01   1.9200000e+02
   4.1550202e+00   2.9463499e+01   1.6947901e+01   1.9300000e+02
   4.1656299e+00   2.9587500e+01   1.6873899e+01   1.9400000e+02
   4.1915002e+00   2.9518900e+01   1.6755301e+01   1.9500000e+02
   4.1607299e+00   2.9427700e+01   1.6775299e+01   1.9600000e+02
   4.1144600e+00   2.9453300e+01   1.6756701e+01   1.9700000e+02
   4.0549998e+00   2.9448700e+01   1.6604000e+01   1.9800000e+02
   4.1049800e+00   2.9381001e+01   1.6728901e+01   1.9900000e+02
   4.0331898e+00   2.9288601e+01   1.6739799e+01   2.0000000e+02
