# Supplementary material for: Chromosome dynamics near the sol-gel phase transition dictate the timing of remote genomic interactions
Source: Nat Commun. 2019 Jun 24;10:2771. doi: 10.1038/s41467-019-10628-9 (PMC6591236; doi:10.1038/s41467-019-10628-9)
Supplement: Supplementary file 3 — Source Data [file 41467_2019_10628_MOESM3_ESM.zip › Source Data/ProcessedData/NonContractedCells/ShortTermImaging/G1G2/G1_5.dat]

   1.5779600e+01   1.0163400e+01   1.2264500e+01   1.0000000e+00
   1.5650200e+01   1.0045300e+01   1.2313400e+01   2.0000000e+00
   1.5712700e+01   1.0006500e+01   1.2374000e+01   3.0000000e+00
   1.5768900e+01   1.0245000e+01   1.2374000e+01   4.0000000e+00
   1.5743100e+01   1.0252100e+01   1.2501600e+01   5.0000000e+00
   1.5737500e+01   1.0139000e+01   1.2751000e+01   6.0000000e+00
   1.5891900e+01   9.9841995e+00   1.2361200e+01   7.0000000e+00
   1.5846900e+01   1.0015200e+01   1.2232500e+01   8.0000000e+00
   1.5920200e+01   1.0199100e+01   1.2304000e+01   9.0000000e+00
   1.5717600e+01   1.0299800e+01   1.2378200e+01   1.0000000e+01
   1.5511600e+01   1.0208200e+01   1.2546200e+01   1.1000000e+01
   1.5718400e+01   1.0215200e+01   1.2466300e+01   1.2000000e+01
   1.5382100e+01   1.0225300e+01   1.2355000e+01   1.3000000e+01
   1.5046500e+01   1.0362200e+01   1.2610100e+01   1.4000000e+01
   1.4815600e+01   1.0542400e+01   1.2783600e+01   1.5000000e+01
   1.4579500e+01   1.0666100e+01   1.3092900e+01   1.6000000e+01
   1.4786800e+01   1.0862200e+01   1.3574000e+01   1.7000000e+01
   1.4863200e+01   1.0965400e+01   1.3952900e+01   1.8000000e+01
   1.5008400e+01   1.1223400e+01   1.4401300e+01   1.9000000e+01
   1.5092500e+01   1.1473800e+01   1.4250900e+01   2.0000000e+01
   1.5291900e+01   1.1535600e+01   1.4374000e+01   2.1000000e+01
   1.5328000e+01   1.1581800e+01   1.4256500e+01   2.2000000e+01
   1.5544000e+01   1.1477700e+01   1.3991900e+01   2.3000000e+01
   1.5817400e+01   1.1362700e+01   1.3623000e+01   2.4000000e+01
   1.6034401e+01   1.1246400e+01   1.3249400e+01   2.5000000e+01
   1.6193399e+01   1.1091200e+01   1.3422500e+01   2.6000000e+01
   1.6285000e+01   1.1368200e+01   1.3974600e+01   2.7000000e+01
   1.6474400e+01   1.1339200e+01   1.3669800e+01   2.8000000e+01
   1.6555300e+01   1.1319600e+01   1.4365100e+01   2.9000000e+01
   1.6657400e+01   1.1519600e+01   1.4406700e+01   3.0000000e+01
   1.6395599e+01   1.1549800e+01   1.4428500e+01   3.1000000e+01
   1.6309799e+01   1.1424900e+01   1.4676600e+01   3.2000000e+01
   1.6249701e+01   1.1433200e+01   1.4674200e+01   3.3000000e+01
   1.6035400e+01   1.1718000e+01   1.4774000e+01   3.4000000e+01
   1.6439600e+01   1.1508400e+01   1.4629900e+01   3.5000000e+01
   1.6215799e+01   1.1452000e+01   1.4614600e+01   3.6000000e+01
   1.6494900e+01   1.1311400e+01   1.4140700e+01   3.7000000e+01
   1.6467899e+01   1.1129600e+01   1.3796800e+01   3.8000000e+01
   1.6361099e+01   1.1104800e+01   1.3727000e+01   3.9000000e+01
   1.6110399e+01   1.1109000e+01   1.3518800e+01   4.0000000e+01
   1.6150499e+01   1.1115300e+01   1.3103700e+01   4.1000000e+01
   1.5908300e+01   1.0902900e+01   1.2463300e+01   4.2000000e+01
   1.6114500e+01   1.0902900e+01   1.3002400e+01   4.3000000e+01
   1.6044399e+01   1.1091800e+01   1.3170800e+01   4.4000000e+01
   1.5706500e+01   1.1055100e+01   1.2862500e+01   4.5000000e+01
   1.5843100e+01   1.0929400e+01   1.2825400e+01   4.6000000e+01
   1.5632100e+01   1.1103900e+01   1.2856000e+01   4.7000000e+01
   1.5799000e+01   1.0992900e+01   1.2930800e+01   4.8000000e+01
   1.6170601e+01   1.1123500e+01   1.3296800e+01   4.9000000e+01
   1.6173401e+01   1.1088900e+01   1.3682600e+01   5.0000000e+01
   1.6088600e+01   1.1200200e+01   1.3644400e+01   5.1000000e+01
   1.6033199e+01   1.0995600e+01   1.3323200e+01   5.2000000e+01
   1.6185400e+01   1.0826900e+01   1.2664800e+01   5.3000000e+01
   1.6474199e+01   1.0420400e+01   1.2049500e+01   5.4000000e+01
   1.6646999e+01   1.0446800e+01   1.1834200e+01   5.5000000e+01
   1.6680700e+01   1.0466800e+01   1.1952800e+01   5.6000000e+01
   1.6526699e+01   1.0486000e+01   1.1425400e+01   5.7000000e+01
   1.6512699e+01   1.0380200e+01   1.2110900e+01   5.8000000e+01
   1.6685900e+01   1.0415200e+01   1.1921400e+01   5.9000000e+01
   1.6717899e+01   1.0364800e+01   1.1898200e+01   6.0000000e+01
   1.6745399e+01   1.0688700e+01   1.3210700e+01   6.1000000e+01
   1.6823000e+01   1.0756700e+01   1.3576000e+01   6.2000000e+01
   1.6957399e+01   1.0805300e+01   1.3615600e+01   6.3000000e+01
   1.7072201e+01   1.0880800e+01   1.3572900e+01   6.4000000e+01
   1.7214500e+01   1.0824900e+01   1.3474600e+01   6.5000000e+01
   1.7424200e+01   1.0778000e+01   1.3174000e+01   6.6000000e+01
   1.7783100e+01   1.1061200e+01   1.3370200e+01   6.7000000e+01
   1.7810200e+01   1.1143600e+01   1.3251100e+01   6.8000000e+01
   1.7830200e+01   1.1126500e+01   1.3183200e+01   6.9000000e+01
   1.8096300e+01   1.1204300e+01   1.3459400e+01   7.0000000e+01
   1.7805300e+01   1.1293700e+01   1.3600400e+01   7.1000000e+01
   1.7931101e+01   1.1354400e+01   1.3499800e+01   7.2000000e+01
   1.7800301e+01   1.1251600e+01   1.3473700e+01   7.3000000e+01
   1.8066099e+01   1.1437000e+01   1.3317900e+01   7.4000000e+01
   1.8170099e+01   1.1480400e+01   1.3182900e+01   7.5000000e+01
   1.8125799e+01   1.1698100e+01   1.3200000e+01   7.6000000e+01
   1.8064400e+01   1.1589900e+01   1.3129100e+01   7.7000000e+01
   1.8140699e+01   1.1767000e+01   1.3092300e+01   7.8000000e+01
   1.8041800e+01   1.1672100e+01   1.2626100e+01   7.9000000e+01
   1.7992100e+01   1.1564800e+01   1.2892700e+01   8.0000000e+01
   1.7853201e+01   1.1613300e+01   1.3312200e+01   8.1000000e+01
   1.7903700e+01   1.1629000e+01   1.3162500e+01   8.2000000e+01
   1.7856300e+01   1.1518700e+01   1.2959300e+01   8.3000000e+01
   1.8010700e+01   1.1503800e+01   1.2478700e+01   8.4000000e+01
   1.8024401e+01   1.1431800e+01   1.2630600e+01   8.5000000e+01
   1.8022100e+01   1.1455700e+01   1.2401200e+01   8.6000000e+01
   1.8018000e+01   1.1444300e+01   1.2212100e+01   8.7000000e+01
   1.7879299e+01   1.1392000e+01   1.2387500e+01   8.8000000e+01
   1.7696199e+01   1.1278700e+01   1.2794900e+01   8.9000000e+01
   1.7610300e+01   1.1318000e+01   1.2797200e+01   9.0000000e+01
   1.7790300e+01   1.1295000e+01   1.2788000e+01   9.1000000e+01
   1.7665300e+01   1.1231400e+01   1.2752900e+01   9.2000000e+01
   1.7612900e+01   1.1422200e+01   1.3049000e+01   9.3000000e+01
   1.7633499e+01   1.1428200e+01   1.2983200e+01   9.4000000e+01
   1.7701799e+01   1.1597500e+01   1.3424900e+01   9.5000000e+01
   1.7331600e+01   1.1525500e+01   1.3473700e+01   9.6000000e+01
   1.7204599e+01   1.1381400e+01   1.3470000e+01   9.7000000e+01
   1.7028900e+01   1.1555400e+01   1.3650400e+01   9.8000000e+01
   1.6872700e+01   1.1493600e+01   1.3693100e+01   9.9000000e+01
   1.6882099e+01   1.1346800e+01   1.3744300e+01   1.0000000e+02
   1.6603901e+01   1.1315000e+01   1.3917300e+01   1.0100000e+02
   1.6465000e+01   1.1284200e+01   1.3720000e+01   1.0200000e+02
   1.6567801e+01   1.1145600e+01   1.3938600e+01   1.0300000e+02
   1.6508499e+01   1.1071800e+01   1.3912000e+01   1.0400000e+02
   1.6689501e+01   1.1087600e+01   1.3953000e+01   1.0500000e+02
   1.6882601e+01   1.1035900e+01   1.3870700e+01   1.0600000e+02
   1.6722099e+01   1.1051200e+01   1.3786700e+01   1.0700000e+02
   1.6928801e+01   1.1029400e+01   1.3825400e+01   1.0800000e+02
   1.7210400e+01   1.0919800e+01   1.3814700e+01   1.0900000e+02
   1.7231899e+01   1.0884700e+01   1.3838300e+01   1.1000000e+02
   1.7105700e+01   1.0622600e+01   1.3500800e+01   1.1100000e+02
   1.7194599e+01   1.0730300e+01   1.3435500e+01   1.1200000e+02
   1.7197800e+01   1.0605300e+01   1.3278700e+01   1.1300000e+02
   1.7238400e+01   1.0628500e+01   1.3260600e+01   1.1400000e+02
   1.7164801e+01   1.0602200e+01   1.3548500e+01   1.1500000e+02
   1.7424200e+01   1.0657500e+01   1.4041500e+01   1.1600000e+02
   1.7287300e+01   1.0630000e+01   1.4055800e+01   1.1700000e+02
   1.7318001e+01   1.0638300e+01   1.4058100e+01   1.1800000e+02
   1.7479300e+01   1.0644600e+01   1.3747100e+01   1.1900000e+02
   1.7473200e+01   1.0568000e+01   1.3749000e+01   1.2000000e+02
   1.7465500e+01   1.0621600e+01   1.3523200e+01   1.2100000e+02
   1.7460800e+01   1.0625900e+01   1.3241800e+01   1.2200000e+02
   1.7689100e+01   1.0534200e+01   1.3199500e+01   1.2300000e+02
   1.7684200e+01   1.0706800e+01   1.3641000e+01   1.2400000e+02
   1.7781200e+01   1.0689300e+01   1.3469000e+01   1.2500000e+02
   1.7551800e+01   1.0679800e+01   1.3474800e+01   1.2600000e+02
   1.7441000e+01   1.0599600e+01   1.3443700e+01   1.2700000e+02
   1.7585699e+01   1.0591200e+01   1.3069500e+01   1.2800000e+02
   1.7582500e+01   1.0605400e+01   1.3106300e+01   1.2900000e+02
   1.7453899e+01   1.0561200e+01   1.2818900e+01   1.3000000e+02
   1.7567699e+01   1.0533300e+01   1.2827700e+01   1.3100000e+02
   1.7401400e+01   1.0443800e+01   1.2872400e+01   1.3200000e+02
   1.7381500e+01   1.0445900e+01   1.2435800e+01   1.3300000e+02
   1.7460400e+01   1.0443300e+01   1.2568000e+01   1.3400000e+02
   1.7469000e+01   1.0512800e+01   1.2832300e+01   1.3500000e+02
   1.7330900e+01   1.0542300e+01   1.3000500e+01   1.3600000e+02
   1.7358801e+01   1.0576000e+01   1.2651100e+01   1.3700000e+02
   1.7408300e+01   1.0454000e+01   1.3023400e+01   1.3800000e+02
   1.7337000e+01   1.0557200e+01   1.3083400e+01   1.3900000e+02
   1.7268600e+01   1.0544500e+01   1.2847100e+01   1.4000000e+02
   1.7212500e+01   1.0475400e+01   1.2775100e+01   1.4100000e+02
   1.7313000e+01   1.0555200e+01   1.2661700e+01   1.4200000e+02
   1.7277100e+01   1.0521400e+01   1.2998300e+01   1.4300000e+02
   1.7221399e+01   1.0592900e+01   1.3183300e+01   1.4400000e+02
   1.7132299e+01   1.0521000e+01   1.3263900e+01   1.4500000e+02
   1.7003099e+01   1.0545100e+01   1.3453400e+01   1.4600000e+02
   1.7042400e+01   1.0486100e+01   1.3292100e+01   1.4700000e+02
   1.7033100e+01   1.0459900e+01   1.3249700e+01   1.4800000e+02
   1.6939800e+01   1.0377900e+01   1.3001700e+01   1.4900000e+02
   1.6979099e+01   1.0389100e+01   1.2870700e+01   1.5000000e+02
   1.6781601e+01   1.0308800e+01   1.3310800e+01   1.5100000e+02
   1.6626900e+01   1.0306100e+01   1.2848200e+01   1.5200000e+02
   1.6479000e+01   1.0299700e+01   1.2833100e+01   1.5300000e+02
   1.6522400e+01   1.0273600e+01   1.2775000e+01   1.5400000e+02
   1.6516800e+01   1.0313700e+01   1.2990700e+01   1.5500000e+02
   1.6642900e+01   1.0355200e+01   1.2624400e+01   1.5600000e+02
   1.6497000e+01   1.0451100e+01   1.2150900e+01   1.5700000e+02
   1.6712400e+01   1.0420000e+01   1.2536200e+01   1.5800000e+02
   1.6588100e+01   1.0433100e+01   1.2508100e+01   1.5900000e+02
   1.6651300e+01   1.0362300e+01   1.2576700e+01   1.6000000e+02
   1.6587799e+01   1.0346500e+01   1.2489400e+01   1.6100000e+02
   1.6565599e+01   1.0273400e+01   1.2772100e+01   1.6200000e+02
   1.6502399e+01   1.0388700e+01   1.2860100e+01   1.6300000e+02
   1.6649599e+01   1.0360500e+01   1.2786900e+01   1.6400000e+02
   1.6735800e+01   1.0412000e+01   1.2651100e+01   1.6500000e+02
   1.6764500e+01   1.0306200e+01   1.2794600e+01   1.6600000e+02
   1.6615700e+01   1.0273200e+01   1.2737200e+01   1.6700000e+02
   1.6542801e+01   1.0340000e+01   1.2741400e+01   1.6800000e+02
   1.6689301e+01   1.0321100e+01   1.2774000e+01   1.6900000e+02
   1.6391701e+01   1.0294500e+01   1.2761000e+01   1.7000000e+02
   1.6657700e+01   1.0382700e+01   1.2475400e+01   1.7100000e+02
   1.6594299e+01   1.0289400e+01   1.2614900e+01   1.7200000e+02
   1.6485399e+01   1.0325200e+01   1.2578800e+01   1.7300000e+02
   1.6425501e+01   1.0266400e+01   1.2543200e+01   1.7400000e+02
   1.6383400e+01   1.0326800e+01   1.2275500e+01   1.7500000e+02
   1.6534300e+01   1.0331200e+01   1.2421400e+01   1.7600000e+02
   1.6523800e+01   1.0329800e+01   1.2253600e+01   1.7700000e+02
   1.6493799e+01   1.0376600e+01   1.2164300e+01   1.7800000e+02
   1.6434999e+01   1.0381600e+01   1.1692900e+01   1.7900000e+02
   1.6434900e+01   1.0310000e+01   1.2003500e+01   1.8000000e+02
   1.6562300e+01   1.0464800e+01   1.2290900e+01   1.8100000e+02
   1.6502100e+01   1.0379500e+01   1.1994100e+01   1.8200000e+02
   1.6427401e+01   1.0422900e+01   1.2537200e+01   1.8300000e+02
   1.6433201e+01   1.0452400e+01   1.2380300e+01   1.8400000e+02
   1.6456100e+01   1.0250700e+01   1.2573000e+01   1.8500000e+02
   1.6376801e+01   1.0215800e+01   1.2675400e+01   1.8600000e+02
   1.6216801e+01   1.0191400e+01   1.2773700e+01   1.8700000e+02
   1.6405701e+01   1.0207500e+01   1.2270100e+01   1.8800000e+02
   1.6374599e+01   1.0126000e+01   1.2517100e+01   1.8900000e+02
   1.6435301e+01   1.0101100e+01   1.2369500e+01   1.9000000e+02
   1.6395500e+01   1.0210300e+01   1.2714800e+01   1.9100000e+02
   1.6302000e+01   1.0290100e+01   1.2099600e+01   1.9200000e+02
   1.6369900e+01   1.0280700e+01   1.2293600e+01   1.9300000e+02
   1.6378300e+01   1.0383400e+01   1.2068100e+01   1.9400000e+02
   1.6380199e+01   1.0358200e+01   1.2378400e+01   1.9500000e+02
   1.6270800e+01   1.0434700e+01   1.2533100e+01   1.9600000e+02
   1.6174400e+01   1.0413100e+01   1.2441400e+01   1.9700000e+02
   1.6017900e+01   1.0372200e+01   1.2130500e+01   1.9800000e+02
   1.5934600e+01   1.0276800e+01   1.2554800e+01   1.9900000e+02
