# Supplementary material for: Chromosome dynamics near the sol-gel phase transition dictate the timing of remote genomic interactions
Source: Nat Commun. 2019 Jun 24;10:2771. doi: 10.1038/s41467-019-10628-9 (PMC6591236; doi:10.1038/s41467-019-10628-9)
Supplement: Supplementary file 3 — Source Data [file 41467_2019_10628_MOESM3_ESM.zip › Source Data/ProcessedData/NonContractedCells/ShortTermImaging/G1G2/G1_49.dat]

   5.2694001e+00   2.5491899e+01   2.3015800e+01   1.0000000e+00
   5.0943999e+00   2.5620100e+01   2.3092899e+01   2.0000000e+00
   4.8422599e+00   2.5593500e+01   2.2848101e+01   3.0000000e+00
   5.0461202e+00   2.5539400e+01   2.2698999e+01   4.0000000e+00
   5.0701299e+00   2.5643101e+01   2.2748199e+01   5.0000000e+00
   4.7466102e+00   2.5912800e+01   2.3275400e+01   6.0000000e+00
   4.8766398e+00   2.5965000e+01   2.3248501e+01   7.0000000e+00
   5.0563002e+00   2.6093300e+01   2.3207500e+01   8.0000000e+00
   5.1988301e+00   2.6148600e+01   2.2940599e+01   9.0000000e+00
   5.0681400e+00   2.6332399e+01   2.2884701e+01   1.0000000e+01
   5.0933700e+00   2.6526400e+01   2.2806999e+01   1.1000000e+01
   5.1908302e+00   2.6707199e+01   2.2759501e+01   1.2000000e+01
   5.6191301e+00   2.6571301e+01   2.2951200e+01   1.3000000e+01
   6.0214901e+00   2.6474001e+01   2.2945299e+01   1.4000000e+01
   6.2677798e+00   2.6359301e+01   2.2730900e+01   1.5000000e+01
   6.4475398e+00   2.6159000e+01   2.2730301e+01   1.6000000e+01
   6.4443498e+00   2.6171200e+01   2.2701000e+01   1.7000000e+01
   6.3280401e+00   2.6160101e+01   2.2435900e+01   1.8000000e+01
   6.2890301e+00   2.5818501e+01   2.2332001e+01   1.9000000e+01
   6.6529198e+00   2.6229099e+01   2.2740700e+01   2.0000000e+01
   6.8312402e+00   2.6217699e+01   2.2936701e+01   2.1000000e+01
   6.7167802e+00   2.6061800e+01   2.2700800e+01   2.2000000e+01
   6.9376302e+00   2.5902700e+01   2.2596201e+01   2.3000000e+01
   6.9499202e+00   2.5922501e+01   2.2771601e+01   2.4000000e+01
   6.9241700e+00   2.6052000e+01   2.2834700e+01   2.5000000e+01
   6.7500100e+00   2.5970200e+01   2.2930099e+01   2.6000000e+01
   6.5652499e+00   2.5819201e+01   2.2858900e+01   2.7000000e+01
   6.6058602e+00   2.5706100e+01   2.3013399e+01   2.8000000e+01
   6.4396801e+00   2.5617800e+01   2.2863001e+01   2.9000000e+01
   6.3015099e+00   2.5666901e+01   2.2923599e+01   3.0000000e+01
   6.1094298e+00   2.5873899e+01   2.3092501e+01   3.1000000e+01
   5.6730499e+00   2.6125900e+01   2.3039400e+01   3.2000000e+01
   5.7769299e+00   2.6155899e+01   2.3097500e+01   3.3000000e+01
   5.8262601e+00   2.6014500e+01   2.3213800e+01   3.4000000e+01
   5.8230600e+00   2.6034100e+01   2.3292999e+01   3.5000000e+01
   5.9556899e+00   2.5914301e+01   2.3391701e+01   3.6000000e+01
   6.0560098e+00   2.6091200e+01   2.3388800e+01   3.7000000e+01
   6.0741401e+00   2.6104601e+01   2.3315599e+01   3.8000000e+01
   6.1591401e+00   2.6205200e+01   2.3204000e+01   3.9000000e+01
   6.4186201e+00   2.6111700e+01   2.3309799e+01   4.0000000e+01
   6.4206300e+00   2.5944000e+01   2.3037201e+01   4.1000000e+01
   6.7717500e+00   2.5961100e+01   2.3145800e+01   4.2000000e+01
   6.7549701e+00   2.5915400e+01   2.3044399e+01   4.3000000e+01
   6.9252400e+00   2.5762199e+01   2.3228201e+01   4.4000000e+01
   7.0062699e+00   2.6020700e+01   2.3173300e+01   4.5000000e+01
   7.0358100e+00   2.5970400e+01   2.3035000e+01   4.6000000e+01
   6.9987998e+00   2.5888599e+01   2.2971001e+01   4.7000000e+01
   6.8743501e+00   2.6149500e+01   2.3044399e+01   4.8000000e+01
   6.5482702e+00   2.6269899e+01   2.2990499e+01   4.9000000e+01
   6.5501900e+00   2.6256701e+01   2.3052299e+01   5.0000000e+01
   6.4364100e+00   2.5983000e+01   2.2768000e+01   5.1000000e+01
   6.5092702e+00   2.5981701e+01   2.2830601e+01   5.2000000e+01
   6.1494899e+00   2.6092899e+01   2.2723499e+01   5.3000000e+01
   6.2799702e+00   2.6179399e+01   2.2701700e+01   5.4000000e+01
   6.3628201e+00   2.6262400e+01   2.2722700e+01   5.5000000e+01
   6.3957100e+00   2.6414101e+01   2.2842400e+01   5.6000000e+01
   6.4126601e+00   2.6648399e+01   2.2903799e+01   5.7000000e+01
   6.1109700e+00   2.6608500e+01   2.2528400e+01   5.8000000e+01
   6.0738802e+00   2.6604401e+01   2.2555700e+01   5.9000000e+01
   6.0536499e+00   2.6848101e+01   2.2806601e+01   6.0000000e+01
   6.3122602e+00   2.6650700e+01   2.2790701e+01   6.1000000e+01
   6.2722998e+00   2.6673100e+01   2.2792999e+01   6.2000000e+01
   6.3445802e+00   2.6308001e+01   2.2615999e+01   6.3000000e+01
   6.3787799e+00   2.6045900e+01   2.2332399e+01   6.4000000e+01
   6.2781501e+00   2.6413799e+01   2.2700199e+01   6.5000000e+01
   6.2621899e+00   2.6308399e+01   2.2414400e+01   6.6000000e+01
   6.2437701e+00   2.6347700e+01   2.2394800e+01   6.7000000e+01
   6.4104400e+00   2.6420300e+01   2.2492001e+01   6.8000000e+01
   6.2108302e+00   2.6435600e+01   2.2568199e+01   6.9000000e+01
   6.2196598e+00   2.6542500e+01   2.2621401e+01   7.0000000e+01
   6.1961398e+00   2.6588301e+01   2.2626801e+01   7.1000000e+01
   6.2219701e+00   2.6540899e+01   2.2720600e+01   7.2000000e+01
   6.4817300e+00   2.6380301e+01   2.2621201e+01   7.3000000e+01
   6.4290400e+00   2.6562599e+01   2.2615299e+01   7.4000000e+01
   6.3565102e+00   2.6668900e+01   2.2661800e+01   7.5000000e+01
   6.4512200e+00   2.6670799e+01   2.2721100e+01   7.6000000e+01
   6.5419202e+00   2.6824499e+01   2.2640200e+01   7.7000000e+01
   6.7100201e+00   2.6858101e+01   2.2619699e+01   7.8000000e+01
   6.7543802e+00   2.6691000e+01   2.2538700e+01   7.9000000e+01
   6.8804498e+00   2.6631100e+01   2.2481899e+01   8.0000000e+01
   7.0675502e+00   2.6485300e+01   2.2636000e+01   8.1000000e+01
   7.0865402e+00   2.6630699e+01   2.2738501e+01   8.2000000e+01
   6.9594402e+00   2.6786100e+01   2.2765200e+01   8.3000000e+01
   6.9581099e+00   2.6950701e+01   2.2885000e+01   8.4000000e+01
   6.9309402e+00   2.7023300e+01   2.3239901e+01   8.5000000e+01
   7.0134702e+00   2.6833000e+01   2.2926600e+01   8.6000000e+01
   6.9710202e+00   2.6984501e+01   2.2623800e+01   8.7000000e+01
   7.0817800e+00   2.6947399e+01   2.3033501e+01   8.8000000e+01
   7.0427299e+00   2.6931601e+01   2.3057600e+01   8.9000000e+01
   7.1054301e+00   2.6825500e+01   2.3054701e+01   9.0000000e+01
   7.2526102e+00   2.6672199e+01   2.2798700e+01   9.1000000e+01
   7.2769599e+00   2.6805201e+01   2.3103701e+01   9.2000000e+01
   7.2357101e+00   2.6818600e+01   2.3064600e+01   9.3000000e+01
   7.0975800e+00   2.6692499e+01   2.3041500e+01   9.4000000e+01
   7.1127601e+00   2.6623600e+01   2.2905701e+01   9.5000000e+01
   7.4235301e+00   2.6315201e+01   2.2809601e+01   9.6000000e+01
   7.6075401e+00   2.6369200e+01   2.2963800e+01   9.7000000e+01
   7.3734298e+00   2.6473101e+01   2.2789200e+01   9.8000000e+01
   7.2237501e+00   2.6454201e+01   2.2871099e+01   9.9000000e+01
   7.1410699e+00   2.6401199e+01   2.2892799e+01   1.0000000e+02
   7.0524502e+00   2.6255100e+01   2.2721399e+01   1.0100000e+02
   7.0991201e+00   2.6370800e+01   2.2943899e+01   1.0200000e+02
   7.2160301e+00   2.6447001e+01   2.3000299e+01   1.0300000e+02
   7.0635400e+00   2.6375601e+01   2.2848200e+01   1.0400000e+02
   7.1348801e+00   2.6440599e+01   2.2939501e+01   1.0500000e+02
   7.0714502e+00   2.6294800e+01   2.2741600e+01   1.0600000e+02
   6.9842801e+00   2.6244600e+01   2.2348499e+01   1.0700000e+02
   7.1028800e+00   2.6156200e+01   2.2530300e+01   1.0800000e+02
   7.3267202e+00   2.5929899e+01   2.2326799e+01   1.0900000e+02
   7.3042698e+00   2.5971901e+01   2.2212999e+01   1.1000000e+02
   7.3304100e+00   2.5889400e+01   2.2103901e+01   1.1100000e+02
   7.4867802e+00   2.6163000e+01   2.2232201e+01   1.1200000e+02
   7.4538298e+00   2.6065500e+01   2.2197201e+01   1.1300000e+02
   7.2209301e+00   2.6012600e+01   2.2293400e+01   1.1400000e+02
   7.4192100e+00   2.6115700e+01   2.2293800e+01   1.1500000e+02
   7.4852600e+00   2.6331600e+01   2.2472401e+01   1.1600000e+02
   7.4029799e+00   2.6547600e+01   2.2634399e+01   1.1700000e+02
   7.2557001e+00   2.6681700e+01   2.2549700e+01   1.1800000e+02
   7.1056600e+00   2.6833599e+01   2.2498699e+01   1.1900000e+02
   6.8087502e+00   2.6795601e+01   2.2488400e+01   1.2000000e+02
   6.6716499e+00   2.6709101e+01   2.2548500e+01   1.2100000e+02
   6.4852200e+00   2.6776199e+01   2.2159800e+01   1.2200000e+02
   6.4515100e+00   2.6527000e+01   2.2175699e+01   1.2300000e+02
   6.4926100e+00   2.6424200e+01   2.2118200e+01   1.2400000e+02
   6.3377099e+00   2.6499599e+01   2.2000601e+01   1.2500000e+02
   6.2436099e+00   2.6332899e+01   2.2083200e+01   1.2600000e+02
   6.3236098e+00   2.6257401e+01   2.2162800e+01   1.2700000e+02
   6.3397002e+00   2.6204399e+01   2.1913401e+01   1.2800000e+02
   6.2940102e+00   2.6218500e+01   2.1953800e+01   1.2900000e+02
   6.3294001e+00   2.6165701e+01   2.2127501e+01   1.3000000e+02
   6.3455501e+00   2.6138100e+01   2.1990601e+01   1.3100000e+02
   6.4358702e+00   2.6094700e+01   2.2226900e+01   1.3200000e+02
   6.5263801e+00   2.6059200e+01   2.2199800e+01   1.3300000e+02
   6.5442100e+00   2.6353201e+01   2.2190901e+01   1.3400000e+02
   6.3855901e+00   2.6412001e+01   2.2199699e+01   1.3500000e+02
   6.4050598e+00   2.6333099e+01   2.2223200e+01   1.3600000e+02
   6.3470602e+00   2.6489401e+01   2.2287100e+01   1.3700000e+02
   6.2118001e+00   2.6551600e+01   2.2215000e+01   1.3800000e+02
   6.2535400e+00   2.6573601e+01   2.2394400e+01   1.3900000e+02
   6.0555100e+00   2.6628000e+01   2.2347601e+01   1.4000000e+02
   5.9782400e+00   2.6458900e+01   2.2463400e+01   1.4100000e+02
   6.0029998e+00   2.6490200e+01   2.2437000e+01   1.4200000e+02
   6.0449901e+00   2.6616800e+01   2.2345600e+01   1.4300000e+02
   5.9344501e+00   2.6571199e+01   2.2534901e+01   1.4400000e+02
   6.0047498e+00   2.6569300e+01   2.2361401e+01   1.4500000e+02
   5.9942002e+00   2.6542400e+01   2.2320499e+01   1.4600000e+02
   6.1033001e+00   2.6509800e+01   2.2457399e+01   1.4700000e+02
   5.9709501e+00   2.6516399e+01   2.2448601e+01   1.4800000e+02
   5.9268999e+00   2.6382799e+01   2.2126499e+01   1.4900000e+02
   5.9229898e+00   2.6242599e+01   2.2160601e+01   1.5000000e+02
   5.7976999e+00   2.6317499e+01   2.2175200e+01   1.5100000e+02
   5.6553102e+00   2.6179100e+01   2.2173000e+01   1.5200000e+02
   5.6795902e+00   2.6272301e+01   2.2240299e+01   1.5300000e+02
   5.7297702e+00   2.6381300e+01   2.2323500e+01   1.5400000e+02
   5.7315502e+00   2.6306101e+01   2.2420500e+01   1.5500000e+02
   5.6770000e+00   2.6232901e+01   2.2215401e+01   1.5600000e+02
   5.6098299e+00   2.6222401e+01   2.2217800e+01   1.5700000e+02
   5.5720000e+00   2.6317200e+01   2.2369699e+01   1.5800000e+02
   5.6103601e+00   2.6198000e+01   2.2521601e+01   1.5900000e+02
   5.5076199e+00   2.6181101e+01   2.2507601e+01   1.6000000e+02
   5.3952899e+00   2.5971399e+01   2.2469700e+01   1.6100000e+02
   5.4926701e+00   2.5999800e+01   2.2275801e+01   1.6200000e+02
   5.5051498e+00   2.6030500e+01   2.2347200e+01   1.6300000e+02
   5.3933601e+00   2.6021000e+01   2.2283100e+01   1.6400000e+02
   5.5513501e+00   2.6045601e+01   2.2320700e+01   1.6500000e+02
   5.5129600e+00   2.6161800e+01   2.2273300e+01   1.6600000e+02
   5.5213900e+00   2.6166500e+01   2.2467100e+01   1.6700000e+02
   5.4520898e+00   2.6284201e+01   2.2739300e+01   1.6800000e+02
   5.3343902e+00   2.6254700e+01   2.2520800e+01   1.6900000e+02
   5.1955600e+00   2.6363199e+01   2.2673800e+01   1.7000000e+02
   5.1612802e+00   2.6312099e+01   2.2658501e+01   1.7100000e+02
   5.2003102e+00   2.6364300e+01   2.2678301e+01   1.7200000e+02
   5.0872102e+00   2.6412701e+01   2.2589600e+01   1.7300000e+02
   4.9280000e+00   2.6374901e+01   2.2639900e+01   1.7400000e+02
   4.7777200e+00   2.6328600e+01   2.2501801e+01   1.7500000e+02
   4.6142602e+00   2.6476500e+01   2.2862301e+01   1.7600000e+02
   4.7062201e+00   2.6438400e+01   2.2741899e+01   1.7700000e+02
   4.5785899e+00   2.6448700e+01   2.2643499e+01   1.7800000e+02
   4.4619498e+00   2.6381500e+01   2.2510500e+01   1.7900000e+02
   4.4570699e+00   2.6351200e+01   2.2499599e+01   1.8000000e+02
   4.2748699e+00   2.6377701e+01   2.2492399e+01   1.8100000e+02
   4.2616901e+00   2.6324200e+01   2.2379700e+01   1.8200000e+02
   4.3284502e+00   2.6171801e+01   2.2385900e+01   1.8300000e+02
   4.4634099e+00   2.6234800e+01   2.2182400e+01   1.8400000e+02
   4.4583001e+00   2.6234800e+01   2.2243401e+01   1.8500000e+02
   4.5196400e+00   2.6114201e+01   2.2404499e+01   1.8600000e+02
   4.5201101e+00   2.6122400e+01   2.2253401e+01   1.8700000e+02
   4.5063701e+00   2.6154100e+01   2.2472799e+01   1.8800000e+02
   4.4817200e+00   2.6230000e+01   2.2477400e+01   1.8900000e+02
   4.5606899e+00   2.6224001e+01   2.2642401e+01   1.9000000e+02
   4.3989301e+00   2.6208700e+01   2.2485701e+01   1.9100000e+02
   4.2405901e+00   2.6203400e+01   2.2680000e+01   1.9200000e+02
   4.1957002e+00   2.6165501e+01   2.2863899e+01   1.9300000e+02
   4.1111398e+00   2.6028099e+01   2.2652000e+01   1.9400000e+02
   4.2062101e+00   2.6028900e+01   2.2632200e+01   1.9500000e+02
   4.2915401e+00   2.6011600e+01   2.2546801e+01   1.9600000e+02
   4.4525299e+00   2.6024900e+01   2.2464199e+01   1.9700000e+02
   4.4580998e+00   2.6004900e+01   2.2596600e+01   1.9800000e+02
   4.3343401e+00   2.5970301e+01   2.2402201e+01   1.9900000e+02
   4.3403301e+00   2.5943600e+01   2.2452900e+01   2.0000000e+02
