# Supplementary material for: Chromosome dynamics near the sol-gel phase transition dictate the timing of remote genomic interactions
Source: Nat Commun. 2019 Jun 24;10:2771. doi: 10.1038/s41467-019-10628-9 (PMC6591236; doi:10.1038/s41467-019-10628-9)
Supplement: Supplementary file 3 — Source Data [file 41467_2019_10628_MOESM3_ESM.zip › Source Data/ProcessedData/NonContractedCells/ShortTermImaging/G1G2/G1_48.dat]

   7.7254500e+00   3.5296700e+01   2.9424200e+01   1.0000000e+00
   7.6487298e+00   3.4985901e+01   2.9071899e+01   2.0000000e+00
   7.5393801e+00   3.4930599e+01   2.9098101e+01   3.0000000e+00
   7.3346601e+00   3.4862099e+01   2.9076900e+01   4.0000000e+00
   7.4810200e+00   3.5213402e+01   2.9078400e+01   5.0000000e+00
   7.3404298e+00   3.5570400e+01   2.8921400e+01   6.0000000e+00
   7.6404099e+00   3.5799599e+01   2.9124201e+01   7.0000000e+00
   7.7098498e+00   3.5836800e+01   2.9047600e+01   8.0000000e+00
   7.8726702e+00   3.5927700e+01   2.8947300e+01   9.0000000e+00
   7.9679499e+00   3.6060101e+01   2.9089800e+01   1.0000000e+01
   7.8668900e+00   3.6215199e+01   2.9305099e+01   1.1000000e+01
   8.1233702e+00   3.6213699e+01   2.9276600e+01   1.2000000e+01
   8.3791399e+00   3.6299000e+01   2.9317301e+01   1.3000000e+01
   8.3583603e+00   3.6196098e+01   2.9162901e+01   1.4000000e+01
   8.1765299e+00   3.6183601e+01   2.9149900e+01   1.5000000e+01
   8.0930901e+00   3.6292999e+01   2.9081699e+01   1.6000000e+01
   7.9799500e+00   3.6419399e+01   2.9055700e+01   1.7000000e+01
   7.6581101e+00   3.6548302e+01   2.9026199e+01   1.8000000e+01
   7.7757702e+00   3.6499199e+01   2.9099199e+01   1.9000000e+01
   7.6713700e+00   3.6196800e+01   2.9309200e+01   2.0000000e+01
   7.5970302e+00   3.5960800e+01   2.9367901e+01   2.1000000e+01
   7.4426599e+00   3.5848202e+01   2.9414000e+01   2.2000000e+01
   7.5370102e+00   3.5804199e+01   2.9393900e+01   2.3000000e+01
   7.4857898e+00   3.5655998e+01   2.9161100e+01   2.4000000e+01
   7.7403002e+00   3.5730999e+01   2.9219400e+01   2.5000000e+01
   7.6430898e+00   3.5649502e+01   2.9157000e+01   2.6000000e+01
   7.7096901e+00   3.5414700e+01   2.9039200e+01   2.7000000e+01
   7.6961198e+00   3.5514900e+01   2.8920700e+01   2.8000000e+01
   7.7310200e+00   3.5658199e+01   2.9093100e+01   2.9000000e+01
   7.5622001e+00   3.5515202e+01   2.8754200e+01   3.0000000e+01
   7.6483302e+00   3.5613201e+01   2.8808901e+01   3.1000000e+01
   7.4210801e+00   3.5749901e+01   2.8781799e+01   3.2000000e+01
   7.3418298e+00   3.5674500e+01   2.8763000e+01   3.3000000e+01
   7.3134599e+00   3.5367001e+01   2.8674700e+01   3.4000000e+01
   7.7268400e+00   3.5490200e+01   2.8677500e+01   3.5000000e+01
   7.8273501e+00   3.5541901e+01   2.8747000e+01   3.6000000e+01
   7.8198700e+00   3.5695900e+01   2.8806601e+01   3.7000000e+01
   7.5671401e+00   3.5572102e+01   2.8791401e+01   3.8000000e+01
   7.3110800e+00   3.5264599e+01   2.8851801e+01   3.9000000e+01
   7.3425698e+00   3.5189800e+01   2.8834801e+01   4.0000000e+01
   7.0122099e+00   3.5158199e+01   2.8931101e+01   4.1000000e+01
   6.9132800e+00   3.5033298e+01   2.8979401e+01   4.2000000e+01
   6.9832301e+00   3.5087399e+01   2.8975800e+01   4.3000000e+01
   7.1995201e+00   3.5159000e+01   2.9013700e+01   4.4000000e+01
   7.0197701e+00   3.5155998e+01   2.9055500e+01   4.5000000e+01
   7.1759801e+00   3.5286098e+01   2.9217199e+01   4.6000000e+01
   7.0575800e+00   3.5218700e+01   2.9300900e+01   4.7000000e+01
   7.0161099e+00   3.5220600e+01   2.9346600e+01   4.8000000e+01
   6.9141798e+00   3.5222000e+01   2.9229900e+01   4.9000000e+01
   7.1263099e+00   3.5393600e+01   2.9236000e+01   5.0000000e+01
   7.3309598e+00   3.5438202e+01   2.9249100e+01   5.1000000e+01
   7.4675102e+00   3.5401600e+01   2.9446199e+01   5.2000000e+01
   7.6345701e+00   3.5382702e+01   2.9398701e+01   5.3000000e+01
   7.4509101e+00   3.5439499e+01   2.9302999e+01   5.4000000e+01
   7.3612199e+00   3.5347801e+01   2.9163200e+01   5.5000000e+01
   7.1840901e+00   3.5254902e+01   2.9066299e+01   5.6000000e+01
   6.9312301e+00   3.5342499e+01   2.9080799e+01   5.7000000e+01
   6.7677498e+00   3.5355598e+01   2.8930599e+01   5.8000000e+01
   7.0476398e+00   3.5389900e+01   2.8941299e+01   5.9000000e+01
   7.1771102e+00   3.5462002e+01   2.8928301e+01   6.0000000e+01
   7.3609700e+00   3.5616001e+01   2.8847300e+01   6.1000000e+01
   7.5867300e+00   3.5715599e+01   2.8957701e+01   6.2000000e+01
   7.7979202e+00   3.5704300e+01   2.8759100e+01   6.3000000e+01
   7.7671299e+00   3.5602699e+01   2.8721399e+01   6.4000000e+01
   7.6040301e+00   3.5505402e+01   2.8599400e+01   6.5000000e+01
   7.8063202e+00   3.5464500e+01   2.8724800e+01   6.6000000e+01
   7.8933101e+00   3.5363499e+01   2.8683701e+01   6.7000000e+01
   7.7084198e+00   3.5331001e+01   2.8690399e+01   6.8000000e+01
   7.5910501e+00   3.5195599e+01   2.8806601e+01   6.9000000e+01
   7.6349101e+00   3.5345699e+01   2.8680500e+01   7.0000000e+01
   7.6115398e+00   3.5396900e+01   2.8700399e+01   7.1000000e+01
   7.6989398e+00   3.5490501e+01   2.8897301e+01   7.2000000e+01
   7.8224902e+00   3.5506401e+01   2.8838301e+01   7.3000000e+01
   7.8757000e+00   3.5548599e+01   2.8798000e+01   7.4000000e+01
   8.0378904e+00   3.5598701e+01   2.8909100e+01   7.5000000e+01
   8.0981503e+00   3.5664501e+01   2.8755400e+01   7.6000000e+01
   7.9229298e+00   3.5613300e+01   2.8717400e+01   7.7000000e+01
   7.8418198e+00   3.5569302e+01   2.8554100e+01   7.8000000e+01
   7.7218900e+00   3.5476601e+01   2.8238001e+01   7.9000000e+01
   7.5726500e+00   3.5246399e+01   2.8607700e+01   8.1000000e+01
   7.2702699e+00   3.5241100e+01   2.8530600e+01   8.2000000e+01
   7.3868299e+00   3.5281700e+01   2.8640600e+01   8.3000000e+01
   7.2511201e+00   3.5249500e+01   2.8528500e+01   8.4000000e+01
   7.1913400e+00   3.5382000e+01   2.8635099e+01   8.5000000e+01
   7.2046800e+00   3.5513802e+01   2.8664101e+01   8.6000000e+01
   7.1059599e+00   3.5330799e+01   2.8245800e+01   8.7000000e+01
   7.0033398e+00   3.5356098e+01   2.7492001e+01   8.8000000e+01
   7.1472301e+00   3.5379799e+01   2.7492001e+01   8.9000000e+01
   7.2915902e+00   3.5489101e+01   2.7492001e+01   9.0000000e+01
   7.0941901e+00   3.5632999e+01   2.7492001e+01   9.1000000e+01
   6.8706598e+00   3.5335300e+01   2.7492001e+01   9.2000000e+01
   7.0982199e+00   3.5433601e+01   2.7492001e+01   9.3000000e+01
   7.0430498e+00   3.5448101e+01   2.7492001e+01   9.4000000e+01
   7.1582699e+00   3.5465599e+01   2.7492001e+01   9.5000000e+01
   7.1880498e+00   3.5424900e+01   2.7492001e+01   9.6000000e+01
   7.1573501e+00   3.5291302e+01   2.7492001e+01   9.7000000e+01
   7.1139102e+00   3.5392799e+01   2.7492001e+01   9.8000000e+01
   6.9803300e+00   3.5336800e+01   2.7492001e+01   9.9000000e+01
   6.8183699e+00   3.5166801e+01   2.7492001e+01   1.0000000e+02
   6.9039798e+00   3.5040501e+01   2.7492001e+01   1.0100000e+02
   6.9462099e+00   3.5016499e+01   2.7492001e+01   1.0200000e+02
   7.0475001e+00   3.4941399e+01   2.7492001e+01   1.0300000e+02
   7.1964502e+00   3.5099098e+01   2.8351900e+01   1.0400000e+02
   7.3120399e+00   3.5179001e+01   2.8117800e+01   1.0500000e+02
   7.1254301e+00   3.5356602e+01   2.8763201e+01   1.0600000e+02
   7.0214000e+00   3.5461700e+01   2.8474100e+01   1.0800000e+02
   6.8530302e+00   3.5368301e+01   2.8265400e+01   1.0900000e+02
   6.6621499e+00   3.5329800e+01   2.8520399e+01   1.1000000e+02
   6.7563400e+00   3.5348099e+01   2.8503500e+01   1.1100000e+02
   6.6739101e+00   3.5282700e+01   2.8867001e+01   1.1200000e+02
   6.7017598e+00   3.5360298e+01   2.8925699e+01   1.1300000e+02
   6.7122002e+00   3.5300598e+01   2.8913700e+01   1.1400000e+02
   6.7744598e+00   3.5396702e+01   2.8979900e+01   1.1500000e+02
   6.6904502e+00   3.5457802e+01   2.9021400e+01   1.1600000e+02
   6.4842701e+00   3.5425800e+01   2.9031500e+01   1.1700000e+02
   6.5810699e+00   3.5664200e+01   2.9253099e+01   1.1800000e+02
   6.5467300e+00   3.5627800e+01   2.9341299e+01   1.1900000e+02
   6.5591402e+00   3.5646900e+01   2.9388000e+01   1.2000000e+02
   6.5131798e+00   3.5549999e+01   2.9243700e+01   1.2100000e+02
   6.7262502e+00   3.5391800e+01   2.9371500e+01   1.2200000e+02
   6.6468701e+00   3.5165699e+01   2.9243099e+01   1.2300000e+02
   6.6429000e+00   3.5296101e+01   2.9389000e+01   1.2400000e+02
   6.7544999e+00   3.5316299e+01   2.9466900e+01   1.2500000e+02
   6.7352300e+00   3.5370201e+01   2.9331200e+01   1.2600000e+02
   6.8149500e+00   3.5438202e+01   2.9202600e+01   1.2700000e+02
   6.8035698e+00   3.5368698e+01   2.9509701e+01   1.2800000e+02
   6.8775601e+00   3.5319801e+01   2.9420200e+01   1.2900000e+02
   6.8359699e+00   3.5376099e+01   2.9259001e+01   1.3000000e+02
   6.8874898e+00   3.5396000e+01   2.9417000e+01   1.3100000e+02
   6.9933100e+00   3.5357899e+01   2.9645599e+01   1.3200000e+02
   7.0524001e+00   3.5213402e+01   2.9618200e+01   1.3300000e+02
   6.9417300e+00   3.5072498e+01   2.9639799e+01   1.3400000e+02
   6.6976500e+00   3.4971500e+01   2.9548700e+01   1.3500000e+02
   6.6161699e+00   3.5050499e+01   2.9498199e+01   1.3600000e+02
   6.4078398e+00   3.5113400e+01   2.9247400e+01   1.3700000e+02
   6.3579898e+00   3.5078201e+01   2.9094900e+01   1.3800000e+02
   6.3415599e+00   3.4902000e+01   2.9062201e+01   1.3900000e+02
   6.2771802e+00   3.5007999e+01   2.9048300e+01   1.4000000e+02
   6.1006098e+00   3.4969898e+01   2.9174400e+01   1.4100000e+02
   6.1099000e+00   3.5041599e+01   2.9191200e+01   1.4200000e+02
   6.1052399e+00   3.5007599e+01   2.9129700e+01   1.4300000e+02
   6.2424202e+00   3.5107399e+01   2.9138000e+01   1.4400000e+02
   6.2697501e+00   3.5251598e+01   2.9340599e+01   1.4500000e+02
   6.2927699e+00   3.5323601e+01   2.9390900e+01   1.4600000e+02
   6.2253799e+00   3.5378899e+01   2.9290600e+01   1.4700000e+02
   6.3101902e+00   3.5379299e+01   2.9395399e+01   1.4800000e+02
   6.2359900e+00   3.5360199e+01   2.9485701e+01   1.4900000e+02
   6.2386799e+00   3.5405201e+01   2.9482700e+01   1.5000000e+02
   6.1399899e+00   3.5415501e+01   2.9339500e+01   1.5100000e+02
   6.1714301e+00   3.5573002e+01   2.9434999e+01   1.5200000e+02
   6.3000598e+00   3.5559601e+01   2.9256500e+01   1.5300000e+02
   6.4371400e+00   3.5462399e+01   2.9100100e+01   1.5400000e+02
   6.5020199e+00   3.5603199e+01   2.9061800e+01   1.5500000e+02
   6.6016698e+00   3.5850300e+01   2.9124100e+01   1.5600000e+02
   6.6704502e+00   3.5896198e+01   2.9123400e+01   1.5700000e+02
   6.7338500e+00   3.5986000e+01   2.9448500e+01   1.5800000e+02
   6.7990799e+00   3.5797901e+01   2.9184500e+01   1.5900000e+02
   6.7860398e+00   3.5761101e+01   2.9125401e+01   1.6000000e+02
   6.8310900e+00   3.5623402e+01   2.9158899e+01   1.6100000e+02
   6.8563800e+00   3.5579700e+01   2.9212500e+01   1.6200000e+02
   6.8459702e+00   3.5516602e+01   2.9196301e+01   1.6300000e+02
   6.8241501e+00   3.5458401e+01   2.9120701e+01   1.6400000e+02
   6.6769600e+00   3.5458099e+01   2.9140499e+01   1.6500000e+02
   6.6860399e+00   3.5557701e+01   2.9146700e+01   1.6600000e+02
   6.5769901e+00   3.5706501e+01   2.9148199e+01   1.6700000e+02
   6.4698000e+00   3.5785301e+01   2.9038200e+01   1.6800000e+02
   6.3379598e+00   3.5565601e+01   2.8982800e+01   1.6900000e+02
   6.2926502e+00   3.5552299e+01   2.8822100e+01   1.7000000e+02
   6.2180300e+00   3.5612701e+01   2.8743200e+01   1.7100000e+02
   6.1579399e+00   3.5588600e+01   2.8725000e+01   1.7200000e+02
   6.0008602e+00   3.5577202e+01   2.8808300e+01   1.7300000e+02
   5.9333901e+00   3.5591400e+01   2.8834700e+01   1.7400000e+02
   5.9390101e+00   3.5588299e+01   2.8793200e+01   1.7500000e+02
   5.8386598e+00   3.5468102e+01   2.8626699e+01   1.7600000e+02
   5.7013798e+00   3.5394001e+01   2.8811501e+01   1.7700000e+02
   5.6094899e+00   3.5493599e+01   2.8869101e+01   1.7800000e+02
   5.5675602e+00   3.5560398e+01   2.8852900e+01   1.7900000e+02
   5.5701799e+00   3.5658798e+01   2.8871599e+01   1.8000000e+02
   5.5164800e+00   3.5539299e+01   2.8852100e+01   1.8100000e+02
   5.5635700e+00   3.5423000e+01   2.8924601e+01   1.8200000e+02
   5.5572200e+00   3.5389702e+01   2.8942499e+01   1.8300000e+02
   5.6348600e+00   3.5267300e+01   2.8887699e+01   1.8400000e+02
   5.6674500e+00   3.5252701e+01   2.8746000e+01   1.8500000e+02
   5.7023802e+00   3.5298801e+01   2.8793301e+01   1.8600000e+02
   5.7304902e+00   3.5308998e+01   2.8709999e+01   1.8700000e+02
   5.7471600e+00   3.5455200e+01   2.8690300e+01   1.8800000e+02
   5.7650299e+00   3.5504501e+01   2.8846901e+01   1.8900000e+02
   5.7182102e+00   3.5579601e+01   2.8632000e+01   1.9000000e+02
   5.5975399e+00   3.5676701e+01   2.8746201e+01   1.9100000e+02
   5.6159801e+00   3.5614799e+01   2.8725901e+01   1.9200000e+02
   5.6310000e+00   3.5667500e+01   2.8837099e+01   1.9300000e+02
   5.7964001e+00   3.5538399e+01   2.8955700e+01   1.9400000e+02
   5.6227598e+00   3.5392799e+01   2.8725800e+01   1.9500000e+02
   5.6578398e+00   3.5351200e+01   2.8694700e+01   1.9600000e+02
   5.6416202e+00   3.5357300e+01   2.8624201e+01   1.9700000e+02
   5.5784402e+00   3.5438702e+01   2.8464600e+01   1.9800000e+02
