# Supplementary material for: Chromosome dynamics near the sol-gel phase transition dictate the timing of remote genomic interactions
Source: Nat Commun. 2019 Jun 24;10:2771. doi: 10.1038/s41467-019-10628-9 (PMC6591236; doi:10.1038/s41467-019-10628-9)
Supplement: Supplementary file 3 — Source Data [file 41467_2019_10628_MOESM3_ESM.zip › Source Data/ProcessedData/NonContractedCells/ShortTermImaging/G1G2/G1_45.dat]

   7.9455900e+00   1.3550700e+01   2.2468700e+01   1.0000000e+00
   7.6949301e+00   1.3541000e+01   2.2471500e+01   2.0000000e+00
   7.5387998e+00   1.3848800e+01   2.2394100e+01   3.0000000e+00
   7.1902699e+00   1.4314700e+01   2.2406099e+01   4.0000000e+00
   7.2743902e+00   1.4468400e+01   2.2244301e+01   5.0000000e+00
   7.3048601e+00   1.4619600e+01   2.2693100e+01   6.0000000e+00
   7.2014699e+00   1.4622500e+01   2.2146400e+01   7.0000000e+00
   7.2619500e+00   1.4370200e+01   2.2165800e+01   8.0000000e+00
   7.3627801e+00   1.4083400e+01   2.2351200e+01   9.0000000e+00
   7.4276500e+00   1.4076600e+01   2.2633600e+01   1.0000000e+01
   7.6683698e+00   1.4123900e+01   2.2802200e+01   1.1000000e+01
   7.6426201e+00   1.4106800e+01   2.2749100e+01   1.2000000e+01
   7.7357302e+00   1.4079200e+01   2.2924900e+01   1.3000000e+01
   7.8580699e+00   1.4066200e+01   2.2900101e+01   1.4000000e+01
   7.9098201e+00   1.4033800e+01   2.2983900e+01   1.5000000e+01
   7.7620702e+00   1.4015400e+01   2.2955099e+01   1.6000000e+01
   7.6401701e+00   1.3980600e+01   2.2858400e+01   1.7000000e+01
   7.8130498e+00   1.3741500e+01   2.2842400e+01   1.8000000e+01
   7.9239602e+00   1.3583200e+01   2.2940201e+01   1.9000000e+01
   7.9134002e+00   1.3461400e+01   2.2915001e+01   2.0000000e+01
   7.9062901e+00   1.3520500e+01   2.3089300e+01   2.1000000e+01
   7.8625398e+00   1.3738000e+01   2.3281401e+01   2.2000000e+01
   7.7618299e+00   1.3714500e+01   2.3254101e+01   2.3000000e+01
   7.6928000e+00   1.3946000e+01   2.3586800e+01   2.4000000e+01
   7.8282299e+00   1.4080400e+01   2.3683001e+01   2.5000000e+01
   7.7725601e+00   1.4067100e+01   2.3720200e+01   2.6000000e+01
   7.8226199e+00   1.4053000e+01   2.3837999e+01   2.7000000e+01
   7.8189402e+00   1.3958000e+01   2.3895599e+01   2.8000000e+01
   7.7471399e+00   1.4072700e+01   2.4066900e+01   2.9000000e+01
   7.6991501e+00   1.4132800e+01   2.3889299e+01   3.0000000e+01
   7.6819701e+00   1.4087300e+01   2.3766300e+01   3.1000000e+01
   7.7266598e+00   1.3998700e+01   2.3764299e+01   3.2000000e+01
   7.7275901e+00   1.3958600e+01   2.3591600e+01   3.3000000e+01
   7.7937298e+00   1.4040100e+01   2.3477400e+01   3.4000000e+01
   7.7477398e+00   1.3886900e+01   2.3620800e+01   3.5000000e+01
   7.7688098e+00   1.3879800e+01   2.3621500e+01   3.6000000e+01
   7.8831401e+00   1.3865200e+01   2.3665300e+01   3.7000000e+01
   7.9391699e+00   1.4071400e+01   2.3877600e+01   3.8000000e+01
   7.8319802e+00   1.4033800e+01   2.3941799e+01   3.9000000e+01
   7.9649401e+00   1.4048700e+01   2.3853001e+01   4.0000000e+01
   7.9405298e+00   1.4048300e+01   2.3798401e+01   4.1000000e+01
   8.0073795e+00   1.3905100e+01   2.3814501e+01   4.2000000e+01
   7.9733701e+00   1.3873600e+01   2.3469000e+01   4.3000000e+01
   7.9632602e+00   1.3848300e+01   2.3329599e+01   4.4000000e+01
   7.9067101e+00   1.3715900e+01   2.3000500e+01   4.5000000e+01
   7.8174701e+00   1.3640300e+01   2.2981199e+01   4.6000000e+01
   7.9141202e+00   1.3559100e+01   2.3123600e+01   4.7000000e+01
   7.9859400e+00   1.3342900e+01   2.3080200e+01   4.8000000e+01
   7.9856901e+00   1.3439700e+01   2.2958099e+01   4.9000000e+01
   7.9456501e+00   1.3450600e+01   2.2916901e+01   5.0000000e+01
   8.1320200e+00   1.3180900e+01   2.2840500e+01   5.1000000e+01
   8.2394600e+00   1.3076100e+01   2.2937099e+01   5.2000000e+01
   8.3117800e+00   1.2884300e+01   2.3152300e+01   5.3000000e+01
   8.3115396e+00   1.2815300e+01   2.3193800e+01   5.4000000e+01
   8.4379902e+00   1.2894800e+01   2.3319799e+01   5.5000000e+01
   8.5032501e+00   1.2709400e+01   2.3240700e+01   5.6000000e+01
   8.4694996e+00   1.2601400e+01   2.3341000e+01   5.7000000e+01
   8.4404497e+00   1.2526700e+01   2.3322500e+01   5.8000000e+01
   8.3731403e+00   1.2432100e+01   2.3321800e+01   5.9000000e+01
   8.3963804e+00   1.2388200e+01   2.3290899e+01   6.0000000e+01
   8.2737799e+00   1.2238800e+01   2.3010500e+01   6.1000000e+01
   8.2836599e+00   1.2283700e+01   2.2985500e+01   6.2000000e+01
   8.2397900e+00   1.2364400e+01   2.3039200e+01   6.3000000e+01
   8.2384796e+00   1.2332400e+01   2.3067900e+01   6.4000000e+01
   8.2609501e+00   1.2371500e+01   2.2984699e+01   6.5000000e+01
   8.1691399e+00   1.2402200e+01   2.2987400e+01   6.6000000e+01
   8.2339697e+00   1.2384600e+01   2.3211599e+01   6.7000000e+01
   8.1898603e+00   1.2236900e+01   2.3232100e+01   6.8000000e+01
   8.0493898e+00   1.2304400e+01   2.3331800e+01   6.9000000e+01
   8.0858603e+00   1.2389100e+01   2.3564501e+01   7.0000000e+01
   8.1376696e+00   1.2609700e+01   2.3578899e+01   7.1000000e+01
   8.0532999e+00   1.2656100e+01   2.3684900e+01   7.2000000e+01
   8.2630396e+00   1.2689400e+01   2.3647800e+01   7.3000000e+01
   8.3533897e+00   1.2524300e+01   2.3693899e+01   7.4000000e+01
   8.4062004e+00   1.2402900e+01   2.3910601e+01   7.5000000e+01
   8.3430405e+00   1.2264900e+01   2.3851400e+01   7.6000000e+01
   8.2082701e+00   1.2298400e+01   2.3755600e+01   7.7000000e+01
   8.2329102e+00   1.2201000e+01   2.3715700e+01   7.8000000e+01
   8.3069496e+00   1.2182100e+01   2.3790199e+01   7.9000000e+01
   8.3537397e+00   1.2169000e+01   2.3958900e+01   8.0000000e+01
   8.4362097e+00   1.2037300e+01   2.3914900e+01   8.1000000e+01
   8.4825096e+00   1.2087700e+01   2.4020800e+01   8.2000000e+01
   8.5023098e+00   1.2290900e+01   2.3977900e+01   8.3000000e+01
   8.5909004e+00   1.2358000e+01   2.4014900e+01   8.4000000e+01
   8.4989796e+00   1.2452500e+01   2.4011499e+01   8.5000000e+01
   8.4405298e+00   1.2324700e+01   2.4112600e+01   8.6000000e+01
   8.4391403e+00   1.2233400e+01   2.4152201e+01   8.7000000e+01
   8.3408699e+00   1.2112500e+01   2.4076401e+01   8.8000000e+01
   8.2512598e+00   1.2099300e+01   2.4242800e+01   8.9000000e+01
   8.2974300e+00   1.2040000e+01   2.4192699e+01   9.0000000e+01
   8.3408699e+00   1.1978600e+01   2.4182301e+01   9.1000000e+01
   8.3098097e+00   1.2036200e+01   2.4138901e+01   9.2000000e+01
   8.3013096e+00   1.1992000e+01   2.4150299e+01   9.3000000e+01
   8.3623199e+00   1.2218600e+01   2.4218000e+01   9.4000000e+01
   8.4004602e+00   1.2151000e+01   2.4185200e+01   9.5000000e+01
   8.3993502e+00   1.2123900e+01   2.4161699e+01   9.6000000e+01
   8.4905005e+00   1.2130600e+01   2.4346399e+01   9.7000000e+01
   8.5834599e+00   1.2224400e+01   2.4292900e+01   9.8000000e+01
   8.5200195e+00   1.2256200e+01   2.4095900e+01   9.9000000e+01
   8.3961296e+00   1.2294400e+01   2.4150801e+01   1.0000000e+02
   8.4986000e+00   1.2278100e+01   2.4230101e+01   1.0100000e+02
   8.4838104e+00   1.2266200e+01   2.4219900e+01   1.0200000e+02
   8.5379801e+00   1.2015500e+01   2.4474899e+01   1.0300000e+02
   8.5419703e+00   1.2064900e+01   2.4416700e+01   1.0400000e+02
   8.6371698e+00   1.2108200e+01   2.4378599e+01   1.0500000e+02
   8.6026096e+00   1.2072300e+01   2.4375299e+01   1.0600000e+02
   8.5847502e+00   1.2067900e+01   2.4430500e+01   1.0700000e+02
   8.5123301e+00   1.1913500e+01   2.4541201e+01   1.0800000e+02
   8.5107002e+00   1.2011200e+01   2.4393700e+01   1.0900000e+02
   8.4935703e+00   1.1996800e+01   2.4323099e+01   1.1000000e+02
   8.3989697e+00   1.1999600e+01   2.4477900e+01   1.1100000e+02
   8.5758896e+00   1.1991200e+01   2.4461300e+01   1.1200000e+02
   8.6134396e+00   1.2095500e+01   2.4487200e+01   1.1300000e+02
   8.7021399e+00   1.2059300e+01   2.4562201e+01   1.1400000e+02
   8.6619701e+00   1.2071400e+01   2.4510201e+01   1.1500000e+02
   8.5795403e+00   1.2091700e+01   2.4446899e+01   1.1600000e+02
   8.6201200e+00   1.2231800e+01   2.4492901e+01   1.1700000e+02
   8.7513704e+00   1.2284700e+01   2.4506001e+01   1.1800000e+02
   8.6282101e+00   1.2225400e+01   2.4494301e+01   1.1900000e+02
   8.5802803e+00   1.2175600e+01   2.4603500e+01   1.2000000e+02
   8.6082401e+00   1.2171400e+01   2.4834900e+01   1.2100000e+02
   8.6764698e+00   1.2174600e+01   2.4891800e+01   1.2200000e+02
   8.6921196e+00   1.2069300e+01   2.4972401e+01   1.2300000e+02
   8.7434301e+00   1.1971900e+01   2.4940100e+01   1.2400000e+02
   8.8509998e+00   1.1939000e+01   2.5018000e+01   1.2500000e+02
   8.7425499e+00   1.2010900e+01   2.5319099e+01   1.2600000e+02
   8.7656202e+00   1.1987000e+01   2.5232000e+01   1.2700000e+02
   8.8572702e+00   1.1895200e+01   2.5044100e+01   1.2800000e+02
   8.7986803e+00   1.1800400e+01   2.5191999e+01   1.2900000e+02
   8.6900902e+00   1.1898600e+01   2.4960100e+01   1.3000000e+02
   8.6704597e+00   1.1948100e+01   2.4984400e+01   1.3100000e+02
   8.6286602e+00   1.2062200e+01   2.5182899e+01   1.3200000e+02
   8.5728302e+00   1.2028300e+01   2.4889700e+01   1.3300000e+02
   8.5214300e+00   1.1976300e+01   2.4958500e+01   1.3400000e+02
   8.5069504e+00   1.1955400e+01   2.4917200e+01   1.3500000e+02
   8.5359602e+00   1.1999700e+01   2.5007200e+01   1.3600000e+02
   8.6269197e+00   1.2074800e+01   2.5185600e+01   1.3700000e+02
   8.6785603e+00   1.2031700e+01   2.5275101e+01   1.3800000e+02
   8.7109804e+00   1.2079500e+01   2.5671000e+01   1.3900000e+02
   8.7485704e+00   1.2032400e+01   2.5373100e+01   1.4000000e+02
   8.7293396e+00   1.2006000e+01   2.5250099e+01   1.4100000e+02
   8.8002300e+00   1.2028800e+01   2.5371401e+01   1.4200000e+02
   8.8071404e+00   1.1973600e+01   2.5370300e+01   1.4300000e+02
   8.8408604e+00   1.2102400e+01   2.5671000e+01   1.4400000e+02
   8.8415499e+00   1.2225200e+01   2.5671000e+01   1.4500000e+02
   8.8564796e+00   1.2225500e+01   2.5671000e+01   1.4600000e+02
   8.7981396e+00   1.2196900e+01   2.5346901e+01   1.4700000e+02
   8.8603601e+00   1.2320500e+01   2.5336399e+01   1.4800000e+02
   8.7685604e+00   1.2364200e+01   2.5133600e+01   1.4900000e+02
   8.6950598e+00   1.2386000e+01   2.5028601e+01   1.5000000e+02
   8.6281796e+00   1.2431500e+01   2.4995600e+01   1.5100000e+02
   8.6706896e+00   1.2391200e+01   2.5045099e+01   1.5200000e+02
   8.5501900e+00   1.2469800e+01   2.4990700e+01   1.5300000e+02
   8.4988804e+00   1.2479900e+01   2.4884199e+01   1.5400000e+02
   8.4378300e+00   1.2412700e+01   2.5064899e+01   1.5500000e+02
   8.4455700e+00   1.2264900e+01   2.4939899e+01   1.5600000e+02
   8.4726896e+00   1.2137400e+01   2.4942699e+01   1.5700000e+02
   8.4730997e+00   1.2063200e+01   2.4833500e+01   1.5800000e+02
   8.3982801e+00   1.2019800e+01   2.4975100e+01   1.5900000e+02
   8.4298601e+00   1.2027700e+01   2.5051100e+01   1.6000000e+02
   8.4277296e+00   1.1967400e+01   2.4976601e+01   1.6100000e+02
   8.4794197e+00   1.1804900e+01   2.4921600e+01   1.6200000e+02
   8.5180902e+00   1.1721400e+01   2.5003700e+01   1.6300000e+02
   8.5463600e+00   1.1671600e+01   2.5184200e+01   1.6400000e+02
   8.5886297e+00   1.1611800e+01   2.5030199e+01   1.6500000e+02
   8.5216303e+00   1.1590600e+01   2.5199800e+01   1.6600000e+02
   8.4888201e+00   1.1634600e+01   2.4943501e+01   1.6700000e+02
   8.5875196e+00   1.1673300e+01   2.5082001e+01   1.6800000e+02
   8.5276299e+00   1.1620000e+01   2.4912201e+01   1.6900000e+02
   8.4955502e+00   1.1436700e+01   2.4816601e+01   1.7000000e+02
   8.4150801e+00   1.1694700e+01   2.4477501e+01   1.7400000e+02
   8.3436604e+00   1.1667400e+01   2.4248400e+01   1.7500000e+02
   8.2754097e+00   1.1760800e+01   2.4168699e+01   1.7600000e+02
   8.3654404e+00   1.1742600e+01   2.4191999e+01   1.7700000e+02
   8.2770500e+00   1.1729000e+01   2.3970400e+01   1.7800000e+02
   8.3348904e+00   1.1695200e+01   2.3844200e+01   1.7900000e+02
   8.2895098e+00   1.1639300e+01   2.3709900e+01   1.8000000e+02
   8.2268896e+00   1.1549900e+01   2.3766800e+01   1.8100000e+02
   8.4151096e+00   1.1434600e+01   2.3687500e+01   1.8200000e+02
   8.3958101e+00   1.1564400e+01   2.3755800e+01   1.8300000e+02
   8.4223204e+00   1.1609300e+01   2.3756599e+01   1.8400000e+02
   8.4083700e+00   1.1662800e+01   2.3491600e+01   1.8500000e+02
   8.4084101e+00   1.1616500e+01   2.3597700e+01   1.8600000e+02
   8.5647602e+00   1.1728200e+01   2.3658199e+01   1.8700000e+02
   8.4925900e+00   1.1702900e+01   2.3671600e+01   1.8800000e+02
   8.4520597e+00   1.1745000e+01   2.3762400e+01   1.8900000e+02
   8.4785500e+00   1.1770900e+01   2.3693600e+01   1.9000000e+02
   8.5172901e+00   1.1854100e+01   2.3546700e+01   1.9100000e+02
   8.4716196e+00   1.1814200e+01   2.3488300e+01   1.9200000e+02
   8.4369097e+00   1.1812000e+01   2.3464001e+01   1.9300000e+02
   8.4961500e+00   1.1798700e+01   2.3558300e+01   1.9400000e+02
   8.4420404e+00   1.1778400e+01   2.3561501e+01   1.9500000e+02
   8.3916502e+00   1.1841300e+01   2.3578600e+01   1.9600000e+02
   8.5090904e+00   1.1814800e+01   2.3830799e+01   1.9700000e+02
   8.4983702e+00   1.1888100e+01   2.3695000e+01   1.9800000e+02
   8.5321999e+00   1.1887300e+01   2.3834299e+01   1.9900000e+02
   8.4326000e+00   1.1864300e+01   2.3589800e+01   2.0000000e+02
