# Supplementary material for: Chromosome dynamics near the sol-gel phase transition dictate the timing of remote genomic interactions
Source: Nat Commun. 2019 Jun 24;10:2771. doi: 10.1038/s41467-019-10628-9 (PMC6591236; doi:10.1038/s41467-019-10628-9)
Supplement: Supplementary file 3 — Source Data [file 41467_2019_10628_MOESM3_ESM.zip › Source Data/ProcessedData/NonContractedCells/ShortTermImaging/G1G2/G1_43.dat]

   8.8935299e+00   1.0831500e+01   6.4365001e+00   1.0000000e+00
   8.7745199e+00   1.0895700e+01   6.5290699e+00   2.0000000e+00
   8.6045799e+00   1.1129900e+01   6.4899001e+00   3.0000000e+00
   8.4303999e+00   1.1198100e+01   6.3567500e+00   4.0000000e+00
   8.5649700e+00   1.1118900e+01   6.3879399e+00   5.0000000e+00
   8.5354700e+00   1.0944800e+01   6.3423300e+00   6.0000000e+00
   8.5294199e+00   1.0885300e+01   5.9635100e+00   7.0000000e+00
   8.6247902e+00   1.0887000e+01   5.9835801e+00   8.0000000e+00
   8.4813499e+00   1.0884700e+01   5.9737000e+00   9.0000000e+00
   8.5275803e+00   1.0852600e+01   5.8452301e+00   1.0000000e+01
   8.5295000e+00   1.0876800e+01   5.9081602e+00   1.1000000e+01
   8.5958996e+00   1.0831500e+01   6.0223198e+00   1.2000000e+01
   8.6147203e+00   1.0680300e+01   6.0211301e+00   1.3000000e+01
   8.5975904e+00   1.0710200e+01   5.9449902e+00   1.4000000e+01
   8.6789103e+00   1.0757200e+01   5.6652298e+00   1.5000000e+01
   8.5805597e+00   1.0603600e+01   5.4844899e+00   1.6000000e+01
   8.5073700e+00   1.0576400e+01   5.2588301e+00   1.7000000e+01
   8.3620396e+00   1.0621400e+01   5.1549101e+00   1.8000000e+01
   8.2705603e+00   1.0649800e+01   4.9928398e+00   1.9000000e+01
   8.3217697e+00   1.0779500e+01   4.9253702e+00   2.0000000e+01
   8.3195496e+00   1.0764100e+01   4.8132901e+00   2.1000000e+01
   8.1860600e+00   1.0703100e+01   4.8443398e+00   2.2000000e+01
   8.1959600e+00   1.0588800e+01   4.7067399e+00   2.3000000e+01
   8.2118397e+00   1.0658400e+01   4.5244098e+00   2.4000000e+01
   8.1484404e+00   1.0694800e+01   4.3592200e+00   2.5000000e+01
   8.1581202e+00   1.0574000e+01   4.4001799e+00   2.6000000e+01
   8.2117500e+00   1.0729300e+01   4.3506999e+00   2.7000000e+01
   8.1837502e+00   1.0865300e+01   4.4138799e+00   2.8000000e+01
   8.2401600e+00   1.0948300e+01   4.4832001e+00   2.9000000e+01
   8.0882902e+00   1.0918600e+01   4.4004002e+00   3.0000000e+01
   7.9768500e+00   1.0842300e+01   4.6054201e+00   3.1000000e+01
   7.9881802e+00   1.0897200e+01   4.5247002e+00   3.2000000e+01
   7.8487601e+00   1.0975100e+01   4.4261699e+00   3.3000000e+01
   7.8393402e+00   1.0983800e+01   4.9313302e+00   3.4000000e+01
   7.7389998e+00   1.0984100e+01   4.7191501e+00   3.5000000e+01
   7.9313898e+00   1.0987700e+01   4.6782799e+00   3.6000000e+01
   8.1627197e+00   1.1031500e+01   5.0033998e+00   3.7000000e+01
   8.1586304e+00   1.1060600e+01   5.0076499e+00   3.8000000e+01
   8.1614799e+00   1.1028900e+01   4.7707400e+00   3.9000000e+01
   8.2483196e+00   1.0940900e+01   4.7016802e+00   4.0000000e+01
   8.2032404e+00   1.0901200e+01   4.8768501e+00   4.1000000e+01
   8.1656199e+00   1.0905500e+01   4.7965298e+00   4.2000000e+01
   8.2144604e+00   1.0890400e+01   4.7621799e+00   4.3000000e+01
   8.1387901e+00   1.0776400e+01   5.0113502e+00   4.4000000e+01
   8.2230196e+00   1.0758700e+01   4.7421598e+00   4.5000000e+01
   8.3183203e+00   1.0846000e+01   4.7520099e+00   4.6000000e+01
   8.3154697e+00   1.0904000e+01   4.7957101e+00   4.7000000e+01
   8.2330303e+00   1.0883600e+01   5.0150399e+00   4.8000000e+01
   8.2649097e+00   1.0960700e+01   5.0630102e+00   4.9000000e+01
   8.1730299e+00   1.0889300e+01   5.0165000e+00   5.0000000e+01
   8.2646103e+00   1.0952000e+01   5.0955701e+00   5.1000000e+01
   8.3186302e+00   1.1119700e+01   5.2347102e+00   5.2000000e+01
   8.3813896e+00   1.1212800e+01   5.2924099e+00   5.3000000e+01
   8.3420496e+00   1.1293100e+01   5.0552001e+00   5.4000000e+01
   8.3881102e+00   1.1241500e+01   5.0808702e+00   5.5000000e+01
   8.2365398e+00   1.1286400e+01   5.2390199e+00   5.6000000e+01
   8.2133598e+00   1.1392900e+01   5.2125802e+00   5.7000000e+01
   8.2498703e+00   1.1386100e+01   5.1763401e+00   5.8000000e+01
   8.2778597e+00   1.1451100e+01   5.1713901e+00   5.9000000e+01
   8.4112301e+00   1.1526100e+01   5.4498501e+00   6.0000000e+01
   8.4672003e+00   1.1462600e+01   5.4032798e+00   6.1000000e+01
   8.4234600e+00   1.1396900e+01   5.1737099e+00   6.2000000e+01
   8.3289204e+00   1.1362800e+01   5.3146300e+00   6.3000000e+01
   8.3862801e+00   1.1398600e+01   5.2366800e+00   6.4000000e+01
   8.4723501e+00   1.1538500e+01   5.1260099e+00   6.5000000e+01
   8.3208199e+00   1.1402100e+01   5.1612101e+00   6.6000000e+01
   8.3082199e+00   1.1429300e+01   5.1390500e+00   6.7000000e+01
   8.2774496e+00   1.1433200e+01   5.0688801e+00   6.8000000e+01
   8.2662897e+00   1.1360600e+01   5.1574101e+00   6.9000000e+01
   8.2478304e+00   1.1287300e+01   5.1726799e+00   7.0000000e+01
   8.1817503e+00   1.1206800e+01   5.4019299e+00   7.1000000e+01
   8.1178398e+00   1.1085900e+01   5.1382499e+00   7.2000000e+01
   8.1228199e+00   1.1125800e+01   5.3210201e+00   7.3000000e+01
   8.0476303e+00   1.0991600e+01   5.2246599e+00   7.4000000e+01
   7.9643798e+00   1.0866500e+01   5.2476401e+00   7.5000000e+01
   7.9457002e+00   1.1020200e+01   5.1577201e+00   7.6000000e+01
   7.8211899e+00   1.1122800e+01   5.1842098e+00   7.7000000e+01
   7.9072199e+00   1.1133600e+01   5.2747402e+00   7.8000000e+01
   7.8768702e+00   1.1139700e+01   5.5818601e+00   7.9000000e+01
   7.9661698e+00   1.1191400e+01   5.5601101e+00   8.0000000e+01
   7.9310498e+00   1.1107400e+01   5.4815502e+00   8.1000000e+01
   7.9628701e+00   1.1050400e+01   5.5905900e+00   8.2000000e+01
   7.9248900e+00   1.1097500e+01   5.5617499e+00   8.3000000e+01
   7.9089699e+00   1.1109100e+01   5.5721002e+00   8.4000000e+01
   7.8649902e+00   1.1083200e+01   5.5602102e+00   8.5000000e+01
   7.9929199e+00   1.1094100e+01   5.6069198e+00   8.6000000e+01
   8.0290604e+00   1.1064700e+01   5.5216999e+00   8.7000000e+01
   8.0394402e+00   1.1033300e+01   5.5261102e+00   8.8000000e+01
   7.9927702e+00   1.1116900e+01   5.5112400e+00   8.9000000e+01
   7.9393501e+00   1.1081100e+01   5.6252198e+00   9.0000000e+01
   7.9686198e+00   1.1059000e+01   5.4295301e+00   9.1000000e+01
   7.9869199e+00   1.1072300e+01   5.4981298e+00   9.2000000e+01
   8.0024796e+00   1.1039300e+01   5.5238600e+00   9.3000000e+01
   7.9402699e+00   1.0964200e+01   5.4332199e+00   9.4000000e+01
   7.9150300e+00   1.0915900e+01   5.5187302e+00   9.5000000e+01
   7.8273702e+00   1.0903900e+01   5.5578399e+00   9.6000000e+01
   7.8279099e+00   1.0970200e+01   5.2982602e+00   9.7000000e+01
   7.8236599e+00   1.0969200e+01   5.4703102e+00   9.8000000e+01
   7.8342299e+00   1.0861400e+01   5.4622798e+00   9.9000000e+01
   7.9078002e+00   1.0898500e+01   5.2081299e+00   1.0000000e+02
   7.9409900e+00   1.0940600e+01   5.3972001e+00   1.0100000e+02
   7.9156599e+00   1.0910200e+01   5.2887902e+00   1.0200000e+02
   7.9110999e+00   1.0814000e+01   5.4411802e+00   1.0300000e+02
   7.9497299e+00   1.0806900e+01   5.4409399e+00   1.0400000e+02
   7.9511199e+00   1.0692900e+01   5.3758898e+00   1.0500000e+02
   7.8872800e+00   1.0653600e+01   5.2946000e+00   1.0600000e+02
   7.9291501e+00   1.0590600e+01   5.3934598e+00   1.0700000e+02
   7.9674902e+00   1.0529700e+01   5.4337301e+00   1.0800000e+02
   7.8834200e+00   1.0447700e+01   5.2792702e+00   1.0900000e+02
   7.8572001e+00   1.0420800e+01   5.1393800e+00   1.1000000e+02
   7.8929000e+00   1.0566200e+01   5.3281698e+00   1.1100000e+02
   7.8557401e+00   1.0621400e+01   5.4471598e+00   1.1200000e+02
   7.8702998e+00   1.0670300e+01   5.3903499e+00   1.1300000e+02
   8.0009804e+00   1.0686800e+01   5.4743800e+00   1.1400000e+02
   8.1671305e+00   1.0748700e+01   5.4025202e+00   1.1500000e+02
   8.1248999e+00   1.0686100e+01   5.3544002e+00   1.1600000e+02
   8.0992699e+00   1.0666900e+01   5.5321102e+00   1.1700000e+02
   8.1129398e+00   1.0666200e+01   5.3384399e+00   1.1800000e+02
   8.1684103e+00   1.0758100e+01   5.4503899e+00   1.1900000e+02
   8.0671797e+00   1.0750700e+01   5.4301600e+00   1.2000000e+02
   8.0063801e+00   1.0693700e+01   5.2160101e+00   1.2100000e+02
   8.0070105e+00   1.0696100e+01   5.8394599e+00   1.2200000e+02
   8.0077400e+00   1.0638500e+01   5.5695701e+00   1.2300000e+02
   7.9227800e+00   1.0557100e+01   5.7075801e+00   1.2400000e+02
   7.9053602e+00   1.0650200e+01   5.4706101e+00   1.2500000e+02
   7.9095898e+00   1.0550100e+01   5.1782598e+00   1.2600000e+02
   8.0206900e+00   1.0549400e+01   5.2690902e+00   1.2700000e+02
   8.0339699e+00   1.0584400e+01   5.7277999e+00   1.2800000e+02
   7.9427400e+00   1.0616200e+01   5.8619299e+00   1.2900000e+02
   7.8974800e+00   1.0663700e+01   5.5641398e+00   1.3000000e+02
   7.8281698e+00   1.0527900e+01   5.4481001e+00   1.3100000e+02
   7.8982801e+00   1.0680700e+01   5.8232002e+00   1.3200000e+02
   7.8960600e+00   1.0744600e+01   5.6416101e+00   1.3300000e+02
   7.8822398e+00   1.0689700e+01   5.5672998e+00   1.3400000e+02
   7.9345198e+00   1.0717700e+01   5.6399698e+00   1.3500000e+02
   7.9861302e+00   1.0710500e+01   5.8041101e+00   1.3600000e+02
   7.9626799e+00   1.0713600e+01   5.6796098e+00   1.3700000e+02
   8.0595198e+00   1.0818900e+01   5.9068298e+00   1.3800000e+02
   7.9957700e+00   1.0724100e+01   5.9083800e+00   1.3900000e+02
   8.0616198e+00   1.0733700e+01   5.8895202e+00   1.4000000e+02
   7.9736900e+00   1.0708000e+01   5.8210001e+00   1.4100000e+02
   8.0627203e+00   1.0755800e+01   5.8964200e+00   1.4200000e+02
   8.0122805e+00   1.0721400e+01   5.6512399e+00   1.4300000e+02
   7.9525499e+00   1.0751100e+01   5.7659402e+00   1.4400000e+02
   8.0377998e+00   1.0713500e+01   5.7962999e+00   1.4500000e+02
   8.0023499e+00   1.0844300e+01   5.8712902e+00   1.4600000e+02
   7.9801698e+00   1.0788300e+01   5.6838102e+00   1.4700000e+02
   8.0514803e+00   1.0937700e+01   5.9108400e+00   1.4800000e+02
   8.1183300e+00   1.0981800e+01   5.8193102e+00   1.4900000e+02
   7.9463902e+00   1.0910900e+01   5.8635001e+00   1.5000000e+02
   7.9847598e+00   1.0944700e+01   5.8012700e+00   1.5100000e+02
   7.9834399e+00   1.0849700e+01   5.6359601e+00   1.5200000e+02
   7.9801402e+00   1.0937300e+01   6.2407899e+00   1.5300000e+02
   7.9733000e+00   1.0830100e+01   5.9017701e+00   1.5400000e+02
   8.0116796e+00   1.0954600e+01   5.9137001e+00   1.5500000e+02
   7.9344501e+00   1.0869100e+01   5.8971200e+00   1.5600000e+02
   7.9900498e+00   1.0931400e+01   6.1690798e+00   1.5700000e+02
   8.1213303e+00   1.1008600e+01   5.9987202e+00   1.5800000e+02
   8.0726404e+00   1.0900800e+01   6.0095901e+00   1.5900000e+02
   8.0215797e+00   1.1030600e+01   6.1958098e+00   1.6000000e+02
   8.0023804e+00   1.0994700e+01   6.2024798e+00   1.6100000e+02
   8.0132103e+00   1.1140200e+01   6.2170901e+00   1.6200000e+02
   7.9862700e+00   1.1121100e+01   6.4417200e+00   1.6300000e+02
   8.0638504e+00   1.1230500e+01   6.3159699e+00   1.6400000e+02
   8.0063496e+00   1.1236800e+01   6.3079100e+00   1.6500000e+02
   8.0382500e+00   1.1291500e+01   6.4150901e+00   1.6600000e+02
   8.1417999e+00   1.1342900e+01   6.3091998e+00   1.6700000e+02
   8.1946602e+00   1.1383900e+01   6.2972202e+00   1.6800000e+02
   8.1992197e+00   1.1460900e+01   6.4051499e+00   1.6900000e+02
   8.2281599e+00   1.1336100e+01   6.3609700e+00   1.7000000e+02
   8.1664696e+00   1.1379800e+01   6.2385302e+00   1.7100000e+02
   8.1872301e+00   1.1406300e+01   6.4102001e+00   1.7200000e+02
   8.1034603e+00   1.1317800e+01   6.3377800e+00   1.7300000e+02
   8.2032404e+00   1.1367100e+01   6.2868099e+00   1.7400000e+02
   8.1214504e+00   1.1318600e+01   6.3340998e+00   1.7500000e+02
   8.1665001e+00   1.1234800e+01   6.3748798e+00   1.7600000e+02
   8.2008495e+00   1.1217900e+01   6.5982299e+00   1.7700000e+02
   8.2527599e+00   1.1283800e+01   6.3909898e+00   1.7800000e+02
   8.3057604e+00   1.1346800e+01   6.3998699e+00   1.7900000e+02
   8.3705196e+00   1.1228200e+01   6.6375999e+00   1.8000000e+02
   8.3846703e+00   1.1219800e+01   6.7515402e+00   1.8100000e+02
   8.5602598e+00   1.1198500e+01   6.6847100e+00   1.8200000e+02
   8.4523201e+00   1.1148900e+01   6.5510402e+00   1.8300000e+02
   8.5433502e+00   1.1065600e+01   6.6080599e+00   1.8400000e+02
   8.4127102e+00   1.1039900e+01   6.5226302e+00   1.8500000e+02
   8.3431196e+00   1.0957700e+01   6.6031199e+00   1.8600000e+02
   8.4664097e+00   1.0848500e+01   6.6183901e+00   1.8700000e+02
   8.5187798e+00   1.0936800e+01   6.6018200e+00   1.8800000e+02
   8.4940500e+00   1.0914500e+01   6.4201198e+00   1.8900000e+02
   8.4934397e+00   1.0924500e+01   6.6509600e+00   1.9000000e+02
   8.5040503e+00   1.1062800e+01   6.6010299e+00   1.9200000e+02
   8.4413795e+00   1.1021300e+01   6.6701002e+00   1.9300000e+02
   8.3821096e+00   1.1071300e+01   6.6004701e+00   1.9400000e+02
   8.3274002e+00   1.1091400e+01   6.5506501e+00   1.9500000e+02
   8.2630501e+00   1.1135200e+01   6.3379302e+00   1.9600000e+02
   8.2200699e+00   1.1076800e+01   6.4964700e+00   1.9700000e+02
   8.1952400e+00   1.1037800e+01   6.6845298e+00   1.9800000e+02
   8.3026896e+00   1.1105200e+01   6.5067801e+00   1.9900000e+02
   8.2944098e+00   1.1094400e+01   6.6506300e+00   2.0000000e+02
