# Supplementary material for: Chromosome dynamics near the sol-gel phase transition dictate the timing of remote genomic interactions
Source: Nat Commun. 2019 Jun 24;10:2771. doi: 10.1038/s41467-019-10628-9 (PMC6591236; doi:10.1038/s41467-019-10628-9)
Supplement: Supplementary file 3 — Source Data [file 41467_2019_10628_MOESM3_ESM.zip › Source Data/ProcessedData/NonContractedCells/ShortTermImaging/G1G2/G1_42.dat]

   6.4665899e+00   1.5244900e+01   1.4897700e+01   1.0000000e+00
   6.4448800e+00   1.5192400e+01   1.5017100e+01   2.0000000e+00
   6.2905102e+00   1.5191400e+01   1.4767800e+01   3.0000000e+00
   6.4012699e+00   1.5000500e+01   1.5134600e+01   4.0000000e+00
   6.4116402e+00   1.5158000e+01   1.4960400e+01   5.0000000e+00
   6.4008298e+00   1.5149700e+01   1.5251400e+01   6.0000000e+00
   6.6184101e+00   1.5314900e+01   1.4863100e+01   7.0000000e+00
   6.6795402e+00   1.5239000e+01   1.5087900e+01   8.0000000e+00
   6.7749100e+00   1.5414100e+01   1.4900600e+01   9.0000000e+00
   6.7329602e+00   1.5396500e+01   1.5197100e+01   1.0000000e+01
   6.7758198e+00   1.5396900e+01   1.4994600e+01   1.1000000e+01
   6.6367002e+00   1.5368700e+01   1.4945300e+01   1.2000000e+01
   6.5640802e+00   1.5079200e+01   1.5076900e+01   1.3000000e+01
   6.6373301e+00   1.5050900e+01   1.5243900e+01   1.4000000e+01
   6.5914998e+00   1.5098900e+01   1.5150000e+01   1.5000000e+01
   6.5183101e+00   1.5008500e+01   1.5057900e+01   1.6000000e+01
   6.5781102e+00   1.4996500e+01   1.5245100e+01   1.7000000e+01
   6.6109400e+00   1.5109800e+01   1.5225200e+01   1.8000000e+01
   6.5513000e+00   1.5042000e+01   1.5277500e+01   2.0000000e+01
   6.4714699e+00   1.4865800e+01   1.5392400e+01   2.1000000e+01
   6.5388598e+00   1.5076700e+01   1.5211100e+01   2.2000000e+01
   6.4986100e+00   1.5042600e+01   1.5272500e+01   2.3000000e+01
   6.3261399e+00   1.4955300e+01   1.5133500e+01   2.4000000e+01
   6.3863502e+00   1.4854800e+01   1.5040900e+01   2.5000000e+01
   6.4830198e+00   1.4969200e+01   1.5031700e+01   2.6000000e+01
   6.3453002e+00   1.5043100e+01   1.5095400e+01   2.7000000e+01
   6.3088298e+00   1.5174000e+01   1.4901600e+01   2.8000000e+01
   6.2290301e+00   1.5026100e+01   1.5097000e+01   2.9000000e+01
   6.0018201e+00   1.5000900e+01   1.5052600e+01   3.0000000e+01
   6.1196599e+00   1.5073100e+01   1.5053300e+01   3.1000000e+01
   6.0911198e+00   1.5113000e+01   1.4910300e+01   3.2000000e+01
   6.0527401e+00   1.4964300e+01   1.5037100e+01   3.3000000e+01
   6.0760298e+00   1.5083000e+01   1.4764600e+01   3.4000000e+01
   6.1932201e+00   1.5165800e+01   1.5023200e+01   3.5000000e+01
   6.3078599e+00   1.5414500e+01   1.5012700e+01   3.6000000e+01
   6.3378100e+00   1.5324100e+01   1.5202000e+01   3.7000000e+01
   6.3342299e+00   1.5400900e+01   1.5359700e+01   3.8000000e+01
   6.4353399e+00   1.5306900e+01   1.5374400e+01   3.9000000e+01
   6.5411000e+00   1.5133100e+01   1.5506500e+01   4.0000000e+01
   6.7032199e+00   1.5399400e+01   1.5285200e+01   4.1000000e+01
   6.5431299e+00   1.5291400e+01   1.5500300e+01   4.2000000e+01
   6.4666800e+00   1.5317200e+01   1.5151000e+01   4.3000000e+01
   6.4748201e+00   1.5337300e+01   1.5270200e+01   4.4000000e+01
   6.4750099e+00   1.5111700e+01   1.5442800e+01   4.5000000e+01
   6.6509299e+00   1.5176000e+01   1.5251900e+01   4.6000000e+01
   6.5494900e+00   1.5110800e+01   1.5439900e+01   4.7000000e+01
   6.4921799e+00   1.5176000e+01   1.5091900e+01   4.8000000e+01
   6.4271002e+00   1.5084500e+01   1.5172100e+01   4.9000000e+01
   6.4135799e+00   1.5179500e+01   1.5176600e+01   5.0000000e+01
   6.3101702e+00   1.5246400e+01   1.5068400e+01   5.1000000e+01
   6.3495698e+00   1.5315600e+01   1.4804300e+01   5.2000000e+01
   6.2270498e+00   1.5259400e+01   1.5204800e+01   5.3000000e+01
   6.2889199e+00   1.5235800e+01   1.5062500e+01   5.4000000e+01
   6.0438900e+00   1.5265300e+01   1.4985100e+01   5.5000000e+01
   6.1052799e+00   1.5254000e+01   1.5070600e+01   5.6000000e+01
   6.2499599e+00   1.5240500e+01   1.4657600e+01   5.7000000e+01
   6.1807899e+00   1.5255500e+01   1.4841300e+01   5.8000000e+01
   6.1193199e+00   1.5143700e+01   1.4976400e+01   5.9000000e+01
   6.3011098e+00   1.5243900e+01   1.4724900e+01   6.0000000e+01
   6.2150002e+00   1.5302300e+01   1.4729700e+01   6.1000000e+01
   6.1744299e+00   1.5223100e+01   1.4834000e+01   6.2000000e+01
   6.1714702e+00   1.4993100e+01   1.4951400e+01   6.3000000e+01
   6.2299399e+00   1.5015600e+01   1.4824500e+01   6.4000000e+01
   6.2423501e+00   1.4989100e+01   1.4824800e+01   6.5000000e+01
   6.3613400e+00   1.4990300e+01   1.4783000e+01   6.6000000e+01
   6.3977900e+00   1.4974000e+01   1.4887700e+01   6.7000000e+01
   6.3857198e+00   1.4978000e+01   1.4991000e+01   6.8000000e+01
   6.3708401e+00   1.5043100e+01   1.4824800e+01   6.9000000e+01
   6.3523698e+00   1.4966200e+01   1.4677500e+01   7.0000000e+01
   6.3725400e+00   1.5058900e+01   1.4688900e+01   7.1000000e+01
   6.3216200e+00   1.5097900e+01   1.4711500e+01   7.2000000e+01
   6.2967901e+00   1.5280900e+01   1.4654200e+01   7.3000000e+01
   6.3314500e+00   1.5211300e+01   1.4635700e+01   7.4000000e+01
   6.3505101e+00   1.5033100e+01   1.4489900e+01   7.5000000e+01
   6.3015599e+00   1.5101100e+01   1.4670000e+01   7.6000000e+01
   6.3051901e+00   1.5047600e+01   1.4656200e+01   7.7000000e+01
   6.2194600e+00   1.4947900e+01   1.4938600e+01   7.8000000e+01
   6.2267699e+00   1.5003500e+01   1.4754600e+01   7.9000000e+01
   6.1869998e+00   1.4811800e+01   1.4754700e+01   8.0000000e+01
   6.0147500e+00   1.4913600e+01   1.4761900e+01   8.1000000e+01
   6.0548000e+00   1.5002700e+01   1.4609000e+01   8.2000000e+01
   6.0864801e+00   1.5047100e+01   1.4416800e+01   8.3000000e+01
   6.1428399e+00   1.5203900e+01   1.4321500e+01   8.4000000e+01
   6.1091299e+00   1.5110000e+01   1.4491200e+01   8.5000000e+01
   6.0683799e+00   1.5054600e+01   1.4340100e+01   8.6000000e+01
   6.3200498e+00   1.5008500e+01   1.4458800e+01   8.7000000e+01
   6.2196598e+00   1.4941200e+01   1.4429800e+01   8.8000000e+01
   6.2260399e+00   1.5014000e+01   1.4287600e+01   8.9000000e+01
   6.3038502e+00   1.4874200e+01   1.4684900e+01   9.0000000e+01
   6.1976900e+00   1.4885200e+01   1.4494100e+01   9.1000000e+01
   6.1775398e+00   1.4831000e+01   1.4778500e+01   9.2000000e+01
   6.1900802e+00   1.4756900e+01   1.4793500e+01   9.3000000e+01
   6.1469498e+00   1.4863600e+01   1.4727700e+01   9.4000000e+01
   6.1620202e+00   1.4975700e+01   1.4811600e+01   9.5000000e+01
   6.1381998e+00   1.4974200e+01   1.4801200e+01   9.6000000e+01
   6.2442198e+00   1.4944600e+01   1.4825800e+01   9.7000000e+01
   6.2459998e+00   1.5067000e+01   1.4926200e+01   9.8000000e+01
   6.1940298e+00   1.5019000e+01   1.4838200e+01   9.9000000e+01
   6.2185502e+00   1.5046300e+01   1.4496300e+01   1.0000000e+02
   6.1106601e+00   1.5101800e+01   1.4443200e+01   1.0100000e+02
   6.1917300e+00   1.5108000e+01   1.4013300e+01   1.0200000e+02
   6.2025900e+00   1.4996000e+01   1.4300400e+01   1.0300000e+02
   6.1351099e+00   1.4935200e+01   1.4084400e+01   1.0400000e+02
   6.1848898e+00   1.4949800e+01   1.4322900e+01   1.0500000e+02
   6.1982899e+00   1.5008200e+01   1.4344200e+01   1.0600000e+02
   6.1249399e+00   1.5195100e+01   1.4026300e+01   1.0700000e+02
   6.1438298e+00   1.5102600e+01   1.4008900e+01   1.0800000e+02
   6.0955901e+00   1.5083300e+01   1.4209000e+01   1.0900000e+02
   6.2038598e+00   1.5092600e+01   1.4071800e+01   1.1000000e+02
   6.3119302e+00   1.5006200e+01   1.4085000e+01   1.1100000e+02
   6.3064499e+00   1.4951600e+01   1.3925700e+01   1.1200000e+02
   6.2877102e+00   1.5070500e+01   1.4255800e+01   1.1300000e+02
   6.3192201e+00   1.5136600e+01   1.4224500e+01   1.1400000e+02
   6.3951402e+00   1.5157600e+01   1.4239900e+01   1.1500000e+02
   6.4263802e+00   1.5256300e+01   1.3992900e+01   1.1600000e+02
   6.4607902e+00   1.5255800e+01   1.4196800e+01   1.1700000e+02
   6.5145102e+00   1.5332500e+01   1.4026400e+01   1.1800000e+02
   6.3937101e+00   1.5261600e+01   1.4251500e+01   1.1900000e+02
   6.4612699e+00   1.5039800e+01   1.4057300e+01   1.2000000e+02
   6.4509201e+00   1.5026300e+01   1.4269500e+01   1.2200000e+02
   6.4403901e+00   1.4822700e+01   1.3817600e+01   1.2300000e+02
   6.3845801e+00   1.4863700e+01   1.4186600e+01   1.2400000e+02
   6.4073100e+00   1.4964500e+01   1.4295500e+01   1.2600000e+02
   6.3721199e+00   1.5060800e+01   1.4597800e+01   1.2800000e+02
   6.3465600e+00   1.5131500e+01   1.4231300e+01   1.2900000e+02
   6.2592902e+00   1.5063500e+01   1.4322900e+01   1.3000000e+02
   6.3330898e+00   1.5101500e+01   1.3976000e+01   1.3100000e+02
   6.3739200e+00   1.5179700e+01   1.4001800e+01   1.3200000e+02
   6.4356098e+00   1.5070700e+01   1.4041200e+01   1.3300000e+02
   6.5056601e+00   1.5011300e+01   1.3918400e+01   1.3400000e+02
   6.5268202e+00   1.5028000e+01   1.3910300e+01   1.3500000e+02
   6.5327501e+00   1.4978600e+01   1.3985200e+01   1.3600000e+02
   6.4817901e+00   1.4979100e+01   1.4018000e+01   1.3700000e+02
   6.4557300e+00   1.4921300e+01   1.4168000e+01   1.3800000e+02
   6.4247398e+00   1.4806500e+01   1.3852900e+01   1.3900000e+02
   6.3387799e+00   1.4857400e+01   1.3929400e+01   1.4000000e+02
   6.4221902e+00   1.4874800e+01   1.4003700e+01   1.4100000e+02
   6.4620900e+00   1.4810500e+01   1.3996500e+01   1.4200000e+02
   6.4908800e+00   1.4760100e+01   1.4186700e+01   1.4300000e+02
   6.3976898e+00   1.4767100e+01   1.4123100e+01   1.4400000e+02
   6.4110498e+00   1.4806800e+01   1.3986400e+01   1.4500000e+02
   6.3816299e+00   1.4882000e+01   1.4027800e+01   1.4600000e+02
   6.3285799e+00   1.4905500e+01   1.3936500e+01   1.4700000e+02
   6.3514600e+00   1.4912000e+01   1.4041200e+01   1.4800000e+02
   6.5040302e+00   1.4981000e+01   1.4240800e+01   1.4900000e+02
   6.5148101e+00   1.4967300e+01   1.4430600e+01   1.5000000e+02
   6.4838099e+00   1.5073600e+01   1.4429900e+01   1.5100000e+02
   6.5874000e+00   1.4981800e+01   1.4331100e+01   1.5200000e+02
   6.5386801e+00   1.4911000e+01   1.4343900e+01   1.5300000e+02
   6.5057402e+00   1.4929500e+01   1.4451000e+01   1.5400000e+02
   6.5942798e+00   1.4852300e+01   1.4392000e+01   1.5500000e+02
   6.4744601e+00   1.4731900e+01   1.4422900e+01   1.5600000e+02
   6.3294101e+00   1.4672400e+01   1.4644100e+01   1.5700000e+02
   6.2893901e+00   1.4663300e+01   1.4342400e+01   1.5800000e+02
   6.2742000e+00   1.4683700e+01   1.4453400e+01   1.5900000e+02
   6.2013698e+00   1.4763100e+01   1.4322200e+01   1.6000000e+02
   6.2603502e+00   1.4764100e+01   1.4288300e+01   1.6100000e+02
   6.2046099e+00   1.4716200e+01   1.4251100e+01   1.6200000e+02
   6.2361898e+00   1.4687700e+01   1.4291200e+01   1.6300000e+02
   6.2751198e+00   1.4821400e+01   1.4230500e+01   1.6400000e+02
   6.3336601e+00   1.4831600e+01   1.4325400e+01   1.6500000e+02
   6.4497299e+00   1.4795900e+01   1.4430900e+01   1.6600000e+02
   6.3466501e+00   1.4773300e+01   1.4352300e+01   1.6700000e+02
   6.2274599e+00   1.4682500e+01   1.4553300e+01   1.6800000e+02
   6.1791501e+00   1.4753400e+01   1.4396500e+01   1.6900000e+02
   6.2031298e+00   1.4781100e+01   1.4460400e+01   1.7000000e+02
   6.0246601e+00   1.4787400e+01   1.4369700e+01   1.7100000e+02
   6.0165801e+00   1.4841100e+01   1.4079300e+01   1.7200000e+02
   5.9198198e+00   1.4841300e+01   1.4333500e+01   1.7300000e+02
   5.8259902e+00   1.4721500e+01   1.4213400e+01   1.7400000e+02
   5.8453302e+00   1.4719600e+01   1.4346800e+01   1.7500000e+02
   5.9849300e+00   1.4640800e+01   1.4341600e+01   1.7600000e+02
   6.0499201e+00   1.4597800e+01   1.4454900e+01   1.7700000e+02
   6.0976000e+00   1.4557700e+01   1.4616100e+01   1.7800000e+02
   6.0653801e+00   1.4655800e+01   1.4504000e+01   1.7900000e+02
   6.0208998e+00   1.4723200e+01   1.4730300e+01   1.8000000e+02
   6.0444002e+00   1.4755600e+01   1.4482400e+01   1.8100000e+02
   6.0462599e+00   1.4779700e+01   1.4373300e+01   1.8200000e+02
   6.0123701e+00   1.4755700e+01   1.4385700e+01   1.8300000e+02
   6.0956702e+00   1.4712100e+01   1.4330600e+01   1.8400000e+02
   5.9962902e+00   1.4601000e+01   1.4672400e+01   1.8500000e+02
   6.1120801e+00   1.4600700e+01   1.4609600e+01   1.8600000e+02
   6.1353698e+00   1.4617400e+01   1.4713400e+01   1.8700000e+02
   6.1124001e+00   1.4723300e+01   1.4885700e+01   1.8800000e+02
   6.0819001e+00   1.4681500e+01   1.4826200e+01   1.8900000e+02
   6.0743899e+00   1.4581300e+01   1.4835700e+01   1.9000000e+02
   6.0658598e+00   1.4614300e+01   1.4812400e+01   1.9100000e+02
   6.0843000e+00   1.4589400e+01   1.4753400e+01   1.9200000e+02
   6.1381202e+00   1.4559700e+01   1.5044000e+01   1.9300000e+02
   6.0804501e+00   1.4549800e+01   1.4863100e+01   1.9400000e+02
   6.0600600e+00   1.4577400e+01   1.4916500e+01   1.9500000e+02
   6.0775099e+00   1.4745300e+01   1.5121300e+01   1.9600000e+02
   6.0105801e+00   1.4793100e+01   1.5047300e+01   1.9700000e+02
   6.0064001e+00   1.4845000e+01   1.5006800e+01   1.9800000e+02
   5.9023399e+00   1.4974300e+01   1.4974200e+01   1.9900000e+02
   5.9818101e+00   1.5057100e+01   1.5010900e+01   2.0000000e+02
