# Supplementary material for: Chromosome dynamics near the sol-gel phase transition dictate the timing of remote genomic interactions
Source: Nat Commun. 2019 Jun 24;10:2771. doi: 10.1038/s41467-019-10628-9 (PMC6591236; doi:10.1038/s41467-019-10628-9)
Supplement: Supplementary file 3 — Source Data [file 41467_2019_10628_MOESM3_ESM.zip › Source Data/ProcessedData/NonContractedCells/ShortTermImaging/G1G2/G1_40.dat]

   5.3510900e+00   1.9084999e+01   2.0972799e+01   1.0000000e+00
   5.3072801e+00   1.9101900e+01   2.1099100e+01   2.0000000e+00
   5.3455200e+00   1.9111900e+01   2.1212500e+01   3.0000000e+00
   5.3534498e+00   1.9151699e+01   2.1331900e+01   4.0000000e+00
   5.2859001e+00   1.9037001e+01   2.1343000e+01   5.0000000e+00
   5.4161201e+00   1.9054800e+01   2.1316500e+01   6.0000000e+00
   5.4258399e+00   1.9129499e+01   2.1453400e+01   7.0000000e+00
   5.4048100e+00   1.9124599e+01   2.1575701e+01   8.0000000e+00
   5.4474101e+00   1.9219700e+01   2.1482901e+01   1.0000000e+01
   5.5259299e+00   1.9225401e+01   2.1550501e+01   1.1000000e+01
   5.5325499e+00   1.9274300e+01   2.1624100e+01   1.2000000e+01
   5.5543199e+00   1.9250200e+01   2.1724600e+01   1.3000000e+01
   5.5156298e+00   1.9300501e+01   2.1700899e+01   1.4000000e+01
   5.6479301e+00   1.9419901e+01   2.1741199e+01   1.7000000e+01
   5.6526799e+00   1.9415701e+01   2.1819401e+01   1.8000000e+01
   5.6932998e+00   1.9472500e+01   2.1834200e+01   1.9000000e+01
   5.7082701e+00   1.9439899e+01   2.1898300e+01   2.0000000e+01
   5.6743698e+00   1.9430201e+01   2.1963900e+01   2.1000000e+01
   5.6684098e+00   1.9552000e+01   2.1874201e+01   2.2000000e+01
   5.7070599e+00   1.9498501e+01   2.1840300e+01   2.3000000e+01
   5.7003102e+00   1.9483601e+01   2.2110001e+01   2.4000000e+01
   5.7218599e+00   1.9563999e+01   2.2149099e+01   2.5000000e+01
   5.6934600e+00   1.9577000e+01   2.2174000e+01   2.6000000e+01
   5.6664500e+00   1.9562799e+01   2.2131599e+01   2.7000000e+01
   5.6331801e+00   1.9598000e+01   2.2087700e+01   2.8000000e+01
   5.7285600e+00   1.9609200e+01   2.2238600e+01   2.9000000e+01
   5.5907502e+00   1.9545200e+01   2.2188200e+01   3.0000000e+01
   5.5577898e+00   1.9470100e+01   2.2119600e+01   3.1000000e+01
   5.5217199e+00   1.9496300e+01   2.2190599e+01   3.2000000e+01
   5.3988299e+00   1.9511700e+01   2.2128599e+01   3.3000000e+01
   5.4388800e+00   1.9495501e+01   2.2128099e+01   3.4000000e+01
   5.4386201e+00   1.9490200e+01   2.2233101e+01   3.5000000e+01
   5.4291101e+00   1.9470699e+01   2.2073900e+01   3.6000000e+01
   5.5438600e+00   1.9387600e+01   2.2124901e+01   3.7000000e+01
   5.4627500e+00   1.9527300e+01   2.2182899e+01   3.8000000e+01
   5.4594002e+00   1.9499300e+01   2.2112801e+01   3.9000000e+01
   5.4388800e+00   1.9480900e+01   2.2161400e+01   4.0000000e+01
   5.4703102e+00   1.9517700e+01   2.2145500e+01   4.1000000e+01
   5.5126801e+00   1.9633499e+01   2.2166401e+01   4.2000000e+01
   5.5218101e+00   1.9707600e+01   2.2074100e+01   4.3000000e+01
   5.5685601e+00   1.9682800e+01   2.2012501e+01   4.4000000e+01
   5.6048198e+00   1.9663099e+01   2.2083000e+01   4.5000000e+01
   5.5362401e+00   1.9614401e+01   2.2056000e+01   4.6000000e+01
   5.4844499e+00   1.9620501e+01   2.2117701e+01   4.7000000e+01
   5.4690700e+00   1.9611401e+01   2.1983900e+01   4.8000000e+01
   5.4604201e+00   1.9567400e+01   2.1974600e+01   4.9000000e+01
   5.4541202e+00   1.9554100e+01   2.2104601e+01   5.0000000e+01
   5.4253998e+00   1.9563700e+01   2.1985001e+01   5.1000000e+01
   5.3972902e+00   1.9645100e+01   2.1933201e+01   5.2000000e+01
   5.3692398e+00   1.9659700e+01   2.1857500e+01   5.3000000e+01
   5.3832998e+00   1.9560801e+01   2.1901501e+01   5.4000000e+01
   5.4234800e+00   1.9580700e+01   2.1946699e+01   5.5000000e+01
   5.4165401e+00   1.9525499e+01   2.1895500e+01   5.6000000e+01
   5.4390898e+00   1.9511499e+01   2.1945200e+01   5.7000000e+01
   5.4857702e+00   1.9494699e+01   2.2027000e+01   5.8000000e+01
   5.5074701e+00   1.9489000e+01   2.1916201e+01   5.9000000e+01
   5.4580498e+00   1.9479601e+01   2.1956200e+01   6.0000000e+01
   5.4065900e+00   1.9497999e+01   2.1879900e+01   6.1000000e+01
   5.3914900e+00   1.9417601e+01   2.2026600e+01   6.2000000e+01
   5.3473701e+00   1.9478600e+01   2.1963100e+01   6.3000000e+01
   5.3421102e+00   1.9421700e+01   2.2030600e+01   6.4000000e+01
   5.2584701e+00   1.9436100e+01   2.2053101e+01   6.5000000e+01
   5.2501202e+00   1.9412800e+01   2.2086901e+01   6.6000000e+01
   5.2177701e+00   1.9319000e+01   2.2121500e+01   6.7000000e+01
   5.1702800e+00   1.9327101e+01   2.2104000e+01   6.8000000e+01
   5.1787400e+00   1.9351999e+01   2.2126600e+01   6.9000000e+01
   5.1788101e+00   1.9361700e+01   2.1963400e+01   7.0000000e+01
   5.1092901e+00   1.9350599e+01   2.1984699e+01   7.1000000e+01
   5.0905499e+00   1.9404699e+01   2.2041500e+01   7.2000000e+01
   5.1304698e+00   1.9381901e+01   2.1956301e+01   7.3000000e+01
   5.1342902e+00   1.9510900e+01   2.1846500e+01   7.4000000e+01
   5.0590801e+00   1.9534901e+01   2.2079399e+01   7.5000000e+01
   4.9985600e+00   1.9595200e+01   2.2020800e+01   7.6000000e+01
   5.0096402e+00   1.9555201e+01   2.1846001e+01   7.7000000e+01
   5.0285201e+00   1.9497601e+01   2.1833000e+01   7.8000000e+01
   5.0990701e+00   1.9414400e+01   2.1915800e+01   7.9000000e+01
   5.1375799e+00   1.9382700e+01   2.1919399e+01   8.0000000e+01
   5.1034198e+00   1.9366501e+01   2.1861700e+01   8.1000000e+01
   5.1274300e+00   1.9355900e+01   2.1806801e+01   8.2000000e+01
   5.0876498e+00   1.9375500e+01   2.1817200e+01   8.3000000e+01
   5.1627598e+00   1.9296000e+01   2.1813700e+01   8.4000000e+01
   5.1346898e+00   1.9336201e+01   2.1773300e+01   8.5000000e+01
   5.1623998e+00   1.9304399e+01   2.1843700e+01   8.6000000e+01
   5.1662798e+00   1.9293900e+01   2.1451099e+01   8.7000000e+01
   5.1327901e+00   1.9281601e+01   2.1139900e+01   8.8000000e+01
   5.1385498e+00   1.9270800e+01   2.1192200e+01   8.9000000e+01
   5.0782199e+00   1.9299400e+01   2.1099800e+01   9.0000000e+01
   5.0380402e+00   1.9237101e+01   2.1270901e+01   9.1000000e+01
   5.0411701e+00   1.9313801e+01   2.1055500e+01   9.2000000e+01
   5.0851798e+00   1.9350100e+01   2.0958000e+01   9.3000000e+01
   5.0861802e+00   1.9334801e+01   2.0943399e+01   9.4000000e+01
   5.1394401e+00   1.9256500e+01   2.0920900e+01   9.5000000e+01
   5.2698498e+00   1.9228300e+01   2.0660601e+01   9.6000000e+01
   5.3329701e+00   1.9318300e+01   2.0637300e+01   9.7000000e+01
   5.3857999e+00   1.9229401e+01   2.0627800e+01   9.8000000e+01
   5.4489398e+00   1.9326401e+01   2.0722799e+01   9.9000000e+01
   5.4448800e+00   1.9328899e+01   2.0634100e+01   1.0000000e+02
   5.5306401e+00   1.9352501e+01   2.0657900e+01   1.0100000e+02
   5.5516200e+00   1.9381399e+01   2.0647200e+01   1.0200000e+02
   5.5435300e+00   1.9477800e+01   2.0674900e+01   1.0300000e+02
   5.4944301e+00   1.9439400e+01   2.0658600e+01   1.0400000e+02
   5.3674598e+00   1.9495501e+01   2.0732401e+01   1.0500000e+02
   5.3817501e+00   1.9570700e+01   2.0628300e+01   1.0600000e+02
   5.3205099e+00   1.9520901e+01   2.0665400e+01   1.0700000e+02
   5.3359799e+00   1.9531500e+01   2.0712999e+01   1.0800000e+02
   5.2819500e+00   1.9545000e+01   2.0647499e+01   1.0900000e+02
   5.2953000e+00   1.9580400e+01   2.0560900e+01   1.1000000e+02
   5.3624101e+00   1.9597401e+01   2.0586901e+01   1.1100000e+02
   5.2693100e+00   1.9648199e+01   2.0618500e+01   1.1200000e+02
   5.3169699e+00   1.9651899e+01   2.0540199e+01   1.1300000e+02
   5.3546300e+00   1.9612301e+01   2.0559299e+01   1.1400000e+02
   5.4214902e+00   1.9648500e+01   2.0578600e+01   1.1500000e+02
   5.3877902e+00   1.9683399e+01   2.0566900e+01   1.1600000e+02
   5.4020000e+00   1.9682301e+01   2.0617300e+01   1.1700000e+02
   5.3484998e+00   1.9732700e+01   2.0621300e+01   1.1800000e+02
   5.3005500e+00   1.9697399e+01   2.0665400e+01   1.1900000e+02
   5.3305602e+00   1.9683100e+01   2.0652700e+01   1.2000000e+02
   5.3671398e+00   1.9616100e+01   2.0694300e+01   1.2100000e+02
   5.3841500e+00   1.9604000e+01   2.0699400e+01   1.2200000e+02
   5.3459702e+00   1.9646400e+01   2.0700701e+01   1.2300000e+02
   5.2885199e+00   1.9639999e+01   2.0798401e+01   1.2400000e+02
   5.2671399e+00   1.9568899e+01   2.0678600e+01   1.2500000e+02
   5.2245402e+00   1.9526300e+01   2.0933599e+01   1.2600000e+02
   5.1928401e+00   1.9508801e+01   2.0871500e+01   1.2700000e+02
   5.1747999e+00   1.9533701e+01   2.0921700e+01   1.2800000e+02
   5.1822901e+00   1.9529800e+01   2.1014299e+01   1.2900000e+02
   5.1408901e+00   1.9607700e+01   2.0993700e+01   1.3000000e+02
   5.1281199e+00   1.9612499e+01   2.0994499e+01   1.3100000e+02
   5.0394201e+00   1.9629400e+01   2.0991100e+01   1.3200000e+02
   5.1021500e+00   1.9662100e+01   2.1114599e+01   1.3300000e+02
   5.0735202e+00   1.9637199e+01   2.1000500e+01   1.3400000e+02
   5.0287600e+00   1.9607500e+01   2.0956600e+01   1.3500000e+02
   4.9857998e+00   1.9636900e+01   2.1096500e+01   1.3600000e+02
   4.9862599e+00   1.9660101e+01   2.0964800e+01   1.3700000e+02
   4.9715500e+00   1.9646500e+01   2.1049299e+01   1.3800000e+02
   4.9164300e+00   1.9609301e+01   2.1022499e+01   1.3900000e+02
   4.9198999e+00   1.9584999e+01   2.1074600e+01   1.4000000e+02
   4.8978601e+00   1.9505600e+01   2.1094801e+01   1.4100000e+02
   4.9228001e+00   1.9525000e+01   2.1005600e+01   1.4200000e+02
   4.9512100e+00   1.9560699e+01   2.1100000e+01   1.4300000e+02
   4.9266100e+00   1.9538099e+01   2.1078899e+01   1.4400000e+02
   4.9063301e+00   1.9463301e+01   2.0955799e+01   1.4500000e+02
   4.9048901e+00   1.9500401e+01   2.1019100e+01   1.4600000e+02
   5.0134501e+00   1.9531099e+01   2.1051201e+01   1.4700000e+02
   4.9813800e+00   1.9552000e+01   2.1080299e+01   1.4800000e+02
   4.9646201e+00   1.9591200e+01   2.1039900e+01   1.4900000e+02
   4.9749198e+00   1.9566700e+01   2.1053499e+01   1.5000000e+02
   4.9428501e+00   1.9586399e+01   2.1118099e+01   1.5100000e+02
   4.9257798e+00   1.9646099e+01   2.1077200e+01   1.5200000e+02
   4.8953199e+00   1.9647100e+01   2.1136000e+01   1.5300000e+02
   4.9871402e+00   1.9571600e+01   2.1079599e+01   1.5400000e+02
   4.9919600e+00   1.9531601e+01   2.1193899e+01   1.5500000e+02
   4.9999099e+00   1.9531700e+01   2.1104200e+01   1.5600000e+02
   4.9779801e+00   1.9567699e+01   2.1036699e+01   1.5700000e+02
   5.0484099e+00   1.9534401e+01   2.1054100e+01   1.5800000e+02
   4.9975400e+00   1.9551600e+01   2.1128401e+01   1.5900000e+02
   5.0112200e+00   1.9542999e+01   2.1083200e+01   1.6000000e+02
   5.0322900e+00   1.9520901e+01   2.1201099e+01   1.6100000e+02
   5.0591602e+00   1.9544300e+01   2.1203300e+01   1.6200000e+02
   5.0112100e+00   1.9494200e+01   2.1055500e+01   1.6300000e+02
   4.9837098e+00   1.9460400e+01   2.1058800e+01   1.6400000e+02
   5.0055399e+00   1.9452999e+01   2.1070200e+01   1.6500000e+02
   5.0493398e+00   1.9492399e+01   2.1146799e+01   1.6600000e+02
   5.0374999e+00   1.9512100e+01   2.1271000e+01   1.6700000e+02
   5.0469398e+00   1.9451700e+01   2.1212900e+01   1.6800000e+02
   5.0264201e+00   1.9460501e+01   2.1064800e+01   1.6900000e+02
   5.0420799e+00   1.9441099e+01   2.0993500e+01   1.7000000e+02
   5.0108399e+00   1.9485399e+01   2.0966101e+01   1.7100000e+02
   5.0327702e+00   1.9434401e+01   2.1067801e+01   1.7200000e+02
   4.9763598e+00   1.9438000e+01   2.1065201e+01   1.7300000e+02
   5.0316100e+00   1.9448200e+01   2.1105801e+01   1.7400000e+02
   5.0277100e+00   1.9385599e+01   2.1216499e+01   1.7500000e+02
   4.9871802e+00   1.9437000e+01   2.1139000e+01   1.7600000e+02
   4.9473500e+00   1.9399300e+01   2.1316700e+01   1.7700000e+02
   4.9214001e+00   1.9438200e+01   2.1319500e+01   1.7800000e+02
   4.9814200e+00   1.9504499e+01   2.1071600e+01   1.7900000e+02
   4.9350500e+00   1.9456600e+01   2.1386200e+01   1.8000000e+02
   4.9215398e+00   1.9482100e+01   2.1266899e+01   1.8100000e+02
   4.8717098e+00   1.9484200e+01   2.1306999e+01   1.8200000e+02
   4.8398399e+00   1.9429399e+01   2.1407700e+01   1.8300000e+02
   4.8531799e+00   1.9450001e+01   2.1360001e+01   1.8400000e+02
   4.8736401e+00   1.9467899e+01   2.1384800e+01   1.8500000e+02
   4.8162098e+00   1.9391001e+01   2.1450300e+01   1.8600000e+02
   4.8118401e+00   1.9420900e+01   2.1334700e+01   1.8700000e+02
   4.7960801e+00   1.9422600e+01   2.1450600e+01   1.8800000e+02
   4.8404298e+00   1.9412201e+01   2.1389700e+01   1.8900000e+02
   4.8582101e+00   1.9341700e+01   2.1411699e+01   1.9000000e+02
   4.8737302e+00   1.9349199e+01   2.1453699e+01   1.9100000e+02
   4.8370800e+00   1.9400700e+01   2.1514200e+01   1.9200000e+02
   4.8104401e+00   1.9480600e+01   2.1515100e+01   1.9300000e+02
   4.7847800e+00   1.9430099e+01   2.1687500e+01   1.9400000e+02
   4.8004699e+00   1.9480200e+01   2.1504000e+01   1.9500000e+02
   4.7720098e+00   1.9519699e+01   2.1435499e+01   1.9600000e+02
   4.7639699e+00   1.9522800e+01   2.1606001e+01   1.9700000e+02
   4.7230701e+00   1.9608601e+01   2.1402500e+01   1.9800000e+02
   4.6272502e+00   1.9625401e+01   2.1508200e+01   1.9900000e+02
   4.6353898e+00   1.9674700e+01   2.1290501e+01   2.0000000e+02
