# Supplementary material for: Chromosome dynamics near the sol-gel phase transition dictate the timing of remote genomic interactions
Source: Nat Commun. 2019 Jun 24;10:2771. doi: 10.1038/s41467-019-10628-9 (PMC6591236; doi:10.1038/s41467-019-10628-9)
Supplement: Supplementary file 3 — Source Data [file 41467_2019_10628_MOESM3_ESM.zip › Source Data/ProcessedData/NonContractedCells/ShortTermImaging/G1G2/G1_39.dat]

   5.0981998e+00   2.5652800e+01   8.8424101e+00   1.0000000e+00
   5.2328100e+00   2.5629299e+01   8.8604698e+00   2.0000000e+00
   5.0817699e+00   2.5500999e+01   8.6814699e+00   3.0000000e+00
   5.1068902e+00   2.5484699e+01   8.3774996e+00   4.0000000e+00
   5.0684199e+00   2.5359900e+01   8.1981697e+00   5.0000000e+00
   5.0654202e+00   2.5206200e+01   7.9127102e+00   6.0000000e+00
   4.9261298e+00   2.5161800e+01   8.0558901e+00   7.0000000e+00
   5.3261199e+00   2.5114901e+01   8.0602198e+00   8.0000000e+00
   5.3305101e+00   2.5066799e+01   7.9673600e+00   9.0000000e+00
   5.3720899e+00   2.5061600e+01   7.9071898e+00   1.0000000e+01
   5.2700801e+00   2.5018000e+01   7.6933999e+00   1.1000000e+01
   5.2304902e+00   2.5055799e+01   7.3318000e+00   1.2000000e+01
   5.2774601e+00   2.5059099e+01   7.1625299e+00   1.3000000e+01
   5.1577902e+00   2.4916000e+01   6.8369298e+00   1.5000000e+01
   5.0795298e+00   2.4911600e+01   6.8232698e+00   1.6000000e+01
   5.3582301e+00   2.4931900e+01   7.1506000e+00   1.7000000e+01
   5.2575102e+00   2.4962900e+01   6.8334298e+00   1.9000000e+01
   5.4447098e+00   2.5014000e+01   6.5241399e+00   2.0000000e+01
   5.4552102e+00   2.5042601e+01   6.7694402e+00   2.1000000e+01
   5.3611002e+00   2.5002800e+01   6.9600902e+00   2.2000000e+01
   5.3645000e+00   2.4902599e+01   7.0278602e+00   2.3000000e+01
   5.3522701e+00   2.4929800e+01   7.3328700e+00   2.4000000e+01
   5.2162199e+00   2.5298000e+01   7.3484001e+00   2.5000000e+01
   5.2780099e+00   2.5350300e+01   7.2660098e+00   2.6000000e+01
   5.3792400e+00   2.5323500e+01   7.3639102e+00   2.7000000e+01
   5.1960101e+00   2.5141500e+01   7.4127402e+00   2.8000000e+01
   5.4259601e+00   2.5226299e+01   7.6343298e+00   2.9000000e+01
   5.3656998e+00   2.5137400e+01   7.5719600e+00   3.0000000e+01
   5.0847902e+00   2.5155500e+01   7.4952402e+00   3.1000000e+01
   5.1009302e+00   2.5229000e+01   7.5224600e+00   3.2000000e+01
   4.7514100e+00   2.5126101e+01   7.6326699e+00   3.3000000e+01
   4.7233601e+00   2.5095501e+01   7.6690302e+00   3.4000000e+01
   4.8035598e+00   2.5070200e+01   7.7301698e+00   3.5000000e+01
   4.9566398e+00   2.5056200e+01   7.7365198e+00   3.6000000e+01
   4.9969702e+00   2.5014999e+01   7.8452201e+00   3.7000000e+01
   5.0152502e+00   2.5010099e+01   7.9279199e+00   3.8000000e+01
   5.0992198e+00   2.4924200e+01   7.8243499e+00   3.9000000e+01
   5.3955998e+00   2.4915701e+01   7.9174099e+00   4.0000000e+01
   5.6998000e+00   2.4931000e+01   8.0512199e+00   4.1000000e+01
   5.7410598e+00   2.4888901e+01   7.9565001e+00   4.2000000e+01
   5.5841799e+00   2.4983601e+01   7.8062201e+00   4.3000000e+01
   5.7140198e+00   2.5044500e+01   8.1254101e+00   4.4000000e+01
   5.6504798e+00   2.4910601e+01   8.4899597e+00   4.5000000e+01
   5.6574402e+00   2.4889999e+01   8.6169796e+00   4.6000000e+01
   5.8980899e+00   2.4910601e+01   8.6691799e+00   4.7000000e+01
   5.7937498e+00   2.4991301e+01   8.8139296e+00   4.8000000e+01
   5.7040300e+00   2.4996300e+01   8.8793602e+00   4.9000000e+01
   5.6442800e+00   2.4933500e+01   8.9145098e+00   5.0000000e+01
   5.4521098e+00   2.4972099e+01   8.9626999e+00   5.1000000e+01
   5.5397801e+00   2.4792101e+01   9.2239304e+00   5.2000000e+01
   5.3070598e+00   2.4718000e+01   9.0882902e+00   5.3000000e+01
   5.1735702e+00   2.4810499e+01   9.2220097e+00   5.4000000e+01
   4.9943099e+00   2.4759899e+01   9.2510004e+00   5.5000000e+01
   4.9529300e+00   2.4846100e+01   9.4308205e+00   5.6000000e+01
   4.8488798e+00   2.4812700e+01   9.3056402e+00   5.7000000e+01
   4.8893199e+00   2.4834999e+01   9.4301996e+00   5.8000000e+01
   4.8670201e+00   2.4925800e+01   9.3362303e+00   5.9000000e+01
   4.8494201e+00   2.4946899e+01   9.3310604e+00   6.3000000e+01
   4.9164400e+00   2.5025600e+01   9.4808102e+00   6.4000000e+01
   4.8344002e+00   2.4987900e+01   9.4050798e+00   6.5000000e+01
   4.9323502e+00   2.4955200e+01   9.3801498e+00   6.6000000e+01
   4.9497099e+00   2.4886900e+01   9.2948303e+00   6.7000000e+01
   5.1992402e+00   2.4740200e+01   9.3352003e+00   6.8000000e+01
   5.3153200e+00   2.4691799e+01   9.3028297e+00   6.9000000e+01
   5.3466702e+00   2.4778999e+01   9.2302504e+00   7.0000000e+01
   5.4538498e+00   2.4726801e+01   9.4527998e+00   7.1000000e+01
   5.3821101e+00   2.4718599e+01   9.5711498e+00   7.2000000e+01
   5.5249000e+00   2.4637501e+01   9.6153097e+00   7.3000000e+01
   5.7012501e+00   2.4733000e+01   9.7433796e+00   7.4000000e+01
   5.6507602e+00   2.4745199e+01   9.6694803e+00   7.5000000e+01
   5.7116299e+00   2.4800501e+01   9.6235104e+00   7.6000000e+01
   5.8744602e+00   2.4889200e+01   9.6731005e+00   7.7000000e+01
   5.9688001e+00   2.4941900e+01   9.7013702e+00   7.8000000e+01
   6.0016098e+00   2.4952999e+01   9.6400604e+00   7.9000000e+01
   6.1747999e+00   2.4955500e+01   9.7056198e+00   8.0000000e+01
   6.1915202e+00   2.4978201e+01   9.7089100e+00   8.1000000e+01
   6.0934100e+00   2.5041100e+01   9.8092699e+00   8.2000000e+01
   6.1836100e+00   2.4953400e+01   1.0053800e+01   8.3000000e+01
   6.1291399e+00   2.4915899e+01   1.0117300e+01   8.4000000e+01
   6.1723900e+00   2.4855900e+01   1.0083300e+01   8.5000000e+01
   6.1549201e+00   2.4704100e+01   9.8689499e+00   8.6000000e+01
   6.0783501e+00   2.4648300e+01   9.8764095e+00   8.7000000e+01
   6.1284699e+00   2.4686800e+01   1.0035600e+01   8.8000000e+01
   6.1312699e+00   2.4609200e+01   1.0046500e+01   8.9000000e+01
   6.0116200e+00   2.4677500e+01   1.0127700e+01   9.0000000e+01
   5.9809899e+00   2.4668600e+01   1.0143800e+01   9.1000000e+01
   5.9646101e+00   2.4738001e+01   1.0170200e+01   9.2000000e+01
   5.9683399e+00   2.4768700e+01   1.0450800e+01   9.3000000e+01
   5.9087601e+00   2.4709101e+01   1.0483600e+01   9.4000000e+01
   5.7983799e+00   2.4727100e+01   1.0484300e+01   9.5000000e+01
   5.9124298e+00   2.4777800e+01   1.0510800e+01   9.6000000e+01
   5.7757802e+00   2.4636400e+01   1.0565800e+01   9.7000000e+01
   5.6895599e+00   2.4733601e+01   1.0592700e+01   9.8000000e+01
   5.5463700e+00   2.4787701e+01   1.0401900e+01   9.9000000e+01
   5.5651999e+00   2.4749701e+01   1.0540300e+01   1.0000000e+02
   5.7796302e+00   2.4662001e+01   1.0501100e+01   1.0100000e+02
   5.7349300e+00   2.4841801e+01   1.0380200e+01   1.0200000e+02
   5.7789302e+00   2.4845200e+01   1.0310700e+01   1.0300000e+02
   5.8205500e+00   2.4825001e+01   1.0145300e+01   1.0400000e+02
   5.9310699e+00   2.4751301e+01   1.0138700e+01   1.0500000e+02
   6.0434699e+00   2.4686501e+01   1.0215700e+01   1.0600000e+02
   6.0082402e+00   2.4545799e+01   1.0366800e+01   1.0700000e+02
   6.1428699e+00   2.4529100e+01   1.0463300e+01   1.0800000e+02
   6.1828198e+00   2.4597401e+01   1.0462800e+01   1.0900000e+02
   6.2346702e+00   2.4668400e+01   1.0439500e+01   1.1000000e+02
   6.3158798e+00   2.4588200e+01   1.0483300e+01   1.1100000e+02
   6.3353100e+00   2.4550200e+01   1.0433000e+01   1.1200000e+02
   6.4010100e+00   2.4581301e+01   1.0503100e+01   1.1300000e+02
   6.4662099e+00   2.4693899e+01   1.0405000e+01   1.1400000e+02
   6.4836702e+00   2.4748600e+01   1.0516400e+01   1.1500000e+02
   6.4925299e+00   2.4786301e+01   1.0279900e+01   1.1600000e+02
   6.4661698e+00   2.4865801e+01   1.0361500e+01   1.1700000e+02
   6.4173498e+00   2.4859400e+01   1.0394200e+01   1.1800000e+02
   6.3317099e+00   2.4805799e+01   1.0314900e+01   1.1900000e+02
   6.1809502e+00   2.4773800e+01   1.0240100e+01   1.2000000e+02
   6.1484599e+00   2.4783001e+01   1.0065300e+01   1.2100000e+02
   6.2061501e+00   2.4776699e+01   1.0118200e+01   1.2200000e+02
   6.2234001e+00   2.4703800e+01   1.0116800e+01   1.2300000e+02
   6.1368399e+00   2.4783300e+01   1.0323800e+01   1.2400000e+02
   6.0699801e+00   2.4658501e+01   1.0470300e+01   1.2500000e+02
   6.0273499e+00   2.4610300e+01   1.0348100e+01   1.2600000e+02
   6.0187998e+00   2.4647900e+01   1.0393400e+01   1.2700000e+02
   5.9076600e+00   2.4823299e+01   1.0302100e+01   1.2800000e+02
   5.9171600e+00   2.4794001e+01   1.0404000e+01   1.2900000e+02
   5.9193101e+00   2.4782200e+01   1.0397300e+01   1.3000000e+02
   6.0421600e+00   2.4861700e+01   1.0443000e+01   1.3100000e+02
   6.0749302e+00   2.4856100e+01   1.0496300e+01   1.3200000e+02
   6.1142802e+00   2.4873100e+01   1.0430200e+01   1.3300000e+02
   6.0208802e+00   2.4700399e+01   1.0538300e+01   1.3400000e+02
   6.0028801e+00   2.4488300e+01   1.0645000e+01   1.3500000e+02
   5.9966998e+00   2.4398399e+01   1.0726400e+01   1.3600000e+02
   5.9188499e+00   2.4252501e+01   1.0789500e+01   1.3700000e+02
   5.8772602e+00   2.4243999e+01   1.0836200e+01   1.3800000e+02
   5.9244199e+00   2.4142000e+01   1.1013100e+01   1.3900000e+02
   5.7973499e+00   2.4043600e+01   1.0938800e+01   1.4000000e+02
   5.7474198e+00   2.4079599e+01   1.1283000e+01   1.4100000e+02
   5.7323599e+00   2.4077400e+01   1.1283000e+01   1.4200000e+02
   5.6757002e+00   2.4012699e+01   1.1283000e+01   1.4300000e+02
   5.5199299e+00   2.4153799e+01   1.0999500e+01   1.4400000e+02
   5.4545298e+00   2.4207800e+01   1.1283000e+01   1.4500000e+02
   5.4631200e+00   2.4276199e+01   1.1283000e+01   1.4600000e+02
   5.5834498e+00   2.4376301e+01   1.0964800e+01   1.4700000e+02
   5.6690898e+00   2.4428301e+01   1.0931300e+01   1.4800000e+02
   5.6619301e+00   2.4449200e+01   1.0743500e+01   1.4900000e+02
   5.7843800e+00   2.4442699e+01   1.0764700e+01   1.5000000e+02
   5.8315301e+00   2.4380501e+01   1.0819200e+01   1.5100000e+02
   5.7691798e+00   2.4351101e+01   1.0698400e+01   1.5200000e+02
   5.8319702e+00   2.4491100e+01   1.0667300e+01   1.5300000e+02
   5.6374102e+00   2.4466000e+01   1.0460800e+01   1.5400000e+02
   5.6522899e+00   2.4453800e+01   1.0595700e+01   1.5500000e+02
   5.7751899e+00   2.4444401e+01   1.0659300e+01   1.5600000e+02
   5.7093701e+00   2.4490700e+01   1.0679200e+01   1.5700000e+02
   5.7292700e+00   2.4480700e+01   1.0756900e+01   1.5800000e+02
   5.7564201e+00   2.4553600e+01   1.0700100e+01   1.5900000e+02
   5.8296399e+00   2.4552500e+01   1.0664500e+01   1.6000000e+02
   5.7479901e+00   2.4620399e+01   1.0613600e+01   1.6100000e+02
   5.8275900e+00   2.4723700e+01   1.0615900e+01   1.6200000e+02
   5.7388301e+00   2.4677000e+01   1.0547100e+01   1.6300000e+02
   5.6859999e+00   2.4606100e+01   1.0488100e+01   1.6400000e+02
   5.6595802e+00   2.4667500e+01   1.0491900e+01   1.6500000e+02
   5.5049400e+00   2.4661100e+01   1.0434900e+01   1.6600000e+02
   5.4319901e+00   2.4670601e+01   1.0503500e+01   1.6700000e+02
   5.3715901e+00   2.4737600e+01   1.0246200e+01   1.6800000e+02
   5.4702401e+00   2.4671700e+01   1.0362800e+01   1.6900000e+02
   5.4999299e+00   2.4563499e+01   1.0295400e+01   1.7000000e+02
   5.5499001e+00   2.4606300e+01   1.0208200e+01   1.7100000e+02
   5.4344401e+00   2.4595800e+01   1.0314000e+01   1.7200000e+02
   5.5575600e+00   2.4563499e+01   1.0411600e+01   1.7300000e+02
   5.4556799e+00   2.4505899e+01   1.0468700e+01   1.7400000e+02
   5.4349599e+00   2.4555401e+01   1.0218700e+01   1.7500000e+02
   5.3308001e+00   2.4649300e+01   1.0157800e+01   1.7600000e+02
   5.3373499e+00   2.4634001e+01   1.0117100e+01   1.7700000e+02
   5.3379302e+00   2.4671801e+01   1.0262600e+01   1.7800000e+02
   5.4239998e+00   2.4679100e+01   1.0361100e+01   1.7900000e+02
   5.5058799e+00   2.4511101e+01   1.0481700e+01   1.8000000e+02
   5.4193902e+00   2.4551001e+01   1.0421800e+01   1.8100000e+02
   5.4767699e+00   2.4547100e+01   1.0216200e+01   1.8200000e+02
   5.4199700e+00   2.4636299e+01   1.0068100e+01   1.8300000e+02
   5.3675098e+00   2.4639999e+01   1.0116200e+01   1.8400000e+02
   5.4236202e+00   2.4454500e+01   1.0059000e+01   1.8500000e+02
   5.4456401e+00   2.4389500e+01   9.6767397e+00   1.8700000e+02
   5.4884901e+00   2.4370100e+01   9.8195000e+00   1.8800000e+02
   5.4736600e+00   2.4465700e+01   9.8175097e+00   1.8900000e+02
   5.5398998e+00   2.4466900e+01   9.7676096e+00   1.9000000e+02
   5.5131698e+00   2.4429001e+01   9.4409103e+00   1.9100000e+02
   5.4014001e+00   2.4464399e+01   9.6509600e+00   1.9200000e+02
   5.4491901e+00   2.4474001e+01   9.7620296e+00   1.9300000e+02
   5.4565501e+00   2.4549601e+01   9.8168802e+00   1.9400000e+02
   5.4629302e+00   2.4640499e+01   9.8362103e+00   1.9500000e+02
   5.6801100e+00   2.4693701e+01   9.9101496e+00   1.9600000e+02
   5.6883402e+00   2.4695700e+01   9.9922895e+00   1.9700000e+02
   5.7348199e+00   2.4669001e+01   1.0059000e+01   1.9800000e+02
   5.5777001e+00   2.4782499e+01   9.9092503e+00   1.9900000e+02
   5.4628701e+00   2.4772600e+01   1.0021300e+01   2.0000000e+02
