# Supplementary material for: Chromosome dynamics near the sol-gel phase transition dictate the timing of remote genomic interactions
Source: Nat Commun. 2019 Jun 24;10:2771. doi: 10.1038/s41467-019-10628-9 (PMC6591236; doi:10.1038/s41467-019-10628-9)
Supplement: Supplementary file 3 — Source Data [file 41467_2019_10628_MOESM3_ESM.zip › Source Data/ProcessedData/NonContractedCells/ShortTermImaging/G1G2/G1_38.dat]

   4.7392802e+00   1.3931600e+01   2.1871401e+01   1.0000000e+00
   4.5961900e+00   1.3892900e+01   2.1976400e+01   2.0000000e+00
   4.6069598e+00   1.3910100e+01   2.1957001e+01   3.0000000e+00
   4.5411901e+00   1.3911100e+01   2.2123400e+01   4.0000000e+00
   4.5471301e+00   1.3921900e+01   2.2079300e+01   5.0000000e+00
   4.4220600e+00   1.3867900e+01   2.2323700e+01   6.0000000e+00
   4.3613400e+00   1.4013200e+01   2.2395800e+01   7.0000000e+00
   4.3373799e+00   1.4012100e+01   2.2391701e+01   8.0000000e+00
   4.4998999e+00   1.4107800e+01   2.2338800e+01   9.0000000e+00
   4.4540300e+00   1.4230000e+01   2.2066500e+01   1.0000000e+01
   4.4160399e+00   1.4226800e+01   2.2155899e+01   1.1000000e+01
   4.5500798e+00   1.4180500e+01   2.2301100e+01   1.2000000e+01
   4.5761700e+00   1.4079700e+01   2.2271500e+01   1.3000000e+01
   4.4886398e+00   1.4011100e+01   2.2322901e+01   1.4000000e+01
   4.2437601e+00   1.3929000e+01   2.2271200e+01   1.5000000e+01
   4.1654902e+00   1.4042500e+01   2.2363100e+01   1.6000000e+01
   4.1916299e+00   1.4154800e+01   2.2121599e+01   1.7000000e+01
   4.2399201e+00   1.4151300e+01   2.2208900e+01   1.8000000e+01
   4.2836399e+00   1.4127600e+01   2.2240601e+01   1.9000000e+01
   4.3182001e+00   1.4030900e+01   2.2284300e+01   2.0000000e+01
   4.3776202e+00   1.4092200e+01   2.2200199e+01   2.1000000e+01
   4.4383402e+00   1.3966200e+01   2.2263100e+01   2.2000000e+01
   4.4201102e+00   1.3687300e+01   2.2352400e+01   2.3000000e+01
   4.3011599e+00   1.3604300e+01   2.2327000e+01   2.4000000e+01
   4.3144398e+00   1.3705300e+01   2.2419800e+01   2.5000000e+01
   4.2974200e+00   1.3850600e+01   2.2340200e+01   2.6000000e+01
   4.2010698e+00   1.3885700e+01   2.2456499e+01   2.7000000e+01
   4.2018399e+00   1.3895500e+01   2.2495701e+01   2.8000000e+01
   4.2354002e+00   1.3973100e+01   2.2454300e+01   2.9000000e+01
   4.2565598e+00   1.3917000e+01   2.2312901e+01   3.0000000e+01
   4.1602898e+00   1.3657100e+01   2.2358200e+01   3.1000000e+01
   4.1276598e+00   1.3670100e+01   2.2386101e+01   3.2000000e+01
   4.1154799e+00   1.3668200e+01   2.2290199e+01   3.3000000e+01
   3.9854400e+00   1.3728800e+01   2.2281300e+01   3.4000000e+01
   3.9310501e+00   1.3664900e+01   2.2271200e+01   3.5000000e+01
   4.0353699e+00   1.3673100e+01   2.1932199e+01   3.6000000e+01
   4.0955601e+00   1.3664900e+01   2.2199900e+01   3.7000000e+01
   4.2088199e+00   1.3713800e+01   2.2071800e+01   3.8000000e+01
   4.1538301e+00   1.3706900e+01   2.1925900e+01   3.9000000e+01
   4.0968699e+00   1.3849800e+01   2.1874800e+01   4.0000000e+01
   4.0925798e+00   1.3678400e+01   2.1900299e+01   4.1000000e+01
   4.0887098e+00   1.3731300e+01   2.2003500e+01   4.2000000e+01
   4.0795102e+00   1.3809600e+01   2.1800301e+01   4.3000000e+01
   3.8612199e+00   1.3748200e+01   2.1700600e+01   4.4000000e+01
   3.8525000e+00   1.3737000e+01   2.1930201e+01   4.5000000e+01
   3.9261601e+00   1.3859000e+01   2.1669201e+01   4.6000000e+01
   4.0192199e+00   1.3979100e+01   2.1838699e+01   4.7000000e+01
   3.9758799e+00   1.3859700e+01   2.1774200e+01   4.8000000e+01
   3.9684401e+00   1.3684200e+01   2.1883600e+01   4.9000000e+01
   4.0026498e+00   1.3639400e+01   2.1855700e+01   5.0000000e+01
   3.9876499e+00   1.3660200e+01   2.2034599e+01   5.1000000e+01
   3.9969299e+00   1.3667600e+01   2.1797300e+01   5.2000000e+01
   4.0637698e+00   1.3511800e+01   2.1666700e+01   5.3000000e+01
   4.2051501e+00   1.3638900e+01   2.1595501e+01   5.4000000e+01
   4.2510500e+00   1.3647100e+01   2.1664301e+01   5.5000000e+01
   4.1283698e+00   1.3655600e+01   2.1642900e+01   5.6000000e+01
   4.1113100e+00   1.3684200e+01   2.1471600e+01   5.7000000e+01
   4.0252199e+00   1.3894400e+01   2.1521999e+01   5.8000000e+01
   3.9396200e+00   1.3849200e+01   2.1502399e+01   5.9000000e+01
   3.8213601e+00   1.3749900e+01   2.1594400e+01   6.0000000e+01
   3.7633801e+00   1.3874600e+01   2.1514999e+01   6.1000000e+01
   3.9586699e+00   1.4021300e+01   2.1612600e+01   6.2000000e+01
   3.8657999e+00   1.4006700e+01   2.1458599e+01   6.3000000e+01
   3.7479601e+00   1.3835900e+01   2.1722500e+01   6.5000000e+01
   3.7817199e+00   1.3686600e+01   2.1771400e+01   6.6000000e+01
   3.6429701e+00   1.3509500e+01   2.1833000e+01   6.7000000e+01
   3.7584200e+00   1.3517100e+01   2.1691299e+01   6.8000000e+01
   3.8447700e+00   1.3662200e+01   2.1841999e+01   6.9000000e+01
   3.9470000e+00   1.3686300e+01   2.1888000e+01   7.0000000e+01
   4.1549301e+00   1.3566200e+01   2.1545799e+01   7.1000000e+01
   4.1836200e+00   1.3617700e+01   2.1560400e+01   7.2000000e+01
   4.0662599e+00   1.3664600e+01   2.1651400e+01   7.3000000e+01
   4.1194601e+00   1.3566100e+01   2.1531200e+01   7.4000000e+01
   4.1714802e+00   1.3475100e+01   2.1479700e+01   7.5000000e+01
   4.2270799e+00   1.3517700e+01   2.1417000e+01   7.6000000e+01
   4.2070899e+00   1.3439900e+01   2.1486000e+01   7.7000000e+01
   4.1604800e+00   1.3362500e+01   2.1505400e+01   7.8000000e+01
   4.0348001e+00   1.3179100e+01   2.1601900e+01   7.9000000e+01
   4.0878901e+00   1.3180100e+01   2.1537100e+01   8.0000000e+01
   4.2289801e+00   1.3155600e+01   2.1470501e+01   8.1000000e+01
   4.1923199e+00   1.3141300e+01   2.1668600e+01   8.2000000e+01
   4.2268300e+00   1.3100400e+01   2.1484400e+01   8.3000000e+01
   4.2131901e+00   1.3102000e+01   2.1494400e+01   8.4000000e+01
   4.2649102e+00   1.3222800e+01   2.1467400e+01   8.5000000e+01
   4.2580299e+00   1.3144900e+01   2.1291599e+01   8.6000000e+01
   4.1731000e+00   1.3209300e+01   2.1471001e+01   8.7000000e+01
   4.1603398e+00   1.3279200e+01   2.1301701e+01   8.8000000e+01
   4.2072701e+00   1.3403000e+01   2.1265100e+01   8.9000000e+01
   4.2482100e+00   1.3355800e+01   2.1193701e+01   9.0000000e+01
   4.2722402e+00   1.3350400e+01   2.1348700e+01   9.1000000e+01
   4.3127799e+00   1.3258800e+01   2.1237400e+01   9.2000000e+01
   4.2916098e+00   1.3261400e+01   2.1422300e+01   9.3000000e+01
   4.2536802e+00   1.3266200e+01   2.1784300e+01   9.4000000e+01
   4.2538500e+00   1.3241200e+01   2.1607800e+01   9.5000000e+01
   4.1532102e+00   1.3209800e+01   2.1667700e+01   9.6000000e+01
   4.1027298e+00   1.3218300e+01   2.1446800e+01   9.7000000e+01
   4.0140700e+00   1.3347500e+01   2.1483101e+01   9.8000000e+01
   3.8463800e+00   1.3302600e+01   2.1577700e+01   9.9000000e+01
   4.0614300e+00   1.3265100e+01   2.1347900e+01   1.0000000e+02
   4.0041399e+00   1.3229800e+01   2.1524900e+01   1.0100000e+02
   4.0816498e+00   1.3224700e+01   2.1515400e+01   1.0200000e+02
   4.1176100e+00   1.3363200e+01   2.1473101e+01   1.0300000e+02
   4.2390199e+00   1.3496600e+01   2.1592300e+01   1.0400000e+02
   4.3683400e+00   1.3547300e+01   2.1515200e+01   1.0500000e+02
   4.3687000e+00   1.3656700e+01   2.1468500e+01   1.0600000e+02
   4.3018198e+00   1.3584700e+01   2.1626400e+01   1.0700000e+02
   4.3391900e+00   1.3569700e+01   2.1632299e+01   1.0800000e+02
   4.2835002e+00   1.3634100e+01   2.1642300e+01   1.0900000e+02
   4.2717500e+00   1.3654700e+01   2.1579800e+01   1.1000000e+02
   4.4007001e+00   1.3627700e+01   2.1647200e+01   1.1100000e+02
   4.4808302e+00   1.3556400e+01   2.1423500e+01   1.1200000e+02
   4.4786801e+00   1.3672900e+01   2.1543900e+01   1.1300000e+02
   4.3108902e+00   1.3648100e+01   2.1262699e+01   1.1400000e+02
   4.2931299e+00   1.3594500e+01   2.1216900e+01   1.1500000e+02
   4.1833501e+00   1.3595800e+01   2.1370501e+01   1.1600000e+02
   4.0303202e+00   1.3597300e+01   2.1454000e+01   1.1700000e+02
   4.0883098e+00   1.3603700e+01   2.1343700e+01   1.1800000e+02
   4.0566101e+00   1.3673700e+01   2.1209900e+01   1.2000000e+02
   4.1039500e+00   1.3662200e+01   2.1172001e+01   1.2100000e+02
   4.2786398e+00   1.3728000e+01   2.1087099e+01   1.2200000e+02
   4.3561101e+00   1.3735600e+01   2.1179899e+01   1.2300000e+02
   4.3398499e+00   1.3738700e+01   2.1166100e+01   1.2400000e+02
   4.2764902e+00   1.3774900e+01   2.1149599e+01   1.2500000e+02
   4.1464400e+00   1.3857800e+01   2.1371000e+01   1.2600000e+02
   4.1099200e+00   1.3808900e+01   2.1450100e+01   1.2700000e+02
   4.0345502e+00   1.3858200e+01   2.1547800e+01   1.3000000e+02
   4.1176300e+00   1.3708500e+01   2.1463499e+01   1.3100000e+02
   4.1604300e+00   1.3695300e+01   2.1324600e+01   1.3200000e+02
   4.1119900e+00   1.3721900e+01   2.1233801e+01   1.3300000e+02
   4.0483298e+00   1.3704600e+01   2.1204300e+01   1.3400000e+02
   4.0159798e+00   1.3762900e+01   2.1250601e+01   1.3500000e+02
   4.1509900e+00   1.3851300e+01   2.1484400e+01   1.3600000e+02
   4.1620798e+00   1.3781900e+01   2.1586399e+01   1.3700000e+02
   4.1744900e+00   1.3758500e+01   2.1277800e+01   1.3800000e+02
   4.1436200e+00   1.3659800e+01   2.1279800e+01   1.3900000e+02
   4.1782498e+00   1.3652700e+01   2.1084801e+01   1.4000000e+02
   4.1494799e+00   1.3612700e+01   2.1113501e+01   1.4100000e+02
   4.0803299e+00   1.3595300e+01   2.1136900e+01   1.4200000e+02
   4.0757098e+00   1.3552200e+01   2.1127300e+01   1.4300000e+02
   4.1561999e+00   1.3409000e+01   2.1132700e+01   1.4400000e+02
   4.1830902e+00   1.3362800e+01   2.1045401e+01   1.4500000e+02
   4.2045798e+00   1.3339100e+01   2.1223600e+01   1.4600000e+02
   4.2387400e+00   1.3347100e+01   2.1133400e+01   1.4700000e+02
   4.2426400e+00   1.3431700e+01   2.1146601e+01   1.4800000e+02
   4.1269002e+00   1.3374700e+01   2.1196301e+01   1.4900000e+02
   3.9788301e+00   1.3384600e+01   2.1165300e+01   1.5000000e+02
   3.9905400e+00   1.3384700e+01   2.1261499e+01   1.5100000e+02
   4.0525298e+00   1.3446100e+01   2.1340799e+01   1.5200000e+02
   4.0556598e+00   1.3302200e+01   2.1451401e+01   1.5300000e+02
   4.0141802e+00   1.3323900e+01   2.1249800e+01   1.5400000e+02
   3.9828999e+00   1.3275500e+01   2.1322800e+01   1.5500000e+02
   3.8630700e+00   1.3301900e+01   2.1522499e+01   1.5600000e+02
   3.7299099e+00   1.3316600e+01   2.1624001e+01   1.5700000e+02
   3.7226000e+00   1.3431000e+01   2.1655001e+01   1.5800000e+02
   3.7966499e+00   1.3341900e+01   2.1557699e+01   1.5900000e+02
   3.7243500e+00   1.3358800e+01   2.1560699e+01   1.6000000e+02
   3.6494401e+00   1.3496200e+01   2.1666300e+01   1.6100000e+02
   3.5077701e+00   1.3581700e+01   2.1548599e+01   1.6200000e+02
   3.5216300e+00   1.3623900e+01   2.1584400e+01   1.6300000e+02
   3.5308599e+00   1.3626100e+01   2.1591999e+01   1.6400000e+02
   3.5108299e+00   1.3473900e+01   2.1244301e+01   1.6500000e+02
   3.6828401e+00   1.3599700e+01   2.1459999e+01   1.6600000e+02
   3.6374199e+00   1.3675700e+01   2.1431499e+01   1.6700000e+02
   3.5597601e+00   1.3660100e+01   2.1542299e+01   1.6800000e+02
   3.6465800e+00   1.3485300e+01   2.1662001e+01   1.6900000e+02
   3.6736701e+00   1.3371000e+01   2.1501301e+01   1.7000000e+02
   3.7539899e+00   1.3350300e+01   2.1225700e+01   1.7100000e+02
   3.7814500e+00   1.3288000e+01   2.1574301e+01   1.7200000e+02
   3.7275200e+00   1.3330200e+01   2.1514900e+01   1.7300000e+02
   3.7841699e+00   1.3256500e+01   2.1628901e+01   1.7400000e+02
   3.7866600e+00   1.3302000e+01   2.1512600e+01   1.7500000e+02
   3.7054300e+00   1.3267900e+01   2.1554899e+01   1.7600000e+02
   3.6804800e+00   1.3182300e+01   2.1384701e+01   1.7700000e+02
   3.7045000e+00   1.3160900e+01   2.1250099e+01   1.7800000e+02
   3.8066599e+00   1.3258600e+01   2.1085699e+01   1.7900000e+02
   3.7997899e+00   1.3098300e+01   2.0804800e+01   1.8000000e+02
   3.7631400e+00   1.3124000e+01   2.1003300e+01   1.8100000e+02
   3.7718999e+00   1.3213000e+01   2.1153299e+01   1.8200000e+02
   3.7760401e+00   1.3316700e+01   2.1121799e+01   1.8300000e+02
   3.7349899e+00   1.3318100e+01   2.1139601e+01   1.8400000e+02
   3.6595399e+00   1.3362400e+01   2.1406000e+01   1.8500000e+02
   3.6520200e+00   1.3207900e+01   2.1246500e+01   1.8600000e+02
   3.5626800e+00   1.3237300e+01   2.1203100e+01   1.8700000e+02
   3.7057400e+00   1.3303500e+01   2.1275299e+01   1.8800000e+02
   3.7474401e+00   1.3275100e+01   2.1454000e+01   1.8900000e+02
   3.7671299e+00   1.3399700e+01   2.1382601e+01   1.9000000e+02
   3.6487701e+00   1.3329600e+01   2.1521400e+01   1.9100000e+02
   3.5488501e+00   1.3388400e+01   2.1470200e+01   1.9200000e+02
   3.5214500e+00   1.3313600e+01   2.1473700e+01   1.9300000e+02
   3.5700600e+00   1.3461800e+01   2.1488600e+01   1.9400000e+02
   3.6388400e+00   1.3478300e+01   2.1344900e+01   1.9500000e+02
   3.6417999e+00   1.3483900e+01   2.1444099e+01   1.9600000e+02
   3.6971600e+00   1.3407300e+01   2.1494600e+01   1.9700000e+02
   3.7108099e+00   1.3460400e+01   2.1213499e+01   1.9800000e+02
   3.9021101e+00   1.3572800e+01   2.1311001e+01   1.9900000e+02
   3.7817299e+00   1.3571800e+01   2.1260799e+01   2.0000000e+02
