# Supplementary material for: Chromosome dynamics near the sol-gel phase transition dictate the timing of remote genomic interactions
Source: Nat Commun. 2019 Jun 24;10:2771. doi: 10.1038/s41467-019-10628-9 (PMC6591236; doi:10.1038/s41467-019-10628-9)
Supplement: Supplementary file 3 — Source Data [file 41467_2019_10628_MOESM3_ESM.zip › Source Data/ProcessedData/NonContractedCells/ShortTermImaging/G1G2/G1_37.dat]

   4.6781802e+00   1.6954700e+01   1.4006700e+01   2.0000000e+00
   4.6795001e+00   1.6905300e+01   1.3837300e+01   3.0000000e+00
   4.6326599e+00   1.6759300e+01   1.3829300e+01   4.0000000e+00
   4.6867900e+00   1.6636900e+01   1.3981600e+01   5.0000000e+00
   4.5971398e+00   1.6630800e+01   1.3738900e+01   6.0000000e+00
   4.5317702e+00   1.6725500e+01   1.3806500e+01   7.0000000e+00
   4.5813699e+00   1.6777901e+01   1.3609400e+01   8.0000000e+00
   4.6604600e+00   1.6959999e+01   1.3675100e+01   9.0000000e+00
   4.6365199e+00   1.7128500e+01   1.3480300e+01   1.0000000e+01
   4.5704699e+00   1.7084900e+01   1.3518800e+01   1.1000000e+01
   4.6107302e+00   1.7012300e+01   1.3419100e+01   1.2000000e+01
   4.5985799e+00   1.6876699e+01   1.3597100e+01   1.3000000e+01
   4.5167398e+00   1.6856701e+01   1.3713200e+01   1.4000000e+01
   4.5230799e+00   1.7025101e+01   1.3771700e+01   1.5000000e+01
   4.5953002e+00   1.7153999e+01   1.3721600e+01   1.6000000e+01
   4.6052098e+00   1.7269800e+01   1.3615100e+01   1.7000000e+01
   4.6801701e+00   1.7204100e+01   1.3734200e+01   1.8000000e+01
   4.9036002e+00   1.7173401e+01   1.3578600e+01   1.9000000e+01
   4.8403001e+00   1.7275200e+01   1.3876500e+01   2.0000000e+01
   4.8582401e+00   1.7360100e+01   1.3920500e+01   2.1000000e+01
   4.8860698e+00   1.7459299e+01   1.3908700e+01   2.2000000e+01
   4.9108901e+00   1.7525600e+01   1.3999600e+01   2.3000000e+01
   4.9889798e+00   1.7577700e+01   1.3856700e+01   2.4000000e+01
   5.0292101e+00   1.7540800e+01   1.3788400e+01   2.5000000e+01
   4.9595098e+00   1.7404200e+01   1.3727500e+01   2.6000000e+01
   4.9358602e+00   1.7158800e+01   1.3621800e+01   2.7000000e+01
   4.9673100e+00   1.6824600e+01   1.3419700e+01   2.8000000e+01
   4.8763900e+00   1.6739000e+01   1.3654500e+01   2.9000000e+01
   4.7881699e+00   1.6945801e+01   1.3753300e+01   3.0000000e+01
   4.8563399e+00   1.6950800e+01   1.3927500e+01   3.1000000e+01
   4.7319899e+00   1.7027800e+01   1.3830500e+01   3.2000000e+01
   4.7475600e+00   1.7052900e+01   1.3865500e+01   3.3000000e+01
   4.9011998e+00   1.7237400e+01   1.3890300e+01   3.4000000e+01
   4.9619198e+00   1.7397301e+01   1.3983200e+01   3.5000000e+01
   5.0422602e+00   1.7342800e+01   1.3720500e+01   3.6000000e+01
   5.2021198e+00   1.7324100e+01   1.4026500e+01   4.1000000e+01
   5.3239999e+00   1.7309000e+01   1.3703700e+01   4.2000000e+01
   5.4157600e+00   1.6994600e+01   1.3664000e+01   4.4000000e+01
   5.4877300e+00   1.7017200e+01   1.3679100e+01   4.5000000e+01
   5.6274600e+00   1.6908899e+01   1.3607300e+01   4.6000000e+01
   5.4145198e+00   1.6875500e+01   1.3779100e+01   4.7000000e+01
   5.4216800e+00   1.6671101e+01   1.3636400e+01   4.8000000e+01
   5.3262200e+00   1.6670900e+01   1.3669400e+01   4.9000000e+01
   5.3032498e+00   1.6832001e+01   1.3779800e+01   5.0000000e+01
   5.2103701e+00   1.6856199e+01   1.3568300e+01   5.1000000e+01
   5.2052398e+00   1.6842199e+01   1.3673700e+01   5.2000000e+01
   5.2003498e+00   1.6866501e+01   1.3787500e+01   5.3000000e+01
   5.1358299e+00   1.6926100e+01   1.3828100e+01   5.5000000e+01
   5.1323800e+00   1.6810699e+01   1.3662500e+01   5.6000000e+01
   5.1348600e+00   1.6827900e+01   1.3762100e+01   5.7000000e+01
   5.2721701e+00   1.6747101e+01   1.3945400e+01   5.8000000e+01
   5.2200599e+00   1.6608999e+01   1.3813900e+01   5.9000000e+01
   5.1779900e+00   1.6562000e+01   1.3891500e+01   6.0000000e+01
   5.1591902e+00   1.6568300e+01   1.3943100e+01   6.1000000e+01
   5.1932502e+00   1.6554399e+01   1.3810700e+01   6.2000000e+01
   5.2548199e+00   1.6538200e+01   1.3761000e+01   6.3000000e+01
   5.2161698e+00   1.6670000e+01   1.3669500e+01   6.4000000e+01
   5.0925498e+00   1.6793100e+01   1.3697800e+01   6.5000000e+01
   5.1092300e+00   1.6880600e+01   1.3773200e+01   6.6000000e+01
   4.9952002e+00   1.7026400e+01   1.3649200e+01   6.7000000e+01
   4.9484100e+00   1.6827999e+01   1.3684600e+01   6.8000000e+01
   4.9872398e+00   1.6847000e+01   1.3855000e+01   6.9000000e+01
   5.0813599e+00   1.6768700e+01   1.3719600e+01   7.0000000e+01
   5.0077600e+00   1.6762800e+01   1.3700500e+01   7.1000000e+01
   4.8418999e+00   1.6769100e+01   1.3772600e+01   7.2000000e+01
   4.7867899e+00   1.6826900e+01   1.3621400e+01   7.3000000e+01
   4.7935600e+00   1.6783100e+01   1.3643600e+01   7.4000000e+01
   4.6936002e+00   1.6838200e+01   1.3688100e+01   7.5000000e+01
   4.7578802e+00   1.6963699e+01   1.3487300e+01   7.6000000e+01
   4.7811999e+00   1.6868000e+01   1.3696500e+01   7.7000000e+01
   4.8095498e+00   1.6871300e+01   1.3692600e+01   7.8000000e+01
   4.8095598e+00   1.6934799e+01   1.3686400e+01   7.9000000e+01
   4.8646698e+00   1.6926500e+01   1.3537100e+01   8.0000000e+01
   4.9404101e+00   1.6826099e+01   1.3690000e+01   8.1000000e+01
   4.9130602e+00   1.6890400e+01   1.3910700e+01   8.2000000e+01
   5.0300798e+00   1.6895100e+01   1.3728700e+01   8.3000000e+01
   5.0412402e+00   1.6929399e+01   1.3644800e+01   8.4000000e+01
   4.9943700e+00   1.6881399e+01   1.3719600e+01   8.5000000e+01
   5.0775599e+00   1.6838600e+01   1.3910300e+01   8.6000000e+01
   5.0885100e+00   1.6873600e+01   1.3915700e+01   8.7000000e+01
   5.0748501e+00   1.6843100e+01   1.3951300e+01   8.8000000e+01
   5.1373601e+00   1.6912001e+01   1.3931100e+01   8.9000000e+01
   5.2712202e+00   1.6923599e+01   1.3871500e+01   9.0000000e+01
   5.2253499e+00   1.6955500e+01   1.3797700e+01   9.1000000e+01
   5.2060499e+00   1.6961700e+01   1.3982600e+01   9.2000000e+01
   5.0326200e+00   1.6938700e+01   1.4000400e+01   9.3000000e+01
   4.9506202e+00   1.6975300e+01   1.3892100e+01   9.4000000e+01
   4.9477801e+00   1.6879700e+01   1.3958200e+01   9.5000000e+01
   4.9974499e+00   1.6792500e+01   1.4043400e+01   9.6000000e+01
   5.0019798e+00   1.6848101e+01   1.4014900e+01   9.7000000e+01
   4.9263000e+00   1.6826799e+01   1.4086100e+01   9.8000000e+01
   4.9837499e+00   1.6799400e+01   1.3992700e+01   9.9000000e+01
   4.9954500e+00   1.6706400e+01   1.3842900e+01   1.0000000e+02
   5.0488100e+00   1.6644800e+01   1.3787300e+01   1.0100000e+02
   5.1078501e+00   1.6651400e+01   1.3862000e+01   1.0200000e+02
   5.2116699e+00   1.6665300e+01   1.3741000e+01   1.0300000e+02
   5.2336302e+00   1.6652800e+01   1.3942400e+01   1.0400000e+02
   5.2237802e+00   1.6587000e+01   1.3934800e+01   1.0500000e+02
   5.1640902e+00   1.6611300e+01   1.3783400e+01   1.0600000e+02
   5.2378998e+00   1.6758400e+01   1.3909100e+01   1.0700000e+02
   5.2697802e+00   1.6683399e+01   1.3957100e+01   1.0800000e+02
   5.2402802e+00   1.6656500e+01   1.4099100e+01   1.0900000e+02
   5.2022600e+00   1.6778700e+01   1.4049600e+01   1.1000000e+02
   5.2095799e+00   1.6786501e+01   1.3928000e+01   1.1100000e+02
   5.0999699e+00   1.6866100e+01   1.4013800e+01   1.1200000e+02
   5.0893402e+00   1.6820200e+01   1.3920900e+01   1.1300000e+02
   5.0438299e+00   1.6782000e+01   1.3807500e+01   1.1400000e+02
   5.0467501e+00   1.6759501e+01   1.3726300e+01   1.1500000e+02
   5.0158601e+00   1.6641500e+01   1.3731600e+01   1.1600000e+02
   4.9699998e+00   1.6732901e+01   1.3708600e+01   1.1800000e+02
   4.9549799e+00   1.6734501e+01   1.3574500e+01   1.1900000e+02
   4.9144101e+00   1.6764799e+01   1.3648200e+01   1.2000000e+02
   4.9326401e+00   1.6763500e+01   1.3744300e+01   1.2100000e+02
   4.9729900e+00   1.6886700e+01   1.3829100e+01   1.2200000e+02
   5.0393100e+00   1.6849800e+01   1.3758100e+01   1.2300000e+02
   4.9746799e+00   1.7053400e+01   1.3859900e+01   1.2400000e+02
   5.0396099e+00   1.7095301e+01   1.3835800e+01   1.2500000e+02
   5.1196098e+00   1.7058100e+01   1.3768600e+01   1.2600000e+02
   5.1761198e+00   1.7110300e+01   1.3975800e+01   1.2700000e+02
   5.1024599e+00   1.7098900e+01   1.3851300e+01   1.2800000e+02
   5.0627198e+00   1.7168200e+01   1.3863300e+01   1.2900000e+02
   4.9558802e+00   1.7275000e+01   1.4024600e+01   1.3000000e+02
   4.9007502e+00   1.7129900e+01   1.3944800e+01   1.3100000e+02
   4.8909702e+00   1.7032499e+01   1.3909000e+01   1.3200000e+02
   4.8119202e+00   1.6945400e+01   1.4088100e+01   1.3300000e+02
   4.7338300e+00   1.7036100e+01   1.4103400e+01   1.3400000e+02
   4.7744799e+00   1.6907499e+01   1.4063800e+01   1.3500000e+02
   4.8018398e+00   1.6917801e+01   1.4239900e+01   1.3600000e+02
   4.7859802e+00   1.6733500e+01   1.4211100e+01   1.3700000e+02
   4.7580900e+00   1.6764200e+01   1.4051600e+01   1.3800000e+02
   4.8308501e+00   1.6792999e+01   1.4121000e+01   1.3900000e+02
   4.7995000e+00   1.6836500e+01   1.4191500e+01   1.4000000e+02
   4.8946400e+00   1.6797100e+01   1.4139300e+01   1.4100000e+02
   4.8896098e+00   1.6758499e+01   1.4115400e+01   1.4200000e+02
   4.9024601e+00   1.6627899e+01   1.4169400e+01   1.4300000e+02
   5.0074201e+00   1.6653500e+01   1.4026400e+01   1.4400000e+02
   5.0273399e+00   1.6832399e+01   1.4013400e+01   1.4500000e+02
   5.0201302e+00   1.6722000e+01   1.3999600e+01   1.4600000e+02
   5.0219998e+00   1.6687401e+01   1.4147000e+01   1.4700000e+02
   5.0808501e+00   1.6772400e+01   1.4011700e+01   1.4800000e+02
   5.1174402e+00   1.6707701e+01   1.4081400e+01   1.4900000e+02
   5.2195501e+00   1.6771900e+01   1.4139700e+01   1.5000000e+02
   5.2038102e+00   1.6774401e+01   1.4044700e+01   1.5100000e+02
   5.2028799e+00   1.6729401e+01   1.4091400e+01   1.5200000e+02
   5.1870899e+00   1.6806101e+01   1.4011100e+01   1.5300000e+02
   5.1970501e+00   1.6853701e+01   1.4051900e+01   1.5400000e+02
   5.2395401e+00   1.6890699e+01   1.4205300e+01   1.5500000e+02
   5.1610599e+00   1.6952499e+01   1.4134400e+01   1.5600000e+02
   5.1503701e+00   1.6937799e+01   1.4044300e+01   1.5700000e+02
   5.0411901e+00   1.6952600e+01   1.4166400e+01   1.5800000e+02
   5.1037898e+00   1.7029200e+01   1.4169500e+01   1.5900000e+02
   5.0949602e+00   1.7087000e+01   1.4250800e+01   1.6000000e+02
   5.2837300e+00   1.7180700e+01   1.4108000e+01   1.6100000e+02
   5.3082099e+00   1.7200500e+01   1.4039200e+01   1.6200000e+02
   5.2292199e+00   1.7106701e+01   1.3897700e+01   1.6300000e+02
   5.2474098e+00   1.7055401e+01   1.4021800e+01   1.6400000e+02
   5.2356801e+00   1.7004101e+01   1.3933200e+01   1.6500000e+02
   5.2059102e+00   1.6992300e+01   1.3970900e+01   1.6600000e+02
   5.2179799e+00   1.6992500e+01   1.3840700e+01   1.6700000e+02
   5.2300901e+00   1.7017000e+01   1.4069200e+01   1.6800000e+02
   5.2289200e+00   1.7076401e+01   1.4159900e+01   1.6900000e+02
   5.1431799e+00   1.7011700e+01   1.4238500e+01   1.7000000e+02
   5.0451498e+00   1.7087799e+01   1.4235100e+01   1.7100000e+02
   4.9790001e+00   1.7101700e+01   1.4125800e+01   1.7200000e+02
   4.9625101e+00   1.7142000e+01   1.4155500e+01   1.7300000e+02
   4.9131098e+00   1.7119600e+01   1.4283000e+01   1.7400000e+02
   4.9185200e+00   1.7197001e+01   1.4158400e+01   1.7500000e+02
   4.8848200e+00   1.7253401e+01   1.4296100e+01   1.7600000e+02
   4.8479600e+00   1.7212099e+01   1.4226800e+01   1.7700000e+02
   4.7893801e+00   1.7248301e+01   1.4271000e+01   1.7800000e+02
   4.7488899e+00   1.7278700e+01   1.4282700e+01   1.7900000e+02
   4.8389902e+00   1.7342300e+01   1.4277000e+01   1.8000000e+02
   4.7502899e+00   1.7461100e+01   1.4430600e+01   1.8100000e+02
   4.7770901e+00   1.7528200e+01   1.4173500e+01   1.8200000e+02
   4.7593002e+00   1.7473900e+01   1.4326200e+01   1.8300000e+02
   4.6858401e+00   1.7470400e+01   1.4332100e+01   1.8400000e+02
   4.7382998e+00   1.7549400e+01   1.4463100e+01   1.8500000e+02
   4.7213602e+00   1.7455601e+01   1.4241400e+01   1.8600000e+02
   4.7029099e+00   1.7425400e+01   1.4314400e+01   1.8700000e+02
   4.7158599e+00   1.7443600e+01   1.4412200e+01   1.8800000e+02
   4.6931300e+00   1.7312599e+01   1.4268600e+01   1.8900000e+02
   4.6554999e+00   1.7256300e+01   1.4180400e+01   1.9000000e+02
   4.7001600e+00   1.7200001e+01   1.4078700e+01   1.9100000e+02
   4.7780399e+00   1.7140100e+01   1.3973400e+01   1.9200000e+02
   4.8279300e+00   1.7150000e+01   1.4033100e+01   1.9300000e+02
   4.8927002e+00   1.7233801e+01   1.4068600e+01   1.9400000e+02
   4.8739400e+00   1.7137600e+01   1.3919100e+01   1.9500000e+02
   4.9840999e+00   1.7162001e+01   1.3931000e+01   1.9600000e+02
   5.0817099e+00   1.7096500e+01   1.3922900e+01   1.9700000e+02
   5.1840200e+00   1.7077499e+01   1.3730200e+01   1.9800000e+02
   5.2557302e+00   1.7055099e+01   1.3672600e+01   1.9900000e+02
