# Supplementary material for: Chromosome dynamics near the sol-gel phase transition dictate the timing of remote genomic interactions
Source: Nat Commun. 2019 Jun 24;10:2771. doi: 10.1038/s41467-019-10628-9 (PMC6591236; doi:10.1038/s41467-019-10628-9)
Supplement: Supplementary file 3 — Source Data [file 41467_2019_10628_MOESM3_ESM.zip › Source Data/ProcessedData/NonContractedCells/ShortTermImaging/G1G2/G1_36.dat]

   5.5205998e+00   1.8876801e+01   1.8889200e+01   1.0000000e+00
   5.4896498e+00   1.8802200e+01   1.8952900e+01   2.0000000e+00
   5.4684200e+00   1.8822599e+01   1.9249300e+01   3.0000000e+00
   5.5971599e+00   1.8795601e+01   1.9225000e+01   4.0000000e+00
   5.6484799e+00   1.8599001e+01   1.9408300e+01   5.0000000e+00
   5.8468199e+00   1.8718500e+01   1.9524599e+01   6.0000000e+00
   5.9439602e+00   1.8662201e+01   1.9528700e+01   7.0000000e+00
   5.9594498e+00   1.8556000e+01   1.9577200e+01   8.0000000e+00
   5.7599401e+00   1.8401100e+01   1.9773199e+01   9.0000000e+00
   5.6599698e+00   1.8436899e+01   1.9765900e+01   1.0000000e+01
   5.6014400e+00   1.8279301e+01   1.9916300e+01   1.1000000e+01
   5.5203700e+00   1.8259001e+01   1.9866199e+01   1.2000000e+01
   5.3030901e+00   1.7974899e+01   2.0292801e+01   1.3000000e+01
   5.1941199e+00   1.7875500e+01   2.0243999e+01   1.4000000e+01
   5.2000899e+00   1.7894100e+01   2.0117001e+01   1.5000000e+01
   5.1859598e+00   1.7989500e+01   1.9845600e+01   1.6000000e+01
   5.1967802e+00   1.7819901e+01   1.9841499e+01   1.7000000e+01
   5.1930099e+00   1.7829700e+01   1.9914101e+01   1.8000000e+01
   5.2393298e+00   1.7931000e+01   1.9938101e+01   1.9000000e+01
   5.4054699e+00   1.8006500e+01   1.9938299e+01   2.0000000e+01
   5.4579401e+00   1.8032000e+01   2.0261101e+01   2.1000000e+01
   5.4641700e+00   1.8060900e+01   1.9990400e+01   2.2000000e+01
   5.4535398e+00   1.8074100e+01   2.0272400e+01   2.3000000e+01
   5.4201798e+00   1.8058800e+01   2.0253099e+01   2.4000000e+01
   5.1868200e+00   1.8174601e+01   2.0275600e+01   2.5000000e+01
   5.4622302e+00   1.8208500e+01   1.9915300e+01   2.6000000e+01
   5.3595901e+00   1.8305799e+01   2.0194500e+01   2.7000000e+01
   5.3634801e+00   1.8148399e+01   2.0137199e+01   2.8000000e+01
   5.2759500e+00   1.8295099e+01   1.9838699e+01   2.9000000e+01
   5.2118201e+00   1.8124201e+01   1.9915899e+01   3.0000000e+01
   5.4190001e+00   1.8163900e+01   1.9865801e+01   3.1000000e+01
   5.4627800e+00   1.8230101e+01   1.9699600e+01   3.2000000e+01
   5.3087001e+00   1.8267700e+01   1.9999599e+01   3.3000000e+01
   5.5624499e+00   1.8318199e+01   1.9822701e+01   3.4000000e+01
   5.6401601e+00   1.8269600e+01   1.9779200e+01   3.5000000e+01
   5.5512900e+00   1.8082300e+01   1.9782301e+01   3.6000000e+01
   5.5185499e+00   1.7998501e+01   1.9776600e+01   3.7000000e+01
   5.5615602e+00   1.8008699e+01   1.9553101e+01   3.8000000e+01
   5.4137301e+00   1.8003099e+01   1.9645901e+01   3.9000000e+01
   5.5204802e+00   1.7910400e+01   1.9424400e+01   4.0000000e+01
   5.4271498e+00   1.7985300e+01   1.9592400e+01   4.1000000e+01
   5.5335898e+00   1.8139299e+01   1.9160299e+01   4.2000000e+01
   5.6134501e+00   1.8288000e+01   1.8914499e+01   4.3000000e+01
   5.4466801e+00   1.8340900e+01   1.8869699e+01   4.4000000e+01
   5.4148402e+00   1.8203600e+01   1.8906900e+01   4.5000000e+01
   5.3868899e+00   1.8391600e+01   1.8814699e+01   4.6000000e+01
   5.3836999e+00   1.8250299e+01   1.8747299e+01   4.7000000e+01
   5.4897499e+00   1.8283300e+01   1.8995199e+01   4.8000000e+01
   5.5594902e+00   1.8313601e+01   1.8966801e+01   4.9000000e+01
   5.6601801e+00   1.8154400e+01   1.8762400e+01   5.0000000e+01
   5.7851100e+00   1.8199499e+01   1.8668100e+01   5.1000000e+01
   5.7251301e+00   1.8218201e+01   1.8834700e+01   5.2000000e+01
   5.6431699e+00   1.8259001e+01   1.8910801e+01   5.3000000e+01
   5.8410401e+00   1.8355900e+01   1.8748699e+01   5.4000000e+01
   5.8640900e+00   1.8464701e+01   1.8688700e+01   5.5000000e+01
   5.9599600e+00   1.8323799e+01   1.9052799e+01   5.6000000e+01
   6.0224600e+00   1.8316799e+01   1.9033501e+01   5.7000000e+01
   5.9682598e+00   1.8184999e+01   1.9075899e+01   5.8000000e+01
   5.8766899e+00   1.8041500e+01   1.9156401e+01   5.9000000e+01
   5.7309198e+00   1.7948299e+01   1.9418200e+01   6.0000000e+01
   5.7894101e+00   1.7876699e+01   1.9048599e+01   6.1000000e+01
   5.8565502e+00   1.7849501e+01   1.9116501e+01   6.2000000e+01
   5.9034100e+00   1.7906799e+01   1.9220900e+01   6.3000000e+01
   6.0221801e+00   1.8024099e+01   1.9094000e+01   6.4000000e+01
   6.0785799e+00   1.8107401e+01   1.9226700e+01   6.5000000e+01
   6.1099701e+00   1.8289499e+01   1.9179800e+01   6.6000000e+01
   6.1073699e+00   1.8333200e+01   1.9167900e+01   6.7000000e+01
   6.1610298e+00   1.8476500e+01   1.9150299e+01   6.8000000e+01
   6.1547999e+00   1.8530701e+01   1.9086300e+01   6.9000000e+01
   6.1742301e+00   1.8580099e+01   1.9026899e+01   7.0000000e+01
   6.3506498e+00   1.8610600e+01   1.8995399e+01   7.1000000e+01
   6.4611201e+00   1.8588800e+01   1.9472200e+01   7.2000000e+01
   6.5971498e+00   1.8488400e+01   1.9344700e+01   7.3000000e+01
   6.6115499e+00   1.8467899e+01   1.8963200e+01   7.4000000e+01
   6.5853400e+00   1.8484501e+01   1.9016001e+01   7.5000000e+01
   6.5574098e+00   1.8384199e+01   1.9058100e+01   7.6000000e+01
   6.8128600e+00   1.8444700e+01   1.9159000e+01   7.7000000e+01
   6.7695699e+00   1.8279499e+01   1.9306601e+01   7.8000000e+01
   6.7280998e+00   1.8430201e+01   1.9364100e+01   7.9000000e+01
   6.5376101e+00   1.8434999e+01   1.9435101e+01   8.0000000e+01
   6.5087700e+00   1.8317101e+01   1.9438700e+01   8.1000000e+01
   6.3445201e+00   1.8314199e+01   1.9457899e+01   8.2000000e+01
   6.2822399e+00   1.8272900e+01   1.9189600e+01   8.3000000e+01
   6.4145899e+00   1.8561600e+01   1.9100599e+01   8.4000000e+01
   6.5352502e+00   1.8693899e+01   1.9084400e+01   8.5000000e+01
   6.4803400e+00   1.8712400e+01   1.9080799e+01   8.6000000e+01
   6.3207698e+00   1.8553499e+01   1.8987499e+01   8.7000000e+01
   6.2953000e+00   1.8636600e+01   1.9050501e+01   8.8000000e+01
   6.2441201e+00   1.8627501e+01   1.8950500e+01   8.9000000e+01
   5.9996901e+00   1.8581699e+01   1.8880800e+01   9.0000000e+01
   5.8775301e+00   1.8652901e+01   1.8825300e+01   9.1000000e+01
   5.7221999e+00   1.8455400e+01   1.8747700e+01   9.2000000e+01
   5.5649800e+00   1.8348801e+01   1.8703100e+01   9.3000000e+01
   5.6447101e+00   1.8388300e+01   1.9012699e+01   9.4000000e+01
   5.7440400e+00   1.8155199e+01   1.8992300e+01   9.5000000e+01
   5.7540998e+00   1.8191799e+01   1.8853001e+01   9.6000000e+01
   5.7937799e+00   1.8258900e+01   1.8626301e+01   9.7000000e+01
   5.8859701e+00   1.8239500e+01   1.8680599e+01   9.8000000e+01
   5.8446002e+00   1.8256100e+01   1.8614700e+01   9.9000000e+01
   5.8759599e+00   1.8406000e+01   1.8656500e+01   1.0000000e+02
   5.9083300e+00   1.8389999e+01   1.8422899e+01   1.0100000e+02
   6.0849199e+00   1.8721100e+01   1.8323700e+01   1.0200000e+02
   6.0196600e+00   1.8813601e+01   1.8239799e+01   1.0300000e+02
   6.0262499e+00   1.8883200e+01   1.8305000e+01   1.0400000e+02
   5.8383002e+00   1.8889999e+01   1.8115900e+01   1.0500000e+02
   5.8643198e+00   1.8809799e+01   1.8358101e+01   1.0600000e+02
   5.7564402e+00   1.8856199e+01   1.8302099e+01   1.0700000e+02
   5.6578898e+00   1.8803200e+01   1.8357599e+01   1.0800000e+02
   5.7811699e+00   1.8586300e+01   1.8302200e+01   1.0900000e+02
   5.8068900e+00   1.8455299e+01   1.8552700e+01   1.1000000e+02
   5.8348799e+00   1.8392000e+01   1.8426901e+01   1.1100000e+02
   6.0626798e+00   1.8435699e+01   1.8547800e+01   1.1200000e+02
   6.2293401e+00   1.8371201e+01   1.8541000e+01   1.1300000e+02
   6.1952500e+00   1.8320101e+01   1.8534000e+01   1.1400000e+02
   6.0965300e+00   1.8296400e+01   1.8494600e+01   1.1500000e+02
   6.0499101e+00   1.8472700e+01   1.8423599e+01   1.1600000e+02
   6.2275000e+00   1.8533701e+01   1.8761600e+01   1.1700000e+02
   6.3906102e+00   1.8795099e+01   1.8381399e+01   1.1800000e+02
   6.4115901e+00   1.8996201e+01   1.8386600e+01   1.1900000e+02
   6.4607601e+00   1.9193001e+01   1.8361700e+01   1.2000000e+02
   6.4466000e+00   1.9304899e+01   1.8585400e+01   1.2100000e+02
   6.4565701e+00   1.9451401e+01   1.8363400e+01   1.2200000e+02
   6.1934500e+00   1.9485701e+01   1.8212601e+01   1.2300000e+02
   6.0869799e+00   1.9419399e+01   1.8077400e+01   1.2400000e+02
   6.1380401e+00   1.9342899e+01   1.7879700e+01   1.2500000e+02
   6.0761099e+00   1.9277800e+01   1.7593000e+01   1.2600000e+02
   5.9029498e+00   1.9273399e+01   1.7761900e+01   1.2700000e+02
   5.7929101e+00   1.9154800e+01   1.8128700e+01   1.2800000e+02
   5.9285202e+00   1.9084600e+01   1.7968000e+01   1.2900000e+02
   5.9262500e+00   1.9013500e+01   1.8122200e+01   1.3000000e+02
   5.9221902e+00   1.9070700e+01   1.8220900e+01   1.3100000e+02
   5.6912198e+00   1.9128401e+01   1.8261000e+01   1.3200000e+02
   5.5841198e+00   1.9108900e+01   1.8410400e+01   1.3300000e+02
   5.5640802e+00   1.9080900e+01   1.8552401e+01   1.3400000e+02
   5.5670700e+00   1.9124599e+01   1.8448500e+01   1.3500000e+02
   5.5955400e+00   1.9110800e+01   1.8552299e+01   1.3600000e+02
   5.5386000e+00   1.9080000e+01   1.8645901e+01   1.3700000e+02
   5.6331902e+00   1.9075600e+01   1.8696301e+01   1.3800000e+02
   5.5794401e+00   1.9080200e+01   1.8611500e+01   1.3900000e+02
   5.6295400e+00   1.9180401e+01   1.8533501e+01   1.4000000e+02
   5.7424202e+00   1.9211000e+01   1.8947100e+01   1.4100000e+02
   5.7514601e+00   1.9349701e+01   1.8685600e+01   1.4200000e+02
   5.9680600e+00   1.9528500e+01   1.8633900e+01   1.4300000e+02
   5.8736601e+00   1.9429300e+01   1.8611601e+01   1.4400000e+02
   5.8036900e+00   1.9519400e+01   1.8950100e+01   1.4500000e+02
   5.8793302e+00   1.9554001e+01   1.8794701e+01   1.4600000e+02
   5.9221101e+00   1.9617701e+01   1.8577700e+01   1.4700000e+02
   6.0766401e+00   1.9859600e+01   1.8689301e+01   1.4800000e+02
   6.1725402e+00   1.9971300e+01   1.8765100e+01   1.4900000e+02
   6.3461499e+00   2.0038300e+01   1.8861799e+01   1.5000000e+02
   6.5898499e+00   2.0107700e+01   1.9017000e+01   1.5100000e+02
   6.7913198e+00   2.0216900e+01   1.9047400e+01   1.5200000e+02
   6.9227099e+00   2.0260300e+01   1.9080500e+01   1.5300000e+02
   7.1816101e+00   2.0201500e+01   1.8809700e+01   1.5400000e+02
   7.2366500e+00   2.0095200e+01   1.8936600e+01   1.5500000e+02
   7.2853699e+00   1.9984200e+01   1.8837700e+01   1.5600000e+02
   7.4309301e+00   1.9652100e+01   1.9116501e+01   1.5800000e+02
   7.4904599e+00   1.9534700e+01   1.9234501e+01   1.5900000e+02
   7.4425802e+00   1.9519501e+01   1.9221901e+01   1.6000000e+02
   7.3648801e+00   1.9324699e+01   1.9311001e+01   1.6100000e+02
   7.3122001e+00   1.9211300e+01   1.9494400e+01   1.6200000e+02
   7.2008100e+00   1.9136101e+01   1.9539200e+01   1.6300000e+02
   7.0776601e+00   1.9282301e+01   1.9500099e+01   1.6400000e+02
   6.8908000e+00   1.9347799e+01   1.9300501e+01   1.6500000e+02
   6.7866402e+00   1.9262501e+01   1.9167500e+01   1.6600000e+02
   6.6313601e+00   1.9394699e+01   1.9333500e+01   1.6700000e+02
   6.5639601e+00   1.9417999e+01   1.9010099e+01   1.6800000e+02
   6.7211199e+00   1.9554701e+01   1.9069000e+01   1.6900000e+02
   6.6257000e+00   1.9597500e+01   1.8842100e+01   1.7000000e+02
   6.7041702e+00   1.9689800e+01   1.9014000e+01   1.7100000e+02
   6.6156101e+00   1.9770901e+01   1.8812300e+01   1.7200000e+02
   6.7070098e+00   1.9914200e+01   1.8777901e+01   1.7300000e+02
   6.3522701e+00   1.9891300e+01   1.8785200e+01   1.7400000e+02
   6.3067799e+00   1.9781200e+01   1.8720699e+01   1.7500000e+02
   6.3305202e+00   1.9637699e+01   1.8732700e+01   1.7600000e+02
   6.2364302e+00   1.9622299e+01   1.8305700e+01   1.7700000e+02
   6.2084198e+00   1.9671801e+01   1.8373699e+01   1.7800000e+02
   6.1230302e+00   1.9479099e+01   1.8539200e+01   1.7900000e+02
   5.9572201e+00   1.9167400e+01   1.8785999e+01   1.8000000e+02
   5.9015899e+00   1.8980600e+01   1.8498400e+01   1.8100000e+02
   6.0342698e+00   1.8872499e+01   1.8719801e+01   1.8200000e+02
   6.0259700e+00   1.9067499e+01   1.8431601e+01   1.8300000e+02
   5.9211202e+00   1.8905199e+01   1.8760401e+01   1.8400000e+02
   6.0551701e+00   1.8875299e+01   1.8688200e+01   1.8500000e+02
   6.1032801e+00   1.8708000e+01   1.9032900e+01   1.8600000e+02
   6.2027998e+00   1.8804899e+01   1.9018700e+01   1.8700000e+02
   6.0945802e+00   1.8725901e+01   1.9152000e+01   1.8800000e+02
   6.1341200e+00   1.8717800e+01   1.9223101e+01   1.8900000e+02
   6.0398002e+00   1.8708700e+01   1.9134399e+01   1.9000000e+02
   5.9498000e+00   1.8803801e+01   1.9162701e+01   1.9100000e+02
   5.8997698e+00   1.8934700e+01   1.9033400e+01   1.9200000e+02
   5.8525801e+00   1.9052099e+01   1.9015600e+01   1.9300000e+02
   5.7712698e+00   1.9057800e+01   1.9031200e+01   1.9400000e+02
   5.8328500e+00   1.9104700e+01   1.9000299e+01   1.9500000e+02
   5.7003598e+00   1.9081600e+01   1.8795799e+01   1.9600000e+02
   5.6528301e+00   1.9102100e+01   1.8675900e+01   1.9700000e+02
   5.6827002e+00   1.9062401e+01   1.8803801e+01   1.9800000e+02
   5.5930099e+00   1.8740000e+01   1.9188101e+01   1.9900000e+02
   5.5371099e+00   1.8653099e+01   1.8959200e+01   2.0000000e+02
