# Supplementary material for: Chromosome dynamics near the sol-gel phase transition dictate the timing of remote genomic interactions
Source: Nat Commun. 2019 Jun 24;10:2771. doi: 10.1038/s41467-019-10628-9 (PMC6591236; doi:10.1038/s41467-019-10628-9)
Supplement: Supplementary file 3 — Source Data [file 41467_2019_10628_MOESM3_ESM.zip › Source Data/ProcessedData/NonContractedCells/ShortTermImaging/G1G2/G1_34.dat]

   7.2959099e+00   2.0903299e+01   1.7772800e+01   1.0000000e+00
   7.2904902e+00   2.0716700e+01   1.7717899e+01   2.0000000e+00
   7.3998299e+00   2.0933701e+01   1.7924801e+01   3.0000000e+00
   7.4220700e+00   2.1016500e+01   1.7727800e+01   4.0000000e+00
   7.7433500e+00   2.1161800e+01   1.7776600e+01   5.0000000e+00
   7.8375401e+00   2.1125000e+01   1.7883101e+01   6.0000000e+00
   7.8212500e+00   2.1321100e+01   1.8100300e+01   7.0000000e+00
   7.7644701e+00   2.1401899e+01   1.8105000e+01   8.0000000e+00
   7.6250401e+00   2.1469500e+01   1.8222700e+01   9.0000000e+00
   7.5084200e+00   2.1421200e+01   1.8301701e+01   1.0000000e+01
   7.4663100e+00   2.1347601e+01   1.8278799e+01   1.1000000e+01
   7.5240002e+00   2.1355499e+01   1.8350700e+01   1.2000000e+01
   7.6448002e+00   2.1304100e+01   1.8551300e+01   1.3000000e+01
   7.9355001e+00   2.1242399e+01   1.8891100e+01   1.4000000e+01
   7.9921098e+00   2.1231199e+01   1.8908400e+01   1.5000000e+01
   7.8319101e+00   2.1301800e+01   1.8660299e+01   1.6000000e+01
   8.0702600e+00   2.1278601e+01   1.8930901e+01   1.7000000e+01
   8.0647097e+00   2.1323999e+01   1.8921000e+01   1.8000000e+01
   7.9632301e+00   2.1331699e+01   1.8780100e+01   1.9000000e+01
   7.9986300e+00   2.1472900e+01   1.8891300e+01   2.0000000e+01
   8.0659103e+00   2.1343100e+01   1.8720600e+01   2.1000000e+01
   8.1444702e+00   2.1457899e+01   1.8867701e+01   2.2000000e+01
   8.1323996e+00   2.1190701e+01   1.8799900e+01   2.3000000e+01
   8.0078802e+00   2.1274500e+01   1.8620001e+01   2.4000000e+01
   8.0069399e+00   2.1237400e+01   1.8722500e+01   2.5000000e+01
   8.0193300e+00   2.1356001e+01   1.8852501e+01   2.6000000e+01
   8.1167202e+00   2.1263599e+01   1.8958500e+01   2.7000000e+01
   7.9503999e+00   2.1261499e+01   1.9011900e+01   2.8000000e+01
   7.8709402e+00   2.1224701e+01   1.9069201e+01   2.9000000e+01
   7.9629502e+00   2.1139500e+01   1.8901699e+01   3.0000000e+01
   7.8678699e+00   2.1107500e+01   1.8768299e+01   3.1000000e+01
   7.7590699e+00   2.0811701e+01   1.8671400e+01   3.2000000e+01
   7.8388600e+00   2.0997000e+01   1.8775000e+01   3.3000000e+01
   7.9351902e+00   2.1108000e+01   1.8736500e+01   3.4000000e+01
   8.1252499e+00   2.1239100e+01   1.8827400e+01   3.5000000e+01
   8.1103497e+00   2.1222601e+01   1.8959299e+01   3.6000000e+01
   8.0463600e+00   2.1200701e+01   1.8913799e+01   3.7000000e+01
   7.9407902e+00   2.1097799e+01   1.8789801e+01   3.8000000e+01
   7.9384098e+00   2.1312500e+01   1.8763201e+01   3.9000000e+01
   7.8269200e+00   2.1646000e+01   1.9035200e+01   4.0000000e+01
   7.7677898e+00   2.1889500e+01   1.9086700e+01   4.1000000e+01
   7.5900102e+00   2.1834299e+01   1.9009800e+01   4.2000000e+01
   7.7327499e+00   2.1777700e+01   1.8990601e+01   4.3000000e+01
   7.7601099e+00   2.1858500e+01   1.9086500e+01   4.4000000e+01
   7.7589598e+00   2.1864100e+01   1.8993200e+01   4.5000000e+01
   7.5509801e+00   2.1833000e+01   1.8969801e+01   4.6000000e+01
   7.5451102e+00   2.1753599e+01   1.8976000e+01   4.7000000e+01
   7.5982399e+00   2.1761200e+01   1.8881399e+01   4.8000000e+01
   7.6596799e+00   2.1586901e+01   1.8919800e+01   4.9000000e+01
   7.7709098e+00   2.1431400e+01   1.8891399e+01   5.0000000e+01
   7.6411901e+00   2.1556999e+01   1.9005600e+01   5.1000000e+01
   7.7189798e+00   2.1573700e+01   1.9053900e+01   5.2000000e+01
   7.5818100e+00   2.1490601e+01   1.8837900e+01   5.3000000e+01
   7.4317002e+00   2.1646799e+01   1.8849001e+01   5.4000000e+01
   7.4166698e+00   2.1667700e+01   1.8995399e+01   5.5000000e+01
   7.4326200e+00   2.1717199e+01   1.8993700e+01   5.6000000e+01
   7.5661602e+00   2.1663900e+01   1.9087099e+01   5.7000000e+01
   7.7239399e+00   2.1664900e+01   1.9088699e+01   5.8000000e+01
   7.7730699e+00   2.1503799e+01   1.9078699e+01   5.9000000e+01
   7.8037801e+00   2.1433599e+01   1.9104900e+01   6.0000000e+01
   7.7146502e+00   2.1496201e+01   1.9027901e+01   6.1000000e+01
   7.7941799e+00   2.1447901e+01   1.8913300e+01   6.2000000e+01
   7.7175598e+00   2.1429899e+01   1.9011400e+01   6.3000000e+01
   7.6771302e+00   2.1516899e+01   1.8675200e+01   6.4000000e+01
   7.6555600e+00   2.1413700e+01   1.8503099e+01   6.5000000e+01
   7.6394601e+00   2.1353701e+01   1.8555700e+01   6.6000000e+01
   7.8130798e+00   2.1187401e+01   1.8534401e+01   6.7000000e+01
   8.0333204e+00   2.1147600e+01   1.8392799e+01   6.8000000e+01
   8.0370302e+00   2.1117701e+01   1.8621401e+01   6.9000000e+01
   7.9565601e+00   2.1158199e+01   1.8551100e+01   7.0000000e+01
   7.9922600e+00   2.1097601e+01   1.8550501e+01   7.1000000e+01
   8.0016899e+00   2.0959801e+01   1.8600700e+01   7.2000000e+01
   7.9495502e+00   2.0859501e+01   1.8279100e+01   7.3000000e+01
   7.6357799e+00   2.0824100e+01   1.8212400e+01   7.4000000e+01
   7.5428801e+00   2.0942699e+01   1.8249399e+01   7.5000000e+01
   7.4625201e+00   2.0973700e+01   1.8111099e+01   7.6000000e+01
   7.4273901e+00   2.0868299e+01   1.8186001e+01   7.7000000e+01
   7.3240499e+00   2.0932100e+01   1.8213499e+01   7.8000000e+01
   7.3066201e+00   2.0992001e+01   1.8210800e+01   7.9000000e+01
   7.2436600e+00   2.1006001e+01   1.7924101e+01   8.0000000e+01
   7.2482400e+00   2.0975599e+01   1.7828699e+01   8.1000000e+01
   7.1294999e+00   2.0896601e+01   1.7991199e+01   8.2000000e+01
   7.0071902e+00   2.0919500e+01   1.7860399e+01   8.3000000e+01
   7.2226501e+00   2.0791700e+01   1.7820499e+01   8.4000000e+01
   7.2931299e+00   2.0881701e+01   1.7777000e+01   8.5000000e+01
   7.2417798e+00   2.1061399e+01   1.7805500e+01   8.6000000e+01
   7.2330599e+00   2.1091200e+01   1.7530199e+01   8.7000000e+01
   7.1430702e+00   2.0939501e+01   1.7696600e+01   8.8000000e+01
   7.0222502e+00   2.0948601e+01   1.7750601e+01   8.9000000e+01
   6.9320998e+00   2.1055500e+01   1.7904600e+01   9.0000000e+01
   6.9256201e+00   2.1131599e+01   1.7921101e+01   9.1000000e+01
   6.9066601e+00   2.1148899e+01   1.7828699e+01   9.2000000e+01
   6.9845200e+00   2.1111799e+01   1.7596701e+01   9.3000000e+01
   6.8015099e+00   2.1211201e+01   1.7662201e+01   9.4000000e+01
   6.8651800e+00   2.1228300e+01   1.7684099e+01   9.5000000e+01
   6.8065200e+00   2.1320200e+01   1.7721201e+01   9.6000000e+01
   6.8142600e+00   2.1418800e+01   1.7886200e+01   9.7000000e+01
   6.7796602e+00   2.1461000e+01   1.7803499e+01   9.8000000e+01
   6.6462002e+00   2.1569201e+01   1.7919600e+01   9.9000000e+01
   6.7820401e+00   2.1497601e+01   1.8019800e+01   1.0000000e+02
   6.8140802e+00   2.1504601e+01   1.8028900e+01   1.0100000e+02
   6.8063302e+00   2.1562500e+01   1.7861799e+01   1.0200000e+02
   6.8173699e+00   2.1517200e+01   1.7967699e+01   1.0300000e+02
   6.8663001e+00   2.1325399e+01   1.7944500e+01   1.0400000e+02
   6.7835898e+00   2.1323299e+01   1.8077200e+01   1.0500000e+02
   6.8338599e+00   2.1327801e+01   1.7817900e+01   1.0600000e+02
   6.9648499e+00   2.1274300e+01   1.7792500e+01   1.0700000e+02
   7.1424098e+00   2.1057100e+01   1.7697399e+01   1.0800000e+02
   7.1721902e+00   2.0823400e+01   1.7479900e+01   1.0900000e+02
   7.2665100e+00   2.0688801e+01   1.7407900e+01   1.1000000e+02
   7.3313198e+00   2.0623199e+01   1.7507099e+01   1.1100000e+02
   7.2633100e+00   2.0547300e+01   1.7470400e+01   1.1200000e+02
   7.0778198e+00   2.0605600e+01   1.7438299e+01   1.1300000e+02
   6.9819598e+00   2.0786400e+01   1.7724300e+01   1.1400000e+02
   7.0352402e+00   2.0718901e+01   1.7577200e+01   1.1500000e+02
   7.0914998e+00   2.0866100e+01   1.7385201e+01   1.1600000e+02
   7.1998100e+00   2.0933201e+01   1.7465000e+01   1.1700000e+02
   7.2655301e+00   2.0822800e+01   1.7583401e+01   1.1800000e+02
   7.4215202e+00   2.0809099e+01   1.7665501e+01   1.1900000e+02
   7.4932599e+00   2.0840900e+01   1.7732599e+01   1.2000000e+02
   7.4061999e+00   2.1033400e+01   1.7756901e+01   1.2100000e+02
   7.3433900e+00   2.1022600e+01   1.7708799e+01   1.2200000e+02
   7.3505602e+00   2.1008900e+01   1.7620001e+01   1.2300000e+02
   7.3188601e+00   2.1002001e+01   1.7601900e+01   1.2400000e+02
   7.2617302e+00   2.1110901e+01   1.7668900e+01   1.2500000e+02
   7.1433101e+00   2.1067900e+01   1.7591499e+01   1.2600000e+02
   7.0772200e+00   2.1162901e+01   1.7748800e+01   1.2700000e+02
   7.0934501e+00   2.1099100e+01   1.7719601e+01   1.2800000e+02
   7.1215200e+00   2.1187799e+01   1.7498301e+01   1.2900000e+02
   7.0656600e+00   2.1184500e+01   1.7805700e+01   1.3000000e+02
   7.0827699e+00   2.1069000e+01   1.7716600e+01   1.3100000e+02
   7.1112499e+00   2.1058399e+01   1.7677700e+01   1.3200000e+02
   7.2053900e+00   2.1087000e+01   1.7519400e+01   1.3300000e+02
   7.2848201e+00   2.0944500e+01   1.7601801e+01   1.3400000e+02
   7.5556202e+00   2.0771400e+01   1.8004000e+01   1.3500000e+02
   7.3827000e+00   2.0755800e+01   1.7722300e+01   1.3600000e+02
   7.2658801e+00   2.0736500e+01   1.7577299e+01   1.3700000e+02
   7.1836500e+00   2.0798800e+01   1.7499500e+01   1.3800000e+02
   7.1476598e+00   2.0792200e+01   1.7382401e+01   1.3900000e+02
   7.1278501e+00   2.0714199e+01   1.7440500e+01   1.4000000e+02
   7.2606502e+00   2.0751900e+01   1.7454901e+01   1.4100000e+02
   7.2902098e+00   2.0756300e+01   1.7550301e+01   1.4200000e+02
   7.1959801e+00   2.0802200e+01   1.7677500e+01   1.4300000e+02
   7.1256599e+00   2.0837900e+01   1.7568300e+01   1.4400000e+02
   7.0798402e+00   2.0841101e+01   1.7622000e+01   1.4500000e+02
   7.0736499e+00   2.0848200e+01   1.7688999e+01   1.4600000e+02
   7.1110702e+00   2.0839199e+01   1.7549200e+01   1.4700000e+02
   7.1413898e+00   2.0914499e+01   1.7421301e+01   1.4800000e+02
   7.0780101e+00   2.0965000e+01   1.7472500e+01   1.4900000e+02
   7.1538000e+00   2.1007601e+01   1.7388800e+01   1.5000000e+02
   7.1634498e+00   2.0971201e+01   1.7436001e+01   1.5100000e+02
   7.0898399e+00   2.0980900e+01   1.7496000e+01   1.5200000e+02
   7.1233001e+00   2.0949100e+01   1.7398300e+01   1.5300000e+02
   7.1367002e+00   2.0774900e+01   1.7333500e+01   1.5400000e+02
   7.1201901e+00   2.0669901e+01   1.7160801e+01   1.5500000e+02
   7.1478000e+00   2.0709101e+01   1.7323799e+01   1.5600000e+02
   7.1624198e+00   2.0749100e+01   1.7272100e+01   1.5700000e+02
   7.2508602e+00   2.0652399e+01   1.7214800e+01   1.5800000e+02
   7.2655902e+00   2.0554600e+01   1.7125500e+01   1.5900000e+02
   7.3681002e+00   2.0522900e+01   1.7421301e+01   1.6000000e+02
   7.3558698e+00   2.0557199e+01   1.7467899e+01   1.6100000e+02
   7.2755299e+00   2.0513100e+01   1.7159901e+01   1.6200000e+02
   7.2542400e+00   2.0632799e+01   1.7283701e+01   1.6300000e+02
   7.0852299e+00   2.0563499e+01   1.7044399e+01   1.6400000e+02
   7.0170298e+00   2.0702700e+01   1.7011000e+01   1.6500000e+02
   6.9527798e+00   2.0692699e+01   1.6999901e+01   1.6600000e+02
   7.0743198e+00   2.0690399e+01   1.6970200e+01   1.6700000e+02
   7.0715599e+00   2.0541401e+01   1.7064199e+01   1.6800000e+02
   7.0466700e+00   2.0630199e+01   1.7086800e+01   1.6900000e+02
   7.0808501e+00   2.0750601e+01   1.7265400e+01   1.7000000e+02
   7.1174402e+00   2.0924000e+01   1.7462900e+01   1.7100000e+02
   7.0460901e+00   2.0941900e+01   1.7270201e+01   1.7200000e+02
   6.9935799e+00   2.1019899e+01   1.7398899e+01   1.7300000e+02
   6.9747100e+00   2.1017500e+01   1.7441700e+01   1.7400000e+02
   6.9745498e+00   2.0982800e+01   1.7255899e+01   1.7500000e+02
   6.8483901e+00   2.1098400e+01   1.7314899e+01   1.7600000e+02
   6.6894598e+00   2.1210699e+01   1.7412600e+01   1.7700000e+02
   6.7734599e+00   2.1200300e+01   1.7235399e+01   1.7800000e+02
   6.7511501e+00   2.1221399e+01   1.7418301e+01   1.7900000e+02
   6.6759000e+00   2.1177299e+01   1.7175800e+01   1.8000000e+02
   6.7088299e+00   2.1107901e+01   1.7365801e+01   1.8100000e+02
   6.7108598e+00   2.1253500e+01   1.7202000e+01   1.8200000e+02
   6.8090301e+00   2.1151800e+01   1.7193501e+01   1.8300000e+02
   6.7991800e+00   2.1102699e+01   1.7145800e+01   1.8400000e+02
   6.8098998e+00   2.1181299e+01   1.7391600e+01   1.8500000e+02
   6.7779498e+00   2.1222900e+01   1.7402000e+01   1.8600000e+02
   6.8969798e+00   2.1119301e+01   1.7390301e+01   1.8700000e+02
   6.8377700e+00   2.1206100e+01   1.7115000e+01   1.8800000e+02
   6.7982402e+00   2.1155001e+01   1.7315901e+01   1.8900000e+02
   6.8999200e+00   2.1179399e+01   1.7251400e+01   1.9000000e+02
   6.8622098e+00   2.1058300e+01   1.7159300e+01   1.9100000e+02
   6.7062898e+00   2.1006001e+01   1.7146000e+01   1.9200000e+02
   6.7315698e+00   2.0912701e+01   1.7037701e+01   1.9300000e+02
   6.8195901e+00   2.1013599e+01   1.7126200e+01   1.9400000e+02
   6.7996101e+00   2.1077299e+01   1.7057400e+01   1.9500000e+02
   6.8524599e+00   2.1126801e+01   1.7271500e+01   1.9600000e+02
   6.7511902e+00   2.1150999e+01   1.7298700e+01   1.9700000e+02
   6.7634401e+00   2.1084101e+01   1.7011900e+01   1.9800000e+02
   6.8021402e+00   2.1013000e+01   1.7083401e+01   1.9900000e+02
   6.8812499e+00   2.1054899e+01   1.7177099e+01   2.0000000e+02
