# Supplementary material for: Chromosome dynamics near the sol-gel phase transition dictate the timing of remote genomic interactions
Source: Nat Commun. 2019 Jun 24;10:2771. doi: 10.1038/s41467-019-10628-9 (PMC6591236; doi:10.1038/s41467-019-10628-9)
Supplement: Supplementary file 3 — Source Data [file 41467_2019_10628_MOESM3_ESM.zip › Source Data/ProcessedData/NonContractedCells/ShortTermImaging/G1G2/G1_33.dat]

   7.1605301e+00   1.7714800e+01   1.9564100e+01   1.0000000e+00
   7.2283101e+00   1.7641399e+01   1.9390800e+01   2.0000000e+00
   7.1696901e+00   1.7613001e+01   1.9259399e+01   3.0000000e+00
   7.1294398e+00   1.7525600e+01   1.9279900e+01   4.0000000e+00
   7.1067100e+00   1.7540001e+01   1.9258499e+01   5.0000000e+00
   7.0510302e+00   1.7449600e+01   1.9110600e+01   6.0000000e+00
   7.2017398e+00   1.7430500e+01   1.9058399e+01   7.0000000e+00
   7.2662802e+00   1.7589300e+01   1.8951799e+01   8.0000000e+00
   7.2381301e+00   1.7830099e+01   1.9027000e+01   9.0000000e+00
   7.2753701e+00   1.7969000e+01   1.9109100e+01   1.0000000e+01
   7.2857699e+00   1.8058599e+01   1.9114000e+01   1.1000000e+01
   7.2635798e+00   1.8062500e+01   1.9254000e+01   1.2000000e+01
   7.1851902e+00   1.8150499e+01   1.9278299e+01   1.3000000e+01
   7.1737900e+00   1.8193001e+01   1.9290501e+01   1.4000000e+01
   7.1918502e+00   1.8275000e+01   1.9298500e+01   1.5000000e+01
   7.0622301e+00   1.8359900e+01   1.9460199e+01   1.6000000e+01
   7.1835899e+00   1.8512800e+01   1.9332199e+01   1.7000000e+01
   7.2131100e+00   1.8478701e+01   1.9317200e+01   1.8000000e+01
   7.1501198e+00   1.8342300e+01   1.9131901e+01   1.9000000e+01
   6.9712400e+00   1.8428301e+01   1.9303101e+01   2.0000000e+01
   7.0201101e+00   1.8329901e+01   1.9353600e+01   2.1000000e+01
   7.0405302e+00   1.8292101e+01   1.9478901e+01   2.2000000e+01
   6.9738302e+00   1.8255699e+01   1.9510900e+01   2.3000000e+01
   6.9137802e+00   1.8260900e+01   1.9522800e+01   2.4000000e+01
   6.9163098e+00   1.8366199e+01   1.9355499e+01   2.5000000e+01
   6.9040599e+00   1.8287901e+01   1.9364100e+01   2.6000000e+01
   6.8833699e+00   1.8333700e+01   1.9438000e+01   2.7000000e+01
   6.7717400e+00   1.8463100e+01   1.9658701e+01   2.8000000e+01
   6.7839198e+00   1.8586700e+01   1.9586901e+01   2.9000000e+01
   6.7203302e+00   1.8638399e+01   1.9663601e+01   3.0000000e+01
   6.6973600e+00   1.8660299e+01   1.9574900e+01   3.1000000e+01
   6.7040601e+00   1.8541100e+01   1.9493200e+01   3.2000000e+01
   6.6828799e+00   1.8528999e+01   1.9659800e+01   3.3000000e+01
   6.6865501e+00   1.8428200e+01   1.9659500e+01   3.4000000e+01
   6.7857699e+00   1.8404600e+01   1.9514400e+01   3.5000000e+01
   6.7083001e+00   1.8370701e+01   1.9619301e+01   3.6000000e+01
   6.7015500e+00   1.8421900e+01   1.9502199e+01   3.7000000e+01
   6.7147102e+00   1.8441799e+01   1.9618000e+01   3.8000000e+01
   6.8238001e+00   1.8409300e+01   1.9545200e+01   3.9000000e+01
   6.7260599e+00   1.8337601e+01   1.9693300e+01   4.0000000e+01
   6.7491899e+00   1.8362600e+01   1.9547001e+01   4.1000000e+01
   6.6470799e+00   1.8341000e+01   1.9580299e+01   4.2000000e+01
   6.6931000e+00   1.8370899e+01   1.9593000e+01   4.3000000e+01
   6.6615200e+00   1.8322599e+01   1.9614700e+01   4.4000000e+01
   6.6348200e+00   1.8393700e+01   1.9676100e+01   4.5000000e+01
   6.7018399e+00   1.8366600e+01   1.9753700e+01   4.6000000e+01
   6.7199502e+00   1.8380400e+01   1.9774500e+01   4.7000000e+01
   6.8962402e+00   1.8427999e+01   1.9684200e+01   4.8000000e+01
   6.9161301e+00   1.8484800e+01   1.9546801e+01   4.9000000e+01
   6.8836799e+00   1.8565901e+01   1.9611099e+01   5.0000000e+01
   6.8888202e+00   1.8651400e+01   1.9527300e+01   5.1000000e+01
   6.9223800e+00   1.8669701e+01   1.9503201e+01   5.2000000e+01
   6.9822798e+00   1.8715401e+01   1.9565001e+01   5.3000000e+01
   7.0227399e+00   1.8735001e+01   1.9493900e+01   5.4000000e+01
   7.0739799e+00   1.8738600e+01   1.9528000e+01   5.5000000e+01
   7.0436201e+00   1.8758200e+01   1.9564400e+01   5.6000000e+01
   7.0383000e+00   1.8724800e+01   1.9458500e+01   5.7000000e+01
   7.0377498e+00   1.8746700e+01   1.9455700e+01   5.8000000e+01
   6.9503598e+00   1.8717899e+01   1.9506901e+01   5.9000000e+01
   6.8844700e+00   1.8702200e+01   1.9539400e+01   6.0000000e+01
   6.8713799e+00   1.8724701e+01   1.9527599e+01   6.1000000e+01
   6.8142099e+00   1.8788300e+01   1.9541901e+01   6.2000000e+01
   6.7663202e+00   1.8747499e+01   1.9527800e+01   6.3000000e+01
   6.7764602e+00   1.8809099e+01   1.9638800e+01   6.4000000e+01
   6.7809000e+00   1.8853901e+01   1.9586399e+01   6.5000000e+01
   6.8280401e+00   1.8869600e+01   1.9607401e+01   6.6000000e+01
   6.8776898e+00   1.8839399e+01   1.9666201e+01   6.7000000e+01
   6.8558102e+00   1.8876900e+01   1.9561199e+01   6.8000000e+01
   6.8523202e+00   1.8909599e+01   1.9523199e+01   6.9000000e+01
   6.8778000e+00   1.8900101e+01   1.9468901e+01   7.0000000e+01
   6.9350700e+00   1.8910700e+01   1.9558800e+01   7.1000000e+01
   6.9096098e+00   1.8949400e+01   1.9564600e+01   7.2000000e+01
   6.9324999e+00   1.9015900e+01   1.9533701e+01   7.3000000e+01
   6.9075499e+00   1.9004900e+01   1.9569099e+01   7.4000000e+01
   6.9005499e+00   1.9055000e+01   1.9628000e+01   7.5000000e+01
   6.8838100e+00   1.9088200e+01   1.9700500e+01   7.6000000e+01
   6.8524199e+00   1.9175301e+01   1.9649900e+01   7.7000000e+01
   6.8713899e+00   1.9226801e+01   1.9650499e+01   7.8000000e+01
   6.8126202e+00   1.9193701e+01   1.9588499e+01   7.9000000e+01
   6.8040400e+00   1.9209200e+01   1.9625700e+01   8.0000000e+01
   6.9024000e+00   1.9195900e+01   1.9586201e+01   8.1000000e+01
   6.9077001e+00   1.9174000e+01   1.9506901e+01   8.2000000e+01
   6.8295002e+00   1.9147100e+01   1.9429100e+01   8.3000000e+01
   6.8286200e+00   1.9142099e+01   1.9524500e+01   8.4000000e+01
   6.9027700e+00   1.9146700e+01   1.9547001e+01   8.5000000e+01
   6.8805399e+00   1.9147800e+01   1.9527399e+01   8.6000000e+01
   6.9200501e+00   1.9200500e+01   1.9441500e+01   8.7000000e+01
   6.9723001e+00   1.9242300e+01   1.9469500e+01   8.8000000e+01
   6.9157100e+00   1.9253300e+01   1.9502100e+01   8.9000000e+01
   6.9919000e+00   1.9240200e+01   1.9459700e+01   9.0000000e+01
   7.0273299e+00   1.9191099e+01   1.9502701e+01   9.1000000e+01
   6.9888301e+00   1.9234699e+01   1.9471800e+01   9.2000000e+01
   6.9305501e+00   1.9255800e+01   1.9557800e+01   9.3000000e+01
   6.9298501e+00   1.9184200e+01   1.9483101e+01   9.4000000e+01
   6.9738898e+00   1.9204700e+01   1.9523199e+01   9.5000000e+01
   6.9698100e+00   1.9176500e+01   1.9358400e+01   9.6000000e+01
   6.9764400e+00   1.9087601e+01   1.9354300e+01   9.7000000e+01
   6.9449701e+00   1.9095200e+01   1.9430799e+01   9.8000000e+01
   6.9152398e+00   1.9056299e+01   1.9423401e+01   9.9000000e+01
   6.8962302e+00   1.9059999e+01   1.9426300e+01   1.0000000e+02
   6.9337101e+00   1.9054300e+01   1.9571501e+01   1.0100000e+02
   6.8878999e+00   1.9076799e+01   1.9528099e+01   1.0200000e+02
   6.8740702e+00   1.9029200e+01   1.9478001e+01   1.0300000e+02
   6.8717899e+00   1.9056000e+01   1.9420799e+01   1.0400000e+02
   6.8768301e+00   1.8974501e+01   1.9487900e+01   1.0500000e+02
   6.8891802e+00   1.8952600e+01   1.9473499e+01   1.0600000e+02
   6.9371800e+00   1.8974501e+01   1.9551201e+01   1.0700000e+02
   7.0037298e+00   1.8995300e+01   1.9611000e+01   1.0800000e+02
   7.0108099e+00   1.8987400e+01   1.9449600e+01   1.0900000e+02
   7.0159001e+00   1.9005699e+01   1.9503500e+01   1.1000000e+02
   6.9808698e+00   1.8987101e+01   1.9518101e+01   1.1100000e+02
   6.9737501e+00   1.8928900e+01   1.9508200e+01   1.1200000e+02
   6.9610701e+00   1.8932800e+01   1.9527100e+01   1.1300000e+02
   6.9562898e+00   1.8888800e+01   1.9645599e+01   1.1400000e+02
   6.9741902e+00   1.8873199e+01   1.9445999e+01   1.1500000e+02
   6.9301701e+00   1.8916300e+01   1.9638800e+01   1.1600000e+02
   6.9602900e+00   1.8876301e+01   1.9695601e+01   1.1700000e+02
   6.9535799e+00   1.8896601e+01   1.9709299e+01   1.1800000e+02
   6.9858999e+00   1.8876699e+01   1.9549299e+01   1.1900000e+02
   6.9561200e+00   1.8944099e+01   1.9615000e+01   1.2000000e+02
   6.9753699e+00   1.8995001e+01   1.9536400e+01   1.2100000e+02
   6.9536700e+00   1.8949100e+01   1.9531300e+01   1.2200000e+02
   6.9678302e+00   1.8915400e+01   1.9614799e+01   1.2300000e+02
   6.9939098e+00   1.8984501e+01   1.9487900e+01   1.2400000e+02
   6.9690399e+00   1.9045799e+01   1.9506100e+01   1.2500000e+02
   6.9751701e+00   1.9048201e+01   1.9520500e+01   1.2600000e+02
   6.9838600e+00   1.9030500e+01   1.9565599e+01   1.2700000e+02
   6.9399300e+00   1.9048500e+01   1.9710199e+01   1.2800000e+02
   6.9592199e+00   1.8976101e+01   1.9605200e+01   1.2900000e+02
   6.9921198e+00   1.9047600e+01   1.9540701e+01   1.3000000e+02
   6.9261699e+00   1.9067801e+01   1.9553900e+01   1.3100000e+02
   6.8812299e+00   1.9080999e+01   1.9541700e+01   1.3200000e+02
   6.8722701e+00   1.9078699e+01   1.9453899e+01   1.3300000e+02
   6.8541398e+00   1.9114401e+01   1.9671301e+01   1.3400000e+02
   6.9310398e+00   1.9127001e+01   1.9570200e+01   1.3500000e+02
   6.9137101e+00   1.9110100e+01   1.9651300e+01   1.3600000e+02
   6.9207902e+00   1.9113300e+01   1.9501301e+01   1.3700000e+02
   6.8891101e+00   1.9042601e+01   1.9688000e+01   1.3800000e+02
   6.8729100e+00   1.9035999e+01   1.9632700e+01   1.3900000e+02
   6.8933201e+00   1.8995199e+01   1.9674200e+01   1.4000000e+02
   6.9031301e+00   1.9039700e+01   1.9556601e+01   1.4100000e+02
   6.9488101e+00   1.8990999e+01   1.9534000e+01   1.4200000e+02
   6.9796000e+00   1.9070299e+01   1.9575001e+01   1.4300000e+02
   7.0339298e+00   1.9045900e+01   1.9463800e+01   1.4400000e+02
   6.9804101e+00   1.9058300e+01   1.9548401e+01   1.4500000e+02
   6.9564900e+00   1.8987301e+01   1.9639601e+01   1.4600000e+02
   6.9511099e+00   1.8987801e+01   1.9659300e+01   1.4700000e+02
   6.9030299e+00   1.8959400e+01   1.9694099e+01   1.4800000e+02
   6.8867002e+00   1.8981400e+01   1.9680500e+01   1.4900000e+02
   6.8829198e+00   1.8949200e+01   1.9553400e+01   1.5000000e+02
   6.8935900e+00   1.8938999e+01   1.9599300e+01   1.5100000e+02
   6.8682199e+00   1.8918699e+01   1.9660000e+01   1.5200000e+02
   6.8924198e+00   1.8931101e+01   1.9675400e+01   1.5300000e+02
   6.8708901e+00   1.8863300e+01   1.9764099e+01   1.5400000e+02
   6.9479699e+00   1.8865700e+01   1.9783899e+01   1.5500000e+02
   6.9422498e+00   1.8856199e+01   1.9694300e+01   1.5600000e+02
   6.9222202e+00   1.8821899e+01   1.9774000e+01   1.5700000e+02
   6.9061298e+00   1.8819901e+01   1.9690100e+01   1.5800000e+02
   6.9417100e+00   1.8802200e+01   1.9834499e+01   1.5900000e+02
   6.9142599e+00   1.8771601e+01   1.9763399e+01   1.6000000e+02
   6.9263902e+00   1.8790100e+01   1.9734100e+01   1.6100000e+02
   6.9426599e+00   1.8766701e+01   1.9690701e+01   1.6200000e+02
   6.8290501e+00   1.8745701e+01   1.9685400e+01   1.6300000e+02
   6.8490000e+00   1.8791401e+01   1.9735600e+01   1.6400000e+02
   6.8603401e+00   1.8814699e+01   1.9678499e+01   1.6500000e+02
   6.9267001e+00   1.8745701e+01   1.9681000e+01   1.6600000e+02
   6.8823299e+00   1.8833599e+01   1.9645800e+01   1.6700000e+02
   6.8585701e+00   1.8877001e+01   1.9747801e+01   1.6800000e+02
   6.9383798e+00   1.8851000e+01   1.9710899e+01   1.6900000e+02
   6.9242401e+00   1.8838100e+01   1.9652800e+01   1.7000000e+02
   6.9136400e+00   1.8843201e+01   1.9641100e+01   1.7100000e+02
   6.9131298e+00   1.8890699e+01   1.9588900e+01   1.7200000e+02
   6.9772401e+00   1.8920000e+01   1.9734600e+01   1.7300000e+02
   6.9803100e+00   1.8880400e+01   1.9721600e+01   1.7400000e+02
   6.9439902e+00   1.8907400e+01   1.9691200e+01   1.7500000e+02
   6.9964399e+00   1.8914101e+01   1.9535801e+01   1.7600000e+02
   7.0046201e+00   1.8927299e+01   1.9602200e+01   1.7700000e+02
   7.0094199e+00   1.8887600e+01   1.9528601e+01   1.7800000e+02
   7.0048900e+00   1.8882999e+01   1.9641701e+01   1.7900000e+02
   6.9971199e+00   1.8890400e+01   1.9513100e+01   1.8000000e+02
   6.9802098e+00   1.8960400e+01   1.9526100e+01   1.8100000e+02
   7.0199099e+00   1.8960501e+01   1.9589500e+01   1.8200000e+02
   7.0007701e+00   1.8955999e+01   1.9483801e+01   1.8300000e+02
   7.0090799e+00   1.8988199e+01   1.9353300e+01   1.8400000e+02
   7.0454798e+00   1.9019400e+01   1.9385201e+01   1.8500000e+02
   7.0406799e+00   1.9019199e+01   1.9453800e+01   1.8600000e+02
   6.9874101e+00   1.9046600e+01   1.9567101e+01   1.8700000e+02
   7.0204401e+00   1.9039900e+01   1.9392799e+01   1.8800000e+02
   7.0321202e+00   1.9000799e+01   1.9281000e+01   1.8900000e+02
   7.0379200e+00   1.9019501e+01   1.9386700e+01   1.9000000e+02
   7.0012999e+00   1.8966400e+01   1.9295099e+01   1.9100000e+02
   7.0479398e+00   1.8980499e+01   1.9421801e+01   1.9200000e+02
   7.0941801e+00   1.8896900e+01   1.9256001e+01   1.9300000e+02
   7.0939498e+00   1.8933100e+01   1.9306299e+01   1.9400000e+02
   7.1425800e+00   1.9048500e+01   1.9440399e+01   1.9500000e+02
   7.0772400e+00   1.8968300e+01   1.9608200e+01   1.9600000e+02
   7.1107898e+00   1.8986500e+01   1.9797300e+01   1.9700000e+02
   7.0702901e+00   1.9013800e+01   1.9715300e+01   1.9800000e+02
   7.1012902e+00   1.8956900e+01   1.9782301e+01   1.9900000e+02
   7.0936899e+00   1.8956100e+01   1.9627300e+01   2.0000000e+02
