# Supplementary material for: Chromosome dynamics near the sol-gel phase transition dictate the timing of remote genomic interactions
Source: Nat Commun. 2019 Jun 24;10:2771. doi: 10.1038/s41467-019-10628-9 (PMC6591236; doi:10.1038/s41467-019-10628-9)
Supplement: Supplementary file 3 — Source Data [file 41467_2019_10628_MOESM3_ESM.zip › Source Data/ProcessedData/NonContractedCells/ShortTermImaging/G1G2/G1_32.dat]

   4.7886500e+00   2.6027399e+01   1.6054600e+01   1.0000000e+00
   4.9816899e+00   2.6036900e+01   1.6161200e+01   2.0000000e+00
   4.8446102e+00   2.6181900e+01   1.6246300e+01   3.0000000e+00
   4.8061299e+00   2.6072100e+01   1.6139000e+01   4.0000000e+00
   4.8286300e+00   2.6158800e+01   1.5897900e+01   5.0000000e+00
   4.7881398e+00   2.6174801e+01   1.5802600e+01   6.0000000e+00
   4.5763698e+00   2.6132500e+01   1.6021099e+01   7.0000000e+00
   4.4232998e+00   2.6066000e+01   1.6112900e+01   8.0000000e+00
   4.4402199e+00   2.5910299e+01   1.6075199e+01   9.0000000e+00
   4.3481398e+00   2.5811899e+01   1.6180401e+01   1.0000000e+01
   4.5986199e+00   2.5780800e+01   1.6416700e+01   1.1000000e+01
   4.5772200e+00   2.5682699e+01   1.6321600e+01   1.2000000e+01
   4.6040301e+00   2.5702400e+01   1.6410500e+01   1.3000000e+01
   4.7707901e+00   2.5646601e+01   1.6283100e+01   1.4000000e+01
   4.7310400e+00   2.5604601e+01   1.6283800e+01   1.5000000e+01
   4.7241602e+00   2.5578100e+01   1.6176300e+01   1.6000000e+01
   4.7288599e+00   2.5514000e+01   1.6138800e+01   1.7000000e+01
   4.7959399e+00   2.5432501e+01   1.6140600e+01   1.8000000e+01
   4.8021102e+00   2.5517200e+01   1.6014099e+01   1.9000000e+01
   4.6040201e+00   2.5450100e+01   1.6030500e+01   2.0000000e+01
   4.5117402e+00   2.5484100e+01   1.6056700e+01   2.1000000e+01
   4.3637500e+00   2.5500999e+01   1.5995700e+01   2.2000000e+01
   4.3150802e+00   2.5454599e+01   1.5865100e+01   2.3000000e+01
   4.3378601e+00   2.5502001e+01   1.5870800e+01   2.4000000e+01
   4.3623600e+00   2.5490900e+01   1.6133600e+01   2.5000000e+01
   4.4734802e+00   2.5432199e+01   1.6137400e+01   2.6000000e+01
   4.4560699e+00   2.5487301e+01   1.6068199e+01   2.7000000e+01
   4.5208502e+00   2.5568100e+01   1.6070900e+01   2.8000000e+01
   4.5606499e+00   2.5585699e+01   1.5972000e+01   2.9000000e+01
   4.5889702e+00   2.5569000e+01   1.6103300e+01   3.0000000e+01
   4.5185599e+00   2.5474800e+01   1.6059099e+01   3.1000000e+01
   4.5454302e+00   2.5545000e+01   1.6010099e+01   3.2000000e+01
   4.5800900e+00   2.5511700e+01   1.5978000e+01   3.3000000e+01
   4.6124902e+00   2.5515200e+01   1.5903300e+01   3.4000000e+01
   4.6523099e+00   2.5507500e+01   1.6160200e+01   3.5000000e+01
   4.6412501e+00   2.5553400e+01   1.6086599e+01   3.6000000e+01
   4.5523400e+00   2.5547501e+01   1.6117500e+01   3.7000000e+01
   4.5300598e+00   2.5556000e+01   1.6130600e+01   3.8000000e+01
   4.6120501e+00   2.5534599e+01   1.5928800e+01   3.9000000e+01
   4.5766802e+00   2.5547400e+01   1.6161699e+01   4.0000000e+01
   4.5021000e+00   2.5604300e+01   1.6134800e+01   4.1000000e+01
   4.4847202e+00   2.5569000e+01   1.6062700e+01   4.2000000e+01
   4.4290500e+00   2.5565800e+01   1.6316401e+01   4.3000000e+01
   4.4168801e+00   2.5565800e+01   1.6260099e+01   4.4000000e+01
   4.4170098e+00   2.5505100e+01   1.6224199e+01   4.5000000e+01
   4.4032302e+00   2.5548700e+01   1.6148399e+01   4.6000000e+01
   4.4612899e+00   2.5498501e+01   1.6094299e+01   4.7000000e+01
   4.4807901e+00   2.5537600e+01   1.5942100e+01   4.8000000e+01
   4.4721098e+00   2.5498199e+01   1.6014601e+01   4.9000000e+01
   4.4516902e+00   2.5483000e+01   1.6004200e+01   5.0000000e+01
   4.3934698e+00   2.5552900e+01   1.5985800e+01   5.1000000e+01
   4.3799200e+00   2.5556200e+01   1.5955700e+01   5.2000000e+01
   4.3197999e+00   2.5534599e+01   1.5830600e+01   5.3000000e+01
   4.2670298e+00   2.5578800e+01   1.5797800e+01   5.4000000e+01
   4.2415400e+00   2.5628099e+01   1.5888900e+01   5.5000000e+01
   4.3593402e+00   2.5592400e+01   1.5816200e+01   5.6000000e+01
   4.3859901e+00   2.5633499e+01   1.5790400e+01   5.7000000e+01
   4.3459702e+00   2.5615101e+01   1.5788600e+01   5.8000000e+01
   4.3558402e+00   2.5675699e+01   1.5697500e+01   5.9000000e+01
   4.2866902e+00   2.5743099e+01   1.5648300e+01   6.0000000e+01
   4.3439202e+00   2.5771299e+01   1.5493700e+01   6.1000000e+01
   4.3657298e+00   2.5826900e+01   1.5618400e+01   6.2000000e+01
   4.4708400e+00   2.5851999e+01   1.5411200e+01   6.3000000e+01
   4.5625200e+00   2.5943800e+01   1.5469800e+01   6.4000000e+01
   4.5868001e+00   2.5919201e+01   1.5365400e+01   6.5000000e+01
   4.6042600e+00   2.5955900e+01   1.5484100e+01   6.6000000e+01
   4.6094899e+00   2.5942600e+01   1.5354400e+01   6.7000000e+01
   4.5584998e+00   2.5969101e+01   1.5398100e+01   6.8000000e+01
   4.5988498e+00   2.5932800e+01   1.5321200e+01   6.9000000e+01
   4.4884601e+00   2.6061399e+01   1.5222000e+01   7.0000000e+01
   4.4478302e+00   2.6112301e+01   1.5240000e+01   7.1000000e+01
   4.3999500e+00   2.6147301e+01   1.5312100e+01   7.2000000e+01
   4.4021802e+00   2.6171400e+01   1.5098200e+01   7.3000000e+01
   4.3695798e+00   2.6135000e+01   1.5101600e+01   7.4000000e+01
   4.3696799e+00   2.6077700e+01   1.5028100e+01   7.5000000e+01
   4.3849602e+00   2.6081301e+01   1.5185400e+01   7.6000000e+01
   4.4173799e+00   2.6071501e+01   1.5109200e+01   7.7000000e+01
   4.4872198e+00   2.6077101e+01   1.5008300e+01   7.8000000e+01
   4.4937701e+00   2.6111300e+01   1.5156000e+01   7.9000000e+01
   4.5717702e+00   2.6133400e+01   1.5067500e+01   8.0000000e+01
   4.5108399e+00   2.6093500e+01   1.4969600e+01   8.1000000e+01
   4.5226402e+00   2.6145201e+01   1.5035800e+01   8.2000000e+01
   4.5337100e+00   2.6084900e+01   1.5079100e+01   8.3000000e+01
   4.5841799e+00   2.6070999e+01   1.5125400e+01   8.4000000e+01
   4.5773101e+00   2.6086300e+01   1.5044100e+01   8.5000000e+01
   4.5174298e+00   2.6058500e+01   1.4972600e+01   8.6000000e+01
   4.5086598e+00   2.6067101e+01   1.5161900e+01   8.7000000e+01
   4.4853401e+00   2.6073700e+01   1.4971900e+01   8.8000000e+01
   4.5141001e+00   2.6046400e+01   1.4957400e+01   8.9000000e+01
   4.5770702e+00   2.5990801e+01   1.4909600e+01   9.0000000e+01
   4.6093502e+00   2.5982901e+01   1.4979100e+01   9.1000000e+01
   4.6411800e+00   2.5948400e+01   1.4883100e+01   9.2000000e+01
   4.6517501e+00   2.5912600e+01   1.4717900e+01   9.3000000e+01
   4.6628499e+00   2.5934200e+01   1.4864300e+01   9.4000000e+01
   4.6636600e+00   2.5972401e+01   1.4821200e+01   9.5000000e+01
   4.6394401e+00   2.6000900e+01   1.4884300e+01   9.6000000e+01
   4.6447802e+00   2.5954901e+01   1.4676000e+01   9.7000000e+01
   4.6542902e+00   2.5926901e+01   1.4629000e+01   9.8000000e+01
   4.7221198e+00   2.5921600e+01   1.4614800e+01   9.9000000e+01
   4.7697902e+00   2.5962200e+01   1.4519700e+01   1.0000000e+02
   4.8208699e+00   2.5962900e+01   1.4575900e+01   1.0100000e+02
   4.8137102e+00   2.5964300e+01   1.4517000e+01   1.0200000e+02
   4.8790498e+00   2.5925900e+01   1.4436500e+01   1.0300000e+02
   4.8862400e+00   2.5982000e+01   1.4177400e+01   1.0400000e+02
   4.8316898e+00   2.5829800e+01   1.4084500e+01   1.0500000e+02
   4.9396601e+00   2.5896700e+01   1.3746000e+01   1.0600000e+02
   4.9651198e+00   2.5943001e+01   1.4238700e+01   1.0700000e+02
   5.0101199e+00   2.5964100e+01   1.3746000e+01   1.0800000e+02
   4.9609399e+00   2.5857599e+01   1.3746000e+01   1.0900000e+02
   4.9518399e+00   2.5825100e+01   1.3999800e+01   1.1000000e+02
   4.9590201e+00   2.5874901e+01   1.4030800e+01   1.1100000e+02
   4.9417500e+00   2.5892099e+01   1.3746000e+01   1.1200000e+02
   4.9248500e+00   2.5887600e+01   1.3746000e+01   1.1300000e+02
   4.9256802e+00   2.5885099e+01   1.4028400e+01   1.1400000e+02
   4.9158001e+00   2.5880501e+01   1.3746000e+01   1.1500000e+02
   4.7998199e+00   2.5845501e+01   1.3953000e+01   1.1600000e+02
   4.8405800e+00   2.5925301e+01   1.3746000e+01   1.1700000e+02
   4.8149099e+00   2.5942200e+01   1.4016400e+01   1.1800000e+02
   4.8196602e+00   2.5965500e+01   1.3746000e+01   1.1900000e+02
   4.7249198e+00   2.6023001e+01   1.4127000e+01   1.2000000e+02
   4.6808500e+00   2.6014700e+01   1.4125800e+01   1.2100000e+02
   4.6637201e+00   2.6064199e+01   1.4457900e+01   1.2200000e+02
   4.6734500e+00   2.6096701e+01   1.4160700e+01   1.2300000e+02
   4.5626798e+00   2.6163300e+01   1.4000900e+01   1.2400000e+02
   4.5937700e+00   2.6187300e+01   1.3746000e+01   1.2500000e+02
   4.5873399e+00   2.6182800e+01   1.4233200e+01   1.2600000e+02
   4.4761901e+00   2.6193899e+01   1.4369900e+01   1.2700000e+02
   4.3605299e+00   2.6156500e+01   1.4581600e+01   1.2800000e+02
   4.4061799e+00   2.6202101e+01   1.4507700e+01   1.2900000e+02
   4.4634500e+00   2.6247000e+01   1.4487700e+01   1.3000000e+02
   4.4404898e+00   2.6233299e+01   1.4580000e+01   1.3100000e+02
   4.4135299e+00   2.6189899e+01   1.4654600e+01   1.3200000e+02
   4.4603701e+00   2.6147800e+01   1.4599200e+01   1.3300000e+02
   4.4250498e+00   2.6161200e+01   1.4817700e+01   1.3400000e+02
   4.5593801e+00   2.6175200e+01   1.4595500e+01   1.3500000e+02
   4.6321402e+00   2.6167601e+01   1.4574100e+01   1.3600000e+02
   4.6704502e+00   2.6213301e+01   1.4576500e+01   1.3700000e+02
   4.7090802e+00   2.6194401e+01   1.4648600e+01   1.3800000e+02
   4.6761899e+00   2.6233200e+01   1.4747600e+01   1.3900000e+02
   4.7327700e+00   2.6262100e+01   1.4804700e+01   1.4000000e+02
   4.7012300e+00   2.6244900e+01   1.4627100e+01   1.4100000e+02
   4.6398602e+00   2.6197001e+01   1.4647200e+01   1.4200000e+02
   4.7482200e+00   2.6203100e+01   1.4775200e+01   1.4300000e+02
   4.7289701e+00   2.6189501e+01   1.4651300e+01   1.4400000e+02
   4.7557602e+00   2.6197100e+01   1.4884800e+01   1.4500000e+02
   4.6928201e+00   2.6220501e+01   1.4879000e+01   1.4600000e+02
   4.6650300e+00   2.6138800e+01   1.4828100e+01   1.4700000e+02
   4.6728501e+00   2.6197800e+01   1.4850600e+01   1.4800000e+02
   4.6940198e+00   2.6169701e+01   1.4837800e+01   1.4900000e+02
   4.7251801e+00   2.6145399e+01   1.4851100e+01   1.5000000e+02
   4.7457600e+00   2.6198799e+01   1.4946200e+01   1.5100000e+02
   4.7278199e+00   2.6137400e+01   1.5079200e+01   1.5200000e+02
   4.7055602e+00   2.6062401e+01   1.5173600e+01   1.5300000e+02
   4.7088799e+00   2.6195200e+01   1.5007100e+01   1.5400000e+02
   4.6509399e+00   2.6119900e+01   1.5071100e+01   1.5500000e+02
   4.6431499e+00   2.6147200e+01   1.5028900e+01   1.5600000e+02
   4.6010799e+00   2.6152500e+01   1.5035900e+01   1.5700000e+02
   4.6194401e+00   2.6092800e+01   1.5217200e+01   1.5800000e+02
   4.6359000e+00   2.6046101e+01   1.5012600e+01   1.5900000e+02
   4.6105599e+00   2.6052799e+01   1.5186000e+01   1.6000000e+02
   4.6777401e+00   2.6103800e+01   1.5061900e+01   1.6100000e+02
   4.7268901e+00   2.6146999e+01   1.5073600e+01   1.6200000e+02
   4.6769500e+00   2.6127600e+01   1.5108500e+01   1.6300000e+02
   4.6456199e+00   2.6243299e+01   1.5043700e+01   1.6400000e+02
   4.6605000e+00   2.6149599e+01   1.5208400e+01   1.6500000e+02
   4.6726599e+00   2.6186199e+01   1.5163900e+01   1.6600000e+02
   4.6794100e+00   2.6180901e+01   1.5077600e+01   1.6700000e+02
   4.7327299e+00   2.6140200e+01   1.5135600e+01   1.6800000e+02
   4.7324901e+00   2.6143900e+01   1.5203700e+01   1.6900000e+02
   4.7264600e+00   2.6116501e+01   1.5207800e+01   1.7000000e+02
   4.7730098e+00   2.6163500e+01   1.5115800e+01   1.7100000e+02
   4.6898799e+00   2.6152500e+01   1.5171100e+01   1.7200000e+02
   4.6924400e+00   2.6149401e+01   1.5112300e+01   1.7300000e+02
   4.6458998e+00   2.6200899e+01   1.5117400e+01   1.7400000e+02
   4.5997300e+00   2.6217501e+01   1.5134000e+01   1.7500000e+02
   4.5747299e+00   2.6210899e+01   1.5193100e+01   1.7600000e+02
   4.5222602e+00   2.6212000e+01   1.5296300e+01   1.7700000e+02
   4.4655700e+00   2.6226700e+01   1.5248800e+01   1.7800000e+02
   4.5183601e+00   2.6238199e+01   1.5099900e+01   1.7900000e+02
   4.5128698e+00   2.6207701e+01   1.5056300e+01   1.8000000e+02
   4.5184798e+00   2.6246000e+01   1.5051800e+01   1.8100000e+02
   4.5046101e+00   2.6200600e+01   1.5067000e+01   1.8200000e+02
   4.5200500e+00   2.6160999e+01   1.5257000e+01   1.8300000e+02
   4.4868302e+00   2.6185499e+01   1.5058400e+01   1.8400000e+02
   4.4170499e+00   2.6210199e+01   1.4991500e+01   1.8500000e+02
   4.3938298e+00   2.6202400e+01   1.5352500e+01   1.8600000e+02
   4.4691200e+00   2.6198799e+01   1.5039300e+01   1.8700000e+02
   4.4830499e+00   2.6186199e+01   1.5099400e+01   1.8800000e+02
   4.4542799e+00   2.6177299e+01   1.5334200e+01   1.8900000e+02
   4.4375901e+00   2.6184299e+01   1.5310200e+01   1.9000000e+02
   4.4240298e+00   2.6260201e+01   1.5024700e+01   1.9100000e+02
   4.4849100e+00   2.6238600e+01   1.5114800e+01   1.9200000e+02
   4.5459499e+00   2.6255199e+01   1.5035000e+01   1.9300000e+02
   4.5220699e+00   2.6252800e+01   1.5077400e+01   1.9400000e+02
   4.5918398e+00   2.6238001e+01   1.5303700e+01   1.9500000e+02
   4.5831900e+00   2.6159100e+01   1.5213500e+01   1.9600000e+02
   4.5954700e+00   2.6189501e+01   1.5029800e+01   1.9700000e+02
   4.6591802e+00   2.6298800e+01   1.5197000e+01   1.9800000e+02
   4.6173100e+00   2.6240601e+01   1.5253700e+01   1.9900000e+02
   4.6289301e+00   2.6333200e+01   1.5327100e+01   2.0000000e+02
