# Supplementary material for: Chromosome dynamics near the sol-gel phase transition dictate the timing of remote genomic interactions
Source: Nat Commun. 2019 Jun 24;10:2771. doi: 10.1038/s41467-019-10628-9 (PMC6591236; doi:10.1038/s41467-019-10628-9)
Supplement: Supplementary file 3 — Source Data [file 41467_2019_10628_MOESM3_ESM.zip › Source Data/ProcessedData/NonContractedCells/ShortTermImaging/G1G2/G1_3.dat]

   5.5210400e+00   1.6723101e+01   1.6185600e+01   1.0000000e+00
   5.6228499e+00   1.6364100e+01   1.6625799e+01   2.0000000e+00
   5.5498099e+00   1.6790100e+01   1.6319201e+01   3.0000000e+00
   5.6109099e+00   1.6506399e+01   1.6357100e+01   4.0000000e+00
   5.6806202e+00   1.6429800e+01   1.6156799e+01   5.0000000e+00
   5.3362298e+00   1.6255199e+01   1.6230400e+01   6.0000000e+00
   5.0891800e+00   1.5967600e+01   1.6383101e+01   7.0000000e+00
   5.4507399e+00   1.5555300e+01   1.6239500e+01   8.0000000e+00
   5.5931101e+00   1.5998000e+01   1.6246901e+01   9.0000000e+00
   6.2404099e+00   1.6147301e+01   1.5887100e+01   1.0000000e+01
   6.5478001e+00   1.6012501e+01   1.5948300e+01   1.1000000e+01
   6.2426300e+00   1.6517000e+01   1.5827300e+01   1.2000000e+01
   5.4200201e+00   1.6793100e+01   1.6048700e+01   1.3000000e+01
   5.2032800e+00   1.6308100e+01   1.6160601e+01   1.4000000e+01
   4.6743302e+00   1.5909800e+01   1.6634199e+01   1.5000000e+01
   5.0746598e+00   1.5800300e+01   1.6236601e+01   1.6000000e+01
   5.8985701e+00   1.5514800e+01   1.6315800e+01   1.7000000e+01
   5.6365499e+00   1.6451799e+01   1.6092600e+01   1.8000000e+01
   5.5522799e+00   1.7284000e+01   1.5688100e+01   1.9000000e+01
   5.9969501e+00   1.7179701e+01   1.5807700e+01   2.0000000e+01
   5.9297900e+00   1.6778099e+01   1.6068001e+01   2.1000000e+01
   5.2038999e+00   1.6702400e+01   1.6165400e+01   2.2000000e+01
   5.1591802e+00   1.6572800e+01   1.6060600e+01   2.3000000e+01
   5.1482701e+00   1.6577801e+01   1.6075399e+01   2.4000000e+01
   4.7838898e+00   1.6583300e+01   1.6238701e+01   2.5000000e+01
   4.3609099e+00   1.6744101e+01   1.6350800e+01   2.6000000e+01
   4.3545098e+00   1.6712500e+01   1.6407101e+01   2.7000000e+01
   4.0388098e+00   1.7160000e+01   1.6339001e+01   2.8000000e+01
   3.9672501e+00   1.7313999e+01   1.6471201e+01   2.9000000e+01
   3.9200201e+00   1.7425900e+01   1.6443701e+01   3.0000000e+01
   4.1078801e+00   1.6906799e+01   1.6819099e+01   3.1000000e+01
   4.4753299e+00   1.6560600e+01   1.6992201e+01   3.2000000e+01
   4.6255698e+00   1.6601801e+01   1.6629499e+01   3.3000000e+01
   4.8408198e+00   1.6620399e+01   1.6720301e+01   3.4000000e+01
   4.8958602e+00   1.6534500e+01   1.6876801e+01   3.5000000e+01
   4.8335700e+00   1.6425501e+01   1.7207199e+01   3.6000000e+01
   4.7833600e+00   1.6381901e+01   1.7363501e+01   3.7000000e+01
   4.8247299e+00   1.6263500e+01   1.7698500e+01   3.8000000e+01
   4.7938299e+00   1.6438101e+01   1.7565300e+01   3.9000000e+01
   4.7596402e+00   1.6374100e+01   1.7526899e+01   4.0000000e+01
   4.8039398e+00   1.6295500e+01   1.7476999e+01   4.1000000e+01
   4.7125702e+00   1.6356100e+01   1.7525000e+01   4.2000000e+01
   4.8457799e+00   1.6397301e+01   1.7223801e+01   4.3000000e+01
   4.7651100e+00   1.6522301e+01   1.7033400e+01   4.4000000e+01
   4.7897301e+00   1.6538900e+01   1.6855700e+01   4.5000000e+01
   4.7815599e+00   1.6640499e+01   1.6816200e+01   4.6000000e+01
   4.6578999e+00   1.6619699e+01   1.7016500e+01   4.7000000e+01
   4.5821300e+00   1.6737301e+01   1.7079700e+01   4.8000000e+01
   4.4980502e+00   1.6678801e+01   1.7039801e+01   4.9000000e+01
   4.5221100e+00   1.6633600e+01   1.7220200e+01   5.0000000e+01
   4.6671500e+00   1.6390499e+01   1.7323400e+01   5.1000000e+01
   4.4598298e+00   1.6487499e+01   1.7501699e+01   5.2000000e+01
   4.3837500e+00   1.6503201e+01   1.7446699e+01   5.3000000e+01
   4.2738099e+00   1.6644199e+01   1.7427900e+01   5.4000000e+01
   4.2844601e+00   1.6596001e+01   1.7531300e+01   5.5000000e+01
   4.1200600e+00   1.6768600e+01   1.7343399e+01   5.6000000e+01
   3.9103000e+00   1.6936001e+01   1.7417601e+01   5.7000000e+01
   3.7981200e+00   1.6953699e+01   1.7405199e+01   5.8000000e+01
   3.8955100e+00   1.7021500e+01   1.7375000e+01   5.9000000e+01
   3.7172000e+00   1.7059000e+01   1.7506800e+01   6.0000000e+01
   3.6046600e+00   1.7185301e+01   1.7761600e+01   6.1000000e+01
   3.5833499e+00   1.7167500e+01   1.7774200e+01   6.2000000e+01
   3.4883599e+00   1.7348400e+01   1.7545099e+01   6.3000000e+01
   3.4527400e+00   1.7494101e+01   1.7581800e+01   6.4000000e+01
   3.5581100e+00   1.7617800e+01   1.7526199e+01   6.5000000e+01
   3.5787399e+00   1.7719999e+01   1.7680401e+01   6.6000000e+01
   3.6429501e+00   1.7832701e+01   1.7779900e+01   6.7000000e+01
   3.8425500e+00   1.7903700e+01   1.7716000e+01   6.8000000e+01
   3.8502200e+00   1.8013901e+01   1.7636600e+01   6.9000000e+01
   3.8585000e+00   1.7982201e+01   1.7651100e+01   7.0000000e+01
   3.8338799e+00   1.8098400e+01   1.7569000e+01   7.1000000e+01
   3.9016199e+00   1.8112301e+01   1.7566200e+01   7.2000000e+01
   3.8946800e+00   1.8013000e+01   1.7567200e+01   7.3000000e+01
   3.9469800e+00   1.7974800e+01   1.7608801e+01   7.4000000e+01
   3.9459801e+00   1.7793699e+01   1.7600599e+01   7.5000000e+01
   3.9389200e+00   1.7732000e+01   1.7577000e+01   7.6000000e+01
   3.9936900e+00   1.7700899e+01   1.7749001e+01   7.7000000e+01
   3.9841199e+00   1.7647600e+01   1.7799400e+01   7.8000000e+01
   3.8662601e+00   1.7687401e+01   1.7856300e+01   7.9000000e+01
   4.0278802e+00   1.7568399e+01   1.7721399e+01   8.0000000e+01
   4.0570302e+00   1.7579700e+01   1.7687599e+01   8.1000000e+01
   4.0683599e+00   1.7619101e+01   1.7757500e+01   8.2000000e+01
   4.0215001e+00   1.7705999e+01   1.7657101e+01   8.3000000e+01
   4.0031700e+00   1.7901300e+01   1.7572399e+01   8.4000000e+01
   4.0789199e+00   1.8080299e+01   1.7484100e+01   8.5000000e+01
   4.1424098e+00   1.8100500e+01   1.7283701e+01   8.6000000e+01
   4.0832300e+00   1.8188400e+01   1.7174801e+01   8.7000000e+01
   3.9408400e+00   1.8241800e+01   1.7163799e+01   8.8000000e+01
   3.9910600e+00   1.8316900e+01   1.7116199e+01   8.9000000e+01
   3.9795201e+00   1.8278099e+01   1.7103600e+01   9.0000000e+01
   3.8437500e+00   1.8406300e+01   1.7240601e+01   9.1000000e+01
   3.7918100e+00   1.8296301e+01   1.7106600e+01   9.2000000e+01
   3.7237000e+00   1.8346300e+01   1.7296400e+01   9.3000000e+01
   3.7253301e+00   1.8445999e+01   1.7137800e+01   9.4000000e+01
   3.7413199e+00   1.8425800e+01   1.7141800e+01   9.5000000e+01
   3.6662199e+00   1.8378300e+01   1.7256901e+01   9.6000000e+01
   3.6798100e+00   1.8458401e+01   1.7099701e+01   9.7000000e+01
   3.5014400e+00   1.8560801e+01   1.7189400e+01   9.8000000e+01
   3.4951601e+00   1.8667299e+01   1.7226299e+01   9.9000000e+01
   3.5048800e+00   1.8645901e+01   1.7269199e+01   1.0000000e+02
   3.6704199e+00   1.8664600e+01   1.7332199e+01   1.0100000e+02
   3.7219300e+00   1.8682699e+01   1.7158100e+01   1.0200000e+02
   3.7306199e+00   1.8662399e+01   1.7109800e+01   1.0300000e+02
   3.7127600e+00   1.8708500e+01   1.7177900e+01   1.0400000e+02
   3.7488301e+00   1.8875299e+01   1.7036900e+01   1.0500000e+02
   3.6236401e+00   1.9142200e+01   1.7047501e+01   1.0600000e+02
   3.5667200e+00   1.9116800e+01   1.7060600e+01   1.0700000e+02
   3.6317799e+00   1.9214001e+01   1.7080200e+01   1.0800000e+02
   3.5732901e+00   1.9291901e+01   1.6965300e+01   1.0900000e+02
   3.5174501e+00   1.9456400e+01   1.7038799e+01   1.1000000e+02
   3.4995301e+00   1.9483500e+01   1.7000799e+01   1.1100000e+02
   3.5778501e+00   1.9518299e+01   1.7056601e+01   1.1200000e+02
   3.6172099e+00   1.9513599e+01   1.7030100e+01   1.1300000e+02
   3.6309900e+00   1.9452299e+01   1.6981400e+01   1.1400000e+02
   3.6060700e+00   1.9455799e+01   1.6842100e+01   1.1500000e+02
   3.4896901e+00   1.9631201e+01   1.7007601e+01   1.1600000e+02
   3.4315400e+00   1.9767401e+01   1.6888399e+01   1.1700000e+02
   3.3973899e+00   1.9759800e+01   1.7007700e+01   1.1800000e+02
   3.4126501e+00   1.9746901e+01   1.6859400e+01   1.1900000e+02
   3.4781799e+00   1.9748199e+01   1.6988501e+01   1.2000000e+02
   3.5301499e+00   1.9791700e+01   1.6910801e+01   1.2100000e+02
   3.5881300e+00   1.9719200e+01   1.6805201e+01   1.2200000e+02
   3.5873401e+00   1.9763399e+01   1.6701401e+01   1.2300000e+02
   3.5547099e+00   1.9771999e+01   1.6799601e+01   1.2400000e+02
   3.5778401e+00   1.9839001e+01   1.6679300e+01   1.2500000e+02
   3.6401601e+00   1.9773600e+01   1.6663700e+01   1.2600000e+02
   3.5466101e+00   1.9858200e+01   1.6716200e+01   1.2700000e+02
   3.3984201e+00   1.9742701e+01   1.6750401e+01   1.2800000e+02
   3.3309000e+00   1.9724100e+01   1.6820000e+01   1.2900000e+02
   3.2782600e+00   1.9707600e+01   1.6845600e+01   1.3000000e+02
   3.3738401e+00   1.9860800e+01   1.6862600e+01   1.3100000e+02
   3.3215401e+00   1.9726400e+01   1.6889000e+01   1.3200000e+02
   3.1732600e+00   1.9775299e+01   1.7047300e+01   1.3300000e+02
   3.2705100e+00   1.9596800e+01   1.6847601e+01   1.3400000e+02
   3.2753301e+00   1.9709299e+01   1.7111500e+01   1.3500000e+02
   3.2593801e+00   1.9682600e+01   1.7048201e+01   1.3600000e+02
   3.1140599e+00   1.9460501e+01   1.7189800e+01   1.3700000e+02
   3.1791101e+00   1.9500401e+01   1.7149500e+01   1.3800000e+02
   3.1715400e+00   1.9564699e+01   1.7205900e+01   1.3900000e+02
   3.1760499e+00   1.9462601e+01   1.7153700e+01   1.4000000e+02
   3.1590400e+00   1.9436001e+01   1.7185900e+01   1.4100000e+02
   3.2006900e+00   1.9477200e+01   1.7159599e+01   1.4200000e+02
   3.1681299e+00   1.9372601e+01   1.7286200e+01   1.4300000e+02
   3.0348301e+00   1.9403099e+01   1.7421400e+01   1.4400000e+02
   3.0497999e+00   1.9265900e+01   1.7480200e+01   1.4500000e+02
   3.0653999e+00   1.9249901e+01   1.7503000e+01   1.4600000e+02
   3.0739300e+00   1.9218700e+01   1.7393900e+01   1.4700000e+02
   3.0245600e+00   1.9179501e+01   1.7499800e+01   1.4800000e+02
   3.0525899e+00   1.9114599e+01   1.7711300e+01   1.4900000e+02
   3.0948300e+00   1.9020300e+01   1.7620001e+01   1.5000000e+02
   3.1161399e+00   1.9047100e+01   1.7540600e+01   1.5100000e+02
   3.1373701e+00   1.8924200e+01   1.7791000e+01   1.5200000e+02
   3.0618300e+00   1.9016001e+01   1.7644600e+01   1.5300000e+02
   3.0712399e+00   1.8943501e+01   1.7556601e+01   1.5400000e+02
   2.9901800e+00   1.9171700e+01   1.7729000e+01   1.5500000e+02
   2.9735799e+00   1.9031300e+01   1.7397200e+01   1.5600000e+02
   3.0714099e+00   1.8975901e+01   1.7240801e+01   1.5700000e+02
   3.0169599e+00   1.8928301e+01   1.7272200e+01   1.5800000e+02
   2.9868100e+00   1.9087601e+01   1.7392799e+01   1.5900000e+02
   3.0044401e+00   1.9124201e+01   1.7277399e+01   1.6000000e+02
   2.9664900e+00   1.9149099e+01   1.7266300e+01   1.6100000e+02
   2.9967899e+00   1.9172800e+01   1.7210300e+01   1.6200000e+02
   2.9978399e+00   1.9169500e+01   1.7171000e+01   1.6300000e+02
   2.9609900e+00   1.9298700e+01   1.7169701e+01   1.6400000e+02
   2.8825200e+00   1.9302500e+01   1.7420601e+01   1.6500000e+02
   2.9325800e+00   1.9305500e+01   1.7218901e+01   1.6600000e+02
   2.8538201e+00   1.9411900e+01   1.7293200e+01   1.6700000e+02
   2.8920901e+00   1.9449100e+01   1.6970600e+01   1.6800000e+02
   2.8628900e+00   1.9406799e+01   1.7014500e+01   1.6900000e+02
   3.0150199e+00   1.9227699e+01   1.6807301e+01   1.7000000e+02
   3.0991499e+00   1.9186899e+01   1.6665800e+01   1.7100000e+02
   3.0970099e+00   1.9184799e+01   1.6782600e+01   1.7200000e+02
   3.0789700e+00   1.9252899e+01   1.6706800e+01   1.7300000e+02
   3.0737200e+00   1.9137199e+01   1.6899900e+01   1.7400000e+02
   3.0102401e+00   1.9294399e+01   1.6743299e+01   1.7500000e+02
   2.9687200e+00   1.9328199e+01   1.6476700e+01   1.7600000e+02
   3.0195000e+00   1.9199699e+01   1.6432400e+01   1.7700000e+02
   3.0072200e+00   1.9175900e+01   1.6766800e+01   1.7800000e+02
   3.0820899e+00   1.9109301e+01   1.6663700e+01   1.7900000e+02
   3.1216900e+00   1.9124901e+01   1.6696699e+01   1.8000000e+02
   3.1358299e+00   1.9070999e+01   1.6656300e+01   1.8100000e+02
   3.1414299e+00   1.8953600e+01   1.6535299e+01   1.8200000e+02
   3.1958001e+00   1.8844801e+01   1.6305099e+01   1.8300000e+02
   3.2254200e+00   1.8817600e+01   1.6330999e+01   1.8400000e+02
   3.2060900e+00   1.8799900e+01   1.6374201e+01   1.8500000e+02
   3.3260100e+00   1.8731800e+01   1.6389400e+01   1.8600000e+02
   3.4435301e+00   1.8636000e+01   1.6285900e+01   1.8700000e+02
   3.5093901e+00   1.8659800e+01   1.6282700e+01   1.8800000e+02
   3.5868900e+00   1.8577999e+01   1.6040600e+01   1.8900000e+02
   3.4814799e+00   1.8577900e+01   1.6100901e+01   1.9000000e+02
   3.5066400e+00   1.8646400e+01   1.6112700e+01   1.9100000e+02
