# Supplementary material for: Chromosome dynamics near the sol-gel phase transition dictate the timing of remote genomic interactions
Source: Nat Commun. 2019 Jun 24;10:2771. doi: 10.1038/s41467-019-10628-9 (PMC6591236; doi:10.1038/s41467-019-10628-9)
Supplement: Supplementary file 3 — Source Data [file 41467_2019_10628_MOESM3_ESM.zip › Source Data/ProcessedData/NonContractedCells/ShortTermImaging/G1G2/G1_30.dat]

   6.6263499e+00   2.0540701e+01   3.1119600e+01   1.0000000e+00
   6.6170301e+00   2.0612400e+01   3.1047300e+01   2.0000000e+00
   6.6560798e+00   2.0581800e+01   3.1029100e+01   3.0000000e+00
   6.7437701e+00   2.0745300e+01   3.1220400e+01   4.0000000e+00
   6.7341099e+00   2.0618000e+01   3.0773701e+01   5.0000000e+00
   6.6324902e+00   2.0688400e+01   3.0770800e+01   6.0000000e+00
   6.6820898e+00   2.0635099e+01   3.0640400e+01   7.0000000e+00
   6.5595999e+00   2.0447201e+01   3.0705999e+01   8.0000000e+00
   6.6129298e+00   2.0322800e+01   3.0775299e+01   9.0000000e+00
   6.8074598e+00   2.0484699e+01   3.0980301e+01   1.0000000e+01
   6.7881799e+00   2.0608900e+01   3.1074600e+01   1.1000000e+01
   6.8436499e+00   2.0671400e+01   3.1120100e+01   1.2000000e+01
   6.8186002e+00   2.0723499e+01   3.1184000e+01   1.3000000e+01
   6.6629601e+00   2.0785700e+01   3.0977699e+01   1.4000000e+01
   6.5825200e+00   2.0762800e+01   3.0949800e+01   1.5000000e+01
   6.5582600e+00   2.0601000e+01   3.1184299e+01   1.6000000e+01
   6.5442500e+00   2.0701401e+01   3.1393400e+01   1.7000000e+01
   6.4498601e+00   2.0610500e+01   3.1385401e+01   1.8000000e+01
   6.3875599e+00   2.0680201e+01   3.1337500e+01   1.9000000e+01
   6.4904799e+00   2.0749201e+01   3.1497000e+01   2.0000000e+01
   6.4130402e+00   2.0714500e+01   3.1473700e+01   2.1000000e+01
   6.4348798e+00   2.0708099e+01   3.1712000e+01   2.2000000e+01
   6.4504800e+00   2.0721500e+01   3.1842501e+01   2.3000000e+01
   6.4742699e+00   2.0731300e+01   3.1774200e+01   2.4000000e+01
   6.3449702e+00   2.0771000e+01   3.1801600e+01   2.5000000e+01
   6.3468599e+00   2.0778500e+01   3.2109600e+01   2.6000000e+01
   6.3265300e+00   2.0716499e+01   3.2181499e+01   2.7000000e+01
   6.2639599e+00   2.0744600e+01   3.2362701e+01   2.8000000e+01
   6.1618700e+00   2.0728399e+01   3.2572300e+01   2.9000000e+01
   6.2684598e+00   2.0666000e+01   3.2649601e+01   3.0000000e+01
   6.1585498e+00   2.0583300e+01   3.2475700e+01   3.1000000e+01
   6.0012298e+00   2.0599501e+01   3.2368900e+01   3.2000000e+01
   5.9101501e+00   2.0658600e+01   3.2335300e+01   3.3000000e+01
   5.8379898e+00   2.0659401e+01   3.2283199e+01   3.4000000e+01
   5.8299398e+00   2.0743700e+01   3.2228100e+01   3.5000000e+01
   5.8831701e+00   2.0890600e+01   3.2131802e+01   3.6000000e+01
   5.8998899e+00   2.0914600e+01   3.2215900e+01   3.7000000e+01
   5.9678798e+00   2.0737499e+01   3.2244999e+01   3.8000000e+01
   5.9620099e+00   2.0632900e+01   3.2442200e+01   3.9000000e+01
   5.9948802e+00   2.0584999e+01   3.2430099e+01   4.0000000e+01
   5.9809999e+00   2.0550699e+01   3.2263401e+01   4.1000000e+01
   6.0067000e+00   2.0517900e+01   3.2410198e+01   4.2000000e+01
   5.9593401e+00   2.0555500e+01   3.2092602e+01   4.3000000e+01
   5.8952098e+00   2.0498199e+01   3.2061901e+01   4.4000000e+01
   5.8024998e+00   2.0599501e+01   3.1901300e+01   4.5000000e+01
   5.8143201e+00   2.0581100e+01   3.1906799e+01   4.6000000e+01
   5.8848100e+00   2.0487200e+01   3.1920099e+01   4.7000000e+01
   5.9302702e+00   2.0606400e+01   3.2074501e+01   4.8000000e+01
   5.8508101e+00   2.0561399e+01   3.2029701e+01   4.9000000e+01
   5.8475699e+00   2.0427601e+01   3.2154999e+01   5.0000000e+01
   5.7982602e+00   2.0435900e+01   3.2050499e+01   5.1000000e+01
   5.6723099e+00   2.0540300e+01   3.2081699e+01   5.2000000e+01
   5.8045402e+00   2.0508499e+01   3.2222198e+01   5.3000000e+01
   5.7992501e+00   2.0426600e+01   3.2295601e+01   5.4000000e+01
   5.8495102e+00   2.0382099e+01   3.2388500e+01   5.5000000e+01
   5.8729901e+00   2.0354799e+01   3.2377998e+01   5.6000000e+01
   5.9604001e+00   2.0458300e+01   3.2306801e+01   5.7000000e+01
   5.9278498e+00   2.0462900e+01   3.2230999e+01   5.8000000e+01
   6.0055299e+00   2.0520100e+01   3.2139999e+01   5.9000000e+01
   5.9766998e+00   2.0441799e+01   3.2157200e+01   6.0000000e+01
   6.0516801e+00   2.0432400e+01   3.2084000e+01   6.1000000e+01
   6.0694499e+00   2.0388500e+01   3.1989201e+01   6.2000000e+01
   6.1021600e+00   2.0384701e+01   3.1896200e+01   6.3000000e+01
   5.9979401e+00   2.0434700e+01   3.1861700e+01   6.4000000e+01
   6.0423799e+00   2.0453199e+01   3.1937700e+01   6.5000000e+01
   6.0745101e+00   2.0442801e+01   3.1973000e+01   6.6000000e+01
   6.1232100e+00   2.0391100e+01   3.2034302e+01   6.7000000e+01
   6.1935902e+00   2.0280899e+01   3.1988899e+01   6.8000000e+01
   6.1426401e+00   2.0183399e+01   3.1935600e+01   6.9000000e+01
   6.0936098e+00   2.0237400e+01   3.2153500e+01   7.0000000e+01
   6.1498299e+00   2.0257299e+01   3.2021599e+01   7.1000000e+01
   6.1457300e+00   2.0238600e+01   3.1973499e+01   7.2000000e+01
   6.1849899e+00   2.0168699e+01   3.2040501e+01   7.3000000e+01
   6.2352099e+00   2.0115101e+01   3.2129501e+01   7.4000000e+01
   6.2447100e+00   2.0067900e+01   3.2154301e+01   7.5000000e+01
   6.2146401e+00   2.0129400e+01   3.2130199e+01   7.6000000e+01
   6.1352501e+00   2.0145201e+01   3.2292702e+01   7.7000000e+01
   6.0692401e+00   2.0177401e+01   3.2206799e+01   7.8000000e+01
   6.0543098e+00   2.0162600e+01   3.2215698e+01   7.9000000e+01
   6.0513802e+00   2.0055901e+01   3.2366699e+01   8.0000000e+01
   6.0685802e+00   2.0009800e+01   3.2324902e+01   8.1000000e+01
   6.1237998e+00   2.0060699e+01   3.2325100e+01   8.2000000e+01
   6.1740398e+00   1.9940701e+01   3.2280201e+01   8.3000000e+01
   6.1402898e+00   1.9911800e+01   3.2546101e+01   8.4000000e+01
   6.1239200e+00   1.9964001e+01   3.2455799e+01   8.5000000e+01
   6.0706501e+00   1.9991199e+01   3.2097198e+01   8.6000000e+01
   6.0143700e+00   2.0055599e+01   3.2210201e+01   8.7000000e+01
   6.0526500e+00   2.0084801e+01   3.2148998e+01   8.8000000e+01
   6.0097299e+00   2.0019501e+01   3.2180599e+01   8.9000000e+01
   5.9562702e+00   2.0071899e+01   3.2114101e+01   9.0000000e+01
   5.9390998e+00   2.0071400e+01   3.2134499e+01   9.1000000e+01
   5.9912300e+00   2.0163000e+01   3.2269699e+01   9.2000000e+01
   5.9894900e+00   2.0194901e+01   3.2332401e+01   9.3000000e+01
   5.9346399e+00   2.0186199e+01   3.2027000e+01   9.4000000e+01
   5.9437299e+00   2.0143600e+01   3.2006901e+01   9.5000000e+01
   5.9135699e+00   2.0058599e+01   3.1882900e+01   9.6000000e+01
   5.7870998e+00   2.0061300e+01   3.2000500e+01   9.7000000e+01
   5.8321500e+00   2.0034800e+01   3.2078701e+01   9.8000000e+01
   5.7690501e+00   2.0124001e+01   3.2084301e+01   9.9000000e+01
   5.7640400e+00   2.0059700e+01   3.2139500e+01   1.0000000e+02
   5.7731299e+00   2.0062000e+01   3.2223598e+01   1.0100000e+02
   5.7592602e+00   2.0031401e+01   3.2264599e+01   1.0200000e+02
   5.7579298e+00   2.0010500e+01   3.2318699e+01   1.0300000e+02
   5.6818800e+00   2.0060900e+01   3.2161598e+01   1.0400000e+02
   5.6942101e+00   2.0042801e+01   3.2264500e+01   1.0500000e+02
   5.8187599e+00   2.0116400e+01   3.2380901e+01   1.0600000e+02
   5.8300600e+00   2.0154900e+01   3.2393700e+01   1.0700000e+02
   5.8493700e+00   2.0114599e+01   3.2380199e+01   1.0800000e+02
   5.8340502e+00   2.0076200e+01   3.2477299e+01   1.0900000e+02
   5.8867402e+00   2.0031799e+01   3.2628502e+01   1.1000000e+02
   5.9375801e+00   2.0024401e+01   3.2470299e+01   1.1100000e+02
   5.9694200e+00   2.0094400e+01   3.2482201e+01   1.1200000e+02
   5.9588699e+00   2.0118099e+01   3.2383999e+01   1.1300000e+02
   5.9320202e+00   2.0102800e+01   3.2306599e+01   1.1400000e+02
   5.9775500e+00   2.0095200e+01   3.2247101e+01   1.1500000e+02
   5.9837999e+00   2.0034901e+01   3.2506599e+01   1.1600000e+02
   5.9077401e+00   2.0024300e+01   3.2320099e+01   1.1700000e+02
   5.9664402e+00   2.0059401e+01   3.2339100e+01   1.1800000e+02
   6.0426602e+00   2.0032400e+01   3.2221600e+01   1.1900000e+02
   6.0236502e+00   1.9971201e+01   3.2213402e+01   1.2000000e+02
   6.0562701e+00   2.0042601e+01   3.2107498e+01   1.2100000e+02
   6.0530801e+00   2.0073999e+01   3.2204201e+01   1.2200000e+02
   6.0735698e+00   2.0080500e+01   3.2100498e+01   1.2300000e+02
   6.2572398e+00   2.0099400e+01   3.2170300e+01   1.2400000e+02
   6.3256302e+00   2.0132601e+01   3.2093601e+01   1.2500000e+02
   6.3582902e+00   2.0081699e+01   3.1888100e+01   1.2600000e+02
   6.3842201e+00   2.0042101e+01   3.2170200e+01   1.2700000e+02
   6.4446802e+00   2.0078100e+01   3.2060699e+01   1.2800000e+02
   6.4243898e+00   2.0064699e+01   3.1919201e+01   1.2900000e+02
   6.3629799e+00   2.0162001e+01   3.1948900e+01   1.3000000e+02
   6.4109302e+00   2.0047501e+01   3.1968300e+01   1.3100000e+02
   6.3910599e+00   2.0029600e+01   3.1931101e+01   1.3200000e+02
   6.4381599e+00   2.0039101e+01   3.2138699e+01   1.3300000e+02
   6.4293699e+00   2.0073200e+01   3.2154701e+01   1.3400000e+02
   6.4684601e+00   2.0134501e+01   3.2104000e+01   1.3500000e+02
   6.3974600e+00   2.0233900e+01   3.2074402e+01   1.3600000e+02
   6.2913299e+00   2.0323400e+01   3.2085400e+01   1.3700000e+02
   6.3073502e+00   2.0305901e+01   3.2077000e+01   1.3800000e+02
   6.2673202e+00   2.0367701e+01   3.2032501e+01   1.3900000e+02
   6.1748600e+00   2.0395300e+01   3.2122700e+01   1.4000000e+02
   6.1150999e+00   2.0362000e+01   3.2013000e+01   1.4100000e+02
   6.0789700e+00   2.0333099e+01   3.1968901e+01   1.4200000e+02
   6.0672598e+00   2.0375200e+01   3.2167801e+01   1.4300000e+02
   6.0574398e+00   2.0400200e+01   3.1946100e+01   1.4400000e+02
   6.1223602e+00   2.0343500e+01   3.2140800e+01   1.4500000e+02
   6.0267000e+00   2.0241600e+01   3.1972300e+01   1.4600000e+02
   6.0014000e+00   2.0146900e+01   3.2016399e+01   1.4700000e+02
   5.8890400e+00   2.0117701e+01   3.1988100e+01   1.4800000e+02
   5.8968101e+00   2.0142000e+01   3.1925501e+01   1.4900000e+02
   5.9225998e+00   2.0143101e+01   3.1850599e+01   1.5000000e+02
   5.8186998e+00   2.0187099e+01   3.1932400e+01   1.5100000e+02
   5.7996001e+00   2.0281900e+01   3.1833099e+01   1.5200000e+02
   5.8614202e+00   2.0238400e+01   3.2059200e+01   1.5300000e+02
   5.9207101e+00   2.0272600e+01   3.1885799e+01   1.5400000e+02
   5.9019799e+00   2.0264000e+01   3.2074200e+01   1.5500000e+02
   5.9415398e+00   2.0270201e+01   3.1770500e+01   1.5600000e+02
   5.9805899e+00   2.0381901e+01   3.2023899e+01   1.5700000e+02
   5.9751201e+00   2.0333500e+01   3.1943100e+01   1.5800000e+02
   6.0586700e+00   2.0371500e+01   3.2021702e+01   1.5900000e+02
   6.0048499e+00   2.0306999e+01   3.2110699e+01   1.6000000e+02
   5.9987602e+00   2.0241400e+01   3.2154900e+01   1.6100000e+02
   5.9288201e+00   2.0211000e+01   3.2014801e+01   1.6200000e+02
   5.9564500e+00   2.0223101e+01   3.1899000e+01   1.6300000e+02
   5.9454899e+00   2.0248301e+01   3.1862101e+01   1.6400000e+02
   5.9810901e+00   2.0303101e+01   3.1868900e+01   1.6500000e+02
   6.0077100e+00   2.0257700e+01   3.1849300e+01   1.6600000e+02
   5.9945002e+00   2.0191799e+01   3.2112999e+01   1.6700000e+02
   6.0170798e+00   2.0221100e+01   3.1814100e+01   1.6800000e+02
   6.0343900e+00   2.0184999e+01   3.1943300e+01   1.6900000e+02
   6.0384798e+00   2.0185600e+01   3.1818399e+01   1.7000000e+02
   6.1018500e+00   2.0138100e+01   3.1845800e+01   1.7100000e+02
   6.0515699e+00   2.0091299e+01   3.1795099e+01   1.7200000e+02
   6.0182800e+00   2.0107300e+01   3.1726801e+01   1.7300000e+02
   6.0104399e+00   2.0133101e+01   3.1745600e+01   1.7400000e+02
   6.0959101e+00   2.0148199e+01   3.1652300e+01   1.7500000e+02
   6.0803099e+00   2.0159000e+01   3.1599400e+01   1.7600000e+02
   6.0514398e+00   2.0082701e+01   3.1638201e+01   1.7700000e+02
   6.0633998e+00   2.0051901e+01   3.1598700e+01   1.7800000e+02
   6.0356102e+00   2.0079500e+01   3.1729601e+01   1.7900000e+02
   6.0634899e+00   2.0018999e+01   3.1625900e+01   1.8000000e+02
   6.0957599e+00   1.9903200e+01   3.1653601e+01   1.8100000e+02
   6.0401001e+00   1.9809799e+01   3.1533600e+01   1.8200000e+02
   6.1151800e+00   1.9824301e+01   3.1508801e+01   1.8300000e+02
   6.1288700e+00   1.9818701e+01   3.1449900e+01   1.8400000e+02
   6.1516199e+00   1.9903299e+01   3.1438200e+01   1.8500000e+02
   6.1852398e+00   1.9803499e+01   3.1510900e+01   1.8600000e+02
   6.2888098e+00   1.9896400e+01   3.1587099e+01   1.8700000e+02
   6.1697202e+00   1.9973600e+01   3.1554100e+01   1.8800000e+02
   6.2454100e+00   1.9984800e+01   3.1510000e+01   1.8900000e+02
   6.2390599e+00   1.9980700e+01   3.1486799e+01   1.9000000e+02
   6.1900301e+00   2.0017300e+01   3.1797100e+01   1.9100000e+02
   6.1729498e+00   2.0036501e+01   3.1732599e+01   1.9200000e+02
   6.1228600e+00   2.0013300e+01   3.1899200e+01   1.9300000e+02
   6.0634799e+00   1.9946501e+01   3.1576599e+01   1.9400000e+02
   6.1565199e+00   1.9971500e+01   3.1878000e+01   1.9500000e+02
   6.1434302e+00   2.0006599e+01   3.1520300e+01   1.9600000e+02
   6.1726899e+00   1.9931601e+01   3.1743999e+01   1.9700000e+02
   6.1735001e+00   1.9992599e+01   3.1700199e+01   1.9800000e+02
   6.2039499e+00   2.0049700e+01   3.1836100e+01   1.9900000e+02
   6.3087401e+00   2.0003000e+01   3.1606600e+01   2.0000000e+02
