# Supplementary material for: Chromosome dynamics near the sol-gel phase transition dictate the timing of remote genomic interactions
Source: Nat Commun. 2019 Jun 24;10:2771. doi: 10.1038/s41467-019-10628-9 (PMC6591236; doi:10.1038/s41467-019-10628-9)
Supplement: Supplementary file 3 — Source Data [file 41467_2019_10628_MOESM3_ESM.zip › Source Data/ProcessedData/NonContractedCells/ShortTermImaging/G1G2/G1_29.dat]

   3.9851301e+00   2.5199400e+01   1.9175301e+01   1.0000000e+00
   3.8865499e+00   2.5102400e+01   1.9244900e+01   2.0000000e+00
   3.8854699e+00   2.5087500e+01   1.9331900e+01   3.0000000e+00
   3.7744000e+00   2.4988001e+01   1.9453600e+01   4.0000000e+00
   3.7756200e+00   2.4826900e+01   1.9601200e+01   5.0000000e+00
   3.8577900e+00   2.4675200e+01   1.9813101e+01   6.0000000e+00
   3.8732901e+00   2.4717899e+01   1.9790899e+01   7.0000000e+00
   3.7494199e+00   2.4664900e+01   1.9810699e+01   8.0000000e+00
   3.8107300e+00   2.4735701e+01   1.9876600e+01   9.0000000e+00
   3.7309401e+00   2.4902300e+01   1.9865999e+01   1.0000000e+01
   3.6211700e+00   2.5104700e+01   1.9909800e+01   1.1000000e+01
   3.6632700e+00   2.5137899e+01   1.9748699e+01   1.2000000e+01
   3.6145201e+00   2.5011600e+01   1.9683701e+01   1.3000000e+01
   3.6088800e+00   2.4975100e+01   1.9667801e+01   1.4000000e+01
   3.6010799e+00   2.4986900e+01   1.9654900e+01   1.5000000e+01
   3.7962799e+00   2.5315500e+01   1.9944401e+01   1.6000000e+01
   3.7840600e+00   2.5211201e+01   1.9850201e+01   1.7000000e+01
   3.8824501e+00   2.5177099e+01   1.9893900e+01   1.8000000e+01
   4.1023898e+00   2.5266001e+01   2.0056601e+01   1.9000000e+01
   4.1349502e+00   2.5308599e+01   1.9765100e+01   2.0000000e+01
   4.1145101e+00   2.5232201e+01   1.9806499e+01   2.1000000e+01
   4.1422901e+00   2.5137899e+01   1.9678101e+01   2.2000000e+01
   4.1308098e+00   2.5025801e+01   1.9671000e+01   2.3000000e+01
   4.1354599e+00   2.5135000e+01   1.9554300e+01   2.4000000e+01
   4.2232099e+00   2.5117701e+01   1.9488300e+01   2.5000000e+01
   4.2724099e+00   2.5225800e+01   1.9386801e+01   2.6000000e+01
   4.4417000e+00   2.5416201e+01   1.9332399e+01   2.7000000e+01
   4.6156602e+00   2.5459000e+01   1.9360800e+01   2.8000000e+01
   4.7270298e+00   2.5405701e+01   1.9224199e+01   2.9000000e+01
   4.5779700e+00   2.5535999e+01   1.9116800e+01   3.0000000e+01
   4.6263399e+00   2.5678101e+01   1.9289200e+01   3.1000000e+01
   4.4066601e+00   2.5691601e+01   1.9296700e+01   3.2000000e+01
   4.3033299e+00   2.5568701e+01   1.9301600e+01   3.3000000e+01
   4.2818799e+00   2.5472401e+01   1.9374800e+01   3.4000000e+01
   4.3778400e+00   2.5419001e+01   1.9281700e+01   3.5000000e+01
   4.1638799e+00   2.5291599e+01   1.9446100e+01   3.6000000e+01
   4.0947099e+00   2.5180000e+01   1.9425900e+01   3.7000000e+01
   4.0969300e+00   2.5139601e+01   1.9390499e+01   3.8000000e+01
   4.0760498e+00   2.5153299e+01   1.9373100e+01   3.9000000e+01
   4.0355701e+00   2.5135799e+01   1.9163401e+01   4.0000000e+01
   3.9388499e+00   2.5324100e+01   1.9273500e+01   4.1000000e+01
   3.8460701e+00   2.5278601e+01   1.9561001e+01   4.2000000e+01
   3.7495899e+00   2.5343201e+01   1.9368900e+01   4.3000000e+01
   3.7837300e+00   2.5437000e+01   1.9205500e+01   4.4000000e+01
   3.7182701e+00   2.5452299e+01   1.9000099e+01   4.5000000e+01
   3.8348701e+00   2.5441999e+01   1.8877899e+01   4.6000000e+01
   3.7388201e+00   2.5351500e+01   1.8839500e+01   4.7000000e+01
   3.8481700e+00   2.5241400e+01   1.8798901e+01   4.8000000e+01
   3.8715601e+00   2.5124901e+01   1.8832399e+01   4.9000000e+01
   4.0038199e+00   2.5281900e+01   1.8840300e+01   5.0000000e+01
   4.1139798e+00   2.5491400e+01   1.8952400e+01   5.1000000e+01
   4.1855998e+00   2.5540501e+01   1.9156900e+01   5.2000000e+01
   4.1803498e+00   2.5578899e+01   1.9154100e+01   5.3000000e+01
   4.2619700e+00   2.5653000e+01   1.9013300e+01   5.4000000e+01
   4.3334298e+00   2.5857700e+01   1.9283100e+01   5.5000000e+01
   4.1121602e+00   2.5878000e+01   1.9360901e+01   5.6000000e+01
   4.1115699e+00   2.5967199e+01   1.9374599e+01   5.7000000e+01
   4.0950599e+00   2.5821100e+01   1.9232300e+01   5.8000000e+01
   4.1579399e+00   2.5703100e+01   1.9315001e+01   5.9000000e+01
   4.1916499e+00   2.5739201e+01   1.8993700e+01   6.0000000e+01
   4.2049499e+00   2.5773399e+01   1.9074301e+01   6.1000000e+01
   4.1948800e+00   2.5865700e+01   1.9043501e+01   6.2000000e+01
   4.2578502e+00   2.5868299e+01   1.9138800e+01   6.3000000e+01
   4.1629100e+00   2.5821899e+01   1.9014999e+01   6.4000000e+01
   4.1692300e+00   2.5763300e+01   1.9064501e+01   6.5000000e+01
   4.2799501e+00   2.5716200e+01   1.9214001e+01   6.6000000e+01
   4.3515701e+00   2.5798201e+01   1.8945200e+01   6.7000000e+01
   4.5250401e+00   2.5843399e+01   1.8953600e+01   6.8000000e+01
   4.5422802e+00   2.5805000e+01   1.8892700e+01   6.9000000e+01
   4.6193299e+00   2.5656500e+01   1.8943100e+01   7.0000000e+01
   4.6335001e+00   2.5607599e+01   1.9015699e+01   7.1000000e+01
   4.6485901e+00   2.5490400e+01   1.9205500e+01   7.2000000e+01
   4.6016898e+00   2.5436100e+01   1.9310499e+01   7.3000000e+01
   4.6994600e+00   2.5428699e+01   1.9420799e+01   7.4000000e+01
   4.6358800e+00   2.5426600e+01   1.9468901e+01   7.5000000e+01
   4.6260800e+00   2.5495001e+01   1.9388800e+01   7.6000000e+01
   4.5571299e+00   2.5558599e+01   1.9370701e+01   7.7000000e+01
   4.4144602e+00   2.5573200e+01   1.9493401e+01   7.8000000e+01
   4.4190102e+00   2.5639000e+01   1.9456900e+01   7.9000000e+01
   4.3473001e+00   2.5799900e+01   1.9444901e+01   8.0000000e+01
   4.3451200e+00   2.5913900e+01   1.9640200e+01   8.1000000e+01
   4.3936501e+00   2.6360100e+01   1.9658400e+01   8.2000000e+01
   4.3750501e+00   2.6343901e+01   1.9323400e+01   8.3000000e+01
   4.2508502e+00   2.6234900e+01   1.9070101e+01   8.4000000e+01
   4.1321101e+00   2.6120300e+01   1.9220699e+01   8.5000000e+01
   3.9567800e+00   2.6205900e+01   1.9399099e+01   8.6000000e+01
   4.1109200e+00   2.6184799e+01   1.9147301e+01   8.7000000e+01
   4.2388000e+00   2.6211201e+01   1.8948999e+01   8.8000000e+01
   4.1321902e+00   2.6179600e+01   1.9035000e+01   8.9000000e+01
   4.1077399e+00   2.5956200e+01   1.9068300e+01   9.0000000e+01
   4.0509200e+00   2.6014500e+01   1.9062901e+01   9.1000000e+01
   4.2502298e+00   2.5910500e+01   1.8879999e+01   9.2000000e+01
   4.3492498e+00   2.6141800e+01   1.8901100e+01   9.3000000e+01
   4.4494400e+00   2.5785400e+01   1.8621799e+01   9.4000000e+01
   4.4560399e+00   2.5738300e+01   1.8951401e+01   9.5000000e+01
   4.3545198e+00   2.5848600e+01   1.9038900e+01   9.6000000e+01
   4.3505402e+00   2.5790001e+01   1.9058300e+01   9.7000000e+01
   4.3600702e+00   2.5990999e+01   1.9226601e+01   9.8000000e+01
   4.2356701e+00   2.5927000e+01   1.9418900e+01   9.9000000e+01
   4.1938601e+00   2.5732201e+01   1.9577600e+01   1.0000000e+02
   4.2070699e+00   2.5738300e+01   1.9600901e+01   1.0100000e+02
   4.2161698e+00   2.5721600e+01   1.9659401e+01   1.0200000e+02
   4.2420001e+00   2.5817499e+01   1.9732401e+01   1.0300000e+02
   4.1275401e+00   2.5624500e+01   1.9710800e+01   1.0400000e+02
   4.1093202e+00   2.5662399e+01   1.9663500e+01   1.0500000e+02
   3.9465799e+00   2.5689100e+01   1.9660101e+01   1.0600000e+02
   4.0229502e+00   2.6013399e+01   1.9686600e+01   1.0700000e+02
   3.7210400e+00   2.5426300e+01   1.9055000e+01   1.0800000e+02
   3.5325999e+00   2.4924400e+01   1.8674700e+01   1.0900000e+02
   3.2585599e+00   2.4518000e+01   1.8214100e+01   1.1000000e+02
   3.3857000e+00   2.4248899e+01   1.7942801e+01   1.1100000e+02
   3.3015800e+00   2.4070499e+01   1.7780100e+01   1.1200000e+02
   3.3149700e+00   2.3875500e+01   1.7969700e+01   1.1300000e+02
   3.1149499e+00   2.3908300e+01   1.7681400e+01   1.1400000e+02
   3.0908501e+00   2.3941601e+01   1.7829500e+01   1.1500000e+02
   3.0436001e+00   2.4012501e+01   1.7878700e+01   1.1600000e+02
   3.0820000e+00   2.4190001e+01   1.8100500e+01   1.1700000e+02
   3.2089100e+00   2.4180500e+01   1.8379999e+01   1.1800000e+02
   3.2828200e+00   2.4241501e+01   1.8411699e+01   1.1900000e+02
   3.4191201e+00   2.4473900e+01   1.8289499e+01   1.2000000e+02
   3.4800799e+00   2.4584499e+01   1.8451401e+01   1.2100000e+02
   3.6028299e+00   2.4568300e+01   1.8832300e+01   1.2200000e+02
   3.6252601e+00   2.4635099e+01   1.8833700e+01   1.2300000e+02
   3.5394001e+00   2.4674801e+01   1.8940100e+01   1.2400000e+02
   3.5540199e+00   2.4759701e+01   1.9204300e+01   1.2500000e+02
   3.6001201e+00   2.4554399e+01   1.9000799e+01   1.2600000e+02
   3.6373100e+00   2.4493700e+01   1.9343000e+01   1.2700000e+02
   3.4925001e+00   2.4481899e+01   1.9519300e+01   1.2800000e+02
   3.6129100e+00   2.4349300e+01   1.9591400e+01   1.2900000e+02
   3.6578100e+00   2.4456800e+01   1.9701700e+01   1.3000000e+02
   3.8293900e+00   2.4593800e+01   1.9737801e+01   1.3100000e+02
   3.7995501e+00   2.4258101e+01   1.9681000e+01   1.3200000e+02
   4.0393000e+00   2.4028099e+01   1.9487600e+01   1.3300000e+02
   3.9941299e+00   2.3965000e+01   1.9712099e+01   1.3400000e+02
   3.9986401e+00   2.4156799e+01   1.9706400e+01   1.3500000e+02
   3.8996201e+00   2.4288000e+01   1.9709999e+01   1.3600000e+02
   3.9014001e+00   2.4270100e+01   1.9575100e+01   1.3700000e+02
   3.9506099e+00   2.4134199e+01   1.9260700e+01   1.3800000e+02
   3.8916700e+00   2.4194401e+01   1.9118099e+01   1.3900000e+02
   3.7769599e+00   2.4284800e+01   1.8932301e+01   1.4000000e+02
   3.6279800e+00   2.4392900e+01   1.8625401e+01   1.4100000e+02
   3.6232400e+00   2.4421101e+01   1.8590599e+01   1.4200000e+02
   3.5239100e+00   2.4251699e+01   1.8441401e+01   1.4300000e+02
   3.6223400e+00   2.4272200e+01   1.8418400e+01   1.4400000e+02
