# Supplementary material for: Chromosome dynamics near the sol-gel phase transition dictate the timing of remote genomic interactions
Source: Nat Commun. 2019 Jun 24;10:2771. doi: 10.1038/s41467-019-10628-9 (PMC6591236; doi:10.1038/s41467-019-10628-9)
Supplement: Supplementary file 3 — Source Data [file 41467_2019_10628_MOESM3_ESM.zip › Source Data/ProcessedData/NonContractedCells/ShortTermImaging/G1G2/G1_28.dat]

   6.7129502e+00   2.0305099e+01   1.9131201e+01   1.0000000e+00
   6.6022601e+00   2.0372601e+01   1.9148100e+01   2.0000000e+00
   6.6726599e+00   2.0349701e+01   1.9035101e+01   3.0000000e+00
   6.5816002e+00   2.0473801e+01   1.8936501e+01   4.0000000e+00
   6.5859699e+00   2.0412100e+01   1.9004000e+01   5.0000000e+00
   6.5511899e+00   2.0517799e+01   1.9012899e+01   6.0000000e+00
   6.7412500e+00   2.0566000e+01   1.8979799e+01   7.0000000e+00
   6.6882601e+00   2.0726200e+01   1.9062300e+01   8.0000000e+00
   6.5356898e+00   2.0593700e+01   1.9275101e+01   9.0000000e+00
   6.4716201e+00   2.0678600e+01   1.9328501e+01   1.0000000e+01
   6.5551801e+00   2.0652700e+01   1.9329700e+01   1.1000000e+01
   6.5660901e+00   2.0643200e+01   1.9387400e+01   1.2000000e+01
   6.6634898e+00   2.0869900e+01   1.9502199e+01   1.3000000e+01
   6.5338602e+00   2.0948299e+01   1.9542900e+01   1.4000000e+01
   6.4951200e+00   2.0931400e+01   1.9663000e+01   1.5000000e+01
   6.6569300e+00   2.0825199e+01   1.9498899e+01   1.6000000e+01
   6.7046800e+00   2.0744600e+01   1.9552000e+01   1.7000000e+01
   6.7912402e+00   2.0670799e+01   1.9328699e+01   1.8000000e+01
   6.8697100e+00   2.0791901e+01   1.9407900e+01   1.9000000e+01
   6.9445500e+00   2.0705400e+01   1.9530600e+01   2.0000000e+01
   6.9526601e+00   2.0756300e+01   1.9605400e+01   2.1000000e+01
   6.9321399e+00   2.0960800e+01   1.9546499e+01   2.2000000e+01
   6.8719902e+00   2.1023100e+01   1.9681601e+01   2.3000000e+01
   6.9241800e+00   2.0959700e+01   1.9829100e+01   2.4000000e+01
   6.8825302e+00   2.1000601e+01   1.9833401e+01   2.5000000e+01
   6.8260798e+00   2.1047899e+01   1.9800100e+01   2.6000000e+01
   6.8274798e+00   2.0934500e+01   2.0070499e+01   2.7000000e+01
   6.7707400e+00   2.1029900e+01   1.9734699e+01   2.8000000e+01
   6.7867098e+00   2.0997999e+01   1.9783501e+01   2.9000000e+01
   6.7817898e+00   2.0863899e+01   1.9765699e+01   3.0000000e+01
   6.7827501e+00   2.0976999e+01   1.9500700e+01   3.1000000e+01
   6.7781501e+00   2.1085501e+01   1.9432899e+01   3.2000000e+01
   6.9241300e+00   2.1027700e+01   1.9551600e+01   3.3000000e+01
   6.9031601e+00   2.1070999e+01   1.9518900e+01   3.4000000e+01
   6.8967299e+00   2.0935801e+01   1.9548201e+01   3.5000000e+01
   6.8270798e+00   2.0694700e+01   1.9683800e+01   3.6000000e+01
   6.8099098e+00   2.0613199e+01   1.9752899e+01   3.7000000e+01
   6.8316202e+00   2.0541300e+01   1.9680300e+01   3.8000000e+01
   6.8489699e+00   2.0452900e+01   1.9823799e+01   3.9000000e+01
   6.8948398e+00   2.0415899e+01   1.9874201e+01   4.0000000e+01
   6.8473902e+00   2.0380501e+01   1.9778200e+01   4.1000000e+01
   6.7824898e+00   2.0428400e+01   1.9858801e+01   4.2000000e+01
   6.7932000e+00   2.0350201e+01   1.9847200e+01   4.3000000e+01
   6.8319702e+00   2.0364500e+01   1.9671499e+01   4.4000000e+01
   6.7230000e+00   2.0345100e+01   1.9865700e+01   4.5000000e+01
   6.6656399e+00   2.0439400e+01   2.0018000e+01   4.6000000e+01
   6.6649098e+00   2.0724701e+01   1.9941900e+01   4.7000000e+01
   6.5205402e+00   2.0823999e+01   2.0055000e+01   4.8000000e+01
   6.4103799e+00   2.0796600e+01   2.0139601e+01   4.9000000e+01
   6.2212901e+00   2.0802401e+01   2.0266199e+01   5.0000000e+01
   6.2995400e+00   2.0836100e+01   2.0193199e+01   5.1000000e+01
   6.2343798e+00   2.0851801e+01   2.0288200e+01   5.2000000e+01
   6.1857200e+00   2.0884701e+01   2.0215799e+01   5.3000000e+01
   6.1124201e+00   2.0882799e+01   2.0265699e+01   5.4000000e+01
   6.1606398e+00   2.0974501e+01   2.0429399e+01   5.5000000e+01
   6.1233001e+00   2.1090700e+01   2.0318701e+01   5.6000000e+01
   6.1144199e+00   2.1251200e+01   2.0439301e+01   5.7000000e+01
   6.1208000e+00   2.1418301e+01   2.0303400e+01   5.8000000e+01
   6.1448598e+00   2.1435600e+01   2.0359600e+01   5.9000000e+01
   6.2078800e+00   2.1429399e+01   2.0369900e+01   6.0000000e+01
   6.2430000e+00   2.1489100e+01   2.0307800e+01   6.1000000e+01
   6.1900301e+00   2.1551300e+01   2.0166599e+01   6.2000000e+01
   6.2754002e+00   2.1419701e+01   2.0239300e+01   6.3000000e+01
   6.2940001e+00   2.1421801e+01   2.0146999e+01   6.4000000e+01
   6.1829000e+00   2.1469500e+01   2.0301901e+01   6.5000000e+01
   6.1114302e+00   2.1499800e+01   2.0101000e+01   6.6000000e+01
   6.0895901e+00   2.1494301e+01   1.9875099e+01   6.7000000e+01
   6.1827002e+00   2.1570700e+01   1.9869900e+01   6.8000000e+01
   6.3149900e+00   2.1640100e+01   1.9929501e+01   6.9000000e+01
   6.3570199e+00   2.1482201e+01   1.9755800e+01   7.0000000e+01
   6.3662901e+00   2.1345501e+01   1.9980900e+01   7.1000000e+01
   6.4532099e+00   2.1210899e+01   1.9818899e+01   7.2000000e+01
   6.4450002e+00   2.1096201e+01   1.9881001e+01   7.3000000e+01
   6.4981298e+00   2.1011700e+01   1.9973200e+01   7.4000000e+01
   6.4342499e+00   2.0838699e+01   2.0109400e+01   7.5000000e+01
   6.3731699e+00   2.0896500e+01   1.9962999e+01   7.6000000e+01
   6.3424401e+00   2.0956499e+01   2.0036301e+01   7.7000000e+01
   6.2854199e+00   2.1024700e+01   2.0222700e+01   7.8000000e+01
   6.3892598e+00   2.1131300e+01   2.0041401e+01   7.9000000e+01
   6.3642602e+00   2.1301600e+01   2.0110201e+01   8.0000000e+01
   6.2832098e+00   2.1386299e+01   1.9921000e+01   8.1000000e+01
   6.3093600e+00   2.1555700e+01   2.0029301e+01   8.2000000e+01
   6.2335601e+00   2.1505100e+01   2.0234100e+01   8.3000000e+01
   6.3028898e+00   2.1488100e+01   2.0153500e+01   8.4000000e+01
   6.2828002e+00   2.1391001e+01   2.0182400e+01   8.5000000e+01
   6.2329102e+00   2.1296301e+01   2.0208900e+01   8.6000000e+01
   6.1183200e+00   2.1308901e+01   2.0206100e+01   8.7000000e+01
   6.1281600e+00   2.1299900e+01   2.0231199e+01   8.8000000e+01
   6.0962300e+00   2.1259399e+01   2.0183800e+01   8.9000000e+01
   6.0177898e+00   2.1276400e+01   2.0009001e+01   9.0000000e+01
   5.9791002e+00   2.1303101e+01   2.0156500e+01   9.1000000e+01
   5.9359198e+00   2.1225000e+01   2.0194500e+01   9.2000000e+01
   5.9742799e+00   2.1136700e+01   2.0184799e+01   9.3000000e+01
   5.9167900e+00   2.1129601e+01   2.0223200e+01   9.4000000e+01
   5.9379802e+00   2.0987000e+01   2.0186001e+01   9.5000000e+01
   5.9470501e+00   2.0891701e+01   2.0196199e+01   9.6000000e+01
   6.0297599e+00   2.0814100e+01   2.0182800e+01   9.7000000e+01
   6.0003099e+00   2.0751699e+01   2.0043699e+01   9.8000000e+01
   5.9469700e+00   2.0750200e+01   2.0140200e+01   9.9000000e+01
   6.0233598e+00   2.0789000e+01   2.0151899e+01   1.0000000e+02
   6.0232601e+00   2.0788601e+01   2.0088400e+01   1.0100000e+02
   5.9896698e+00   2.0829300e+01   1.9924999e+01   1.0200000e+02
   5.9771299e+00   2.0793900e+01   2.0047300e+01   1.0300000e+02
   5.9003201e+00   2.0722000e+01   2.0270201e+01   1.0400000e+02
   5.8651600e+00   2.0657000e+01   2.0170200e+01   1.0500000e+02
   5.9057102e+00   2.0623301e+01   2.0215700e+01   1.0600000e+02
   5.8795500e+00   2.0607100e+01   2.0003700e+01   1.0700000e+02
   5.8713198e+00   2.0600000e+01   2.0156601e+01   1.0800000e+02
   5.8134999e+00   2.0496500e+01   2.0180300e+01   1.0900000e+02
   5.6958599e+00   2.0363400e+01   2.0147800e+01   1.1000000e+02
   5.6531501e+00   2.0224100e+01   2.0271700e+01   1.1100000e+02
   5.7222900e+00   2.0165899e+01   2.0188999e+01   1.1200000e+02
   5.7182102e+00   2.0195601e+01   2.0205299e+01   1.1300000e+02
   5.7635798e+00   2.0339500e+01   2.0272301e+01   1.1400000e+02
   5.7767801e+00   2.0365601e+01   2.0420700e+01   1.1500000e+02
   5.8245001e+00   2.0426600e+01   2.0276100e+01   1.1600000e+02
   5.7255301e+00   2.0431700e+01   2.0221201e+01   1.1700000e+02
   5.6515398e+00   2.0459499e+01   2.0271299e+01   1.1800000e+02
   5.6301398e+00   2.0452999e+01   2.0215500e+01   1.1900000e+02
   5.6165400e+00   2.0528000e+01   2.0237499e+01   1.2000000e+02
   5.7182698e+00   2.0628000e+01   2.0184299e+01   1.2200000e+02
   5.7012801e+00   2.0652201e+01   2.0136200e+01   1.2300000e+02
   5.6106901e+00   2.0522699e+01   2.0164801e+01   1.2500000e+02
   5.7448502e+00   2.0413000e+01   2.0168400e+01   1.2600000e+02
   5.7256298e+00   2.0375799e+01   2.0173599e+01   1.2700000e+02
   5.7465401e+00   2.0363600e+01   2.0280500e+01   1.2800000e+02
   5.7035599e+00   2.0354401e+01   2.0270399e+01   1.2900000e+02
   5.7097802e+00   2.0268600e+01   2.0271900e+01   1.3000000e+02
   5.6863098e+00   2.0198000e+01   2.0173201e+01   1.3100000e+02
   5.7413001e+00   2.0189699e+01   2.0202400e+01   1.3200000e+02
   5.7740202e+00   2.0157200e+01   2.0099501e+01   1.3300000e+02
   5.8218098e+00   2.0131399e+01   2.0108299e+01   1.3400000e+02
   5.8495002e+00   2.0098600e+01   2.0135500e+01   1.3500000e+02
   5.8248100e+00   2.0126499e+01   2.0070200e+01   1.3600000e+02
   5.9271798e+00   2.0196800e+01   2.0093500e+01   1.3700000e+02
   5.8587799e+00   2.0243401e+01   1.9959200e+01   1.3800000e+02
   5.8835301e+00   2.0304501e+01   2.0055901e+01   1.3900000e+02
   5.9102402e+00   2.0434000e+01   1.9979000e+01   1.4000000e+02
   5.9987702e+00   2.0503000e+01   2.0163700e+01   1.4100000e+02
   6.0890799e+00   2.0562401e+01   2.0094601e+01   1.4200000e+02
   6.2029300e+00   2.0609200e+01   2.0022301e+01   1.4300000e+02
   6.2836199e+00   2.0670900e+01   2.0122000e+01   1.4400000e+02
   6.2419701e+00   2.0734800e+01   2.0048599e+01   1.4500000e+02
   6.2430501e+00   2.0735800e+01   2.0116100e+01   1.4600000e+02
   6.3069401e+00   2.0782000e+01   2.0077499e+01   1.4700000e+02
   6.3847899e+00   2.0866301e+01   1.9846100e+01   1.4800000e+02
   6.3734999e+00   2.0936300e+01   2.0087299e+01   1.4900000e+02
   6.3343601e+00   2.0944700e+01   2.0017200e+01   1.5000000e+02
   6.3709602e+00   2.0928499e+01   1.9907600e+01   1.5100000e+02
   6.4834599e+00   2.0982401e+01   1.9850599e+01   1.5200000e+02
   6.5368800e+00   2.0938499e+01   1.9869200e+01   1.5300000e+02
   6.5403199e+00   2.0961300e+01   1.9666700e+01   1.5400000e+02
   6.4878602e+00   2.0875500e+01   1.9597700e+01   1.5500000e+02
   6.4669600e+00   2.0812401e+01   1.9731701e+01   1.5600000e+02
   6.4346900e+00   2.0877899e+01   1.9744900e+01   1.5700000e+02
   6.4075899e+00   2.0834000e+01   1.9694201e+01   1.5800000e+02
   6.3968401e+00   2.0818701e+01   1.9736900e+01   1.5900000e+02
   6.3133402e+00   2.0657200e+01   1.9634001e+01   1.6000000e+02
   6.2597198e+00   2.0597900e+01   1.9749901e+01   1.6100000e+02
   6.2292700e+00   2.0680201e+01   1.9743601e+01   1.6200000e+02
   6.1768398e+00   2.0572300e+01   1.9728300e+01   1.6300000e+02
   6.2444000e+00   2.0511200e+01   1.9721399e+01   1.6400000e+02
   6.2242198e+00   2.0404400e+01   1.9776699e+01   1.6500000e+02
   6.2792702e+00   2.0414700e+01   1.9757900e+01   1.6600000e+02
   6.2058601e+00   2.0413601e+01   1.9908199e+01   1.6700000e+02
   6.1421099e+00   2.0312799e+01   1.9728300e+01   1.6800000e+02
   6.0932398e+00   2.0267900e+01   1.9776800e+01   1.6900000e+02
   6.0450702e+00   2.0262300e+01   2.0033899e+01   1.7000000e+02
   6.0360599e+00   2.0308001e+01   2.0005100e+01   1.7100000e+02
   6.0316901e+00   2.0302000e+01   1.9747499e+01   1.7200000e+02
   6.0180702e+00   2.0306000e+01   1.9876200e+01   1.7300000e+02
   5.9820099e+00   2.0308201e+01   2.0011700e+01   1.7400000e+02
   6.0174999e+00   2.0315399e+01   1.9832399e+01   1.7500000e+02
   5.9829102e+00   2.0429600e+01   1.9955299e+01   1.7600000e+02
   5.9924202e+00   2.0374800e+01   2.0043200e+01   1.7700000e+02
   5.9263101e+00   2.0404699e+01   1.9860701e+01   1.7800000e+02
   6.0845599e+00   2.0385201e+01   1.9847401e+01   1.7900000e+02
   6.0576801e+00   2.0481899e+01   1.9881300e+01   1.8000000e+02
   6.1484199e+00   2.0596500e+01   1.9785801e+01   1.8100000e+02
   6.2620001e+00   2.0587601e+01   1.9821400e+01   1.8200000e+02
   6.2435002e+00   2.0646700e+01   1.9859501e+01   1.8300000e+02
   6.1801300e+00   2.0659000e+01   2.0098700e+01   1.8400000e+02
   6.2080402e+00   2.0631399e+01   1.9926100e+01   1.8500000e+02
   6.1700101e+00   2.0690800e+01   2.0016001e+01   1.8600000e+02
   6.1727800e+00   2.0725800e+01   1.9999201e+01   1.8700000e+02
   6.1495800e+00   2.0577499e+01   2.0104300e+01   1.8800000e+02
   6.1589599e+00   2.0628000e+01   2.0100100e+01   1.8900000e+02
   6.0932798e+00   2.0585199e+01   1.9997801e+01   1.9000000e+02
   6.0709500e+00   2.0622299e+01   2.0036699e+01   1.9100000e+02
   6.0589900e+00   2.0587500e+01   1.9707001e+01   1.9200000e+02
   6.0683699e+00   2.0547501e+01   1.9829100e+01   1.9300000e+02
   6.0585399e+00   2.0485600e+01   1.9854500e+01   1.9400000e+02
   6.0027800e+00   2.0392599e+01   1.9859200e+01   1.9500000e+02
   6.0089202e+00   2.0478701e+01   1.9847300e+01   1.9600000e+02
   6.0264902e+00   2.0444700e+01   1.9740700e+01   1.9700000e+02
   6.0533900e+00   2.0460501e+01   1.9759701e+01   1.9800000e+02
   6.0015998e+00   2.0483000e+01   1.9890499e+01   1.9900000e+02
   6.0514598e+00   2.0551800e+01   1.9718800e+01   2.0000000e+02
