# Supplementary material for: Chromosome dynamics near the sol-gel phase transition dictate the timing of remote genomic interactions
Source: Nat Commun. 2019 Jun 24;10:2771. doi: 10.1038/s41467-019-10628-9 (PMC6591236; doi:10.1038/s41467-019-10628-9)
Supplement: Supplementary file 3 — Source Data [file 41467_2019_10628_MOESM3_ESM.zip › Source Data/ProcessedData/NonContractedCells/ShortTermImaging/G1G2/G1_27.dat]

   3.4553900e+00   2.7473900e+01   1.9626301e+01   2.0000000e+00
   3.4582500e+00   2.7518400e+01   1.9672199e+01   3.0000000e+00
   3.4137900e+00   2.7540701e+01   1.9479500e+01   4.0000000e+00
   3.1308999e+00   2.7702999e+01   1.9694401e+01   5.0000000e+00
   3.0027699e+00   2.7902300e+01   1.9921499e+01   6.0000000e+00
   3.1386700e+00   2.8039200e+01   1.9757500e+01   7.0000000e+00
   3.2683599e+00   2.8311199e+01   2.0223101e+01   8.0000000e+00
   3.3858199e+00   2.8275101e+01   2.0259899e+01   9.0000000e+00
   3.5353899e+00   2.8004400e+01   2.0196100e+01   1.0000000e+01
   3.5782599e+00   2.7814301e+01   2.0094999e+01   1.1000000e+01
   3.6984899e+00   2.7760300e+01   2.0039801e+01   1.2000000e+01
   3.6863401e+00   2.8101700e+01   2.0081100e+01   1.3000000e+01
   3.7196200e+00   2.8027399e+01   2.0082800e+01   1.4000000e+01
   3.5726399e+00   2.8167900e+01   2.0049601e+01   1.5000000e+01
   3.6268699e+00   2.8181700e+01   1.9995800e+01   1.6000000e+01
   3.5527999e+00   2.8152300e+01   2.0419001e+01   1.7000000e+01
   3.6964800e+00   2.7951799e+01   2.0272800e+01   1.8000000e+01
   3.6128500e+00   2.7823299e+01   2.0423901e+01   1.9000000e+01
   3.4126799e+00   2.7677200e+01   2.0541500e+01   2.0000000e+01
   3.3358600e+00   2.7952299e+01   2.0817200e+01   2.1000000e+01
   3.2577200e+00   2.8068600e+01   2.0765400e+01   2.2000000e+01
   3.1212399e+00   2.8375999e+01   2.0899000e+01   2.3000000e+01
   3.2144101e+00   2.8507900e+01   2.0809099e+01   2.4000000e+01
   3.3904500e+00   2.8697599e+01   2.1214800e+01   2.5000000e+01
   3.3804300e+00   2.8914301e+01   2.1186899e+01   2.6000000e+01
   3.5375800e+00   2.9012400e+01   2.1353001e+01   2.7000000e+01
   3.5463500e+00   2.9076000e+01   2.0965700e+01   2.8000000e+01
   3.4641500e+00   2.8917601e+01   2.1341400e+01   2.9000000e+01
   3.4711900e+00   2.9049700e+01   2.1241199e+01   3.0000000e+01
   3.3298800e+00   2.8873199e+01   2.1208401e+01   3.1000000e+01
   3.2568600e+00   2.8936199e+01   2.1245600e+01   3.2000000e+01
   3.1590800e+00   2.9066099e+01   2.1225000e+01   3.3000000e+01
   3.1121900e+00   2.9099400e+01   2.1175800e+01   3.4000000e+01
   3.0062101e+00   2.8987000e+01   2.1228500e+01   3.5000000e+01
   2.9525499e+00   2.8898001e+01   2.1228600e+01   3.6000000e+01
   3.0615900e+00   2.8894899e+01   2.0889400e+01   3.7000000e+01
   3.1377800e+00   2.8881399e+01   2.1013000e+01   3.8000000e+01
   3.1863401e+00   2.8949400e+01   2.0924601e+01   3.9000000e+01
   3.2739000e+00   2.8817600e+01   2.0725800e+01   4.0000000e+01
   3.3459699e+00   2.8828300e+01   2.0464500e+01   4.1000000e+01
   3.3820701e+00   2.8842699e+01   2.0280300e+01   4.2000000e+01
   3.3893199e+00   2.8841499e+01   2.0054199e+01   4.3000000e+01
   3.5644100e+00   2.8866199e+01   2.0016701e+01   4.4000000e+01
   3.4996400e+00   2.8805099e+01   2.0098101e+01   4.5000000e+01
   3.5853400e+00   2.8914700e+01   1.9872000e+01   4.6000000e+01
   3.6607699e+00   2.8980600e+01   1.9826900e+01   4.7000000e+01
   3.6599000e+00   2.8837000e+01   1.9772600e+01   4.8000000e+01
   3.7100599e+00   2.8847799e+01   2.0049000e+01   4.9000000e+01
   3.8266599e+00   2.8736799e+01   2.0175699e+01   5.0000000e+01
   3.7790301e+00   2.8678200e+01   2.0320400e+01   5.1000000e+01
   3.8439901e+00   2.8818001e+01   2.0448900e+01   5.2000000e+01
   3.7051699e+00   2.8633400e+01   2.0800699e+01   5.3000000e+01
   3.5366001e+00   2.8625200e+01   2.0852600e+01   5.4000000e+01
   3.5103600e+00   2.8750799e+01   2.0827299e+01   5.5000000e+01
   3.5237999e+00   2.8712500e+01   2.0760000e+01   5.6000000e+01
   3.4810500e+00   2.8920200e+01   2.0990499e+01   5.7000000e+01
   3.4635100e+00   2.8926001e+01   2.0798000e+01   5.8000000e+01
   3.4773300e+00   2.8927799e+01   2.0762501e+01   5.9000000e+01
   3.4083099e+00   2.8655100e+01   2.1185900e+01   6.0000000e+01
   3.4518900e+00   2.8561300e+01   2.1286699e+01   6.1000000e+01
   3.4394801e+00   2.8550400e+01   2.1178301e+01   6.2000000e+01
   3.4357901e+00   2.8425200e+01   2.1338499e+01   6.3000000e+01
   3.3403599e+00   2.8497700e+01   2.1568600e+01   6.4000000e+01
   3.3252699e+00   2.8561399e+01   2.1626301e+01   6.5000000e+01
   3.4012401e+00   2.8598301e+01   2.1817301e+01   6.6000000e+01
   3.4432099e+00   2.8444799e+01   2.1921801e+01   6.7000000e+01
   3.3839900e+00   2.8397200e+01   2.1635401e+01   6.8000000e+01
   3.3323901e+00   2.8333300e+01   2.1595200e+01   6.9000000e+01
   3.2240200e+00   2.8334200e+01   2.1583700e+01   7.0000000e+01
   3.2583399e+00   2.8480700e+01   2.1502001e+01   7.1000000e+01
   3.2809899e+00   2.8661900e+01   2.1774500e+01   7.2000000e+01
   3.2823901e+00   2.8913000e+01   2.1858101e+01   7.3000000e+01
   3.2407200e+00   2.8745100e+01   2.1823799e+01   7.4000000e+01
   3.2441299e+00   2.8541599e+01   2.2068701e+01   7.5000000e+01
   3.1450300e+00   2.8307100e+01   2.1766001e+01   7.6000000e+01
   3.2619700e+00   2.8438000e+01   2.1653200e+01   7.7000000e+01
   3.3051200e+00   2.8185200e+01   2.1899799e+01   7.8000000e+01
   3.2516301e+00   2.8070900e+01   2.1728001e+01   7.9000000e+01
   3.2686801e+00   2.8156500e+01   2.1607000e+01   8.0000000e+01
   3.2973299e+00   2.8136700e+01   2.1533800e+01   8.1000000e+01
   3.3059001e+00   2.8122400e+01   2.1604000e+01   8.2000000e+01
   3.1740699e+00   2.8152000e+01   2.1532301e+01   8.3000000e+01
   3.2083399e+00   2.8141399e+01   2.1603500e+01   8.4000000e+01
   3.1603100e+00   2.7988701e+01   2.1509701e+01   8.5000000e+01
   3.2265301e+00   2.8009001e+01   2.1373400e+01   8.6000000e+01
   3.2520101e+00   2.8151400e+01   2.1232300e+01   8.7000000e+01
   3.3409100e+00   2.7973400e+01   2.1199600e+01   8.8000000e+01
   3.2700701e+00   2.8271799e+01   2.1027500e+01   8.9000000e+01
   3.3209600e+00   2.8180500e+01   2.0883801e+01   9.0000000e+01
   3.2175300e+00   2.8143600e+01   2.1106701e+01   9.1000000e+01
   3.2610400e+00   2.8043600e+01   2.1084400e+01   9.2000000e+01
   3.2428801e+00   2.7861200e+01   2.0933500e+01   9.3000000e+01
   3.3140900e+00   2.7747601e+01   2.0889200e+01   9.4000000e+01
   3.2416401e+00   2.7586300e+01   2.1185499e+01   9.5000000e+01
   3.2926099e+00   2.7551901e+01   2.1289301e+01   9.6000000e+01
   3.2941401e+00   2.7595501e+01   2.1314501e+01   9.7000000e+01
   3.2259099e+00   2.7520800e+01   2.1447901e+01   9.8000000e+01
   3.1635499e+00   2.7526899e+01   2.1254499e+01   9.9000000e+01
   3.1246400e+00   2.7629101e+01   2.1401600e+01   1.0000000e+02
   3.0583601e+00   2.7934700e+01   2.1358000e+01   1.0100000e+02
   3.0659399e+00   2.8247499e+01   2.1685900e+01   1.0200000e+02
   3.0610299e+00   2.8179701e+01   2.1703600e+01   1.0300000e+02
   3.0043399e+00   2.8248800e+01   2.1552900e+01   1.0400000e+02
   3.1601000e+00   2.8398399e+01   2.1540100e+01   1.0500000e+02
   3.1677899e+00   2.8505600e+01   2.1610901e+01   1.0600000e+02
   3.2453401e+00   2.8491301e+01   2.1225599e+01   1.0700000e+02
   3.3320301e+00   2.8674999e+01   2.0896700e+01   1.0800000e+02
   3.3483701e+00   2.8716200e+01   2.0889200e+01   1.0900000e+02
   3.4156201e+00   2.8621901e+01   2.1014500e+01   1.1000000e+02
   3.3766699e+00   2.8600401e+01   2.0776800e+01   1.1100000e+02
   3.4293399e+00   2.8523899e+01   2.0563601e+01   1.1200000e+02
   3.4025099e+00   2.8537300e+01   2.0381001e+01   1.1300000e+02
   3.4370799e+00   2.8422300e+01   2.0184500e+01   1.1400000e+02
   3.4779999e+00   2.8549101e+01   2.0067301e+01   1.1500000e+02
   3.4085701e+00   2.8478600e+01   2.0019501e+01   1.1600000e+02
   3.5545499e+00   2.8339300e+01   2.0124800e+01   1.1700000e+02
   3.6411200e+00   2.8272900e+01   2.0083700e+01   1.1800000e+02
   3.5435500e+00   2.8288900e+01   2.0160500e+01   1.1900000e+02
   3.4170599e+00   2.8075800e+01   2.0364100e+01   1.2000000e+02
   3.4037900e+00   2.8013800e+01   2.0235300e+01   1.2100000e+02
   3.3088300e+00   2.8105000e+01   2.0590300e+01   1.2200000e+02
   3.3429799e+00   2.8140900e+01   2.0497700e+01   1.2300000e+02
   3.4219401e+00   2.8232800e+01   2.0811501e+01   1.2400000e+02
   3.4619901e+00   2.8487400e+01   2.0711599e+01   1.2500000e+02
   3.2945399e+00   2.8495399e+01   2.0764700e+01   1.2600000e+02
   3.1727200e+00   2.8597099e+01   2.0800800e+01   1.2700000e+02
   3.1532400e+00   2.8642300e+01   2.0964300e+01   1.2800000e+02
   3.1459000e+00   2.8767099e+01   2.0904600e+01   1.2900000e+02
   3.0568399e+00   2.8933701e+01   2.1002199e+01   1.3000000e+02
   3.0470800e+00   2.9061100e+01   2.1405800e+01   1.3100000e+02
   3.2147999e+00   2.9128300e+01   2.1286400e+01   1.3200000e+02
   3.0921400e+00   2.8837500e+01   2.1402399e+01   1.3300000e+02
   3.2209499e+00   2.8882299e+01   2.1511700e+01   1.3400000e+02
   3.2061501e+00   2.8956600e+01   2.1883699e+01   1.3500000e+02
   3.1675899e+00   2.8982599e+01   2.1652000e+01   1.3600000e+02
   3.1969600e+00   2.9012300e+01   2.1554701e+01   1.3700000e+02
   3.0592699e+00   2.8895500e+01   2.1659401e+01   1.3800000e+02
   3.1151600e+00   2.8794300e+01   2.1678101e+01   1.3900000e+02
   3.0782700e+00   2.8652300e+01   2.1820299e+01   1.4000000e+02
   3.0151100e+00   2.8685301e+01   2.1660999e+01   1.4100000e+02
   3.1586499e+00   2.8799200e+01   2.2057800e+01   1.4200000e+02
   3.1315100e+00   2.8642099e+01   2.1810699e+01   1.4300000e+02
   3.1791699e+00   2.8624100e+01   2.2084900e+01   1.4400000e+02
   3.2068300e+00   2.8583000e+01   2.1965799e+01   1.4500000e+02
   3.2862501e+00   2.8709000e+01   2.1973499e+01   1.4600000e+02
   3.3121500e+00   2.8840900e+01   2.2051201e+01   1.4700000e+02
   3.3162301e+00   2.8804501e+01   2.2281799e+01   1.4800000e+02
   3.2813399e+00   2.8796900e+01   2.2097500e+01   1.4900000e+02
   3.2887001e+00   2.8955799e+01   2.2088200e+01   1.5000000e+02
   3.3666601e+00   2.8891800e+01   2.2299601e+01   1.5100000e+02
   3.1818900e+00   2.8913500e+01   2.1743099e+01   1.5200000e+02
   3.2035699e+00   2.9103500e+01   2.1810900e+01   1.5300000e+02
   3.2741799e+00   2.9225500e+01   2.1590900e+01   1.5400000e+02
   3.1960499e+00   2.9327499e+01   2.1600599e+01   1.5500000e+02
   3.1316299e+00   2.9237200e+01   2.1331800e+01   1.5600000e+02
   3.2296200e+00   2.9228600e+01   2.1757099e+01   1.5700000e+02
   3.2660000e+00   2.8992399e+01   2.1485201e+01   1.5800000e+02
   3.2609401e+00   2.8858400e+01   2.1745300e+01   1.5900000e+02
   3.1946800e+00   2.8700199e+01   2.1819201e+01   1.6000000e+02
   3.2506199e+00   2.8699699e+01   2.1850100e+01   1.6100000e+02
   3.0894301e+00   2.8589701e+01   2.1912800e+01   1.6200000e+02
   3.1652601e+00   2.8413601e+01   2.1929899e+01   1.6300000e+02
   3.2717299e+00   2.8377800e+01   2.1936701e+01   1.6400000e+02
   3.3301799e+00   2.8368000e+01   2.2057699e+01   1.6500000e+02
   3.4262099e+00   2.8420799e+01   2.1873600e+01   1.6600000e+02
   3.5089099e+00   2.8375799e+01   2.2278999e+01   1.6700000e+02
   3.6732500e+00   2.8261000e+01   2.2176600e+01   1.6800000e+02
   3.5822501e+00   2.8261801e+01   2.2428301e+01   1.7000000e+02
   3.4913099e+00   2.8351900e+01   2.2415400e+01   1.7100000e+02
   3.5187600e+00   2.8338200e+01   2.2422701e+01   1.7200000e+02
   3.4237800e+00   2.8346500e+01   2.2816999e+01   1.7300000e+02
   3.3391900e+00   2.8248899e+01   2.2816999e+01   1.7400000e+02
   3.2313700e+00   2.8281601e+01   2.2532700e+01   1.7500000e+02
   3.3160300e+00   2.8253000e+01   2.2816999e+01   1.7600000e+02
   3.1732099e+00   2.8197001e+01   2.2816999e+01   1.7700000e+02
   3.3825600e+00   2.8308201e+01   2.2517900e+01   1.7800000e+02
   3.3390701e+00   2.8187799e+01   2.2393499e+01   1.7900000e+02
   3.2239201e+00   2.8103600e+01   2.2065399e+01   1.8000000e+02
   3.3959601e+00   2.8025900e+01   2.2017599e+01   1.8100000e+02
   3.4988000e+00   2.7925301e+01   2.2816999e+01   1.8200000e+02
   3.5740900e+00   2.7894100e+01   2.2816999e+01   1.8300000e+02
   3.4697800e+00   2.8066099e+01   2.2816999e+01   1.8400000e+02
   3.4651999e+00   2.7883801e+01   2.2816999e+01   1.8500000e+02
   3.4574800e+00   2.8030100e+01   2.2816999e+01   1.8600000e+02
   3.3775599e+00   2.7963699e+01   2.2816999e+01   1.8700000e+02
   3.3820000e+00   2.7957199e+01   2.2612200e+01   1.8800000e+02
   3.3665700e+00   2.7788200e+01   2.2816999e+01   1.8900000e+02
   3.5286000e+00   2.7619699e+01   2.2816999e+01   1.9000000e+02
   3.3407700e+00   2.7665600e+01   2.2816999e+01   1.9100000e+02
   3.2888999e+00   2.7566700e+01   2.2816999e+01   1.9200000e+02
   3.1885300e+00   2.7715300e+01   2.2816999e+01   1.9300000e+02
   3.1153500e+00   2.7665100e+01   2.2816999e+01   1.9400000e+02
   3.3330100e+00   2.7605400e+01   2.2420300e+01   1.9500000e+02
   3.1745400e+00   2.7816000e+01   2.2598400e+01   1.9800000e+02
   3.0086000e+00   2.8012100e+01   2.2299200e+01   1.9900000e+02
   2.8727400e+00   2.8168100e+01   2.2107300e+01   2.0000000e+02
