# Supplementary material for: Chromosome dynamics near the sol-gel phase transition dictate the timing of remote genomic interactions
Source: Nat Commun. 2019 Jun 24;10:2771. doi: 10.1038/s41467-019-10628-9 (PMC6591236; doi:10.1038/s41467-019-10628-9)
Supplement: Supplementary file 3 — Source Data [file 41467_2019_10628_MOESM3_ESM.zip › Source Data/ProcessedData/NonContractedCells/ShortTermImaging/G1G2/G1_26.dat]

   4.6326900e+00   1.7544201e+01   1.7674400e+01   2.0000000e+00
   4.6517301e+00   1.7352699e+01   1.7754601e+01   3.0000000e+00
   4.4472599e+00   1.7602301e+01   1.7806400e+01   4.0000000e+00
   4.1469698e+00   1.8036600e+01   1.8066601e+01   6.0000000e+00
   4.2147398e+00   1.7879200e+01   1.7819500e+01   8.0000000e+00
   4.3496099e+00   1.7982599e+01   1.7626301e+01   9.0000000e+00
   4.3178301e+00   1.7935200e+01   1.7913000e+01   1.0000000e+01
   4.3518701e+00   1.7722799e+01   1.7661600e+01   1.1000000e+01
   4.3025098e+00   1.7766899e+01   1.7401300e+01   1.2000000e+01
   4.3101501e+00   1.7598600e+01   1.7253300e+01   1.3000000e+01
   4.2443800e+00   1.7639000e+01   1.7156900e+01   1.4000000e+01
   4.3331299e+00   1.7633200e+01   1.6945299e+01   1.6000000e+01
   4.5967798e+00   1.7679100e+01   1.6964300e+01   1.8000000e+01
   4.5512800e+00   1.7876900e+01   1.6942699e+01   1.9000000e+01
   4.4847999e+00   1.7878401e+01   1.7106400e+01   2.0000000e+01
   4.4665198e+00   1.8009399e+01   1.7118200e+01   2.1000000e+01
   4.4046402e+00   1.8045200e+01   1.7262600e+01   2.2000000e+01
   4.3716998e+00   1.8045700e+01   1.7296400e+01   2.3000000e+01
   4.4362402e+00   1.7990299e+01   1.7127399e+01   2.4000000e+01
   4.5729899e+00   1.8012199e+01   1.7031601e+01   2.5000000e+01
   4.6629300e+00   1.8158800e+01   1.6979401e+01   2.6000000e+01
   4.5844002e+00   1.8031200e+01   1.7047400e+01   2.7000000e+01
   4.5653000e+00   1.7989000e+01   1.7098600e+01   2.8000000e+01
   4.5768399e+00   1.8001101e+01   1.7100401e+01   2.9000000e+01
   4.4987202e+00   1.7937700e+01   1.7016800e+01   3.0000000e+01
   4.5240598e+00   1.7726900e+01   1.7216900e+01   3.1000000e+01
   4.5189900e+00   1.7658400e+01   1.7091801e+01   3.2000000e+01
   4.4732900e+00   1.7714500e+01   1.6930201e+01   3.3000000e+01
   4.5674601e+00   1.7664700e+01   1.6997101e+01   3.4000000e+01
   4.5464301e+00   1.7524099e+01   1.7047800e+01   3.5000000e+01
   4.2940798e+00   1.7691799e+01   1.6965200e+01   3.6000000e+01
   4.1901202e+00   1.7679501e+01   1.6995199e+01   3.7000000e+01
   4.1039300e+00   1.7744200e+01   1.6958599e+01   3.8000000e+01
   4.1680498e+00   1.7500299e+01   1.7125000e+01   3.9000000e+01
   4.2066498e+00   1.7545099e+01   1.6786800e+01   4.0000000e+01
   4.2267199e+00   1.7425699e+01   1.6924900e+01   4.1000000e+01
   4.2029400e+00   1.7453199e+01   1.6914900e+01   4.2000000e+01
   4.2823300e+00   1.7424801e+01   1.6887199e+01   4.3000000e+01
   4.2696800e+00   1.7486200e+01   1.6653200e+01   4.4000000e+01
   4.1886601e+00   1.7629999e+01   1.6753901e+01   4.5000000e+01
   4.1714602e+00   1.7665001e+01   1.6913401e+01   4.6000000e+01
   4.1905699e+00   1.7774700e+01   1.6963900e+01   4.7000000e+01
   4.2966900e+00   1.7746300e+01   1.7271200e+01   4.8000000e+01
   4.5796299e+00   1.7729500e+01   1.7009001e+01   4.9000000e+01
   4.5938601e+00   1.7850500e+01   1.7025200e+01   5.0000000e+01
   4.6875200e+00   1.7809299e+01   1.6972500e+01   5.1000000e+01
   4.6330900e+00   1.8041800e+01   1.6998400e+01   5.2000000e+01
   4.5825701e+00   1.8086901e+01   1.7100599e+01   5.3000000e+01
   4.5132599e+00   1.8068899e+01   1.7276100e+01   5.4000000e+01
   4.5567999e+00   1.8034901e+01   1.7012501e+01   5.5000000e+01
   4.5790801e+00   1.7998699e+01   1.6962999e+01   5.6000000e+01
   4.6677299e+00   1.8005600e+01   1.6982000e+01   5.7000000e+01
   4.6412501e+00   1.8074499e+01   1.6870800e+01   5.8000000e+01
   4.6276999e+00   1.7964199e+01   1.6857100e+01   5.9000000e+01
   4.7076201e+00   1.7964399e+01   1.6857000e+01   6.0000000e+01
   4.7547898e+00   1.8024599e+01   1.6741699e+01   6.1000000e+01
   4.8674402e+00   1.7995800e+01   1.6834801e+01   6.2000000e+01
   4.8319001e+00   1.7950399e+01   1.6856501e+01   6.3000000e+01
   4.7868500e+00   1.7977501e+01   1.6897699e+01   6.4000000e+01
   4.7634501e+00   1.8034100e+01   1.6849001e+01   6.5000000e+01
   4.7563901e+00   1.7987301e+01   1.6829500e+01   6.6000000e+01
   4.7787299e+00   1.8054100e+01   1.6856899e+01   6.7000000e+01
   4.8256302e+00   1.8099800e+01   1.7265800e+01   6.8000000e+01
   4.9177299e+00   1.7902700e+01   1.7165100e+01   7.0000000e+01
   4.8333902e+00   1.7953300e+01   1.7278000e+01   7.1000000e+01
   4.7443900e+00   1.7724001e+01   1.7203501e+01   7.2000000e+01
   4.6841502e+00   1.7853500e+01   1.7007700e+01   7.3000000e+01
   4.7826400e+00   1.7791599e+01   1.7180599e+01   7.4000000e+01
   4.7294998e+00   1.7812401e+01   1.7127899e+01   7.5000000e+01
   4.7614102e+00   1.7833300e+01   1.7219101e+01   7.6000000e+01
   4.8383799e+00   1.7954201e+01   1.6957399e+01   7.7000000e+01
   4.7508202e+00   1.7980200e+01   1.6980301e+01   7.8000000e+01
   4.8642502e+00   1.7991501e+01   1.6913099e+01   7.9000000e+01
   4.8748202e+00   1.8143801e+01   1.7104700e+01   8.0000000e+01
   4.8018198e+00   1.8162901e+01   1.6962000e+01   8.1000000e+01
   4.7429199e+00   1.8107100e+01   1.7100300e+01   8.2000000e+01
   4.5648098e+00   1.7931601e+01   1.6876600e+01   8.3000000e+01
   4.5661898e+00   1.7959101e+01   1.7121099e+01   8.4000000e+01
   4.4433799e+00   1.7883699e+01   1.7312799e+01   8.5000000e+01
   4.4741302e+00   1.8002100e+01   1.7023100e+01   8.6000000e+01
   4.5024600e+00   1.7990801e+01   1.7177700e+01   8.7000000e+01
   4.5676999e+00   1.7921400e+01   1.6944700e+01   8.8000000e+01
   4.6616201e+00   1.7869699e+01   1.6879200e+01   8.9000000e+01
   4.6673999e+00   1.7944201e+01   1.6903000e+01   9.0000000e+01
   4.6897101e+00   1.7901800e+01   1.6910200e+01   9.1000000e+01
   4.5865002e+00   1.7784100e+01   1.7094200e+01   9.2000000e+01
   4.4389100e+00   1.7659901e+01   1.7298100e+01   9.4000000e+01
   4.4856801e+00   1.7563801e+01   1.7301800e+01   9.5000000e+01
   4.5258198e+00   1.7598600e+01   1.7192400e+01   9.6000000e+01
   4.4359198e+00   1.7704700e+01   1.7277399e+01   9.7000000e+01
   4.3149199e+00   1.7697599e+01   1.7711500e+01   9.8000000e+01
   4.3077598e+00   1.7679199e+01   1.7617201e+01   1.0000000e+02
   4.2894201e+00   1.7721800e+01   1.7636200e+01   1.0100000e+02
   4.1855798e+00   1.7726101e+01   1.7680401e+01   1.0200000e+02
   4.2131100e+00   1.7721901e+01   1.7595699e+01   1.0300000e+02
   4.1524901e+00   1.7717400e+01   1.7759399e+01   1.0400000e+02
   4.1358500e+00   1.7713600e+01   1.7420300e+01   1.0500000e+02
   4.2509799e+00   1.7822500e+01   1.7539000e+01   1.0600000e+02
   4.2516999e+00   1.7779699e+01   1.7615601e+01   1.0700000e+02
   4.2740502e+00   1.7730600e+01   1.7401800e+01   1.0800000e+02
   4.1583099e+00   1.7788601e+01   1.7639200e+01   1.0900000e+02
   4.1159000e+00   1.7743299e+01   1.7569401e+01   1.1000000e+02
   4.2188501e+00   1.7739799e+01   1.7560699e+01   1.1100000e+02
   4.2696400e+00   1.7855101e+01   1.7418800e+01   1.1200000e+02
   4.1905298e+00   1.7835899e+01   1.7934200e+01   1.1300000e+02
   4.2058101e+00   1.7793200e+01   1.7966999e+01   1.1400000e+02
   4.2178302e+00   1.7706400e+01   1.8007299e+01   1.1500000e+02
   4.1615100e+00   1.7678801e+01   1.8036400e+01   1.1600000e+02
   4.2982998e+00   1.7744699e+01   1.7846001e+01   1.1700000e+02
   4.3236699e+00   1.7711300e+01   1.7716900e+01   1.1800000e+02
   4.2507300e+00   1.7670700e+01   1.7756201e+01   1.1900000e+02
   4.2787199e+00   1.7701300e+01   1.7603001e+01   1.2000000e+02
   4.2395101e+00   1.7809099e+01   1.7712799e+01   1.2100000e+02
   4.1951399e+00   1.7936701e+01   1.7440100e+01   1.2200000e+02
   4.1803799e+00   1.7997601e+01   1.7806000e+01   1.2300000e+02
   4.2609601e+00   1.7881701e+01   1.7643801e+01   1.2400000e+02
   4.3157701e+00   1.7849300e+01   1.7604900e+01   1.2500000e+02
   4.4548702e+00   1.7881800e+01   1.7497499e+01   1.2600000e+02
   4.3337202e+00   1.7922100e+01   1.7264601e+01   1.2700000e+02
   4.3854699e+00   1.7945601e+01   1.7352501e+01   1.2900000e+02
   4.2659101e+00   1.8052601e+01   1.7520300e+01   1.3000000e+02
   4.2410898e+00   1.7955799e+01   1.7540501e+01   1.3100000e+02
   4.1865001e+00   1.7873301e+01   1.7209101e+01   1.3200000e+02
   4.0816598e+00   1.7826700e+01   1.7423201e+01   1.3300000e+02
   4.0153899e+00   1.7842199e+01   1.7389700e+01   1.3400000e+02
   3.9636500e+00   1.7874300e+01   1.7316401e+01   1.3500000e+02
   3.9525499e+00   1.7956499e+01   1.7319599e+01   1.3600000e+02
   3.9649799e+00   1.7962299e+01   1.7311899e+01   1.3700000e+02
   4.0451899e+00   1.7999001e+01   1.7547800e+01   1.3800000e+02
   4.1873102e+00   1.7935699e+01   1.7316900e+01   1.3900000e+02
   4.1798701e+00   1.7921301e+01   1.7397900e+01   1.4000000e+02
   4.1066699e+00   1.7856199e+01   1.7268200e+01   1.4100000e+02
   4.1492400e+00   1.7728901e+01   1.7291901e+01   1.4200000e+02
   4.1704102e+00   1.7837900e+01   1.7230900e+01   1.4300000e+02
   4.2991199e+00   1.7767799e+01   1.7513300e+01   1.4400000e+02
   4.2377701e+00   1.7782499e+01   1.7332300e+01   1.4500000e+02
   4.2461801e+00   1.7840200e+01   1.7339600e+01   1.4600000e+02
   4.3659401e+00   1.7854500e+01   1.7303801e+01   1.4700000e+02
   4.3518801e+00   1.7852301e+01   1.7453800e+01   1.4800000e+02
   4.2634401e+00   1.8040100e+01   1.7539000e+01   1.4900000e+02
   4.3136802e+00   1.8059401e+01   1.7301001e+01   1.5000000e+02
   4.3864398e+00   1.8119101e+01   1.7370800e+01   1.5100000e+02
   4.3067799e+00   1.8075701e+01   1.7338400e+01   1.5200000e+02
   4.3343000e+00   1.7993500e+01   1.7427500e+01   1.5300000e+02
   4.2041202e+00   1.8117201e+01   1.7779699e+01   1.5400000e+02
   4.1924100e+00   1.8091200e+01   1.7581301e+01   1.5500000e+02
   4.2145700e+00   1.8091499e+01   1.7585699e+01   1.5600000e+02
   4.1109900e+00   1.8186600e+01   1.8066700e+01   1.5700000e+02
   4.1919498e+00   1.8156300e+01   1.7414400e+01   1.5800000e+02
   4.2526102e+00   1.8092100e+01   1.7713301e+01   1.5900000e+02
   4.1780300e+00   1.8170799e+01   1.7539200e+01   1.6000000e+02
   4.1614499e+00   1.8234100e+01   1.7581699e+01   1.6100000e+02
   4.1249399e+00   1.8261200e+01   1.7680700e+01   1.6200000e+02
   4.1686602e+00   1.8217501e+01   1.7840300e+01   1.6300000e+02
   4.1905198e+00   1.8151600e+01   1.7858200e+01   1.6400000e+02
   4.2768898e+00   1.8052000e+01   1.7649200e+01   1.6500000e+02
   4.2773900e+00   1.8035999e+01   1.7907900e+01   1.6600000e+02
   4.2323298e+00   1.8010900e+01   1.7637699e+01   1.6700000e+02
   4.2374902e+00   1.8017401e+01   1.7647100e+01   1.6800000e+02
   4.3547301e+00   1.7928900e+01   1.7620701e+01   1.6900000e+02
   4.2839899e+00   1.7858601e+01   1.7850500e+01   1.7000000e+02
   4.2981901e+00   1.7805901e+01   1.7639601e+01   1.7100000e+02
   4.4040098e+00   1.7769300e+01   1.7746300e+01   1.7200000e+02
   4.3341899e+00   1.7804199e+01   1.7912201e+01   1.7300000e+02
   4.2767000e+00   1.7788601e+01   1.7575399e+01   1.7400000e+02
   4.2455902e+00   1.7851601e+01   1.7693600e+01   1.7500000e+02
   4.1900802e+00   1.7938999e+01   1.7736099e+01   1.7600000e+02
   4.0441999e+00   1.7883801e+01   1.8010099e+01   1.7700000e+02
   4.2238302e+00   1.7845200e+01   1.7832199e+01   1.7800000e+02
   4.3195601e+00   1.7731600e+01   1.7936600e+01   1.7900000e+02
   4.4182200e+00   1.7798401e+01   1.7888700e+01   1.8000000e+02
   4.5250201e+00   1.7652300e+01   1.8012800e+01   1.8100000e+02
   4.5315199e+00   1.7731501e+01   1.7891399e+01   1.8200000e+02
   4.4052701e+00   1.7745100e+01   1.7625500e+01   1.8300000e+02
   4.4505701e+00   1.7689400e+01   1.7791800e+01   1.8400000e+02
   4.5373001e+00   1.7611700e+01   1.7766701e+01   1.8500000e+02
   4.6574502e+00   1.7570499e+01   1.7620199e+01   1.8600000e+02
   4.5949998e+00   1.7509199e+01   1.8023500e+01   1.8700000e+02
   4.6168900e+00   1.7536699e+01   1.7840900e+01   1.8800000e+02
   4.7365198e+00   1.7574699e+01   1.7652000e+01   1.8900000e+02
   4.6457400e+00   1.7554100e+01   1.7753700e+01   1.9000000e+02
   4.7361898e+00   1.7525600e+01   1.7387400e+01   1.9100000e+02
   4.6465101e+00   1.7489799e+01   1.7563299e+01   1.9200000e+02
   4.6745501e+00   1.7388800e+01   1.7652000e+01   1.9300000e+02
   4.5590901e+00   1.7459400e+01   1.7594101e+01   1.9400000e+02
   4.5336199e+00   1.7435499e+01   1.7300699e+01   1.9500000e+02
   4.5629301e+00   1.7414499e+01   1.7514099e+01   1.9600000e+02
   4.5458698e+00   1.7538099e+01   1.7290300e+01   1.9700000e+02
   4.6125302e+00   1.7400101e+01   1.7384701e+01   1.9800000e+02
   4.5844998e+00   1.7555300e+01   1.7525000e+01   1.9900000e+02
