# Supplementary material for: Chromosome dynamics near the sol-gel phase transition dictate the timing of remote genomic interactions
Source: Nat Commun. 2019 Jun 24;10:2771. doi: 10.1038/s41467-019-10628-9 (PMC6591236; doi:10.1038/s41467-019-10628-9)
Supplement: Supplementary file 3 — Source Data [file 41467_2019_10628_MOESM3_ESM.zip › Source Data/ProcessedData/NonContractedCells/ShortTermImaging/G1G2/G1_25.dat]

   4.7142601e+00   2.2798201e+01   1.5812300e+01   1.0000000e+00
   5.0346799e+00   2.2420200e+01   1.5793500e+01   2.0000000e+00
   4.9477601e+00   2.2069799e+01   1.5656700e+01   3.0000000e+00
   5.1587901e+00   2.2054199e+01   1.5645500e+01   4.0000000e+00
   5.5283899e+00   2.2267099e+01   1.5873300e+01   5.0000000e+00
   5.7224202e+00   2.2304501e+01   1.5737700e+01   6.0000000e+00
   5.7672000e+00   2.2446199e+01   1.5548000e+01   7.0000000e+00
   5.9796500e+00   2.2042999e+01   1.5745000e+01   8.0000000e+00
   6.1783299e+00   2.1942600e+01   1.5464300e+01   9.0000000e+00
   6.2923598e+00   2.1833599e+01   1.5640400e+01   1.0000000e+01
   6.0813799e+00   2.1735300e+01   1.5787600e+01   1.1000000e+01
   6.3238702e+00   2.1350500e+01   1.5831600e+01   1.2000000e+01
   6.2817302e+00   2.1910400e+01   1.5680400e+01   1.3000000e+01
   6.5711002e+00   2.1886101e+01   1.5636200e+01   1.4000000e+01
   6.4583001e+00   2.2012100e+01   1.5820100e+01   1.5000000e+01
   6.4740000e+00   2.2178801e+01   1.5957400e+01   1.6000000e+01
   6.5074301e+00   2.2235201e+01   1.6259399e+01   1.7000000e+01
   6.3253002e+00   2.2498400e+01   1.6629101e+01   1.8000000e+01
   6.7901301e+00   2.2460501e+01   1.6594400e+01   1.9000000e+01
   7.0864501e+00   2.2477501e+01   1.6743200e+01   2.0000000e+01
   7.2075500e+00   2.2635799e+01   1.6669201e+01   2.1000000e+01
   7.3545098e+00   2.2393499e+01   1.6746901e+01   2.2000000e+01
   7.5088801e+00   2.2216299e+01   1.6826599e+01   2.3000000e+01
   7.2943201e+00   2.2152901e+01   1.6805700e+01   2.4000000e+01
   7.1474900e+00   2.2411100e+01   1.6739599e+01   2.5000000e+01
   7.2797899e+00   2.2247900e+01   1.6799500e+01   2.6000000e+01
   7.1644502e+00   2.2078501e+01   1.6694700e+01   2.7000000e+01
   7.1622100e+00   2.1875900e+01   1.6750999e+01   2.8000000e+01
   7.0162902e+00   2.2027901e+01   1.6693001e+01   2.9000000e+01
   7.1749301e+00   2.2296499e+01   1.6666700e+01   3.0000000e+01
   6.8733501e+00   2.2481199e+01   1.6546400e+01   3.1000000e+01
   6.8441801e+00   2.2449100e+01   1.6553101e+01   3.2000000e+01
   7.2017698e+00   2.2249001e+01   1.6671600e+01   3.3000000e+01
   7.5720201e+00   2.2228800e+01   1.6599501e+01   3.4000000e+01
   7.4099598e+00   2.2348000e+01   1.6622200e+01   3.5000000e+01
   7.1329699e+00   2.2351999e+01   1.6536600e+01   3.6000000e+01
   6.6122198e+00   2.2486099e+01   1.6585699e+01   3.7000000e+01
   6.4580998e+00   2.2442600e+01   1.6488199e+01   3.8000000e+01
   6.4828401e+00   2.2876400e+01   1.6607700e+01   3.9000000e+01
   6.7953501e+00   2.2935200e+01   1.6416599e+01   4.0000000e+01
   6.5844798e+00   2.3010799e+01   1.6370100e+01   4.1000000e+01
   7.0176601e+00   2.2465900e+01   1.6467199e+01   4.2000000e+01
   6.8924398e+00   2.2781799e+01   1.6430500e+01   4.3000000e+01
   6.5977702e+00   2.3106800e+01   1.6595100e+01   4.4000000e+01
   6.5801802e+00   2.3260500e+01   1.6423599e+01   4.5000000e+01
   6.5233002e+00   2.3295700e+01   1.6400900e+01   4.6000000e+01
   6.3960500e+00   2.3177700e+01   1.6254000e+01   4.7000000e+01
   6.1383600e+00   2.3061701e+01   1.6222900e+01   4.8000000e+01
   6.0135999e+00   2.3514601e+01   1.5911800e+01   4.9000000e+01
   6.1203198e+00   2.3636200e+01   1.5620400e+01   5.0000000e+01
   6.1407900e+00   2.3349001e+01   1.5550800e+01   5.1000000e+01
   6.0328798e+00   2.3337000e+01   1.5465400e+01   5.2000000e+01
   5.9563498e+00   2.3062201e+01   1.5588900e+01   5.3000000e+01
   5.9965000e+00   2.3248400e+01   1.5476300e+01   5.4000000e+01
   6.0100298e+00   2.3217501e+01   1.5438000e+01   5.5000000e+01
   5.8950300e+00   2.3138901e+01   1.5411500e+01   5.6000000e+01
   5.7471700e+00   2.3322300e+01   1.5410600e+01   5.7000000e+01
   5.6128302e+00   2.3431801e+01   1.5231600e+01   5.8000000e+01
   5.5723400e+00   2.3584801e+01   1.5093500e+01   5.9000000e+01
   5.5612202e+00   2.3542601e+01   1.4923600e+01   6.0000000e+01
   5.6864901e+00   2.3284700e+01   1.4785500e+01   6.1000000e+01
   5.2958102e+00   2.3387400e+01   1.4671900e+01   6.2000000e+01
   5.2216201e+00   2.3165001e+01   1.4409000e+01   6.3000000e+01
   5.1283798e+00   2.3319901e+01   1.4552000e+01   6.4000000e+01
   5.0794501e+00   2.3325300e+01   1.4657400e+01   6.5000000e+01
   4.9530001e+00   2.3436501e+01   1.4689600e+01   6.6000000e+01
   5.2140002e+00   2.3302500e+01   1.4778700e+01   6.7000000e+01
   5.1246200e+00   2.3314199e+01   1.4966100e+01   6.8000000e+01
   5.2080202e+00   2.3666700e+01   1.4885100e+01   6.9000000e+01
   5.0910802e+00   2.3491899e+01   1.4644900e+01   7.0000000e+01
   4.8222299e+00   2.3301901e+01   1.4725900e+01   7.1000000e+01
   4.6675901e+00   2.3495701e+01   1.4533500e+01   7.2000000e+01
   4.3827000e+00   2.3410299e+01   1.4362300e+01   7.3000000e+01
   4.1965499e+00   2.3643900e+01   1.4443600e+01   7.4000000e+01
   4.0165401e+00   2.3893801e+01   1.4251600e+01   7.5000000e+01
   4.1369300e+00   2.3755199e+01   1.4073100e+01   7.6000000e+01
   4.3699598e+00   2.3916300e+01   1.4196100e+01   7.7000000e+01
   4.4629502e+00   2.3933300e+01   1.3957800e+01   7.8000000e+01
   4.3495698e+00   2.4191099e+01   1.4046100e+01   7.9000000e+01
   4.4004502e+00   2.4467800e+01   1.4205300e+01   8.0000000e+01
   4.0817099e+00   2.4430300e+01   1.3963900e+01   8.1000000e+01
   4.2965002e+00   2.4620399e+01   1.4158400e+01   8.2000000e+01
   4.1050100e+00   2.4395500e+01   1.4243600e+01   8.3000000e+01
   4.1157598e+00   2.4369200e+01   1.4199900e+01   8.4000000e+01
   3.7663000e+00   2.4293100e+01   1.4410200e+01   8.5000000e+01
   3.6847200e+00   2.4561800e+01   1.4366600e+01   8.6000000e+01
   3.5646501e+00   2.4322800e+01   1.4284300e+01   8.7000000e+01
   3.7176900e+00   2.4130800e+01   1.4398700e+01   8.8000000e+01
   3.9326000e+00   2.4002300e+01   1.4468500e+01   8.9000000e+01
   4.0688901e+00   2.3933500e+01   1.4266400e+01   9.0000000e+01
   3.9420400e+00   2.3631201e+01   1.4420600e+01   9.1000000e+01
   4.2182999e+00   2.3792601e+01   1.4354700e+01   9.2000000e+01
   4.0901599e+00   2.3709200e+01   1.4673900e+01   9.3000000e+01
   4.1613202e+00   2.3813101e+01   1.4742500e+01   9.4000000e+01
   4.0735502e+00   2.3727900e+01   1.4801700e+01   9.5000000e+01
   4.4651899e+00   2.3662001e+01   1.4841700e+01   9.6000000e+01
   4.3637900e+00   2.3711901e+01   1.4686900e+01   9.7000000e+01
   4.1717701e+00   2.3496500e+01   1.4800100e+01   9.8000000e+01
   4.1795702e+00   2.3626499e+01   1.4916400e+01   9.9000000e+01
   4.5160799e+00   2.3844200e+01   1.4908800e+01   1.0000000e+02
   4.4931798e+00   2.3852100e+01   1.5056800e+01   1.0100000e+02
   4.6583400e+00   2.3533501e+01   1.5137400e+01   1.0200000e+02
   4.7687898e+00   2.3377001e+01   1.4897600e+01   1.0300000e+02
   5.0616999e+00   2.3255800e+01   1.5133200e+01   1.0400000e+02
   5.4749298e+00   2.3233200e+01   1.5129300e+01   1.0500000e+02
   5.7726202e+00   2.3038900e+01   1.5284900e+01   1.0600000e+02
   5.5987000e+00   2.2898500e+01   1.5410700e+01   1.0700000e+02
   5.5649199e+00   2.2606501e+01   1.5444200e+01   1.0800000e+02
   5.7777400e+00   2.2949600e+01   1.5448000e+01   1.0900000e+02
   6.0107698e+00   2.2628901e+01   1.5390900e+01   1.1000000e+02
   5.6162601e+00   2.3091400e+01   1.5416600e+01   1.1100000e+02
   5.7554498e+00   2.3091299e+01   1.5398400e+01   1.1200000e+02
   6.1196799e+00   2.3074499e+01   1.5396900e+01   1.1300000e+02
   5.6940298e+00   2.2962099e+01   1.5277300e+01   1.1400000e+02
   5.5975800e+00   2.2680401e+01   1.5433700e+01   1.1500000e+02
   5.9690199e+00   2.2843500e+01   1.5168400e+01   1.1600000e+02
   6.4467902e+00   2.3036900e+01   1.5188500e+01   1.1700000e+02
   6.0897799e+00   2.3283400e+01   1.5205500e+01   1.1800000e+02
   5.8053699e+00   2.3154600e+01   1.5173700e+01   1.1900000e+02
   5.6326499e+00   2.3367300e+01   1.4896100e+01   1.2000000e+02
   6.1613798e+00   2.2848700e+01   1.4935100e+01   1.2100000e+02
   6.3930502e+00   2.2627501e+01   1.4960600e+01   1.2200000e+02
   6.1748700e+00   2.2362000e+01   1.5007600e+01   1.2300000e+02
   6.1295900e+00   2.2917601e+01   1.4793600e+01   1.2400000e+02
   5.5721698e+00   2.3096701e+01   1.4751000e+01   1.2600000e+02
   5.5110402e+00   2.3330700e+01   1.4702000e+01   1.2700000e+02
   5.7487302e+00   2.3312000e+01   1.4638300e+01   1.2800000e+02
   5.6804500e+00   2.3299601e+01   1.4420100e+01   1.2900000e+02
   6.0549598e+00   2.3086201e+01   1.4462700e+01   1.3000000e+02
   6.2132301e+00   2.3203800e+01   1.4723900e+01   1.3100000e+02
   6.0363698e+00   2.3158300e+01   1.4399200e+01   1.3200000e+02
   5.6072502e+00   2.3265499e+01   1.4640800e+01   1.3500000e+02
   5.7572899e+00   2.3227400e+01   1.4841500e+01   1.3600000e+02
   5.6893501e+00   2.2837900e+01   1.5046400e+01   1.3700000e+02
   5.7778502e+00   2.3048201e+01   1.5038800e+01   1.3800000e+02
   5.7943001e+00   2.3149099e+01   1.4975300e+01   1.3900000e+02
   5.8477602e+00   2.3326900e+01   1.5001000e+01   1.4000000e+02
   5.9023600e+00   2.3320400e+01   1.4712300e+01   1.4100000e+02
   5.7690101e+00   2.3671301e+01   1.4704300e+01   1.4200000e+02
   5.5947099e+00   2.3401100e+01   1.4567400e+01   1.4300000e+02
   5.4495101e+00   2.3150900e+01   1.4672200e+01   1.4400000e+02
   5.6551800e+00   2.3076700e+01   1.4708000e+01   1.4700000e+02
   6.0476699e+00   2.2932600e+01   1.4452500e+01   1.4800000e+02
   5.9088202e+00   2.3116301e+01   1.4457100e+01   1.4900000e+02
   5.7840800e+00   2.3181999e+01   1.4225600e+01   1.5000000e+02
   5.8136902e+00   2.3294201e+01   1.3941000e+01   1.5100000e+02
   5.8591099e+00   2.3086399e+01   1.4197700e+01   1.5200000e+02
   6.0251799e+00   2.3147699e+01   1.4303100e+01   1.5300000e+02
   6.3354001e+00   2.3132601e+01   1.4284700e+01   1.5400000e+02
   6.3548298e+00   2.3002399e+01   1.4463200e+01   1.5500000e+02
   6.4386802e+00   2.3013800e+01   1.4652600e+01   1.5600000e+02
   6.5577202e+00   2.2828800e+01   1.4677000e+01   1.5700000e+02
   6.7561498e+00   2.2610001e+01   1.4598400e+01   1.5800000e+02
   6.8309898e+00   2.2653900e+01   1.4561700e+01   1.5900000e+02
   6.5500002e+00   2.2854700e+01   1.4537900e+01   1.6000000e+02
   6.6511402e+00   2.2710899e+01   1.4455900e+01   1.6100000e+02
   6.4213300e+00   2.2878300e+01   1.4605800e+01   1.6200000e+02
   6.4936700e+00   2.2954399e+01   1.4575600e+01   1.6300000e+02
   6.4825702e+00   2.2931400e+01   1.4853900e+01   1.6400000e+02
   6.5206199e+00   2.2976801e+01   1.4840700e+01   1.6500000e+02
   6.4139700e+00   2.2859900e+01   1.4934700e+01   1.6600000e+02
   6.5506001e+00   2.2734200e+01   1.5187300e+01   1.6700000e+02
   6.5990100e+00   2.2738501e+01   1.5110700e+01   1.6800000e+02
   6.5603399e+00   2.2600000e+01   1.5082300e+01   1.6900000e+02
   6.9240198e+00   2.2452000e+01   1.4999500e+01   1.7000000e+02
   7.0951099e+00   2.2718500e+01   1.4821700e+01   1.7100000e+02
   6.9178801e+00   2.2453400e+01   1.5080500e+01   1.7200000e+02
   6.9707599e+00   2.2715401e+01   1.5093700e+01   1.7300000e+02
   6.9956899e+00   2.2579399e+01   1.5211900e+01   1.7400000e+02
   6.9019699e+00   2.2273100e+01   1.5153600e+01   1.7500000e+02
   7.2381101e+00   2.2300301e+01   1.5168400e+01   1.7600000e+02
   7.4409800e+00   2.2370800e+01   1.5214000e+01   1.7700000e+02
   7.4083300e+00   2.2249300e+01   1.5198900e+01   1.7800000e+02
   7.4703002e+00   2.2135099e+01   1.5159600e+01   1.7900000e+02
   7.2363400e+00   2.2196800e+01   1.5207700e+01   1.8000000e+02
