# Supplementary material for: Chromosome dynamics near the sol-gel phase transition dictate the timing of remote genomic interactions
Source: Nat Commun. 2019 Jun 24;10:2771. doi: 10.1038/s41467-019-10628-9 (PMC6591236; doi:10.1038/s41467-019-10628-9)
Supplement: Supplementary file 3 — Source Data [file 41467_2019_10628_MOESM3_ESM.zip › Source Data/ProcessedData/NonContractedCells/ShortTermImaging/G1G2/G1_24.dat]

   7.9961100e+00   1.3035600e+01   1.4398600e+01   1.0000000e+00
   7.9745302e+00   1.3002400e+01   1.4398600e+01   2.0000000e+00
   8.2932501e+00   1.3038800e+01   1.4172000e+01   3.0000000e+00
   8.0347605e+00   1.3104800e+01   1.4256900e+01   4.0000000e+00
   7.8121300e+00   1.3496100e+01   1.4172000e+01   5.0000000e+00
   7.7581000e+00   1.3361700e+01   1.3969600e+01   6.0000000e+00
   7.7519002e+00   1.3101300e+01   1.4255500e+01   7.0000000e+00
   7.8778901e+00   1.3220300e+01   1.4314900e+01   8.0000000e+00
   7.7911301e+00   1.3233300e+01   1.4245600e+01   9.0000000e+00
   7.6242299e+00   1.3381900e+01   1.4272900e+01   1.0000000e+01
   7.6436801e+00   1.3490200e+01   1.4260900e+01   1.1000000e+01
   7.6749501e+00   1.3582200e+01   1.4172500e+01   1.2000000e+01
   7.6744199e+00   1.3348000e+01   1.4125300e+01   1.3000000e+01
   7.6614399e+00   1.3348800e+01   1.4091700e+01   1.4000000e+01
   7.6020298e+00   1.3450600e+01   1.4360000e+01   1.5000000e+01
   7.5898399e+00   1.3567700e+01   1.4484200e+01   1.6000000e+01
   7.5619602e+00   1.3530400e+01   1.4470200e+01   1.7000000e+01
   7.4932098e+00   1.3409400e+01   1.4591800e+01   1.8000000e+01
   7.6094499e+00   1.3440100e+01   1.4588000e+01   1.9000000e+01
   7.6565399e+00   1.3311800e+01   1.4545800e+01   2.0000000e+01
   7.5320401e+00   1.3164700e+01   1.4620500e+01   2.1000000e+01
   7.3917098e+00   1.3225500e+01   1.4674800e+01   2.2000000e+01
   7.6535602e+00   1.3331000e+01   1.4448400e+01   2.3000000e+01
   7.5464101e+00   1.3209000e+01   1.4353600e+01   2.4000000e+01
   7.4942999e+00   1.3087900e+01   1.4394800e+01   2.5000000e+01
   7.2814398e+00   1.3137100e+01   1.4598500e+01   2.6000000e+01
   7.2920098e+00   1.3061700e+01   1.4376700e+01   2.7000000e+01
   7.2993999e+00   1.2934000e+01   1.4488300e+01   2.8000000e+01
   7.3401098e+00   1.2916700e+01   1.4582100e+01   2.9000000e+01
   7.5886402e+00   1.3039400e+01   1.4310100e+01   3.0000000e+01
   7.6762700e+00   1.2715100e+01   1.4297700e+01   3.1000000e+01
   7.5421100e+00   1.2757300e+01   1.4482100e+01   3.2000000e+01
   7.7087498e+00   1.2581400e+01   1.4315600e+01   3.3000000e+01
   7.6201601e+00   1.2477300e+01   1.4344700e+01   3.4000000e+01
   7.6981702e+00   1.2570500e+01   1.4326800e+01   3.5000000e+01
   7.7642899e+00   1.2501300e+01   1.4259800e+01   3.6000000e+01
   7.7223701e+00   1.2570300e+01   1.4279200e+01   3.7000000e+01
   7.7404699e+00   1.2548300e+01   1.4460000e+01   3.8000000e+01
   7.9575000e+00   1.2732500e+01   1.4312200e+01   3.9000000e+01
   7.8546400e+00   1.2494300e+01   1.4086600e+01   4.0000000e+01
   8.1745996e+00   1.2518000e+01   1.4326500e+01   4.1000000e+01
   7.8800201e+00   1.2614700e+01   1.4271400e+01   4.2000000e+01
   7.9444098e+00   1.2658600e+01   1.4281100e+01   4.3000000e+01
   8.0859299e+00   1.2550100e+01   1.4263900e+01   4.4000000e+01
   8.3621998e+00   1.2349400e+01   1.4290400e+01   4.5000000e+01
   8.3151798e+00   1.2467700e+01   1.4330100e+01   4.6000000e+01
   8.5055199e+00   1.2504400e+01   1.4375100e+01   4.7000000e+01
   8.2880297e+00   1.2475300e+01   1.4381800e+01   4.8000000e+01
   8.0794601e+00   1.2498400e+01   1.4219200e+01   4.9000000e+01
   8.2178297e+00   1.2436000e+01   1.4326000e+01   5.0000000e+01
   8.1792097e+00   1.2385700e+01   1.4274800e+01   5.1000000e+01
   8.1085396e+00   1.2457800e+01   1.4180500e+01   5.2000000e+01
   8.0644598e+00   1.2484500e+01   1.4165000e+01   5.3000000e+01
   7.9934802e+00   1.2354300e+01   1.4251500e+01   5.4000000e+01
   8.1167603e+00   1.2138000e+01   1.4331000e+01   5.5000000e+01
   8.0587702e+00   1.2149200e+01   1.4245400e+01   5.6000000e+01
   8.0673504e+00   1.2071000e+01   1.4292700e+01   5.7000000e+01
   8.1590996e+00   1.2106200e+01   1.4328900e+01   5.8000000e+01
   7.9339199e+00   1.2149700e+01   1.4593200e+01   5.9000000e+01
   8.1092901e+00   1.2138600e+01   1.4543600e+01   6.0000000e+01
   7.9772701e+00   1.2029500e+01   1.4538500e+01   6.1000000e+01
   8.3677301e+00   1.2014000e+01   1.4613700e+01   6.2000000e+01
   8.1109695e+00   1.1979600e+01   1.4383200e+01   6.3000000e+01
   8.1086597e+00   1.1977800e+01   1.4522000e+01   6.4000000e+01
   7.9907899e+00   1.1919300e+01   1.4249100e+01   6.5000000e+01
   7.9448299e+00   1.1842200e+01   1.4190800e+01   6.6000000e+01
   7.9005098e+00   1.1727300e+01   1.4226900e+01   6.7000000e+01
   8.0053596e+00   1.1719000e+01   1.4263100e+01   6.8000000e+01
   7.8004098e+00   1.1873800e+01   1.4054100e+01   6.9000000e+01
   8.1517496e+00   1.1876800e+01   1.4009300e+01   7.0000000e+01
   8.0974998e+00   1.1855300e+01   1.4015600e+01   7.1000000e+01
   8.1667995e+00   1.1760200e+01   1.3949400e+01   7.2000000e+01
   7.8368502e+00   1.1671600e+01   1.3853300e+01   7.3000000e+01
   7.9278898e+00   1.1460400e+01   1.3869700e+01   7.4000000e+01
   7.8939199e+00   1.1618200e+01   1.3701500e+01   7.5000000e+01
   7.9999199e+00   1.1758900e+01   1.3852600e+01   7.6000000e+01
   7.8730402e+00   1.1771500e+01   1.3781800e+01   7.7000000e+01
   8.0336103e+00   1.1869600e+01   1.3764800e+01   7.8000000e+01
   7.6372199e+00   1.1822200e+01   1.3934700e+01   7.9000000e+01
   7.5843401e+00   1.1861400e+01   1.3611500e+01   8.0000000e+01
   7.7928500e+00   1.2143500e+01   1.3778500e+01   8.1000000e+01
   7.7038698e+00   1.2034700e+01   1.3720900e+01   8.2000000e+01
   7.9475098e+00   1.2153700e+01   1.3783600e+01   8.3000000e+01
   7.7656398e+00   1.2322800e+01   1.3820500e+01   8.4000000e+01
   7.6021399e+00   1.2266700e+01   1.3861400e+01   8.5000000e+01
   7.7085800e+00   1.2315700e+01   1.3638400e+01   8.6000000e+01
   7.5903602e+00   1.2603400e+01   1.3696500e+01   8.7000000e+01
   7.5511398e+00   1.2518500e+01   1.3884800e+01   8.8000000e+01
   7.5008998e+00   1.2556100e+01   1.3816100e+01   8.9000000e+01
   7.4147301e+00   1.2433100e+01   1.3564400e+01   9.0000000e+01
   7.2959800e+00   1.2537900e+01   1.3791200e+01   9.1000000e+01
   6.9572701e+00   1.2519500e+01   1.3714800e+01   9.2000000e+01
   6.9870300e+00   1.2558200e+01   1.3696100e+01   9.3000000e+01
   6.8295202e+00   1.2808800e+01   1.3857200e+01   9.4000000e+01
   6.9869900e+00   1.2890000e+01   1.3763600e+01   9.5000000e+01
   6.8965502e+00   1.2878100e+01   1.3659100e+01   9.6000000e+01
   6.9011798e+00   1.3128500e+01   1.3787700e+01   9.7000000e+01
   6.7479601e+00   1.3264800e+01   1.3917500e+01   9.8000000e+01
   6.7346501e+00   1.3199100e+01   1.3849800e+01   9.9000000e+01
   6.8121500e+00   1.3103900e+01   1.3832800e+01   1.0000000e+02
   6.8391199e+00   1.3062400e+01   1.3892900e+01   1.0100000e+02
   6.8222799e+00   1.3063800e+01   1.3775500e+01   1.0200000e+02
   6.8292599e+00   1.2988200e+01   1.3783400e+01   1.0300000e+02
   6.8415699e+00   1.2822300e+01   1.3713000e+01   1.0400000e+02
   6.7662802e+00   1.2810600e+01   1.3785200e+01   1.0500000e+02
   6.7988400e+00   1.2797100e+01   1.3850300e+01   1.0600000e+02
   6.7920198e+00   1.3040900e+01   1.3802900e+01   1.0700000e+02
   6.7148900e+00   1.3096700e+01   1.3834200e+01   1.0800000e+02
   6.5455699e+00   1.3089500e+01   1.3947500e+01   1.0900000e+02
   6.4342399e+00   1.3121200e+01   1.3724400e+01   1.1000000e+02
   6.4463301e+00   1.3177100e+01   1.3617300e+01   1.1100000e+02
   6.4359798e+00   1.3292700e+01   1.3780900e+01   1.1200000e+02
   6.3291302e+00   1.3351700e+01   1.3646400e+01   1.1300000e+02
   6.3901401e+00   1.3468500e+01   1.3561900e+01   1.1400000e+02
   6.3753700e+00   1.3698500e+01   1.3730800e+01   1.1500000e+02
   6.3968000e+00   1.3646800e+01   1.3838200e+01   1.1600000e+02
   6.4452100e+00   1.3577500e+01   1.3665900e+01   1.1700000e+02
   6.2648602e+00   1.3578200e+01   1.3551200e+01   1.1800000e+02
   6.2370701e+00   1.3663000e+01   1.3599800e+01   1.1900000e+02
   6.1500201e+00   1.3665700e+01   1.3592400e+01   1.2000000e+02
   6.0552702e+00   1.3762900e+01   1.3491200e+01   1.2100000e+02
   5.9892602e+00   1.3687800e+01   1.3663400e+01   1.2200000e+02
   6.0643101e+00   1.3697500e+01   1.3705300e+01   1.2300000e+02
   6.1432099e+00   1.3670800e+01   1.3552400e+01   1.2400000e+02
   5.9921298e+00   1.3703300e+01   1.3746300e+01   1.2500000e+02
   6.0569000e+00   1.3905100e+01   1.3646500e+01   1.2600000e+02
   6.1832399e+00   1.3783900e+01   1.3619700e+01   1.2700000e+02
   5.9605598e+00   1.3808600e+01   1.3741800e+01   1.2800000e+02
   5.8550901e+00   1.3943300e+01   1.3894800e+01   1.2900000e+02
   5.9993401e+00   1.3791200e+01   1.3945100e+01   1.3000000e+02
   6.0180802e+00   1.3806900e+01   1.3758100e+01   1.3100000e+02
   5.9970002e+00   1.3858700e+01   1.3816300e+01   1.3200000e+02
   5.8968902e+00   1.3786100e+01   1.3836700e+01   1.3300000e+02
   5.8506098e+00   1.3901800e+01   1.3791700e+01   1.3400000e+02
   5.8642502e+00   1.3925500e+01   1.3847400e+01   1.3500000e+02
   5.9177198e+00   1.3828000e+01   1.3858200e+01   1.3600000e+02
   5.9130902e+00   1.3868600e+01   1.3658400e+01   1.3700000e+02
   6.0477800e+00   1.3669800e+01   1.3705700e+01   1.3800000e+02
   6.2243900e+00   1.3551200e+01   1.3723300e+01   1.3900000e+02
   6.1664801e+00   1.3689500e+01   1.3858700e+01   1.4000000e+02
   6.0586200e+00   1.3535600e+01   1.3639300e+01   1.4100000e+02
   5.9739199e+00   1.3570200e+01   1.3729300e+01   1.4200000e+02
   6.0264902e+00   1.3531300e+01   1.3808700e+01   1.4300000e+02
   5.8265901e+00   1.3340900e+01   1.3802900e+01   1.4400000e+02
   5.9562201e+00   1.3135800e+01   1.3743400e+01   1.4500000e+02
   5.9318199e+00   1.3197400e+01   1.3486000e+01   1.4600000e+02
   6.0290399e+00   1.3183800e+01   1.3566800e+01   1.4700000e+02
   5.8684001e+00   1.3274700e+01   1.3537000e+01   1.4800000e+02
   6.0327902e+00   1.3367500e+01   1.3409000e+01   1.4900000e+02
   5.8032799e+00   1.3195300e+01   1.3413500e+01   1.5000000e+02
   6.1975999e+00   1.3171600e+01   1.3325100e+01   1.5100000e+02
   6.1565499e+00   1.3427800e+01   1.3356900e+01   1.5200000e+02
   6.1855502e+00   1.3564200e+01   1.3414900e+01   1.5300000e+02
   6.0721002e+00   1.3494700e+01   1.3473900e+01   1.5400000e+02
   6.0282898e+00   1.3593900e+01   1.3236100e+01   1.5500000e+02
   5.9788699e+00   1.3641300e+01   1.3524200e+01   1.5600000e+02
   6.1189599e+00   1.3865400e+01   1.3362500e+01   1.5700000e+02
   6.2237401e+00   1.3710600e+01   1.3211100e+01   1.5800000e+02
   6.2512698e+00   1.3632700e+01   1.3359500e+01   1.5900000e+02
   6.2484002e+00   1.3657300e+01   1.3393300e+01   1.6000000e+02
   6.2497401e+00   1.3692500e+01   1.3385600e+01   1.6100000e+02
   6.4210501e+00   1.3649000e+01   1.3330500e+01   1.6200000e+02
   6.2570500e+00   1.3640200e+01   1.3140600e+01   1.6300000e+02
   6.3069201e+00   1.3588600e+01   1.3418900e+01   1.6400000e+02
   6.3036299e+00   1.3602700e+01   1.3358500e+01   1.6500000e+02
   6.2847600e+00   1.3702000e+01   1.3308600e+01   1.6600000e+02
   6.1204300e+00   1.3737600e+01   1.3398700e+01   1.6700000e+02
   6.1615100e+00   1.3662300e+01   1.3460600e+01   1.6800000e+02
   6.2531800e+00   1.3758400e+01   1.3538000e+01   1.6900000e+02
   6.1597400e+00   1.3790400e+01   1.3429700e+01   1.7000000e+02
   6.4001498e+00   1.3883200e+01   1.3432100e+01   1.7100000e+02
   6.2395401e+00   1.3996300e+01   1.3433500e+01   1.7200000e+02
   6.5041599e+00   1.4193600e+01   1.3452800e+01   1.7300000e+02
   6.5997100e+00   1.4056500e+01   1.3481000e+01   1.7400000e+02
   6.5787101e+00   1.3995800e+01   1.3609800e+01   1.7500000e+02
   6.5929298e+00   1.3986100e+01   1.3284400e+01   1.7600000e+02
   6.5099502e+00   1.3761400e+01   1.3219500e+01   1.7700000e+02
   6.5939398e+00   1.3892700e+01   1.3408700e+01   1.7800000e+02
   6.7898898e+00   1.3948800e+01   1.3546900e+01   1.7900000e+02
   7.0094099e+00   1.3668000e+01   1.3393200e+01   1.8000000e+02
   7.0391502e+00   1.3820300e+01   1.3443800e+01   1.8100000e+02
   6.9639401e+00   1.4191000e+01   1.3719200e+01   1.8200000e+02
   6.8483200e+00   1.4159400e+01   1.3448300e+01   1.8300000e+02
   6.8445101e+00   1.4027600e+01   1.3581400e+01   1.8400000e+02
   6.9403400e+00   1.3954500e+01   1.3451000e+01   1.8500000e+02
   6.8439398e+00   1.3915200e+01   1.3549500e+01   1.8600000e+02
   6.8840499e+00   1.3975300e+01   1.3518000e+01   1.8700000e+02
   7.1253700e+00   1.3950900e+01   1.3597500e+01   1.8800000e+02
   7.0846601e+00   1.3684800e+01   1.3487900e+01   1.8900000e+02
   7.4218798e+00   1.3716800e+01   1.3611000e+01   1.9000000e+02
   7.1839600e+00   1.3706900e+01   1.3449700e+01   1.9100000e+02
   7.3118801e+00   1.3757300e+01   1.3573000e+01   1.9200000e+02
   7.3599300e+00   1.3567700e+01   1.3545200e+01   1.9300000e+02
   7.4999700e+00   1.3621000e+01   1.3554200e+01   1.9400000e+02
   7.6967602e+00   1.3494300e+01   1.3455600e+01   1.9500000e+02
   7.6239300e+00   1.3328600e+01   1.3346000e+01   1.9600000e+02
   7.6921902e+00   1.3348400e+01   1.3446600e+01   1.9700000e+02
   7.6583600e+00   1.3270900e+01   1.3403600e+01   1.9800000e+02
   7.8068900e+00   1.3334000e+01   1.3417400e+01   1.9900000e+02
