# Supplementary material for: Chromosome dynamics near the sol-gel phase transition dictate the timing of remote genomic interactions
Source: Nat Commun. 2019 Jun 24;10:2771. doi: 10.1038/s41467-019-10628-9 (PMC6591236; doi:10.1038/s41467-019-10628-9)
Supplement: Supplementary file 3 — Source Data [file 41467_2019_10628_MOESM3_ESM.zip › Source Data/ProcessedData/NonContractedCells/ShortTermImaging/G1G2/G1_22.dat]

   4.1051402e+00   2.0763500e+01   1.4452300e+01   1.0000000e+00
   4.5590200e+00   2.0872499e+01   1.4639400e+01   2.0000000e+00
   4.6865401e+00   2.1134399e+01   1.4704700e+01   3.0000000e+00
   4.7603402e+00   2.1027901e+01   1.4967000e+01   4.0000000e+00
   4.2682400e+00   2.1075500e+01   1.4922000e+01   5.0000000e+00
   4.2187099e+00   2.1356600e+01   1.4997500e+01   6.0000000e+00
   4.2045002e+00   2.1149799e+01   1.4704400e+01   7.0000000e+00
   4.2188601e+00   2.0998501e+01   1.4691500e+01   8.0000000e+00
   4.1652398e+00   2.0811899e+01   1.4374200e+01   9.0000000e+00
   4.1506701e+00   2.0828300e+01   1.4375500e+01   1.0000000e+01
   3.9490700e+00   2.1275999e+01   1.4350400e+01   1.1000000e+01
   4.0129800e+00   2.1542299e+01   1.4540900e+01   1.2000000e+01
   3.5698900e+00   2.1529800e+01   1.4183400e+01   1.3000000e+01
   3.3266101e+00   2.1623301e+01   1.4064900e+01   1.4000000e+01
   3.5362101e+00   2.1933500e+01   1.4279000e+01   1.5000000e+01
   3.5654800e+00   2.2223200e+01   1.4292000e+01   1.6000000e+01
   3.6677999e+00   2.2273600e+01   1.4227500e+01   1.7000000e+01
   3.6504600e+00   2.2120701e+01   1.4028200e+01   1.8000000e+01
   3.4775200e+00   2.1906601e+01   1.3866600e+01   1.9000000e+01
   3.4051499e+00   2.1666901e+01   1.3856700e+01   2.0000000e+01
   3.3838401e+00   2.1643700e+01   1.3933800e+01   2.1000000e+01
   3.6147799e+00   2.1976801e+01   1.4059600e+01   2.2000000e+01
   3.7400899e+00   2.1857800e+01   1.3952900e+01   2.3000000e+01
   3.7288301e+00   2.1561300e+01   1.3918800e+01   2.4000000e+01
   3.6209800e+00   2.1398001e+01   1.4090100e+01   2.5000000e+01
   3.8582799e+00   2.1682800e+01   1.4258300e+01   2.6000000e+01
   3.9932599e+00   2.1430700e+01   1.4322400e+01   2.7000000e+01
   4.0215001e+00   2.1390400e+01   1.4343200e+01   2.8000000e+01
   3.9528799e+00   2.1385900e+01   1.4309500e+01   2.9000000e+01
   3.9562600e+00   2.1565100e+01   1.4256200e+01   3.0000000e+01
   3.9516101e+00   2.1667999e+01   1.4159500e+01   3.1000000e+01
   4.3123298e+00   2.1705000e+01   1.4211800e+01   3.3000000e+01
   4.2937698e+00   2.1677799e+01   1.4243400e+01   3.4000000e+01
   4.1668100e+00   2.1828501e+01   1.4252000e+01   3.5000000e+01
   4.1703501e+00   2.1706499e+01   1.4225500e+01   3.6000000e+01
   4.1001000e+00   2.1742500e+01   1.4335400e+01   3.7000000e+01
   4.1094398e+00   2.1362000e+01   1.4343100e+01   3.8000000e+01
   4.1176600e+00   2.1565001e+01   1.4271600e+01   4.0000000e+01
   3.9776101e+00   2.1100100e+01   1.4318000e+01   4.2000000e+01
   4.2393599e+00   2.1125900e+01   1.4435700e+01   4.4000000e+01
   4.5409002e+00   2.1054199e+01   1.4683200e+01   4.5000000e+01
   4.7712202e+00   2.1034401e+01   1.4785900e+01   4.6000000e+01
   4.8264499e+00   2.1113001e+01   1.4972400e+01   4.7000000e+01
   4.5094800e+00   2.0818100e+01   1.4875000e+01   4.8000000e+01
   4.4507799e+00   2.0475100e+01   1.4773600e+01   4.9000000e+01
   4.3433499e+00   2.0386400e+01   1.4856200e+01   5.0000000e+01
   4.4552498e+00   2.0230499e+01   1.4857900e+01   5.1000000e+01
   4.5891700e+00   2.0063499e+01   1.5052100e+01   5.2000000e+01
   4.7837400e+00   2.0087999e+01   1.4974900e+01   5.3000000e+01
   4.7512202e+00   2.0246700e+01   1.4920500e+01   5.4000000e+01
   4.7267499e+00   2.0012501e+01   1.4894400e+01   5.5000000e+01
   4.8232899e+00   2.0038000e+01   1.4773800e+01   5.6000000e+01
   4.9078498e+00   2.0031401e+01   1.4818600e+01   5.7000000e+01
   4.8910098e+00   1.9983601e+01   1.4892300e+01   5.8000000e+01
   5.0018601e+00   1.9914301e+01   1.5014200e+01   5.9000000e+01
   5.0086699e+00   1.9965099e+01   1.5056100e+01   6.0000000e+01
   4.9705000e+00   1.9957899e+01   1.4750800e+01   6.1000000e+01
   5.0718498e+00   2.0113001e+01   1.5033000e+01   6.2000000e+01
   4.7870698e+00   1.9897100e+01   1.4723500e+01   6.3000000e+01
   4.8311100e+00   1.9996500e+01   1.4813500e+01   6.4000000e+01
   4.9371400e+00   2.0004000e+01   1.5058000e+01   6.5000000e+01
   5.0678902e+00   1.9956400e+01   1.4882800e+01   6.6000000e+01
   5.0865598e+00   1.9913200e+01   1.5052600e+01   6.7000000e+01
   5.1309900e+00   1.9808800e+01   1.5191200e+01   6.8000000e+01
   5.1562901e+00   1.9652100e+01   1.5053900e+01   6.9000000e+01
   5.2740898e+00   1.9718599e+01   1.5187600e+01   7.0000000e+01
   5.2078900e+00   1.9634399e+01   1.5087900e+01   7.1000000e+01
   5.1315999e+00   1.9644800e+01   1.5112200e+01   7.2000000e+01
   5.1289701e+00   1.9677799e+01   1.5096900e+01   7.3000000e+01
   5.1284900e+00   1.9735399e+01   1.5100800e+01   7.4000000e+01
   5.1461201e+00   1.9659201e+01   1.5028200e+01   7.5000000e+01
   5.2211399e+00   1.9691999e+01   1.5026200e+01   7.6000000e+01
   5.2663898e+00   1.9694700e+01   1.5038900e+01   7.7000000e+01
   5.1354098e+00   1.9616199e+01   1.4853800e+01   7.8000000e+01
   5.2189798e+00   1.9742701e+01   1.4805700e+01   7.9000000e+01
   5.2384801e+00   1.9603500e+01   1.4680600e+01   8.0000000e+01
   5.2294102e+00   1.9574600e+01   1.4775000e+01   8.1000000e+01
   5.2596302e+00   1.9583401e+01   1.4761300e+01   8.2000000e+01
   5.3035102e+00   1.9601400e+01   1.4671400e+01   8.3000000e+01
   5.4550700e+00   1.9372200e+01   1.4751000e+01   8.4000000e+01
   5.5987802e+00   1.9174299e+01   1.4428500e+01   8.5000000e+01
   5.7879901e+00   1.9350201e+01   1.4660700e+01   8.6000000e+01
   5.7943401e+00   1.9198200e+01   1.4376300e+01   8.7000000e+01
   5.6576500e+00   1.9313200e+01   1.4415400e+01   8.8000000e+01
   5.7882900e+00   1.9479401e+01   1.4607000e+01   8.9000000e+01
   5.8031101e+00   1.9350300e+01   1.4416100e+01   9.0000000e+01
   5.5436602e+00   1.9314899e+01   1.4540500e+01   9.1000000e+01
   5.6020002e+00   1.9227200e+01   1.4580600e+01   9.2000000e+01
   5.5930200e+00   1.9332199e+01   1.4419500e+01   9.3000000e+01
   5.4167600e+00   1.9339899e+01   1.4482700e+01   9.4000000e+01
   5.5944300e+00   1.9379200e+01   1.4561500e+01   9.5000000e+01
   5.7541199e+00   1.9244200e+01   1.4383800e+01   9.6000000e+01
   5.5943699e+00   1.9100401e+01   1.4359100e+01   9.7000000e+01
   5.5805602e+00   1.9156000e+01   1.4383100e+01   9.8000000e+01
   5.6092701e+00   1.9045900e+01   1.4460000e+01   9.9000000e+01
   5.5237002e+00   1.8831800e+01   1.4437700e+01   1.0000000e+02
   5.4826298e+00   1.8645000e+01   1.4467000e+01   1.0100000e+02
   5.2625699e+00   1.8690300e+01   1.4368900e+01   1.0200000e+02
   5.2581201e+00   1.8747499e+01   1.4511800e+01   1.0300000e+02
   5.3763499e+00   1.8775499e+01   1.4451600e+01   1.0400000e+02
   5.1759200e+00   1.8590599e+01   1.4274000e+01   1.0500000e+02
   5.0763898e+00   1.8674999e+01   1.4684800e+01   1.0600000e+02
   4.9739199e+00   1.8461901e+01   1.4577100e+01   1.0700000e+02
   4.9872198e+00   1.8494801e+01   1.4641900e+01   1.0800000e+02
   4.8443999e+00   1.8435200e+01   1.4623400e+01   1.0900000e+02
   5.0562100e+00   1.8416100e+01   1.4543800e+01   1.1000000e+02
   5.1395898e+00   1.8351000e+01   1.4476500e+01   1.1100000e+02
   5.1547899e+00   1.8217800e+01   1.4617500e+01   1.1200000e+02
   5.1780901e+00   1.8240299e+01   1.4477800e+01   1.1300000e+02
   5.0962100e+00   1.8365499e+01   1.4476200e+01   1.1400000e+02
   5.0325599e+00   1.8466801e+01   1.4422600e+01   1.1500000e+02
   4.8382702e+00   1.8550200e+01   1.4572800e+01   1.1600000e+02
   4.7073302e+00   1.8456200e+01   1.4412200e+01   1.1700000e+02
   4.6416001e+00   1.8355000e+01   1.4314400e+01   1.1800000e+02
   4.8353300e+00   1.8429701e+01   1.4315400e+01   1.1900000e+02
   5.0395899e+00   1.8162201e+01   1.4229800e+01   1.2000000e+02
   5.0547900e+00   1.7981199e+01   1.4202400e+01   1.2100000e+02
   5.0737600e+00   1.7706800e+01   1.4137300e+01   1.2200000e+02
   5.0976801e+00   1.7729900e+01   1.4116400e+01   1.2300000e+02
   5.1528802e+00   1.7554100e+01   1.4040500e+01   1.2400000e+02
   5.2990098e+00   1.7479700e+01   1.4164800e+01   1.2500000e+02
   5.3333502e+00   1.7640800e+01   1.4254500e+01   1.2600000e+02
   5.2496300e+00   1.7608101e+01   1.4305200e+01   1.2700000e+02
   5.2237601e+00   1.7746799e+01   1.4621400e+01   1.2800000e+02
   5.3901501e+00   1.7793501e+01   1.4690600e+01   1.2900000e+02
   5.2457299e+00   1.7929399e+01   1.4642100e+01   1.3000000e+02
   5.0688500e+00   1.7852600e+01   1.4665800e+01   1.3100000e+02
   4.9361401e+00   1.7852400e+01   1.4564200e+01   1.3200000e+02
   5.0345898e+00   1.7942600e+01   1.4652700e+01   1.3300000e+02
   5.2259598e+00   1.7895000e+01   1.4661500e+01   1.3400000e+02
   5.0990901e+00   1.8010500e+01   1.4742500e+01   1.3500000e+02
   5.1151600e+00   1.8135401e+01   1.4731800e+01   1.3600000e+02
   5.0412798e+00   1.7880400e+01   1.4484400e+01   1.3700000e+02
   5.1574101e+00   1.7814501e+01   1.4617300e+01   1.3800000e+02
   5.3194699e+00   1.7824100e+01   1.4556200e+01   1.3900000e+02
   5.3295999e+00   1.7929001e+01   1.4619600e+01   1.4000000e+02
   5.2101698e+00   1.7818600e+01   1.4602400e+01   1.4100000e+02
   4.8806300e+00   1.7851000e+01   1.4696000e+01   1.4200000e+02
   4.7572498e+00   1.7861300e+01   1.4442100e+01   1.4300000e+02
   4.8713598e+00   1.7622000e+01   1.4374600e+01   1.4400000e+02
   5.0611801e+00   1.7711201e+01   1.4359900e+01   1.4500000e+02
   5.2579298e+00   1.7827000e+01   1.4250000e+01   1.4600000e+02
   5.2981000e+00   1.7734699e+01   1.4108900e+01   1.4700000e+02
   5.1211901e+00   1.7631500e+01   1.4298400e+01   1.4800000e+02
   4.8525500e+00   1.7589600e+01   1.4183700e+01   1.4900000e+02
   4.7704201e+00   1.7461300e+01   1.4174500e+01   1.5000000e+02
   4.9532800e+00   1.7660200e+01   1.4210800e+01   1.5100000e+02
   4.8555102e+00   1.7642000e+01   1.4170800e+01   1.5200000e+02
   4.8526101e+00   1.7753000e+01   1.4054300e+01   1.5300000e+02
   4.8481698e+00   1.7951599e+01   1.3947600e+01   1.5400000e+02
   4.9556499e+00   1.7864500e+01   1.3977700e+01   1.5500000e+02
   5.0945201e+00   1.7785801e+01   1.3992600e+01   1.5600000e+02
   5.2533002e+00   1.7681499e+01   1.3893700e+01   1.5700000e+02
   5.1896400e+00   1.7573601e+01   1.4000500e+01   1.5800000e+02
   5.1895800e+00   1.7355200e+01   1.3852900e+01   1.5900000e+02
   5.1640501e+00   1.7488600e+01   1.3845100e+01   1.6000000e+02
   5.4598999e+00   1.7440599e+01   1.3844900e+01   1.6100000e+02
   5.6422300e+00   1.7549299e+01   1.3821700e+01   1.6200000e+02
   5.8790202e+00   1.7401699e+01   1.3795000e+01   1.6300000e+02
   5.8617601e+00   1.7351801e+01   1.3744700e+01   1.6400000e+02
   5.9695401e+00   1.7106001e+01   1.3529900e+01   1.6500000e+02
   5.8968201e+00   1.7015499e+01   1.3578300e+01   1.6600000e+02
   5.7460799e+00   1.6990801e+01   1.3685900e+01   1.6700000e+02
   5.7728801e+00   1.6924400e+01   1.3593900e+01   1.6800000e+02
   5.4708700e+00   1.6909901e+01   1.3591400e+01   1.6900000e+02
   5.5361500e+00   1.6783400e+01   1.3579600e+01   1.7000000e+02
   5.4199100e+00   1.6794901e+01   1.3440500e+01   1.7100000e+02
   5.3840599e+00   1.6962601e+01   1.3491500e+01   1.7200000e+02
   5.7598200e+00   1.7020399e+01   1.3609000e+01   1.7300000e+02
   5.7243099e+00   1.7069799e+01   1.3523600e+01   1.7400000e+02
   5.6929002e+00   1.7177500e+01   1.3476300e+01   1.7500000e+02
   5.5217900e+00   1.7332899e+01   1.3727300e+01   1.7600000e+02
   5.6561699e+00   1.7444099e+01   1.3620900e+01   1.7700000e+02
   5.7228899e+00   1.7346300e+01   1.3792500e+01   1.7800000e+02
   5.7352200e+00   1.7412300e+01   1.3640000e+01   1.7900000e+02
   5.7617798e+00   1.7510401e+01   1.3556800e+01   1.8000000e+02
   5.8085899e+00   1.7561501e+01   1.3628700e+01   1.8100000e+02
   5.9340401e+00   1.7482800e+01   1.3588900e+01   1.8200000e+02
   5.8231201e+00   1.7492901e+01   1.3443000e+01   1.8300000e+02
   6.0545998e+00   1.7577499e+01   1.3435700e+01   1.8400000e+02
   6.1630201e+00   1.7612200e+01   1.3604100e+01   1.8500000e+02
   6.2255702e+00   1.7674200e+01   1.3475400e+01   1.8600000e+02
   6.5649500e+00   1.7514200e+01   1.3522200e+01   1.8700000e+02
   6.2643399e+00   1.7497200e+01   1.3442300e+01   1.8800000e+02
   6.2893300e+00   1.7474800e+01   1.3458100e+01   1.8900000e+02
   6.3114400e+00   1.7445400e+01   1.3258800e+01   1.9000000e+02
   6.4609499e+00   1.7448299e+01   1.3243000e+01   1.9100000e+02
   6.6190801e+00   1.7481199e+01   1.3192300e+01   1.9200000e+02
   6.5513802e+00   1.7481001e+01   1.3113000e+01   1.9300000e+02
   6.4332299e+00   1.7470200e+01   1.3138200e+01   1.9400000e+02
   6.5405598e+00   1.7436399e+01   1.2875500e+01   1.9500000e+02
   6.6216402e+00   1.7422899e+01   1.3204800e+01   1.9600000e+02
   6.6358199e+00   1.7330799e+01   1.3216800e+01   1.9700000e+02
   6.5001998e+00   1.7213900e+01   1.3361500e+01   1.9800000e+02
   6.2918100e+00   1.7361000e+01   1.3551000e+01   1.9900000e+02
