# Supplementary material for: Chromosome dynamics near the sol-gel phase transition dictate the timing of remote genomic interactions
Source: Nat Commun. 2019 Jun 24;10:2771. doi: 10.1038/s41467-019-10628-9 (PMC6591236; doi:10.1038/s41467-019-10628-9)
Supplement: Supplementary file 3 — Source Data [file 41467_2019_10628_MOESM3_ESM.zip › Source Data/ProcessedData/NonContractedCells/ShortTermImaging/G1G2/G1_23.dat]

   8.1576900e+00   1.2055600e+01   2.4804100e+01   1.0000000e+00
   8.2552900e+00   1.2311900e+01   2.4592600e+01   2.0000000e+00
   8.6646500e+00   1.2333200e+01   2.4656000e+01   3.0000000e+00
   8.9245596e+00   1.2526600e+01   2.4614500e+01   4.0000000e+00
   8.9286900e+00   1.2550300e+01   2.4691401e+01   5.0000000e+00
   8.9575901e+00   1.2609400e+01   2.4848700e+01   6.0000000e+00
   8.9750795e+00   1.2602800e+01   2.4799700e+01   7.0000000e+00
   9.0950403e+00   1.2566000e+01   2.5022600e+01   8.0000000e+00
   9.3296299e+00   1.2928200e+01   2.5265400e+01   9.0000000e+00
   9.5662098e+00   1.3060300e+01   2.5281799e+01   1.0000000e+01
   9.5714302e+00   1.2947400e+01   2.5496700e+01   1.1000000e+01
   9.6096096e+00   1.2889200e+01   2.5672501e+01   1.2000000e+01
   9.4685001e+00   1.2743400e+01   2.5448799e+01   1.3000000e+01
   9.3393698e+00   1.2631300e+01   2.5499701e+01   1.4000000e+01
   9.2564602e+00   1.2517300e+01   2.5233400e+01   1.5000000e+01
   9.1049700e+00   1.2573200e+01   2.5462200e+01   1.6000000e+01
   9.3092403e+00   1.2482300e+01   2.5346300e+01   1.7000000e+01
   9.2818098e+00   1.2468800e+01   2.5426201e+01   1.8000000e+01
   9.2219601e+00   1.2469600e+01   2.5272900e+01   1.9000000e+01
   9.4035397e+00   1.2472400e+01   2.5273600e+01   2.0000000e+01
   9.4763203e+00   1.2581300e+01   2.5236601e+01   2.1000000e+01
   9.6070700e+00   1.2554400e+01   2.5318701e+01   2.2000000e+01
   9.6152296e+00   1.2436700e+01   2.5277100e+01   2.3000000e+01
   9.4132795e+00   1.2029200e+01   2.5448299e+01   2.4000000e+01
   9.5819998e+00   1.1854900e+01   2.5468100e+01   2.5000000e+01
   9.6235600e+00   1.1950200e+01   2.5355000e+01   2.6000000e+01
   9.4604101e+00   1.2243600e+01   2.5130800e+01   2.7000000e+01
   9.5176096e+00   1.2388500e+01   2.5073299e+01   2.8000000e+01
   9.6447001e+00   1.2377500e+01   2.4891500e+01   2.9000000e+01
   9.3585701e+00   1.2285600e+01   2.4733801e+01   3.0000000e+01
   9.1947203e+00   1.2369300e+01   2.4751801e+01   3.1000000e+01
   9.3259096e+00   1.2348400e+01   2.4516701e+01   3.2000000e+01
   9.2531900e+00   1.2345700e+01   2.4684401e+01   3.3000000e+01
   9.2149496e+00   1.2363100e+01   2.4609600e+01   3.4000000e+01
   9.2577896e+00   1.2091000e+01   2.4626400e+01   3.5000000e+01
   9.3629503e+00   1.1951100e+01   2.4708900e+01   3.6000000e+01
   9.4796600e+00   1.1999400e+01   2.4822001e+01   3.7000000e+01
   9.4635496e+00   1.2071500e+01   2.4809700e+01   3.8000000e+01
   9.4519501e+00   1.2077000e+01   2.4774700e+01   3.9000000e+01
   9.3344898e+00   1.2051300e+01   2.4572100e+01   4.0000000e+01
   9.2742004e+00   1.1902200e+01   2.4816200e+01   4.1000000e+01
   9.3087301e+00   1.1948000e+01   2.4605000e+01   4.2000000e+01
   9.1869497e+00   1.1932100e+01   2.4627199e+01   4.3000000e+01
   9.1838303e+00   1.1965300e+01   2.4592199e+01   4.4000000e+01
   9.0857096e+00   1.2018100e+01   2.4483601e+01   4.5000000e+01
   9.0627604e+00   1.2088300e+01   2.4395599e+01   4.6000000e+01
   8.9949198e+00   1.2110200e+01   2.4309000e+01   4.7000000e+01
   8.9115696e+00   1.2039900e+01   2.4355400e+01   4.8000000e+01
   8.8245802e+00   1.1898700e+01   2.4438601e+01   4.9000000e+01
   8.8105097e+00   1.1836600e+01   2.4442400e+01   5.0000000e+01
   8.8283501e+00   1.2083500e+01   2.4371300e+01   5.1000000e+01
   8.8169699e+00   1.1989900e+01   2.4219601e+01   5.2000000e+01
   8.7909698e+00   1.1847900e+01   2.4447500e+01   5.3000000e+01
   9.0769997e+00   1.1937300e+01   2.4784000e+01   5.4000000e+01
   9.0330896e+00   1.1851100e+01   2.4772800e+01   5.5000000e+01
   9.0225000e+00   1.1802700e+01   2.4743900e+01   5.6000000e+01
   9.0784903e+00   1.1842800e+01   2.4736300e+01   5.7000000e+01
   9.1742601e+00   1.1909000e+01   2.4743900e+01   5.8000000e+01
   9.1143398e+00   1.2049900e+01   2.4697001e+01   5.9000000e+01
   9.2993803e+00   1.2085500e+01   2.4461800e+01   6.0000000e+01
   9.2943001e+00   1.2238300e+01   2.4421801e+01   6.1000000e+01
   9.2110796e+00   1.2347400e+01   2.4384800e+01   6.2000000e+01
   9.3226900e+00   1.2479600e+01   2.4360399e+01   6.3000000e+01
   9.4118795e+00   1.2715800e+01   2.4623501e+01   6.4000000e+01
   9.3659697e+00   1.2702300e+01   2.4834999e+01   6.5000000e+01
   9.3039703e+00   1.2732200e+01   2.4838800e+01   6.6000000e+01
   9.2087803e+00   1.2724600e+01   2.4715099e+01   6.7000000e+01
   9.3769703e+00   1.2641400e+01   2.4818001e+01   6.8000000e+01
   9.3768196e+00   1.2635700e+01   2.4754000e+01   6.9000000e+01
   9.4307203e+00   1.2706400e+01   2.4879499e+01   7.0000000e+01
   9.2763996e+00   1.2632200e+01   2.4797001e+01   7.1000000e+01
   9.2673397e+00   1.2492800e+01   2.4784500e+01   7.2000000e+01
   9.4663296e+00   1.2430100e+01   2.4718100e+01   7.3000000e+01
   9.4357100e+00   1.2336100e+01   2.4828600e+01   7.4000000e+01
   9.5114603e+00   1.2254500e+01   2.4784401e+01   7.5000000e+01
   9.3849897e+00   1.2233800e+01   2.4803101e+01   7.6000000e+01
   9.2952499e+00   1.2136800e+01   2.4712000e+01   7.7000000e+01
   9.1689501e+00   1.2138700e+01   2.4921900e+01   7.8000000e+01
   9.2005100e+00   1.2186800e+01   2.4534500e+01   7.9000000e+01
   9.0780697e+00   1.2200800e+01   2.4720600e+01   8.0000000e+01
   9.0805397e+00   1.2141900e+01   2.4876600e+01   8.1000000e+01
   9.1258001e+00   1.2171700e+01   2.4847099e+01   8.2000000e+01
   9.0952997e+00   1.2284000e+01   2.4777700e+01   8.3000000e+01
   9.0679102e+00   1.2386500e+01   2.4834900e+01   8.4000000e+01
   9.1615696e+00   1.2435400e+01   2.4844200e+01   8.5000000e+01
   9.3656597e+00   1.2490100e+01   2.4716101e+01   8.6000000e+01
   9.1930199e+00   1.2585700e+01   2.5022699e+01   8.7000000e+01
   9.2393904e+00   1.2510200e+01   2.4602800e+01   8.8000000e+01
   9.2043200e+00   1.2491200e+01   2.4853399e+01   8.9000000e+01
   9.0719004e+00   1.2496900e+01   2.4638901e+01   9.0000000e+01
   9.1943398e+00   1.2560500e+01   2.4799101e+01   9.1000000e+01
   9.2707195e+00   1.2627200e+01   2.4829800e+01   9.2000000e+01
   9.4253597e+00   1.2624500e+01   2.4959299e+01   9.3000000e+01
   9.4643698e+00   1.2689100e+01   2.5030199e+01   9.4000000e+01
   9.5140495e+00   1.2569600e+01   2.4880400e+01   9.5000000e+01
   9.3113604e+00   1.2638900e+01   2.4858900e+01   9.6000000e+01
   9.2807999e+00   1.2602700e+01   2.5269501e+01   9.7000000e+01
   9.2526102e+00   1.2538700e+01   2.5181101e+01   9.8000000e+01
   9.1238098e+00   1.2649900e+01   2.5215099e+01   9.9000000e+01
   9.2681704e+00   1.2509000e+01   2.5126301e+01   1.0000000e+02
   9.3204498e+00   1.2550700e+01   2.4849501e+01   1.0100000e+02
   9.2927799e+00   1.2625700e+01   2.5100901e+01   1.0200000e+02
   9.3163605e+00   1.2656400e+01   2.5257401e+01   1.0300000e+02
   9.3855495e+00   1.2724800e+01   2.5440701e+01   1.0400000e+02
   9.3783798e+00   1.2708000e+01   2.5596500e+01   1.0500000e+02
   9.4999599e+00   1.2586500e+01   2.5638800e+01   1.0600000e+02
   9.5189505e+00   1.2583600e+01   2.5626699e+01   1.0700000e+02
   9.4089699e+00   1.2638100e+01   2.5835199e+01   1.0800000e+02
   9.5337601e+00   1.2620600e+01   2.5985500e+01   1.0900000e+02
   9.3614702e+00   1.2478800e+01   2.5983400e+01   1.1000000e+02
   9.4264297e+00   1.2513500e+01   2.6021400e+01   1.1100000e+02
   9.4073400e+00   1.2653500e+01   2.6073900e+01   1.1200000e+02
   9.2992601e+00   1.2595600e+01   2.6056400e+01   1.1300000e+02
   9.2364197e+00   1.2535100e+01   2.6031200e+01   1.1400000e+02
   9.3221903e+00   1.2443300e+01   2.6044100e+01   1.1500000e+02
   9.2230902e+00   1.2353400e+01   2.6023899e+01   1.1600000e+02
   9.1713305e+00   1.2465500e+01   2.5893700e+01   1.1700000e+02
   9.1446400e+00   1.2507500e+01   2.5976900e+01   1.1800000e+02
   9.1729803e+00   1.2485500e+01   2.6007900e+01   1.1900000e+02
   9.2348700e+00   1.2539800e+01   2.5837299e+01   1.2000000e+02
   9.0934000e+00   1.2543600e+01   2.5810900e+01   1.2100000e+02
   9.1779499e+00   1.2518100e+01   2.5730301e+01   1.2200000e+02
   9.2007303e+00   1.2514200e+01   2.5692801e+01   1.2300000e+02
   9.2774401e+00   1.2561600e+01   2.5743099e+01   1.2400000e+02
   9.2199097e+00   1.2536900e+01   2.5842600e+01   1.2500000e+02
   9.3186798e+00   1.2698700e+01   2.6048901e+01   1.2600000e+02
   9.3145800e+00   1.2735700e+01   2.5916901e+01   1.2700000e+02
   9.4180403e+00   1.2675900e+01   2.5686899e+01   1.2800000e+02
   9.2313499e+00   1.2698300e+01   2.5782900e+01   1.2900000e+02
   9.3706503e+00   1.2743500e+01   2.5841499e+01   1.3000000e+02
   9.1269398e+00   1.2733700e+01   2.5911900e+01   1.3100000e+02
   9.1420498e+00   1.2667200e+01   2.5917400e+01   1.3200000e+02
   9.0882502e+00   1.2670900e+01   2.6183399e+01   1.3300000e+02
   9.2208300e+00   1.2634900e+01   2.6114799e+01   1.3400000e+02
   9.1470299e+00   1.2680400e+01   2.6296200e+01   1.3500000e+02
   9.1682997e+00   1.2734400e+01   2.6199699e+01   1.3600000e+02
   9.3465996e+00   1.2609100e+01   2.6344000e+01   1.3700000e+02
   9.3529196e+00   1.2517200e+01   2.6272600e+01   1.3800000e+02
   9.2281504e+00   1.2634700e+01   2.6457100e+01   1.3900000e+02
   9.1668100e+00   1.2698600e+01   2.6391399e+01   1.4000000e+02
   9.1700096e+00   1.2726000e+01   2.6570200e+01   1.4100000e+02
   9.1498203e+00   1.2629800e+01   2.6687500e+01   1.4200000e+02
   9.0912504e+00   1.2613200e+01   2.6713499e+01   1.4300000e+02
   9.2385197e+00   1.2550800e+01   2.6494499e+01   1.4400000e+02
   9.0982399e+00   1.2574400e+01   2.6549000e+01   1.4500000e+02
   9.1559896e+00   1.2437600e+01   2.6398399e+01   1.4600000e+02
   8.9978905e+00   1.2512600e+01   2.6694099e+01   1.4700000e+02
   8.8366203e+00   1.2490200e+01   2.6664900e+01   1.4800000e+02
   8.9280596e+00   1.2372400e+01   2.6544600e+01   1.4900000e+02
   8.7795897e+00   1.2397400e+01   2.6646200e+01   1.5000000e+02
   8.8217096e+00   1.2355300e+01   2.6613899e+01   1.5100000e+02
   8.8748503e+00   1.2352300e+01   2.6669300e+01   1.5200000e+02
   8.9227600e+00   1.2323300e+01   2.6795500e+01   1.5300000e+02
   8.6929998e+00   1.2393900e+01   2.6753799e+01   1.5400000e+02
   8.6322403e+00   1.2318600e+01   2.6733200e+01   1.5500000e+02
   8.7317400e+00   1.2251600e+01   2.6695000e+01   1.5600000e+02
   8.7233400e+00   1.2238000e+01   2.6581600e+01   1.5700000e+02
   8.6225100e+00   1.2266000e+01   2.6605900e+01   1.5800000e+02
   8.6762104e+00   1.2251400e+01   2.6760000e+01   1.5900000e+02
   8.5524797e+00   1.2315600e+01   2.6772301e+01   1.6000000e+02
   8.6675396e+00   1.2317700e+01   2.6809200e+01   1.6100000e+02
   8.6003103e+00   1.2322500e+01   2.6774500e+01   1.6200000e+02
   8.5438299e+00   1.2310800e+01   2.6818899e+01   1.6300000e+02
   8.6443005e+00   1.2268700e+01   2.6880301e+01   1.6400000e+02
   8.6419001e+00   1.2327500e+01   2.6930500e+01   1.6500000e+02
   8.6344004e+00   1.2322200e+01   2.7152100e+01   1.6600000e+02
   8.6303196e+00   1.2323400e+01   2.7047199e+01   1.6700000e+02
   8.5227299e+00   1.2317600e+01   2.6863100e+01   1.6800000e+02
   8.3064003e+00   1.2400500e+01   2.7141600e+01   1.6900000e+02
   8.4954500e+00   1.2321000e+01   2.6860399e+01   1.7000000e+02
   8.5067701e+00   1.2272800e+01   2.7083300e+01   1.7100000e+02
   8.3877001e+00   1.2362200e+01   2.7177401e+01   1.7200000e+02
   8.3479795e+00   1.2322200e+01   2.7096201e+01   1.7300000e+02
   8.4332399e+00   1.2145700e+01   2.7275801e+01   1.7400000e+02
   8.4701900e+00   1.2219700e+01   2.7566999e+01   1.7600000e+02
   8.4933500e+00   1.2148500e+01   2.6847000e+01   1.7700000e+02
   8.5975800e+00   1.2260200e+01   2.7566999e+01   1.7800000e+02
   8.7526398e+00   1.2303200e+01   2.6902500e+01   1.7900000e+02
   8.8568602e+00   1.2334500e+01   2.7163300e+01   1.8100000e+02
   8.8147097e+00   1.2342400e+01   2.7028900e+01   1.8200000e+02
   8.8351097e+00   1.2424300e+01   2.6931700e+01   1.8300000e+02
   8.9104099e+00   1.2418600e+01   2.7161400e+01   1.8400000e+02
   8.7296000e+00   1.2556000e+01   2.7182699e+01   1.8500000e+02
   8.8921003e+00   1.2387100e+01   2.6901501e+01   1.8600000e+02
   8.8938599e+00   1.2382100e+01   2.6926901e+01   1.8700000e+02
   8.7724800e+00   1.2447800e+01   2.6953199e+01   1.8800000e+02
   8.8275805e+00   1.2522900e+01   2.6965000e+01   1.8900000e+02
   8.9221601e+00   1.2528200e+01   2.7085501e+01   1.9000000e+02
   8.9964800e+00   1.2561600e+01   2.6909599e+01   1.9100000e+02
   8.7711401e+00   1.2588000e+01   2.6789101e+01   1.9200000e+02
   8.8810501e+00   1.2545500e+01   2.6803499e+01   1.9300000e+02
   8.8110504e+00   1.2459000e+01   2.6780600e+01   1.9400000e+02
   8.5409002e+00   1.2593000e+01   2.7023300e+01   1.9500000e+02
   8.8225899e+00   1.2375300e+01   2.6835899e+01   1.9600000e+02
   8.7756796e+00   1.2398600e+01   2.6868099e+01   1.9700000e+02
   8.7980900e+00   1.2472400e+01   2.7139099e+01   1.9800000e+02
   8.6858301e+00   1.2443300e+01   2.6984301e+01   1.9900000e+02
