# Supplementary material for: Chromosome dynamics near the sol-gel phase transition dictate the timing of remote genomic interactions
Source: Nat Commun. 2019 Jun 24;10:2771. doi: 10.1038/s41467-019-10628-9 (PMC6591236; doi:10.1038/s41467-019-10628-9)
Supplement: Supplementary file 3 — Source Data [file 41467_2019_10628_MOESM3_ESM.zip › Source Data/ProcessedData/NonContractedCells/ShortTermImaging/G1G2/G1_21.dat]

   8.1836205e+00   1.6297400e+01   1.5419300e+01   1.0000000e+00
   8.0616198e+00   1.6360001e+01   1.5311300e+01   2.0000000e+00
   7.9257398e+00   1.6265100e+01   1.5389500e+01   3.0000000e+00
   7.7671800e+00   1.6246799e+01   1.5578100e+01   4.0000000e+00
   7.6578698e+00   1.6287201e+01   1.5587500e+01   5.0000000e+00
   7.6347098e+00   1.6153500e+01   1.5705400e+01   6.0000000e+00
   7.6377602e+00   1.6174400e+01   1.5675600e+01   7.0000000e+00
   7.6291699e+00   1.6256701e+01   1.5651200e+01   8.0000000e+00
   7.5076900e+00   1.6236500e+01   1.5715700e+01   9.0000000e+00
   7.4584599e+00   1.6374201e+01   1.5637000e+01   1.0000000e+01
   7.4765501e+00   1.6426100e+01   1.5712200e+01   1.1000000e+01
   7.5822201e+00   1.6487700e+01   1.5900400e+01   1.2000000e+01
   7.6292801e+00   1.6374599e+01   1.5962700e+01   1.3000000e+01
   7.6393800e+00   1.6361401e+01   1.5785400e+01   1.4000000e+01
   7.6390800e+00   1.6306400e+01   1.5819700e+01   1.5000000e+01
   7.6533399e+00   1.6297001e+01   1.5912600e+01   1.6000000e+01
   7.5890999e+00   1.6241199e+01   1.6000500e+01   1.7000000e+01
   7.5687599e+00   1.6219000e+01   1.5978400e+01   1.8000000e+01
   7.5384798e+00   1.6281900e+01   1.5895700e+01   1.9000000e+01
   7.4953899e+00   1.6211300e+01   1.6010900e+01   2.0000000e+01
   7.6120601e+00   1.6296600e+01   1.5862200e+01   2.1000000e+01
   7.6110101e+00   1.6331400e+01   1.6009199e+01   2.2000000e+01
   7.5991998e+00   1.6375999e+01   1.6023001e+01   2.3000000e+01
   7.6161499e+00   1.6396799e+01   1.6059200e+01   2.4000000e+01
   7.6123900e+00   1.6314501e+01   1.5992500e+01   2.5000000e+01
   7.5642400e+00   1.6244600e+01   1.6066900e+01   2.6000000e+01
   7.6442599e+00   1.6200701e+01   1.6124001e+01   2.7000000e+01
   7.6930599e+00   1.6211599e+01   1.6113199e+01   2.8000000e+01
   7.7956700e+00   1.6203600e+01   1.6152599e+01   2.9000000e+01
   7.8066101e+00   1.6204000e+01   1.6258101e+01   3.0000000e+01
   7.8303699e+00   1.6228399e+01   1.6208300e+01   3.1000000e+01
   7.8184900e+00   1.6183701e+01   1.6247400e+01   3.2000000e+01
   7.8867202e+00   1.6186600e+01   1.6168400e+01   3.3000000e+01
   7.9021502e+00   1.6317600e+01   1.6091801e+01   3.4000000e+01
   7.8717198e+00   1.6230900e+01   1.6128099e+01   3.5000000e+01
   7.8870201e+00   1.6250700e+01   1.6039600e+01   3.6000000e+01
   7.9223900e+00   1.6266001e+01   1.6044901e+01   3.7000000e+01
   7.9119101e+00   1.6355900e+01   1.5967700e+01   3.8000000e+01
   7.8583398e+00   1.6452000e+01   1.5934900e+01   3.9000000e+01
   7.8158202e+00   1.6476900e+01   1.5992600e+01   4.0000000e+01
   7.8329601e+00   1.6537399e+01   1.5977500e+01   4.1000000e+01
   7.8494902e+00   1.6586201e+01   1.6103600e+01   4.2000000e+01
   7.8808899e+00   1.6592600e+01   1.6163200e+01   4.3000000e+01
   7.9309902e+00   1.6610001e+01   1.6101500e+01   4.4000000e+01
   7.9017701e+00   1.6671101e+01   1.6229500e+01   4.5000000e+01
   7.9487600e+00   1.6705200e+01   1.6100500e+01   4.6000000e+01
   7.9758201e+00   1.6717600e+01   1.6184900e+01   4.7000000e+01
   7.9410901e+00   1.6747801e+01   1.6131599e+01   4.8000000e+01
   7.9727702e+00   1.6792200e+01   1.6254400e+01   4.9000000e+01
   8.0028200e+00   1.6757900e+01   1.6135599e+01   5.0000000e+01
   7.9949498e+00   1.6770000e+01   1.6269800e+01   5.1000000e+01
   8.0270996e+00   1.6795500e+01   1.6243401e+01   5.2000000e+01
   8.0378799e+00   1.6722601e+01   1.6192600e+01   5.3000000e+01
   8.0508804e+00   1.6797100e+01   1.6276400e+01   5.4000000e+01
   8.1017303e+00   1.6880400e+01   1.6172501e+01   5.5000000e+01
   8.1393499e+00   1.6921400e+01   1.6229000e+01   5.6000000e+01
   8.1368999e+00   1.6935600e+01   1.6217699e+01   5.7000000e+01
   8.1483002e+00   1.6911800e+01   1.6224100e+01   5.8000000e+01
   8.1619301e+00   1.6948500e+01   1.6276600e+01   5.9000000e+01
   8.2229996e+00   1.6889900e+01   1.6387800e+01   6.0000000e+01
   8.2465096e+00   1.6918501e+01   1.6409000e+01   6.1000000e+01
   8.2501202e+00   1.7002701e+01   1.6406700e+01   6.2000000e+01
   8.2323503e+00   1.7048401e+01   1.6283400e+01   6.3000000e+01
   8.2612600e+00   1.7087799e+01   1.6269800e+01   6.4000000e+01
   8.3222799e+00   1.7073400e+01   1.6315201e+01   6.5000000e+01
   8.3240900e+00   1.7183201e+01   1.6408899e+01   6.6000000e+01
   8.3378696e+00   1.7237000e+01   1.6316299e+01   6.7000000e+01
   8.4108295e+00   1.7185900e+01   1.6214600e+01   6.8000000e+01
   8.4042797e+00   1.7220800e+01   1.6413200e+01   6.9000000e+01
   8.3871803e+00   1.7207399e+01   1.6168900e+01   7.0000000e+01
   8.3805504e+00   1.7222799e+01   1.6300501e+01   7.1000000e+01
   8.3785000e+00   1.7210199e+01   1.6217600e+01   7.2000000e+01
   8.3872204e+00   1.7176100e+01   1.6133200e+01   7.3000000e+01
   8.3949804e+00   1.7166201e+01   1.6190201e+01   7.4000000e+01
   8.3755102e+00   1.7079500e+01   1.6204500e+01   7.5000000e+01
   8.3589602e+00   1.7133499e+01   1.6396000e+01   7.6000000e+01
   8.3552504e+00   1.7155600e+01   1.6304300e+01   7.7000000e+01
   8.3646498e+00   1.7146500e+01   1.6281601e+01   7.8000000e+01
   8.3975000e+00   1.7118200e+01   1.6229099e+01   7.9000000e+01
   8.3818502e+00   1.7169201e+01   1.6343201e+01   8.0000000e+01
   8.4000397e+00   1.7230101e+01   1.6448299e+01   8.1000000e+01
   8.4555998e+00   1.7238800e+01   1.6317699e+01   8.2000000e+01
   8.4673796e+00   1.7281200e+01   1.6485001e+01   8.3000000e+01
   8.4914999e+00   1.7238899e+01   1.6464701e+01   8.4000000e+01
   8.4590702e+00   1.7228100e+01   1.6216101e+01   8.5000000e+01
   8.4323902e+00   1.7243099e+01   1.6191999e+01   8.6000000e+01
   8.4309301e+00   1.7231701e+01   1.6132200e+01   8.7000000e+01
   8.4254799e+00   1.7200600e+01   1.6077400e+01   8.8000000e+01
   8.4233198e+00   1.7141100e+01   1.6228600e+01   8.9000000e+01
   8.4004002e+00   1.7171200e+01   1.6346701e+01   9.0000000e+01
   8.3917503e+00   1.7155001e+01   1.6167000e+01   9.1000000e+01
   8.3923502e+00   1.7112600e+01   1.6201599e+01   9.2000000e+01
   8.3773603e+00   1.7044399e+01   1.6224199e+01   9.3000000e+01
   8.4289799e+00   1.7022200e+01   1.6181900e+01   9.4000000e+01
   8.3598299e+00   1.6963499e+01   1.6326599e+01   9.5000000e+01
   8.3390102e+00   1.6942200e+01   1.6053600e+01   9.6000000e+01
   8.3251600e+00   1.6935499e+01   1.6155899e+01   9.7000000e+01
   8.3782797e+00   1.6940599e+01   1.6034700e+01   9.8000000e+01
   8.3747301e+00   1.6901600e+01   1.6073999e+01   9.9000000e+01
   8.3591995e+00   1.6879601e+01   1.5988200e+01   1.0000000e+02
   8.3611002e+00   1.6882000e+01   1.6017300e+01   1.0100000e+02
   8.3800802e+00   1.6884899e+01   1.6020000e+01   1.0200000e+02
   8.3698397e+00   1.6870501e+01   1.6073700e+01   1.0300000e+02
   8.4366598e+00   1.6874100e+01   1.5759000e+01   1.0400000e+02
   8.4235897e+00   1.6860399e+01   1.5930400e+01   1.0500000e+02
   8.4449997e+00   1.6886101e+01   1.5921300e+01   1.0600000e+02
   8.4050398e+00   1.6832300e+01   1.5956100e+01   1.0700000e+02
   8.4094200e+00   1.6816799e+01   1.6034201e+01   1.0800000e+02
   8.4484196e+00   1.6777901e+01   1.5822800e+01   1.0900000e+02
   8.4073601e+00   1.6734100e+01   1.5968100e+01   1.1000000e+02
   8.4343596e+00   1.6712299e+01   1.5785700e+01   1.1100000e+02
   8.4323502e+00   1.6739700e+01   1.5709300e+01   1.1200000e+02
   8.4394598e+00   1.6752300e+01   1.5742300e+01   1.1300000e+02
   8.4371796e+00   1.6773701e+01   1.5779900e+01   1.1400000e+02
   8.4328499e+00   1.6747700e+01   1.5732400e+01   1.1500000e+02
   8.4274797e+00   1.6749701e+01   1.5724000e+01   1.1600000e+02
   8.4789696e+00   1.6733801e+01   1.5908100e+01   1.1700000e+02
   8.5267696e+00   1.6726801e+01   1.5794300e+01   1.1800000e+02
   8.5221596e+00   1.6798100e+01   1.5754000e+01   1.1900000e+02
   8.5069904e+00   1.6729099e+01   1.5757500e+01   1.2000000e+02
   8.4870796e+00   1.6685101e+01   1.5846600e+01   1.2100000e+02
   8.4494801e+00   1.6621201e+01   1.5835300e+01   1.2200000e+02
   8.4622402e+00   1.6624201e+01   1.5772200e+01   1.2300000e+02
   8.4235401e+00   1.6647301e+01   1.5804900e+01   1.2400000e+02
   8.4178495e+00   1.6629999e+01   1.5826200e+01   1.2500000e+02
   8.3785400e+00   1.6582500e+01   1.5711000e+01   1.2600000e+02
   8.4250402e+00   1.6632200e+01   1.5717000e+01   1.2700000e+02
   8.3985004e+00   1.6580700e+01   1.5877100e+01   1.2800000e+02
   8.3716202e+00   1.6451599e+01   1.5890400e+01   1.2900000e+02
   8.3901596e+00   1.6457300e+01   1.5811200e+01   1.3000000e+02
   8.4169197e+00   1.6507900e+01   1.5864700e+01   1.3100000e+02
   8.3987303e+00   1.6498400e+01   1.5793700e+01   1.3200000e+02
   8.3799496e+00   1.6453699e+01   1.5801600e+01   1.3300000e+02
   8.3614597e+00   1.6410200e+01   1.5866200e+01   1.3400000e+02
   8.3207598e+00   1.6327499e+01   1.5953500e+01   1.3500000e+02
   8.3200197e+00   1.6372900e+01   1.5830500e+01   1.3600000e+02
   8.3789101e+00   1.6400600e+01   1.5877400e+01   1.3700000e+02
   8.3646698e+00   1.6386801e+01   1.5839600e+01   1.3800000e+02
   8.3783197e+00   1.6409300e+01   1.5776100e+01   1.3900000e+02
   8.3047600e+00   1.6351101e+01   1.5816800e+01   1.4000000e+02
   8.3282700e+00   1.6342501e+01   1.5897700e+01   1.4100000e+02
   8.3213100e+00   1.6304199e+01   1.5727000e+01   1.4200000e+02
   8.3219700e+00   1.6338699e+01   1.5888200e+01   1.4300000e+02
   8.3118296e+00   1.6314699e+01   1.5789400e+01   1.4400000e+02
   8.2964401e+00   1.6291800e+01   1.5851800e+01   1.4500000e+02
   8.3384800e+00   1.6280300e+01   1.5933500e+01   1.4600000e+02
   8.3387203e+00   1.6279200e+01   1.5752800e+01   1.4700000e+02
   8.3415203e+00   1.6275700e+01   1.5790400e+01   1.4800000e+02
   8.2975798e+00   1.6238001e+01   1.5744700e+01   1.4900000e+02
   8.3145304e+00   1.6225000e+01   1.5803400e+01   1.5000000e+02
   8.2923002e+00   1.6220301e+01   1.5752100e+01   1.5100000e+02
   8.2720699e+00   1.6238899e+01   1.5715100e+01   1.5200000e+02
   8.2895603e+00   1.6220699e+01   1.5777300e+01   1.5300000e+02
   8.3259096e+00   1.6142799e+01   1.5841400e+01   1.5400000e+02
   8.3633499e+00   1.6204399e+01   1.5975100e+01   1.5500000e+02
   8.3400803e+00   1.6146999e+01   1.5800300e+01   1.5600000e+02
   8.3012695e+00   1.6158701e+01   1.5796500e+01   1.5700000e+02
   8.3144703e+00   1.6210699e+01   1.5831600e+01   1.5800000e+02
   8.3591099e+00   1.6121700e+01   1.5742000e+01   1.5900000e+02
   8.3722200e+00   1.6114799e+01   1.5856200e+01   1.6000000e+02
   8.3289700e+00   1.6101500e+01   1.5815700e+01   1.6100000e+02
   8.3430099e+00   1.6047501e+01   1.5953000e+01   1.6200000e+02
   8.3191500e+00   1.5987600e+01   1.5877400e+01   1.6300000e+02
   8.3266497e+00   1.5994600e+01   1.6053801e+01   1.6400000e+02
   8.3610401e+00   1.5935500e+01   1.6006300e+01   1.6500000e+02
   8.3258104e+00   1.5883300e+01   1.6051001e+01   1.6600000e+02
   8.3463802e+00   1.5865500e+01   1.6092800e+01   1.6700000e+02
   8.3607998e+00   1.5823000e+01   1.6057100e+01   1.6800000e+02
   8.3275805e+00   1.5750800e+01   1.6085100e+01   1.6900000e+02
   8.3550701e+00   1.5718200e+01   1.6145700e+01   1.7000000e+02
   8.3745604e+00   1.5684700e+01   1.6225201e+01   1.7100000e+02
   8.3995399e+00   1.5679300e+01   1.6196699e+01   1.7200000e+02
   8.4000301e+00   1.5641500e+01   1.6231800e+01   1.7300000e+02
   8.3691397e+00   1.5557800e+01   1.6175200e+01   1.7400000e+02
   8.3461199e+00   1.5531700e+01   1.6197100e+01   1.7500000e+02
   8.2999401e+00   1.5505800e+01   1.6300301e+01   1.7600000e+02
   8.3391600e+00   1.5451400e+01   1.6188499e+01   1.7700000e+02
   8.3880196e+00   1.5481600e+01   1.6281200e+01   1.7800000e+02
   8.3831997e+00   1.5426000e+01   1.6296101e+01   1.7900000e+02
   8.3459101e+00   1.5403600e+01   1.6290300e+01   1.8000000e+02
   8.3580904e+00   1.5363000e+01   1.6358200e+01   1.8100000e+02
   8.3957701e+00   1.5341300e+01   1.6381100e+01   1.8200000e+02
   8.3907299e+00   1.5361500e+01   1.6351700e+01   1.8300000e+02
   8.3506899e+00   1.5343700e+01   1.6401400e+01   1.8400000e+02
   8.3871698e+00   1.5342000e+01   1.6349300e+01   1.8500000e+02
   8.2386503e+00   1.5404700e+01   1.6130600e+01   1.8600000e+02
   8.4216404e+00   1.5801600e+01   1.6073299e+01   1.8700000e+02
   8.6598501e+00   1.5974300e+01   1.6249300e+01   1.8800000e+02
   8.7001696e+00   1.6004101e+01   1.6175200e+01   1.8900000e+02
   8.6806498e+00   1.6010099e+01   1.6224400e+01   1.9000000e+02
   8.7194405e+00   1.6096399e+01   1.6330799e+01   1.9100000e+02
   8.7081099e+00   1.6195299e+01   1.6191200e+01   1.9200000e+02
   8.7504396e+00   1.6291401e+01   1.6293200e+01   1.9300000e+02
   8.6982098e+00   1.6327200e+01   1.6074800e+01   1.9400000e+02
   8.8073797e+00   1.6376699e+01   1.6058300e+01   1.9500000e+02
   8.8453197e+00   1.6374599e+01   1.6194000e+01   1.9600000e+02
   8.8484201e+00   1.6216700e+01   1.6519800e+01   1.9700000e+02
   8.8769102e+00   1.6014000e+01   1.6482000e+01   1.9800000e+02
   8.9416904e+00   1.5872700e+01   1.6542500e+01   1.9900000e+02
   8.9872704e+00   1.5807500e+01   1.6519300e+01   2.0000000e+02
