# Supplementary material for: Chromosome dynamics near the sol-gel phase transition dictate the timing of remote genomic interactions
Source: Nat Commun. 2019 Jun 24;10:2771. doi: 10.1038/s41467-019-10628-9 (PMC6591236; doi:10.1038/s41467-019-10628-9)
Supplement: Supplementary file 3 — Source Data [file 41467_2019_10628_MOESM3_ESM.zip › Source Data/ProcessedData/NonContractedCells/ShortTermImaging/G1G2/G1_20.dat]

   6.6985798e+00   1.6073900e+01   2.0399799e+01   1.0000000e+00
   6.8734598e+00   1.5978600e+01   2.0390301e+01   2.0000000e+00
   6.9484000e+00   1.6059200e+01   2.0253401e+01   3.0000000e+00
   7.1433001e+00   1.6178699e+01   2.0193001e+01   4.0000000e+00
   7.1440201e+00   1.6270300e+01   2.0219999e+01   5.0000000e+00
   7.0900202e+00   1.6436100e+01   2.0142200e+01   6.0000000e+00
   6.9544401e+00   1.6473700e+01   2.0107401e+01   7.0000000e+00
   6.9553800e+00   1.6456800e+01   2.0073601e+01   8.0000000e+00
   6.9380999e+00   1.6557600e+01   2.0042900e+01   9.0000000e+00
   6.8695002e+00   1.6573601e+01   2.0257000e+01   1.0000000e+01
   6.8284101e+00   1.6546200e+01   2.0376699e+01   1.1000000e+01
   6.9484601e+00   1.6479200e+01   2.0181801e+01   1.2000000e+01
   6.9182401e+00   1.6324900e+01   2.0267401e+01   1.3000000e+01
   7.0008702e+00   1.6252899e+01   2.0540300e+01   1.4000000e+01
   7.0865998e+00   1.6225100e+01   2.0540600e+01   1.5000000e+01
   7.1088901e+00   1.6119600e+01   2.0561899e+01   1.6000000e+01
   7.0585299e+00   1.6119200e+01   2.0593500e+01   1.7000000e+01
   7.0702100e+00   1.5983200e+01   2.0605200e+01   1.8000000e+01
   7.0496702e+00   1.6024000e+01   2.0748899e+01   1.9000000e+01
   7.0478301e+00   1.6019899e+01   2.0789700e+01   2.0000000e+01
   7.1093798e+00   1.6021601e+01   2.0782200e+01   2.1000000e+01
   7.0839701e+00   1.5934300e+01   2.0558901e+01   2.2000000e+01
   7.0900602e+00   1.5948700e+01   2.0611200e+01   2.3000000e+01
   7.0775399e+00   1.5875500e+01   2.0576300e+01   2.4000000e+01
   6.9798398e+00   1.5835400e+01   2.0633200e+01   2.5000000e+01
   6.9895000e+00   1.5853400e+01   2.0348400e+01   2.6000000e+01
   6.8445501e+00   1.5930200e+01   2.0447800e+01   2.7000000e+01
   6.8106599e+00   1.5882600e+01   2.0248501e+01   2.8000000e+01
   6.7662001e+00   1.5979900e+01   2.0322599e+01   2.9000000e+01
   6.8335400e+00   1.6028099e+01   2.0130699e+01   3.0000000e+01
   6.7028298e+00   1.6058500e+01   2.0372801e+01   3.1000000e+01
   6.6502600e+00   1.6050900e+01   2.0396700e+01   3.2000000e+01
   6.7193098e+00   1.6028799e+01   2.0457100e+01   3.3000000e+01
   6.7305398e+00   1.5988200e+01   2.0438400e+01   3.4000000e+01
   6.7830901e+00   1.6057899e+01   2.0315701e+01   3.5000000e+01
   6.7465501e+00   1.6022800e+01   2.0225000e+01   3.6000000e+01
   6.7596502e+00   1.6014799e+01   2.0155701e+01   3.7000000e+01
   6.7031202e+00   1.6118099e+01   2.0384600e+01   3.8000000e+01
   6.6978998e+00   1.6118700e+01   2.0144400e+01   3.9000000e+01
   6.7161899e+00   1.6151400e+01   1.9827801e+01   4.0000000e+01
   6.7813101e+00   1.6142300e+01   1.9903799e+01   4.1000000e+01
   6.7983899e+00   1.6072100e+01   1.9808701e+01   4.2000000e+01
   6.8413501e+00   1.6078501e+01   2.0045000e+01   4.3000000e+01
   6.8051801e+00   1.6054600e+01   2.0068199e+01   4.4000000e+01
   6.6966400e+00   1.6019800e+01   2.0133801e+01   4.5000000e+01
   6.7565098e+00   1.6003401e+01   2.0215200e+01   4.6000000e+01
   6.8282900e+00   1.6003000e+01   2.0112101e+01   4.7000000e+01
   6.7884002e+00   1.5949600e+01   2.0082899e+01   4.8000000e+01
   6.7621598e+00   1.5965500e+01   2.0089199e+01   4.9000000e+01
   6.7847700e+00   1.5922900e+01   2.0050501e+01   5.0000000e+01
   6.7808199e+00   1.5939600e+01   2.0306999e+01   5.1000000e+01
   6.7686000e+00   1.5969000e+01   2.0066401e+01   5.2000000e+01
   6.8032398e+00   1.5988400e+01   2.0057899e+01   5.3000000e+01
   6.7345700e+00   1.5879800e+01   2.0131100e+01   5.4000000e+01
   6.7728100e+00   1.5856500e+01   2.0216499e+01   5.5000000e+01
   6.7673898e+00   1.5788500e+01   2.0220600e+01   5.6000000e+01
   6.6620898e+00   1.5777300e+01   2.0282801e+01   5.7000000e+01
   6.6426101e+00   1.5686200e+01   2.0230801e+01   5.8000000e+01
   6.6664000e+00   1.5635300e+01   2.0269800e+01   5.9000000e+01
   6.7167401e+00   1.5771800e+01   2.0257799e+01   6.0000000e+01
   6.6794500e+00   1.5865000e+01   2.0091700e+01   6.1000000e+01
   6.7371898e+00   1.5837300e+01   2.0189899e+01   6.2000000e+01
   6.7284999e+00   1.5895200e+01   2.0186300e+01   6.3000000e+01
   6.6775198e+00   1.5945800e+01   2.0129400e+01   6.4000000e+01
   6.7438598e+00   1.6007601e+01   2.0189199e+01   6.5000000e+01
   6.7773600e+00   1.6092199e+01   2.0023500e+01   6.6000000e+01
   6.7625198e+00   1.6067600e+01   1.9755199e+01   6.7000000e+01
   6.8451800e+00   1.6180500e+01   2.0033100e+01   6.8000000e+01
   6.9603000e+00   1.6229900e+01   2.0009001e+01   6.9000000e+01
   7.0551100e+00   1.6314501e+01   2.0070801e+01   7.0000000e+01
   7.1425200e+00   1.6393200e+01   2.0040199e+01   7.1000000e+01
   7.0906100e+00   1.6441200e+01   2.0056000e+01   7.2000000e+01
   7.1493602e+00   1.6487101e+01   2.0002701e+01   7.3000000e+01
   7.0478601e+00   1.6498899e+01   2.0160101e+01   7.4000000e+01
   7.0549998e+00   1.6470699e+01   2.0063900e+01   7.5000000e+01
   7.1262598e+00   1.6566000e+01   2.0128401e+01   7.6000000e+01
   7.0641398e+00   1.6598499e+01   2.0083799e+01   7.7000000e+01
   6.9250202e+00   1.6501900e+01   1.9966400e+01   7.8000000e+01
   6.9604301e+00   1.6403900e+01   2.0181400e+01   7.9000000e+01
   6.9640398e+00   1.6447599e+01   2.0138700e+01   8.0000000e+01
   6.8737602e+00   1.6343901e+01   2.0065100e+01   8.1000000e+01
   6.9347801e+00   1.6306299e+01   2.0096901e+01   8.2000000e+01
   6.9380002e+00   1.6233801e+01   2.0276600e+01   8.3000000e+01
   6.9453402e+00   1.6195999e+01   2.0173401e+01   8.4000000e+01
   6.9135599e+00   1.6242100e+01   2.0306400e+01   8.5000000e+01
   6.9396000e+00   1.6196100e+01   2.0280100e+01   8.6000000e+01
   6.9686599e+00   1.6161100e+01   2.0186600e+01   8.7000000e+01
   6.9710002e+00   1.6164200e+01   2.0425600e+01   8.8000000e+01
   7.0279002e+00   1.6261700e+01   2.0390800e+01   8.9000000e+01
   7.1118202e+00   1.6248100e+01   2.0457701e+01   9.0000000e+01
   7.1592398e+00   1.6342199e+01   2.0250700e+01   9.1000000e+01
   7.0558801e+00   1.6429399e+01   2.0454901e+01   9.3000000e+01
   7.0528998e+00   1.6400000e+01   2.0439100e+01   9.4000000e+01
   7.0361500e+00   1.6342600e+01   2.0686001e+01   9.6000000e+01
   7.0847001e+00   1.6424801e+01   2.0646000e+01   9.7000000e+01
   7.2001200e+00   1.6483101e+01   2.0640200e+01   9.9000000e+01
   7.2279801e+00   1.6428301e+01   2.0607401e+01   1.0200000e+02
   7.2265301e+00   1.6445101e+01   2.0670601e+01   1.0400000e+02
   7.1957402e+00   1.6456800e+01   2.0731501e+01   1.0500000e+02
   7.2283502e+00   1.6368799e+01   2.0809401e+01   1.0600000e+02
   7.2534900e+00   1.6313200e+01   2.0456600e+01   1.0700000e+02
   7.3272800e+00   1.6338301e+01   2.0507000e+01   1.0800000e+02
   7.3315601e+00   1.6445000e+01   2.0826099e+01   1.0900000e+02
   7.2854500e+00   1.6470501e+01   2.0751699e+01   1.1000000e+02
   7.3617101e+00   1.6537800e+01   2.0586599e+01   1.1100000e+02
   7.3719001e+00   1.6578600e+01   2.0680599e+01   1.1200000e+02
   7.4604402e+00   1.6604300e+01   2.0524700e+01   1.1300000e+02
   7.4995699e+00   1.6538700e+01   2.0241400e+01   1.1400000e+02
   7.3601499e+00   1.6502501e+01   2.0466299e+01   1.1500000e+02
   7.2600598e+00   1.6576900e+01   2.0247801e+01   1.1600000e+02
   7.3003101e+00   1.6523001e+01   2.0486401e+01   1.1700000e+02
   7.2503200e+00   1.6400499e+01   2.0358200e+01   1.1800000e+02
   7.2227502e+00   1.6385799e+01   2.0522699e+01   1.1900000e+02
   7.1375799e+00   1.6439800e+01   2.0334600e+01   1.2000000e+02
   7.0923800e+00   1.6426901e+01   2.0385700e+01   1.2100000e+02
   7.0563102e+00   1.6478399e+01   2.0465300e+01   1.2200000e+02
   7.0206499e+00   1.6543501e+01   2.0465500e+01   1.2300000e+02
   6.9856300e+00   1.6449699e+01   2.0351700e+01   1.2400000e+02
   6.9442501e+00   1.6496401e+01   2.0458900e+01   1.2500000e+02
   6.8992000e+00   1.6464800e+01   2.0639200e+01   1.2600000e+02
   7.0962801e+00   1.6470699e+01   2.0651100e+01   1.2700000e+02
   7.0914402e+00   1.6525299e+01   2.0405399e+01   1.2800000e+02
   7.0653801e+00   1.6541100e+01   2.0751801e+01   1.2900000e+02
   7.1158199e+00   1.6589800e+01   2.0581600e+01   1.3000000e+02
   7.1793299e+00   1.6675301e+01   2.0624701e+01   1.3100000e+02
   7.1248798e+00   1.6644600e+01   2.0797199e+01   1.3200000e+02
   7.1884699e+00   1.6658701e+01   2.0677099e+01   1.3300000e+02
   7.1730099e+00   1.6638100e+01   2.0764500e+01   1.3400000e+02
   7.1077900e+00   1.6653000e+01   2.0720200e+01   1.3500000e+02
   7.0733099e+00   1.6624100e+01   2.0735500e+01   1.3600000e+02
   7.1457300e+00   1.6669701e+01   2.0596201e+01   1.3700000e+02
   7.1591501e+00   1.6640699e+01   2.0914600e+01   1.3800000e+02
   7.1998301e+00   1.6649300e+01   2.0903500e+01   1.3900000e+02
   7.1570902e+00   1.6604401e+01   2.1061199e+01   1.4000000e+02
   7.1677899e+00   1.6572100e+01   2.1030199e+01   1.4100000e+02
   7.1571698e+00   1.6625799e+01   2.0958000e+01   1.4200000e+02
   7.1890702e+00   1.6662701e+01   2.1013000e+01   1.4300000e+02
   7.1997499e+00   1.6568100e+01   2.0813200e+01   1.4400000e+02
   7.1236501e+00   1.6592199e+01   2.0831301e+01   1.4500000e+02
   7.1136298e+00   1.6523001e+01   2.1098301e+01   1.4600000e+02
   7.0349598e+00   1.6523600e+01   2.0904699e+01   1.4700000e+02
   7.0756102e+00   1.6496799e+01   2.0835400e+01   1.4800000e+02
   7.0572701e+00   1.6448999e+01   2.0712000e+01   1.4900000e+02
   7.1218801e+00   1.6481300e+01   2.0906099e+01   1.5000000e+02
   7.0678201e+00   1.6477900e+01   2.0916100e+01   1.5100000e+02
   7.0617299e+00   1.6517000e+01   2.0808300e+01   1.5200000e+02
   7.1287198e+00   1.6455500e+01   2.0549000e+01   1.5300000e+02
   7.1333199e+00   1.6531401e+01   2.0710199e+01   1.5400000e+02
   7.1753998e+00   1.6462700e+01   2.0551399e+01   1.5500000e+02
   7.1919298e+00   1.6472700e+01   2.0560499e+01   1.5600000e+02
   7.1353202e+00   1.6458599e+01   2.0568399e+01   1.5700000e+02
   7.1788001e+00   1.6487101e+01   2.0506201e+01   1.5900000e+02
   7.1407599e+00   1.6424400e+01   2.0510000e+01   1.6000000e+02
   7.1692400e+00   1.6487499e+01   2.0480301e+01   1.6100000e+02
   7.2706699e+00   1.6485701e+01   2.0409300e+01   1.6200000e+02
   7.1621599e+00   1.6534100e+01   2.0446699e+01   1.6300000e+02
   7.2146101e+00   1.6497000e+01   2.0425600e+01   1.6400000e+02
   7.3105102e+00   1.6527599e+01   2.0105600e+01   1.6500000e+02
   7.2714300e+00   1.6541000e+01   2.0134199e+01   1.6600000e+02
   7.2193599e+00   1.6518801e+01   2.0412500e+01   1.6700000e+02
   7.2666101e+00   1.6509800e+01   2.0371401e+01   1.6800000e+02
   7.1982598e+00   1.6480000e+01   2.0409401e+01   1.6900000e+02
   7.2429800e+00   1.6556400e+01   2.0360701e+01   1.7000000e+02
   7.1935301e+00   1.6538300e+01   2.0478800e+01   1.7100000e+02
   7.1673698e+00   1.6547800e+01   2.0441000e+01   1.7200000e+02
   7.1167402e+00   1.6624100e+01   2.0473600e+01   1.7300000e+02
   7.2188401e+00   1.6597799e+01   2.0504601e+01   1.7400000e+02
   7.2672200e+00   1.6591801e+01   2.0273399e+01   1.7500000e+02
   7.1848302e+00   1.6634001e+01   2.0461800e+01   1.7600000e+02
   7.2087998e+00   1.6614700e+01   2.0383699e+01   1.7700000e+02
   7.1235199e+00   1.6617901e+01   2.0544201e+01   1.7800000e+02
   7.1263800e+00   1.6645399e+01   2.0598000e+01   1.7900000e+02
   7.1677399e+00   1.6578501e+01   2.0388800e+01   1.8000000e+02
   7.1986799e+00   1.6624001e+01   2.0542700e+01   1.8100000e+02
   7.1327500e+00   1.6601700e+01   2.0775000e+01   1.8200000e+02
   7.2309699e+00   1.6534800e+01   2.0417200e+01   1.8300000e+02
   7.1859002e+00   1.6507299e+01   2.0873199e+01   1.8400000e+02
   7.1857100e+00   1.6551201e+01   2.0848200e+01   1.8500000e+02
   7.1741700e+00   1.6570801e+01   2.0808399e+01   1.8600000e+02
   7.2432499e+00   1.6508200e+01   2.0400999e+01   1.8700000e+02
   7.1815600e+00   1.6511499e+01   2.0570999e+01   1.8800000e+02
   7.1037898e+00   1.6490801e+01   2.0957701e+01   1.8900000e+02
   7.1231699e+00   1.6538000e+01   2.0937599e+01   1.9000000e+02
   7.0978899e+00   1.6453800e+01   2.0920799e+01   1.9100000e+02
   7.1105599e+00   1.6486200e+01   2.0778900e+01   1.9200000e+02
   7.0852900e+00   1.6492599e+01   2.0915501e+01   1.9300000e+02
   7.0825200e+00   1.6458300e+01   2.0709400e+01   1.9400000e+02
   7.0631599e+00   1.6520500e+01   2.0884300e+01   1.9500000e+02
   7.0354099e+00   1.6538500e+01   2.0868799e+01   1.9600000e+02
   6.9861698e+00   1.6493900e+01   2.0926500e+01   1.9700000e+02
   6.9340100e+00   1.6468901e+01   2.0837601e+01   1.9800000e+02
   6.9517498e+00   1.6454500e+01   2.0854000e+01   1.9900000e+02
   6.9571700e+00   1.6577499e+01   2.0604000e+01   2.0000000e+02
