# Supplementary material for: Chromosome dynamics near the sol-gel phase transition dictate the timing of remote genomic interactions
Source: Nat Commun. 2019 Jun 24;10:2771. doi: 10.1038/s41467-019-10628-9 (PMC6591236; doi:10.1038/s41467-019-10628-9)
Supplement: Supplementary file 3 — Source Data [file 41467_2019_10628_MOESM3_ESM.zip › Source Data/ProcessedData/NonContractedCells/ShortTermImaging/G1G2/G1_2.dat]

   4.2499800e+00   3.8299400e+01   3.3894798e+01   1.0000000e+00
   3.9990900e+00   3.8290298e+01   3.4014400e+01   2.0000000e+00
   3.8144500e+00   3.8609501e+01   3.3868599e+01   3.0000000e+00
   3.5970299e+00   3.8747700e+01   3.4133900e+01   4.0000000e+00
   3.6713700e+00   3.8669300e+01   3.4374001e+01   6.0000000e+00
   3.7002001e+00   3.8714699e+01   3.4274399e+01   7.0000000e+00
   3.8654799e+00   3.8520901e+01   3.4331200e+01   8.0000000e+00
   3.8387201e+00   3.8488201e+01   3.4793800e+01   9.0000000e+00
   3.9419601e+00   3.8037701e+01   3.5027000e+01   1.0000000e+01
   4.1199298e+00   3.7935001e+01   3.4928101e+01   1.1000000e+01
   3.9956999e+00   3.8102699e+01   3.4904202e+01   1.2000000e+01
   3.8308699e+00   3.8252800e+01   3.4964199e+01   1.3000000e+01
   3.7478199e+00   3.8401798e+01   3.5113998e+01   1.4000000e+01
   3.9009399e+00   3.8224602e+01   3.4874599e+01   1.5000000e+01
   3.6562901e+00   3.8427200e+01   3.5137699e+01   1.6000000e+01
   3.5366900e+00   3.8590500e+01   3.5094799e+01   1.7000000e+01
   3.7863901e+00   3.8418701e+01   3.5409199e+01   1.8000000e+01
   4.0667901e+00   3.8209999e+01   3.5166401e+01   1.9000000e+01
   4.0301700e+00   3.8438599e+01   3.5250900e+01   2.0000000e+01
   3.9183700e+00   3.8351700e+01   3.4961800e+01   2.1000000e+01
   3.8565700e+00   3.8311798e+01   3.4889702e+01   2.2000000e+01
   3.6500001e+00   3.8408100e+01   3.4877102e+01   2.3000000e+01
   3.7486000e+00   3.8387501e+01   3.4750301e+01   2.4000000e+01
   3.5748401e+00   3.8490898e+01   3.4932201e+01   2.5000000e+01
   3.6287000e+00   3.8361900e+01   3.4857601e+01   2.6000000e+01
   3.5926499e+00   3.8512901e+01   3.4930000e+01   2.7000000e+01
   3.9156699e+00   3.8381001e+01   3.4923199e+01   2.8000000e+01
   4.0513802e+00   3.8309799e+01   3.4691502e+01   2.9000000e+01
   3.9869201e+00   3.8342701e+01   3.4670399e+01   3.0000000e+01
   3.9311399e+00   3.8323799e+01   3.4664398e+01   3.1000000e+01
   3.8103199e+00   3.8302502e+01   3.4788898e+01   3.2000000e+01
   3.8902700e+00   3.8381401e+01   3.4775398e+01   3.3000000e+01
   4.0843801e+00   3.8389400e+01   3.4847599e+01   3.4000000e+01
   3.8706100e+00   3.8390400e+01   3.5044899e+01   3.5000000e+01
   3.8379900e+00   3.8355701e+01   3.5146301e+01   3.6000000e+01
   3.5940700e+00   3.8678699e+01   3.5019600e+01   3.7000000e+01
   3.5333800e+00   3.8662998e+01   3.4939701e+01   3.8000000e+01
   3.3930500e+00   3.8848400e+01   3.4877899e+01   3.9000000e+01
   3.3966701e+00   3.8699699e+01   3.4948502e+01   4.0000000e+01
   3.3342400e+00   3.8838001e+01   3.4914600e+01   4.1000000e+01
   3.2040501e+00   3.8784500e+01   3.4804501e+01   4.2000000e+01
   3.3017800e+00   3.9086102e+01   3.4891998e+01   4.3000000e+01
   3.3684001e+00   3.9108799e+01   3.5039600e+01   4.4000000e+01
   4.2167802e+00   3.8788700e+01   3.4919102e+01   4.8000000e+01
   4.1329398e+00   3.8825001e+01   3.4989201e+01   4.9000000e+01
   4.1405101e+00   3.8818600e+01   3.4986801e+01   5.0000000e+01
   4.0739698e+00   3.8794102e+01   3.4939400e+01   5.1000000e+01
   4.1452098e+00   3.8774799e+01   3.4939301e+01   5.2000000e+01
   4.1704702e+00   3.8712502e+01   3.4912102e+01   5.3000000e+01
   4.0622902e+00   3.8773300e+01   3.5218300e+01   5.4000000e+01
   4.1070399e+00   3.8939602e+01   3.5052799e+01   5.5000000e+01
   4.0866799e+00   3.9030800e+01   3.5050301e+01   5.6000000e+01
   3.9219401e+00   3.9203899e+01   3.5212898e+01   5.8000000e+01
   3.8090799e+00   3.9250099e+01   3.5095100e+01   6.0000000e+01
   3.7284200e+00   3.9237400e+01   3.5032101e+01   6.2000000e+01
   3.7261100e+00   3.9383900e+01   3.5081100e+01   6.3000000e+01
   3.6766200e+00   3.9368099e+01   3.5128799e+01   6.4000000e+01
   3.7377601e+00   3.9406399e+01   3.5220501e+01   6.5000000e+01
   3.7843499e+00   3.9427399e+01   3.4994598e+01   6.6000000e+01
   3.8188100e+00   3.9354099e+01   3.5058601e+01   6.7000000e+01
   3.8024499e+00   3.9339199e+01   3.5228699e+01   6.8000000e+01
   3.8876901e+00   3.9314800e+01   3.5146599e+01   6.9000000e+01
   3.9101400e+00   3.9238602e+01   3.4959000e+01   7.2000000e+01
   3.9622099e+00   3.9405102e+01   3.5133999e+01   7.4000000e+01
   3.8331001e+00   3.9561401e+01   3.5119499e+01   7.5000000e+01
   3.8000300e+00   3.9609100e+01   3.5112999e+01   7.6000000e+01
   3.8306201e+00   3.9601398e+01   3.5048901e+01   7.7000000e+01
   3.8310800e+00   3.9665798e+01   3.5247398e+01   7.8000000e+01
   3.7897501e+00   3.9679699e+01   3.5207699e+01   7.9000000e+01
   3.7841799e+00   3.9561001e+01   3.5167599e+01   8.0000000e+01
   3.9330499e+00   3.9396400e+01   3.5222301e+01   8.1000000e+01
   3.8330300e+00   3.9332901e+01   3.5266399e+01   8.2000000e+01
   3.7090099e+00   3.9228901e+01   3.5261902e+01   8.3000000e+01
   3.7956300e+00   3.9337898e+01   3.5203499e+01   8.4000000e+01
   3.6574900e+00   3.9570202e+01   3.5201099e+01   8.5000000e+01
   3.7338500e+00   3.9609299e+01   3.5240799e+01   8.6000000e+01
   3.7586200e+00   3.9699501e+01   3.5276100e+01   8.7000000e+01
   3.6468301e+00   3.9734299e+01   3.5367100e+01   9.3000000e+01
   3.6010499e+00   3.9822800e+01   3.5424702e+01   9.4000000e+01
   3.5556600e+00   3.9688099e+01   3.5515800e+01   9.5000000e+01
   3.5203300e+00   3.9830101e+01   3.5511299e+01   9.6000000e+01
   3.5086401e+00   3.9784100e+01   3.5517601e+01   9.7000000e+01
   3.4331801e+00   3.9812199e+01   3.5514000e+01   9.8000000e+01
   3.4895699e+00   3.9678600e+01   3.5576500e+01   9.9000000e+01
   3.4484701e+00   3.9780602e+01   3.5419498e+01   1.0000000e+02
   3.5025201e+00   3.9812099e+01   3.5403900e+01   1.0100000e+02
   3.4891500e+00   3.9789700e+01   3.5308899e+01   1.0200000e+02
   3.3589001e+00   3.9822800e+01   3.5228600e+01   1.0300000e+02
   3.2197700e+00   3.9658001e+01   3.5559299e+01   1.0400000e+02
   3.1527100e+00   3.9658199e+01   3.5446999e+01   1.0500000e+02
   3.1065800e+00   3.9737400e+01   3.5590199e+01   1.0600000e+02
   3.1038301e+00   3.9748699e+01   3.5540600e+01   1.0700000e+02
   3.0544300e+00   3.9754501e+01   3.5601299e+01   1.0800000e+02
   3.1202900e+00   3.9817600e+01   3.5632401e+01   1.0900000e+02
   3.2571499e+00   3.9736198e+01   3.5491501e+01   1.1000000e+02
   3.3416600e+00   3.9845299e+01   3.5130699e+01   1.1100000e+02
   3.4668400e+00   3.9916302e+01   3.5083199e+01   1.1200000e+02
   3.4028599e+00   3.9955399e+01   3.5094299e+01   1.1300000e+02
   3.2667301e+00   4.0029598e+01   3.5171200e+01   1.1400000e+02
   3.2903500e+00   4.0008598e+01   3.5208401e+01   1.1500000e+02
   3.2014799e+00   3.9897499e+01   3.5231701e+01   1.1600000e+02
   3.1329501e+00   3.9987301e+01   3.5368198e+01   1.1700000e+02
   3.1372099e+00   3.9943802e+01   3.5335300e+01   1.1800000e+02
   3.0869901e+00   3.9840401e+01   3.5136799e+01   1.1900000e+02
   3.0763400e+00   3.9987000e+01   3.5232101e+01   1.2000000e+02
   3.1250401e+00   4.0003101e+01   3.5221802e+01   1.2100000e+02
   3.0953500e+00   3.9972301e+01   3.5451698e+01   1.2200000e+02
   3.2377200e+00   4.0033699e+01   3.5108101e+01   1.2300000e+02
   3.2864599e+00   4.0156300e+01   3.5103802e+01   1.2400000e+02
   3.3886199e+00   4.0182800e+01   3.5047298e+01   1.2500000e+02
   3.4569399e+00   4.0045399e+01   3.4966599e+01   1.2600000e+02
   3.4411500e+00   4.0051399e+01   3.5063301e+01   1.2700000e+02
   3.4359100e+00   4.0029900e+01   3.5109901e+01   1.2800000e+02
   3.4885001e+00   3.9949299e+01   3.5153099e+01   1.2900000e+02
   3.5432799e+00   3.9880100e+01   3.5064999e+01   1.3000000e+02
   3.5589001e+00   3.9912300e+01   3.5048000e+01   1.3100000e+02
   3.6417100e+00   3.9775299e+01   3.5008801e+01   1.3200000e+02
   3.6708601e+00   3.9591702e+01   3.5071899e+01   1.3300000e+02
   3.7022300e+00   3.9571400e+01   3.4981701e+01   1.3400000e+02
   3.6737900e+00   3.9543400e+01   3.4956799e+01   1.3500000e+02
   3.6613700e+00   3.9646301e+01   3.5033100e+01   1.3600000e+02
   3.6117101e+00   3.9641499e+01   3.4964802e+01   1.3700000e+02
   3.5798900e+00   3.9713299e+01   3.5033001e+01   1.3800000e+02
   3.5558500e+00   3.9674999e+01   3.5023300e+01   1.3900000e+02
   3.6185601e+00   3.9801800e+01   3.5051300e+01   1.4000000e+02
   3.6675999e+00   3.9693100e+01   3.4943100e+01   1.4100000e+02
   3.6405599e+00   3.9633598e+01   3.4941799e+01   1.4200000e+02
   3.7282600e+00   3.9514198e+01   3.4888699e+01   1.4300000e+02
   3.7504201e+00   3.9484501e+01   3.4819401e+01   1.4400000e+02
   3.7304900e+00   3.9460201e+01   3.4795502e+01   1.4500000e+02
   3.7240400e+00   3.9406898e+01   3.4779301e+01   1.4600000e+02
   3.7469299e+00   3.9484299e+01   3.4758598e+01   1.4700000e+02
   3.6614399e+00   3.9378300e+01   3.4930698e+01   1.4800000e+02
   3.8349400e+00   3.9338699e+01   3.4886700e+01   1.4900000e+02
   3.7813201e+00   3.9355499e+01   3.4703800e+01   1.5000000e+02
   3.6846399e+00   3.9348999e+01   3.4999802e+01   1.5100000e+02
   3.7746699e+00   3.9202301e+01   3.5075901e+01   1.5300000e+02
   3.8322999e+00   3.9126999e+01   3.4994801e+01   1.5400000e+02
   3.7842500e+00   3.9096001e+01   3.4910999e+01   1.5500000e+02
   3.6333301e+00   3.9075401e+01   3.5085400e+01   1.5700000e+02
   3.5539501e+00   3.9194099e+01   3.5070301e+01   1.5800000e+02
   3.3976400e+00   3.9175598e+01   3.5097698e+01   1.5900000e+02
   3.4792700e+00   3.9123001e+01   3.5034901e+01   1.6000000e+02
   3.4523599e+00   3.9058899e+01   3.5160999e+01   1.6100000e+02
   3.4385400e+00   3.9100601e+01   3.5131599e+01   1.6200000e+02
   3.4261701e+00   3.9068699e+01   3.5142300e+01   1.6300000e+02
   3.3111401e+00   3.9259399e+01   3.5043800e+01   1.6400000e+02
   3.2319100e+00   3.9418301e+01   3.5054798e+01   1.6500000e+02
   3.3739600e+00   3.9391300e+01   3.5037701e+01   1.6600000e+02
   3.3016100e+00   3.9416199e+01   3.4964001e+01   1.6700000e+02
   3.3498001e+00   3.9520802e+01   3.4986198e+01   1.6800000e+02
   3.4136100e+00   3.9433102e+01   3.5042599e+01   1.6900000e+02
   3.4457901e+00   3.9569599e+01   3.5165600e+01   1.7000000e+02
   3.4823899e+00   3.9593700e+01   3.5198898e+01   1.7100000e+02
   3.4855101e+00   3.9479599e+01   3.5103802e+01   1.7200000e+02
   3.4601300e+00   3.9531300e+01   3.5012402e+01   1.7300000e+02
   3.3853300e+00   3.9599400e+01   3.4955399e+01   1.7400000e+02
   3.2837501e+00   3.9630402e+01   3.4856899e+01   1.7500000e+02
   3.3868899e+00   3.9356499e+01   3.4765202e+01   1.7600000e+02
   3.2163100e+00   3.9579601e+01   3.5077000e+01   1.7700000e+02
   3.2058301e+00   3.9474800e+01   3.4676998e+01   1.7800000e+02
   3.3106799e+00   3.9422401e+01   3.5077000e+01   1.7900000e+02
   3.1343999e+00   3.9709000e+01   3.4951099e+01   1.8000000e+02
   3.1876500e+00   3.9666801e+01   3.4861801e+01   1.8100000e+02
   3.2110100e+00   3.9868198e+01   3.4675098e+01   1.8200000e+02
   3.1091599e+00   4.0023899e+01   3.4771000e+01   1.8300000e+02
   3.1076701e+00   4.0146099e+01   3.4903500e+01   1.8400000e+02
   3.0797400e+00   4.0234001e+01   3.4929298e+01   1.8500000e+02
   3.0999000e+00   4.0154400e+01   3.4852798e+01   1.8600000e+02
   2.9864800e+00   4.0286301e+01   3.4997299e+01   1.8700000e+02
   3.0455899e+00   4.0510899e+01   3.5050701e+01   1.8800000e+02
   3.0740900e+00   4.0537800e+01   3.4997200e+01   1.8900000e+02
   3.0170901e+00   4.0502300e+01   3.5077000e+01   1.9000000e+02
   3.0851800e+00   4.0672298e+01   3.4881500e+01   1.9100000e+02
   3.1391201e+00   4.0678902e+01   3.4851898e+01   1.9200000e+02
   3.1036799e+00   4.0667000e+01   3.4701099e+01   1.9300000e+02
   3.0509801e+00   4.0578400e+01   3.4789001e+01   1.9400000e+02
   3.0852699e+00   4.0620800e+01   3.4955502e+01   1.9500000e+02
   3.0402999e+00   4.0710098e+01   3.4731300e+01   1.9600000e+02
   3.0137200e+00   4.0457500e+01   3.4892200e+01   1.9700000e+02
   3.0660300e+00   4.0494701e+01   3.4706100e+01   1.9800000e+02
   3.0669301e+00   4.0663399e+01   3.4787399e+01   1.9900000e+02
   3.1716900e+00   4.0333302e+01   3.4402802e+01   2.0000000e+02
