# Supplementary material for: Chromosome dynamics near the sol-gel phase transition dictate the timing of remote genomic interactions
Source: Nat Commun. 2019 Jun 24;10:2771. doi: 10.1038/s41467-019-10628-9 (PMC6591236; doi:10.1038/s41467-019-10628-9)
Supplement: Supplementary file 3 — Source Data [file 41467_2019_10628_MOESM3_ESM.zip › Source Data/ProcessedData/NonContractedCells/ShortTermImaging/G1G2/G1_19.dat]

   8.3894300e+00   1.9101900e+01   1.0188600e+01   1.0000000e+00
   8.3656797e+00   1.9105801e+01   1.0050900e+01   2.0000000e+00
   8.3801498e+00   1.9344900e+01   9.8565998e+00   3.0000000e+00
   8.1025200e+00   1.9583000e+01   9.9320698e+00   4.0000000e+00
   7.9909701e+00   1.9820299e+01   1.0004800e+01   5.0000000e+00
   7.9587302e+00   1.9877100e+01   9.9130802e+00   6.0000000e+00
   7.9503398e+00   2.0046801e+01   9.9531097e+00   7.0000000e+00
   8.1235399e+00   2.0086800e+01   1.0143900e+01   8.0000000e+00
   8.1648998e+00   2.0119400e+01   1.0104500e+01   9.0000000e+00
   8.1025801e+00   2.0163601e+01   1.0059800e+01   1.0000000e+01
   7.9022498e+00   2.0295300e+01   1.0241800e+01   1.1000000e+01
   7.8426900e+00   2.0260700e+01   1.0308700e+01   1.2000000e+01
   7.9865198e+00   2.0100901e+01   1.0202200e+01   1.3000000e+01
   7.9866500e+00   2.0109600e+01   1.0144300e+01   1.4000000e+01
   8.0727596e+00   1.9979700e+01   9.9540005e+00   1.5000000e+01
   8.0841999e+00   2.0053200e+01   1.0096900e+01   1.6000000e+01
   8.0605803e+00   1.9942101e+01   1.0109000e+01   1.7000000e+01
   8.0020103e+00   1.9918100e+01   9.9976301e+00   1.8000000e+01
   8.0840197e+00   1.9839300e+01   1.0107400e+01   1.9000000e+01
   7.9531102e+00   1.9858299e+01   9.9780903e+00   2.0000000e+01
   7.8142800e+00   1.9819799e+01   9.9534798e+00   2.1000000e+01
   7.6862998e+00   1.9971001e+01   1.0038900e+01   2.2000000e+01
   7.6050501e+00   1.9922300e+01   9.8779697e+00   2.3000000e+01
   7.5705400e+00   2.0007500e+01   9.7736597e+00   2.4000000e+01
   7.5558701e+00   2.0013500e+01   9.9435902e+00   2.5000000e+01
   7.4553299e+00   2.0047100e+01   9.9411297e+00   2.6000000e+01
   7.3734002e+00   2.0051100e+01   9.8169804e+00   2.7000000e+01
   7.4219799e+00   2.0257200e+01   9.9523201e+00   2.8000000e+01
   7.3810802e+00   2.0471800e+01   1.0039600e+01   2.9000000e+01
   7.2693801e+00   2.0437599e+01   1.0027800e+01   3.0000000e+01
   7.1188798e+00   2.0480200e+01   1.0080400e+01   3.1000000e+01
   6.9923301e+00   2.0573500e+01   9.9965601e+00   3.2000000e+01
   6.8446898e+00   2.0566999e+01   9.7531204e+00   3.3000000e+01
   6.7410498e+00   2.0547400e+01   9.8360004e+00   3.4000000e+01
   6.7735200e+00   2.0626900e+01   9.8545799e+00   3.5000000e+01
   6.7270098e+00   2.0536501e+01   9.8492298e+00   3.6000000e+01
   6.6787801e+00   2.0607500e+01   9.8678999e+00   3.7000000e+01
   6.6646500e+00   2.0569500e+01   1.0002200e+01   3.8000000e+01
   6.6073899e+00   2.0537901e+01   9.9475803e+00   3.9000000e+01
   6.6060700e+00   2.0538099e+01   1.0110500e+01   4.0000000e+01
   6.5880098e+00   2.0546900e+01   1.0081200e+01   4.1000000e+01
   6.4710798e+00   2.0534000e+01   1.0198600e+01   4.2000000e+01
   6.5226202e+00   2.0663601e+01   1.0289600e+01   4.3000000e+01
   6.5826302e+00   2.0759899e+01   1.0199500e+01   4.4000000e+01
   6.6981101e+00   2.0698000e+01   1.0141000e+01   4.5000000e+01
   6.6550102e+00   2.0702999e+01   1.0336300e+01   4.6000000e+01
   6.6177502e+00   2.0728201e+01   1.0298200e+01   4.7000000e+01
   6.6122499e+00   2.0687401e+01   1.0399600e+01   4.8000000e+01
   6.6516299e+00   2.0618500e+01   1.0473300e+01   4.9000000e+01
   6.7124500e+00   2.0610001e+01   1.0440500e+01   5.0000000e+01
   6.7193699e+00   2.0558901e+01   1.0361100e+01   5.1000000e+01
   6.5511599e+00   2.0533100e+01   1.0374800e+01   5.2000000e+01
   6.4833698e+00   2.0489599e+01   1.0336000e+01   5.3000000e+01
   6.5157900e+00   2.0540199e+01   1.0358000e+01   5.4000000e+01
   6.4805298e+00   2.0502399e+01   1.0390100e+01   5.5000000e+01
   6.3727598e+00   2.0536200e+01   1.0293400e+01   5.6000000e+01
   6.3615398e+00   2.0552900e+01   1.0385200e+01   5.7000000e+01
   6.2832098e+00   2.0619499e+01   1.0538200e+01   5.8000000e+01
   6.2989898e+00   2.0691799e+01   1.0361100e+01   5.9000000e+01
   6.2559600e+00   2.0671600e+01   1.0354000e+01   6.0000000e+01
   6.3830400e+00   2.0713600e+01   1.0398400e+01   6.1000000e+01
   6.3398800e+00   2.0701099e+01   1.0468000e+01   6.2000000e+01
   6.2881598e+00   2.0698099e+01   1.0328200e+01   6.3000000e+01
   6.2219701e+00   2.0676300e+01   1.0631900e+01   6.4000000e+01
   6.1234002e+00   2.0661100e+01   1.0526200e+01   6.5000000e+01
   6.1032300e+00   2.0716999e+01   1.0549100e+01   6.6000000e+01
   6.1684399e+00   2.0716200e+01   1.0528100e+01   6.7000000e+01
   6.0172000e+00   2.0763700e+01   1.0540500e+01   6.8000000e+01
   6.0505600e+00   2.0753300e+01   1.0638200e+01   6.9000000e+01
   6.0991201e+00   2.0761999e+01   1.0606600e+01   7.0000000e+01
   6.1983299e+00   2.0789900e+01   1.0689100e+01   7.1000000e+01
   6.2124400e+00   2.0816099e+01   1.0683900e+01   7.2000000e+01
   6.1843500e+00   2.0909500e+01   1.0916500e+01   7.3000000e+01
   6.2901902e+00   2.0908501e+01   1.0769700e+01   7.4000000e+01
   6.2899299e+00   2.0939100e+01   1.0927300e+01   7.5000000e+01
   6.2270098e+00   2.0931601e+01   1.0765500e+01   7.6000000e+01
   6.1880999e+00   2.0941900e+01   1.0662800e+01   7.7000000e+01
   6.1330500e+00   2.0943300e+01   1.0942500e+01   7.8000000e+01
   6.0764799e+00   2.0928600e+01   1.0968700e+01   7.9000000e+01
   5.9554200e+00   2.0947500e+01   1.0980300e+01   8.0000000e+01
   5.9651299e+00   2.0912701e+01   1.0889700e+01   8.1000000e+01
   5.9674101e+00   2.0883499e+01   1.0699900e+01   8.2000000e+01
   5.9831300e+00   2.0803801e+01   1.0724700e+01   8.3000000e+01
   5.9187102e+00   2.0787701e+01   1.0855000e+01   8.4000000e+01
   5.8165998e+00   2.0796101e+01   1.0858100e+01   8.5000000e+01
   5.8151002e+00   2.0739799e+01   1.0690000e+01   8.6000000e+01
   5.8204899e+00   2.0778900e+01   1.0639900e+01   8.7000000e+01
   5.7487898e+00   2.0710699e+01   1.0684400e+01   8.8000000e+01
   5.6878901e+00   2.0750900e+01   1.0768500e+01   8.9000000e+01
   5.6394601e+00   2.0708300e+01   1.0572800e+01   9.0000000e+01
   5.6072898e+00   2.0805901e+01   1.0821900e+01   9.1000000e+01
   5.5691199e+00   2.0691601e+01   1.0563600e+01   9.2000000e+01
   5.5801101e+00   2.0656900e+01   1.0510100e+01   9.3000000e+01
   5.5625701e+00   2.0646400e+01   1.0608700e+01   9.4000000e+01
   5.4074101e+00   2.0660601e+01   1.0565200e+01   9.5000000e+01
   5.4373498e+00   2.0630199e+01   1.0640000e+01   9.6000000e+01
   5.4282799e+00   2.0592501e+01   1.0583200e+01   9.7000000e+01
   5.4367199e+00   2.0627800e+01   1.0529100e+01   9.8000000e+01
   5.3880801e+00   2.0646299e+01   1.0770400e+01   9.9000000e+01
   5.3990302e+00   2.0630100e+01   1.0568500e+01   1.0000000e+02
   5.3371601e+00   2.0680901e+01   1.0550000e+01   1.0100000e+02
   5.2898998e+00   2.0769300e+01   1.0877300e+01   1.0200000e+02
   5.2519002e+00   2.0686501e+01   1.0737200e+01   1.0300000e+02
   5.2744298e+00   2.0700199e+01   1.0840100e+01   1.0400000e+02
   5.1924801e+00   2.0718300e+01   1.0866400e+01   1.0500000e+02
   5.1819000e+00   2.0707001e+01   1.0929800e+01   1.0600000e+02
   5.2045498e+00   2.0655800e+01   1.0930600e+01   1.0700000e+02
   5.1208801e+00   2.0715500e+01   1.0870000e+01   1.0800000e+02
   5.1304202e+00   2.0771900e+01   1.0836200e+01   1.0900000e+02
   5.1766701e+00   2.0674299e+01   1.0651900e+01   1.1000000e+02
   5.1535001e+00   2.0749800e+01   1.0882400e+01   1.1100000e+02
   5.1721601e+00   2.0795601e+01   1.0940100e+01   1.1200000e+02
   5.1789598e+00   2.0767401e+01   1.0908700e+01   1.1300000e+02
   5.1235600e+00   2.0867701e+01   1.1032100e+01   1.1400000e+02
   5.1634402e+00   2.0875299e+01   1.0858600e+01   1.1500000e+02
   5.1973100e+00   2.0913601e+01   1.0986600e+01   1.1600000e+02
   5.2749701e+00   2.0838301e+01   1.0787000e+01   1.1700000e+02
   5.3127198e+00   2.0920900e+01   1.0891800e+01   1.1800000e+02
   5.3080301e+00   2.0924900e+01   1.0821700e+01   1.1900000e+02
   5.2768102e+00   2.0977501e+01   1.0910300e+01   1.2000000e+02
   5.3153801e+00   2.0943199e+01   1.0881200e+01   1.2100000e+02
   5.2255502e+00   2.1047899e+01   1.0829400e+01   1.2200000e+02
   5.2419100e+00   2.1013599e+01   1.0540600e+01   1.2300000e+02
   5.2851801e+00   2.0999901e+01   1.0686500e+01   1.2400000e+02
   5.3116498e+00   2.1000601e+01   1.0653800e+01   1.2500000e+02
   5.3344598e+00   2.0912701e+01   1.0731900e+01   1.2600000e+02
   5.4175601e+00   2.0917299e+01   1.0643600e+01   1.2700000e+02
   5.3151898e+00   2.0922199e+01   1.0695100e+01   1.2800000e+02
   5.3232098e+00   2.0969999e+01   1.0716700e+01   1.2900000e+02
   5.3769498e+00   2.0889099e+01   1.0576100e+01   1.3000000e+02
   5.3965101e+00   2.0962900e+01   1.0347200e+01   1.3100000e+02
   5.4364901e+00   2.0944201e+01   1.0434700e+01   1.3200000e+02
   5.3294501e+00   2.0927200e+01   1.0306800e+01   1.3300000e+02
   5.4569201e+00   2.0866800e+01   1.0609600e+01   1.3400000e+02
   5.4792500e+00   2.0888300e+01   1.0620900e+01   1.3500000e+02
   5.4105000e+00   2.0878599e+01   1.0624000e+01   1.3600000e+02
   5.3189802e+00   2.0841801e+01   1.0477900e+01   1.3700000e+02
   5.2326298e+00   2.0811800e+01   1.0338500e+01   1.3800000e+02
   5.1396699e+00   2.0845301e+01   1.0715300e+01   1.3900000e+02
   5.1163301e+00   2.0871000e+01   1.0594100e+01   1.4000000e+02
   5.1003599e+00   2.0722900e+01   1.0443900e+01   1.4100000e+02
   5.1305399e+00   2.0808001e+01   1.0508000e+01   1.4200000e+02
   5.1152701e+00   2.0760201e+01   1.0364300e+01   1.4300000e+02
   4.9987102e+00   2.0756500e+01   1.0513900e+01   1.4400000e+02
   5.0455198e+00   2.0733801e+01   1.0483000e+01   1.4500000e+02
   5.0808101e+00   2.0634600e+01   1.0153400e+01   1.4600000e+02
   5.1537700e+00   2.0735001e+01   1.0317400e+01   1.4700000e+02
   5.1193399e+00   2.0747200e+01   1.0328300e+01   1.4800000e+02
   5.0827599e+00   2.0719500e+01   1.0115600e+01   1.4900000e+02
   5.0113702e+00   2.0872400e+01   1.0573300e+01   1.5000000e+02
   4.9972200e+00   2.0773100e+01   1.0295800e+01   1.5100000e+02
   5.0587401e+00   2.0802700e+01   1.0561500e+01   1.5200000e+02
   5.0302300e+00   2.0828199e+01   1.0505200e+01   1.5300000e+02
   5.0302100e+00   2.0678101e+01   1.0310700e+01   1.5400000e+02
   4.9924002e+00   2.0790501e+01   1.0150000e+01   1.5500000e+02
   4.9697499e+00   2.0733801e+01   1.0273300e+01   1.5600000e+02
   4.9716902e+00   2.0676800e+01   1.0145800e+01   1.5700000e+02
   5.0230899e+00   2.0613600e+01   1.0101100e+01   1.5800000e+02
   5.1223202e+00   2.0594000e+01   1.0097300e+01   1.5900000e+02
   5.1575599e+00   2.0695400e+01   1.0298800e+01   1.6000000e+02
   5.1675701e+00   2.0641100e+01   1.0161000e+01   1.6100000e+02
   5.2052398e+00   2.0509300e+01   9.9829702e+00   1.6200000e+02
   5.2554102e+00   2.0660700e+01   9.9628296e+00   1.6300000e+02
   5.2743402e+00   2.0654200e+01   1.0084600e+01   1.6400000e+02
   5.3141699e+00   2.0676001e+01   1.0092200e+01   1.6500000e+02
   5.3713598e+00   2.0629999e+01   9.9234600e+00   1.6600000e+02
   5.5242901e+00   2.0566000e+01   9.9803801e+00   1.6700000e+02
   5.5728598e+00   2.0575600e+01   9.9159498e+00   1.6800000e+02
   5.6254301e+00   2.0657700e+01   9.9017496e+00   1.6900000e+02
   5.5640101e+00   2.0626600e+01   9.9504404e+00   1.7000000e+02
   5.5960498e+00   2.0646799e+01   1.0048600e+01   1.7100000e+02
   5.5544400e+00   2.0616800e+01   9.9000397e+00   1.7200000e+02
   5.4749498e+00   2.0609400e+01   1.0100000e+01   1.7300000e+02
   5.5256600e+00   2.0614100e+01   9.8300104e+00   1.7400000e+02
   5.5825601e+00   2.0612101e+01   9.8096704e+00   1.7500000e+02
   5.6119499e+00   2.0605900e+01   9.7973499e+00   1.7600000e+02
   5.6138601e+00   2.0623800e+01   9.5958900e+00   1.7700000e+02
   5.5559802e+00   2.0710600e+01   9.7412205e+00   1.7800000e+02
   5.7157502e+00   2.0681999e+01   9.6404896e+00   1.7900000e+02
   5.7268701e+00   2.0683300e+01   9.7199802e+00   1.8000000e+02
   5.6495500e+00   2.0601500e+01   9.8019600e+00   1.8100000e+02
   5.6614199e+00   2.0569201e+01   9.7243500e+00   1.8200000e+02
   5.7105298e+00   2.0516701e+01   9.5891504e+00   1.8300000e+02
   5.6809602e+00   2.0499300e+01   9.6809196e+00   1.8400000e+02
   5.6197801e+00   2.0537100e+01   9.6812000e+00   1.8500000e+02
   5.6115999e+00   2.0548100e+01   9.6631498e+00   1.8600000e+02
   5.6449699e+00   2.0384701e+01   9.3459597e+00   1.8800000e+02
   5.5957098e+00   2.0344700e+01   9.4619999e+00   1.8900000e+02
   5.6768999e+00   2.0388201e+01   9.4298401e+00   1.9000000e+02
   5.5572000e+00   2.0537600e+01   9.6626997e+00   1.9200000e+02
   5.6159601e+00   2.0492100e+01   9.5246601e+00   1.9300000e+02
   5.5904899e+00   2.0529301e+01   9.4324398e+00   1.9400000e+02
   5.7612600e+00   2.0450399e+01   9.5762701e+00   1.9500000e+02
   5.8235402e+00   2.0344999e+01   9.4014702e+00   1.9600000e+02
   5.9322200e+00   2.0256500e+01   9.0669098e+00   1.9700000e+02
   5.9517002e+00   2.0439199e+01   9.3228903e+00   1.9800000e+02
   6.0285602e+00   2.0414000e+01   9.0580502e+00   1.9900000e+02
   6.1241498e+00   2.0343800e+01   8.9174404e+00   2.0000000e+02
