# Supplementary material for: Chromosome dynamics near the sol-gel phase transition dictate the timing of remote genomic interactions
Source: Nat Commun. 2019 Jun 24;10:2771. doi: 10.1038/s41467-019-10628-9 (PMC6591236; doi:10.1038/s41467-019-10628-9)
Supplement: Supplementary file 3 — Source Data [file 41467_2019_10628_MOESM3_ESM.zip › Source Data/ProcessedData/NonContractedCells/ShortTermImaging/G1G2/G1_18.dat]

   9.1207199e+00   1.9619600e+01   1.5206800e+01   3.0000000e+00
   9.0918398e+00   1.9474600e+01   1.5170600e+01   4.0000000e+00
   9.2137299e+00   1.9536400e+01   1.5088100e+01   5.0000000e+00
   9.2380600e+00   1.9577999e+01   1.5305400e+01   6.0000000e+00
   9.1905699e+00   1.9635500e+01   1.5319300e+01   7.0000000e+00
   9.1648798e+00   1.9761700e+01   1.5267100e+01   8.0000000e+00
   9.1407900e+00   1.9777300e+01   1.5211400e+01   9.0000000e+00
   9.1507301e+00   1.9695499e+01   1.5260100e+01   1.0000000e+01
   9.2826004e+00   1.9777399e+01   1.5308800e+01   1.1000000e+01
   9.3093004e+00   1.9800200e+01   1.5307800e+01   1.2000000e+01
   9.3259296e+00   1.9743000e+01   1.5203100e+01   1.3000000e+01
   9.3628101e+00   1.9865299e+01   1.5155800e+01   1.4000000e+01
   9.3596697e+00   1.9889700e+01   1.5160800e+01   1.5000000e+01
   9.3401203e+00   1.9930201e+01   1.5058200e+01   1.6000000e+01
   9.4000397e+00   1.9992500e+01   1.5174100e+01   1.7000000e+01
   9.3500500e+00   1.9954100e+01   1.5224700e+01   1.8000000e+01
   9.4060297e+00   1.9811001e+01   1.5348400e+01   1.9000000e+01
   9.3539600e+00   1.9763201e+01   1.5334400e+01   2.0000000e+01
   9.3066702e+00   1.9724001e+01   1.5306800e+01   2.1000000e+01
   9.3609800e+00   1.9681999e+01   1.5314100e+01   2.2000000e+01
   9.3326702e+00   1.9754200e+01   1.5340400e+01   2.3000000e+01
   9.3597202e+00   1.9700001e+01   1.5249500e+01   2.4000000e+01
   9.3908396e+00   1.9728500e+01   1.5295200e+01   2.5000000e+01
   9.4770603e+00   1.9572001e+01   1.5150100e+01   2.6000000e+01
   9.5380602e+00   1.9540501e+01   1.5323800e+01   2.7000000e+01
   9.5256901e+00   1.9500999e+01   1.5342600e+01   2.8000000e+01
   9.4515200e+00   1.9495701e+01   1.5392900e+01   2.9000000e+01
   9.4650497e+00   1.9430799e+01   1.5408800e+01   3.0000000e+01
   9.3232803e+00   1.9355400e+01   1.5484900e+01   3.1000000e+01
   9.3235798e+00   1.9287201e+01   1.5702700e+01   3.2000000e+01
   9.3012800e+00   1.9151699e+01   1.5395100e+01   3.3000000e+01
   9.2392502e+00   1.9001699e+01   1.5308400e+01   3.4000000e+01
   9.2444801e+00   1.8973499e+01   1.5348800e+01   3.5000000e+01
   9.2853498e+00   1.8939600e+01   1.5413100e+01   3.6000000e+01
   9.2708998e+00   1.8891300e+01   1.5336300e+01   3.7000000e+01
   9.2234697e+00   1.8811501e+01   1.5407100e+01   3.8000000e+01
   9.2367096e+00   1.8798901e+01   1.5317700e+01   3.9000000e+01
   9.2657204e+00   1.8807800e+01   1.5295700e+01   4.0000000e+01
   9.2489004e+00   1.8853600e+01   1.5286300e+01   4.1000000e+01
   9.2075300e+00   1.8824600e+01   1.5298100e+01   4.2000000e+01
   9.2015400e+00   1.8805500e+01   1.5295100e+01   4.3000000e+01
   9.1880999e+00   1.8696301e+01   1.5403300e+01   4.4000000e+01
   9.2076101e+00   1.8673500e+01   1.5368500e+01   4.5000000e+01
   9.3790197e+00   1.8779301e+01   1.5234200e+01   4.6000000e+01
   9.5228796e+00   1.8920700e+01   1.5344400e+01   4.7000000e+01
   9.6587400e+00   1.8998501e+01   1.5187200e+01   4.8000000e+01
   9.7674904e+00   1.9043200e+01   1.5074100e+01   4.9000000e+01
   9.7741003e+00   1.9018801e+01   1.4917100e+01   5.0000000e+01
   9.8198996e+00   1.9086399e+01   1.4523900e+01   5.1000000e+01
   9.7947798e+00   1.9067699e+01   1.4804800e+01   5.2000000e+01
   9.6468096e+00   1.9018700e+01   1.5204300e+01   5.5000000e+01
   9.6267300e+00   1.8947201e+01   1.4955100e+01   5.6000000e+01
   9.5146999e+00   1.8918200e+01   1.4994000e+01   5.8000000e+01
   9.5052795e+00   1.8915001e+01   1.4826800e+01   6.0000000e+01
   9.4560404e+00   1.8988800e+01   1.4808800e+01   6.1000000e+01
   9.4790401e+00   1.8944500e+01   1.4853100e+01   6.2000000e+01
   9.4861803e+00   1.8895100e+01   1.4835300e+01   6.3000000e+01
   9.5922298e+00   1.8977301e+01   1.5109600e+01   6.4000000e+01
   9.6483402e+00   1.8983900e+01   1.4943200e+01   6.5000000e+01
   9.6345100e+00   1.8947599e+01   1.4953800e+01   6.6000000e+01
   9.5035896e+00   1.8840401e+01   1.4878000e+01   6.7000000e+01
   9.4156704e+00   1.8829000e+01   1.4880600e+01   6.8000000e+01
   9.3722496e+00   1.8805201e+01   1.4493800e+01   6.9000000e+01
   9.4112101e+00   1.8763500e+01   1.4871400e+01   7.0000000e+01
   9.4229002e+00   1.8807600e+01   1.4788500e+01   7.1000000e+01
   9.3780098e+00   1.8857201e+01   1.4714800e+01   7.2000000e+01
   9.2763300e+00   1.8817400e+01   1.4812400e+01   7.3000000e+01
   9.2402496e+00   1.8754000e+01   1.4880500e+01   7.4000000e+01
   9.2637796e+00   1.8733500e+01   1.4702900e+01   7.5000000e+01
   9.2555799e+00   1.8680300e+01   1.4878900e+01   7.7000000e+01
   9.2889700e+00   1.8680700e+01   1.4951600e+01   7.8000000e+01
   9.2141304e+00   1.8714899e+01   1.4953300e+01   7.9000000e+01
   9.2365503e+00   1.8730700e+01   1.4754600e+01   8.0000000e+01
   9.2082005e+00   1.8727301e+01   1.4873500e+01   8.3000000e+01
   9.2093096e+00   1.8657700e+01   1.4896800e+01   8.4000000e+01
   9.2231598e+00   1.8593901e+01   1.4834600e+01   8.5000000e+01
   9.2338800e+00   1.8643400e+01   1.5155800e+01   8.6000000e+01
   9.2231798e+00   1.8645201e+01   1.5180700e+01   8.7000000e+01
   9.1864500e+00   1.8553699e+01   1.4858800e+01   8.9000000e+01
   9.2058897e+00   1.8510900e+01   1.4964100e+01   9.0000000e+01
   9.1152401e+00   1.8487101e+01   1.4868600e+01   9.1000000e+01
   9.1287899e+00   1.8448200e+01   1.4935100e+01   9.2000000e+01
   9.1029301e+00   1.8462601e+01   1.4907900e+01   9.3000000e+01
   9.0889301e+00   1.8473301e+01   1.5164200e+01   9.4000000e+01
   9.1167498e+00   1.8415199e+01   1.4887100e+01   9.5000000e+01
   9.0596800e+00   1.8420300e+01   1.4890700e+01   9.6000000e+01
   9.0762396e+00   1.8435900e+01   1.5068200e+01   9.7000000e+01
   9.1135101e+00   1.8479000e+01   1.5225500e+01   9.8000000e+01
   9.1145897e+00   1.8500601e+01   1.5252300e+01   9.9000000e+01
   9.1256800e+00   1.8530100e+01   1.5183000e+01   1.0000000e+02
   9.1106701e+00   1.8552099e+01   1.5251700e+01   1.0100000e+02
   9.0903902e+00   1.8615499e+01   1.5526000e+01   1.0200000e+02
   9.1128502e+00   1.8637300e+01   1.5225300e+01   1.0300000e+02
   9.1275797e+00   1.8646799e+01   1.5419400e+01   1.0400000e+02
   9.0966902e+00   1.8656500e+01   1.5387300e+01   1.0500000e+02
   9.1373396e+00   1.8685600e+01   1.5482700e+01   1.0600000e+02
   9.2190304e+00   1.8632401e+01   1.5394900e+01   1.0700000e+02
   9.2347898e+00   1.8658701e+01   1.5612300e+01   1.0800000e+02
   9.1479301e+00   1.8664000e+01   1.5514800e+01   1.1100000e+02
   9.2219601e+00   1.8568899e+01   1.5687600e+01   1.1300000e+02
   9.2305803e+00   1.8514601e+01   1.5520000e+01   1.1600000e+02
   9.1610203e+00   1.8379999e+01   1.5425400e+01   1.1700000e+02
   9.1657600e+00   1.8315201e+01   1.5566100e+01   1.1800000e+02
   9.1807404e+00   1.8337099e+01   1.5481900e+01   1.1900000e+02
   9.1404400e+00   1.8250500e+01   1.5404400e+01   1.2000000e+02
   9.1654196e+00   1.8254101e+01   1.5539600e+01   1.2100000e+02
   9.1839600e+00   1.8296600e+01   1.5378000e+01   1.2200000e+02
   9.1838598e+00   1.8242701e+01   1.5618700e+01   1.2300000e+02
   9.1904097e+00   1.8275801e+01   1.5422000e+01   1.2400000e+02
   9.1769304e+00   1.8271500e+01   1.5621500e+01   1.2500000e+02
   9.1642904e+00   1.8278200e+01   1.5589900e+01   1.2600000e+02
   9.1584301e+00   1.8309200e+01   1.5571900e+01   1.2700000e+02
   9.1382799e+00   1.8282000e+01   1.5525400e+01   1.2800000e+02
   9.1135302e+00   1.8279900e+01   1.5586300e+01   1.2900000e+02
   9.0952702e+00   1.8269199e+01   1.5614700e+01   1.3000000e+02
   9.0650797e+00   1.8230101e+01   1.5617800e+01   1.3100000e+02
   9.1032104e+00   1.8247400e+01   1.5474600e+01   1.3200000e+02
   9.0793304e+00   1.8272600e+01   1.5624600e+01   1.3300000e+02
   9.1104498e+00   1.8346100e+01   1.5587800e+01   1.3400000e+02
   9.1792803e+00   1.8335899e+01   1.5593800e+01   1.3500000e+02
   9.1791897e+00   1.8326500e+01   1.5404500e+01   1.3600000e+02
   9.1870899e+00   1.8364401e+01   1.5527400e+01   1.3700000e+02
   9.1509600e+00   1.8334499e+01   1.5435300e+01   1.3800000e+02
   9.2014503e+00   1.8322701e+01   1.5700900e+01   1.3900000e+02
   9.2363997e+00   1.8326099e+01   1.5647200e+01   1.4000000e+02
   9.2460098e+00   1.8396000e+01   1.5683100e+01   1.4100000e+02
   9.2165804e+00   1.8436501e+01   1.5903500e+01   1.4200000e+02
   9.2207003e+00   1.8417500e+01   1.5738400e+01   1.4300000e+02
   9.1968603e+00   1.8374399e+01   1.5705900e+01   1.4400000e+02
   9.1918097e+00   1.8401501e+01   1.5730000e+01   1.4500000e+02
   9.2300797e+00   1.8436199e+01   1.5666800e+01   1.4600000e+02
   9.2279701e+00   1.8478201e+01   1.5704500e+01   1.4700000e+02
   9.2748699e+00   1.8481300e+01   1.5704800e+01   1.4800000e+02
   9.2444401e+00   1.8445499e+01   1.5728300e+01   1.4900000e+02
   9.2224998e+00   1.8453699e+01   1.5767000e+01   1.5000000e+02
   9.2679501e+00   1.8468300e+01   1.5655600e+01   1.5100000e+02
   9.2536497e+00   1.8449800e+01   1.5629900e+01   1.5200000e+02
   9.2814598e+00   1.8466600e+01   1.5573200e+01   1.5400000e+02
   9.2124996e+00   1.8437201e+01   1.5410500e+01   1.5500000e+02
   9.2162304e+00   1.8485201e+01   1.5641500e+01   1.5600000e+02
   9.2695503e+00   1.8445801e+01   1.5591700e+01   1.5700000e+02
   9.2516098e+00   1.8496700e+01   1.5612900e+01   1.5800000e+02
   9.2125702e+00   1.8445400e+01   1.5557500e+01   1.5900000e+02
   9.1797400e+00   1.8470301e+01   1.5490400e+01   1.6000000e+02
   9.1374702e+00   1.8511999e+01   1.5434900e+01   1.6100000e+02
   9.1148396e+00   1.8532600e+01   1.5401800e+01   1.6200000e+02
   9.1506004e+00   1.8536800e+01   1.5495500e+01   1.6300000e+02
   9.1216497e+00   1.8517099e+01   1.5385600e+01   1.6400000e+02
   9.1767702e+00   1.8551001e+01   1.5382300e+01   1.6500000e+02
   9.1834297e+00   1.8567499e+01   1.5599900e+01   1.6600000e+02
   9.2428799e+00   1.8628700e+01   1.5526600e+01   1.6700000e+02
   9.2596598e+00   1.8644600e+01   1.5577400e+01   1.6800000e+02
   9.2693701e+00   1.8680799e+01   1.5500500e+01   1.6900000e+02
   9.2879601e+00   1.8693600e+01   1.5549000e+01   1.7000000e+02
   9.3069401e+00   1.8665300e+01   1.5569000e+01   1.7100000e+02
   9.2870302e+00   1.8665199e+01   1.5615600e+01   1.7200000e+02
   9.2155104e+00   1.8673700e+01   1.5604600e+01   1.7300000e+02
   9.2314301e+00   1.8673901e+01   1.5614600e+01   1.7400000e+02
   9.2789497e+00   1.8692801e+01   1.5584300e+01   1.7500000e+02
   9.2396002e+00   1.8726601e+01   1.5618600e+01   1.7600000e+02
   9.2382698e+00   1.8719999e+01   1.5687000e+01   1.7700000e+02
   9.2157001e+00   1.8660700e+01   1.5600800e+01   1.7800000e+02
   9.2487097e+00   1.8682600e+01   1.5644800e+01   1.7900000e+02
   9.3265896e+00   1.8683100e+01   1.5631700e+01   1.8000000e+02
   9.3293800e+00   1.8652399e+01   1.5393500e+01   1.8100000e+02
   9.3739595e+00   1.8559500e+01   1.5619700e+01   1.8200000e+02
   9.3809299e+00   1.8611900e+01   1.5627700e+01   1.8300000e+02
   9.4066095e+00   1.8667900e+01   1.5643200e+01   1.8400000e+02
   9.3522797e+00   1.8632999e+01   1.5569400e+01   1.8500000e+02
   9.3391199e+00   1.8546200e+01   1.5649400e+01   1.8600000e+02
   9.3559704e+00   1.8553301e+01   1.5633100e+01   1.8700000e+02
   9.3821096e+00   1.8564400e+01   1.5624500e+01   1.8800000e+02
   9.3737402e+00   1.8522600e+01   1.5682000e+01   1.8900000e+02
   9.3813400e+00   1.8565901e+01   1.5671100e+01   1.9000000e+02
   9.4374599e+00   1.8504000e+01   1.5688500e+01   1.9100000e+02
   9.4247198e+00   1.8436399e+01   1.5555300e+01   1.9200000e+02
   9.3915901e+00   1.8429600e+01   1.5633000e+01   1.9300000e+02
   9.3441496e+00   1.8392799e+01   1.5352400e+01   1.9400000e+02
   9.3924704e+00   1.8448900e+01   1.5542700e+01   1.9500000e+02
   9.3975296e+00   1.8437599e+01   1.5476200e+01   1.9600000e+02
   9.3990002e+00   1.8396099e+01   1.5393200e+01   1.9700000e+02
   9.3398104e+00   1.8437401e+01   1.5398000e+01   1.9800000e+02
   9.4049902e+00   1.8347099e+01   1.5563900e+01   1.9900000e+02
   9.3883495e+00   1.8361799e+01   1.5641600e+01   2.0000000e+02
