# Supplementary material for: Chromosome dynamics near the sol-gel phase transition dictate the timing of remote genomic interactions
Source: Nat Commun. 2019 Jun 24;10:2771. doi: 10.1038/s41467-019-10628-9 (PMC6591236; doi:10.1038/s41467-019-10628-9)
Supplement: Supplementary file 3 — Source Data [file 41467_2019_10628_MOESM3_ESM.zip › Source Data/ProcessedData/NonContractedCells/ShortTermImaging/G1G2/G1_17.dat]

   3.0114801e+00   2.1736401e+01   1.7243601e+01   5.0000000e+00
   3.0252500e+00   2.1704500e+01   1.7535400e+01   6.0000000e+00
   3.3214700e+00   2.1785700e+01   1.7932400e+01   1.0000000e+01
   3.2911601e+00   2.1942699e+01   1.7873800e+01   1.1000000e+01
   3.1417799e+00   2.2017200e+01   1.8090099e+01   1.3000000e+01
   3.0939801e+00   2.1969299e+01   1.7675800e+01   1.5000000e+01
   3.0843999e+00   2.2003901e+01   1.7649000e+01   1.6000000e+01
   3.0600801e+00   2.1971500e+01   1.7674101e+01   1.7000000e+01
   3.1129899e+00   2.1993000e+01   1.7761200e+01   1.8000000e+01
   3.1833701e+00   2.2085100e+01   1.7665701e+01   1.9000000e+01
   3.2041800e+00   2.2046900e+01   1.7562700e+01   2.0000000e+01
   3.2361901e+00   2.2231300e+01   1.7509800e+01   2.2000000e+01
   3.2637501e+00   2.2187500e+01   1.7434999e+01   2.3000000e+01
   3.3011799e+00   2.2155199e+01   1.7449800e+01   2.4000000e+01
   3.3406000e+00   2.2234699e+01   1.7388800e+01   2.5000000e+01
   3.4294801e+00   2.2114500e+01   1.7627701e+01   2.6000000e+01
   3.3307600e+00   2.2129801e+01   1.7445999e+01   2.7000000e+01
   3.2336199e+00   2.2096100e+01   1.7530600e+01   2.8000000e+01
   3.3403599e+00   2.2144300e+01   1.7485701e+01   2.9000000e+01
   3.1575601e+00   2.2285900e+01   1.7348301e+01   3.1000000e+01
   3.1307499e+00   2.2270201e+01   1.7594999e+01   3.2000000e+01
   3.1675799e+00   2.2289801e+01   1.7464399e+01   3.3000000e+01
   3.1000900e+00   2.2359501e+01   1.7644501e+01   3.4000000e+01
   3.1773500e+00   2.2338400e+01   1.7707701e+01   3.5000000e+01
   3.1802700e+00   2.2319000e+01   1.7809601e+01   3.6000000e+01
   3.3066700e+00   2.2366600e+01   1.7742201e+01   3.7000000e+01
   3.2880900e+00   2.2302099e+01   1.7822701e+01   3.8000000e+01
   3.2710400e+00   2.2360701e+01   1.7699699e+01   3.9000000e+01
   3.3554201e+00   2.2316601e+01   1.7800501e+01   4.0000000e+01
   3.3276801e+00   2.2306101e+01   1.7713800e+01   4.1000000e+01
   3.2569101e+00   2.2393101e+01   1.7764400e+01   4.2000000e+01
   3.2152500e+00   2.2438499e+01   1.7698601e+01   4.5000000e+01
   3.1748600e+00   2.2457001e+01   1.7513599e+01   4.6000000e+01
   3.1886001e+00   2.2408199e+01   1.7540800e+01   4.7000000e+01
   3.1253200e+00   2.2376200e+01   1.7411200e+01   4.8000000e+01
   3.2063200e+00   2.2376499e+01   1.7427200e+01   4.9000000e+01
   3.0707500e+00   2.2386801e+01   1.7262800e+01   5.0000000e+01
   3.1478601e+00   2.2371201e+01   1.7289400e+01   5.1000000e+01
   3.0747600e+00   2.2357700e+01   1.7651800e+01   5.2000000e+01
   3.0700099e+00   2.2403200e+01   1.7302799e+01   5.3000000e+01
   3.0476899e+00   2.2320601e+01   1.7278999e+01   5.4000000e+01
   3.0741999e+00   2.2309700e+01   1.7378500e+01   5.5000000e+01
   3.0600100e+00   2.2400499e+01   1.7353800e+01   5.6000000e+01
   3.0051000e+00   2.2320499e+01   1.7167101e+01   5.7000000e+01
   2.9600101e+00   2.2372700e+01   1.7034300e+01   5.8000000e+01
   2.9188700e+00   2.2301100e+01   1.6985500e+01   5.9000000e+01
   2.8914101e+00   2.2303400e+01   1.7215300e+01   6.0000000e+01
   2.9112201e+00   2.2347401e+01   1.7148701e+01   6.1000000e+01
   2.8908100e+00   2.2341801e+01   1.7109600e+01   6.2000000e+01
   2.9258101e+00   2.2261200e+01   1.6828199e+01   6.3000000e+01
   2.8904700e+00   2.2312300e+01   1.7071400e+01   6.4000000e+01
   3.0565901e+00   2.2297501e+01   1.6899500e+01   6.5000000e+01
   3.1257000e+00   2.2264700e+01   1.6908701e+01   6.6000000e+01
   3.0141599e+00   2.2261400e+01   1.6833200e+01   6.7000000e+01
   2.9791901e+00   2.2269899e+01   1.6984200e+01   6.8000000e+01
   2.8878601e+00   2.2292400e+01   1.6867800e+01   6.9000000e+01
   2.8643100e+00   2.2292801e+01   1.6658199e+01   7.0000000e+01
   2.7921000e+00   2.2223400e+01   1.6833200e+01   7.1000000e+01
   2.7465401e+00   2.2246500e+01   1.6655001e+01   7.2000000e+01
   2.7395699e+00   2.2183500e+01   1.6647800e+01   7.3000000e+01
   2.8437099e+00   2.2197500e+01   1.6746799e+01   7.4000000e+01
   2.6455400e+00   2.2125700e+01   1.6728300e+01   7.5000000e+01
   2.6077099e+00   2.2132999e+01   1.6576401e+01   7.6000000e+01
   2.6729901e+00   2.2186899e+01   1.6559999e+01   7.7000000e+01
   2.6155500e+00   2.2087900e+01   1.6597300e+01   7.8000000e+01
   2.6376500e+00   2.2018101e+01   1.6624701e+01   7.9000000e+01
   2.5701699e+00   2.2092300e+01   1.6740101e+01   8.0000000e+01
   2.5033901e+00   2.2025101e+01   1.6633699e+01   8.2000000e+01
   2.4828401e+00   2.1932899e+01   1.6857000e+01   8.3000000e+01
   2.4189401e+00   2.1923000e+01   1.6539700e+01   8.4000000e+01
   2.4215100e+00   2.1875799e+01   1.6463800e+01   8.5000000e+01
   2.4729600e+00   2.1833900e+01   1.6636200e+01   8.6000000e+01
   2.3825099e+00   2.1779400e+01   1.6569000e+01   8.7000000e+01
   2.4780700e+00   2.1795500e+01   1.6471500e+01   8.9000000e+01
   2.5007100e+00   2.1884899e+01   1.6749599e+01   9.0000000e+01
   2.4726300e+00   2.1860901e+01   1.6218901e+01   9.1000000e+01
   2.5135901e+00   2.1784700e+01   1.6519899e+01   9.3000000e+01
   2.5288100e+00   2.1800600e+01   1.6387899e+01   9.4000000e+01
   2.4993899e+00   2.1798599e+01   1.6480301e+01   9.5000000e+01
   2.5000300e+00   2.1815599e+01   1.6523300e+01   9.6000000e+01
   2.4997101e+00   2.1818001e+01   1.5999500e+01   9.7000000e+01
   2.4524901e+00   2.1693300e+01   1.6177999e+01   9.8000000e+01
   2.5085299e+00   2.1621300e+01   1.6384800e+01   9.9000000e+01
   2.5137000e+00   2.1606701e+01   1.6418900e+01   1.0000000e+02
   2.5594101e+00   2.1715000e+01   1.6151400e+01   1.0100000e+02
   2.5434799e+00   2.1583300e+01   1.6099300e+01   1.0200000e+02
   2.5381801e+00   2.1592501e+01   1.6365101e+01   1.0300000e+02
   2.5065801e+00   2.1613300e+01   1.6535801e+01   1.0400000e+02
   2.5276501e+00   2.1677401e+01   1.6618700e+01   1.0500000e+02
   2.5023201e+00   2.1685301e+01   1.6528700e+01   1.0600000e+02
   2.5097401e+00   2.1700899e+01   1.6540300e+01   1.0700000e+02
   2.6027701e+00   2.1692499e+01   1.6854601e+01   1.0800000e+02
   2.5195000e+00   2.1716700e+01   1.6714701e+01   1.0900000e+02
   2.5583501e+00   2.1680000e+01   1.6260099e+01   1.1000000e+02
   2.5437300e+00   2.1700500e+01   1.6583000e+01   1.1100000e+02
   2.5519700e+00   2.1671801e+01   1.6514500e+01   1.1200000e+02
   2.5466399e+00   2.1697800e+01   1.6656401e+01   1.1300000e+02
   2.5194900e+00   2.1759701e+01   1.6568399e+01   1.1400000e+02
   2.5230501e+00   2.1758499e+01   1.6523899e+01   1.1500000e+02
   2.5321500e+00   2.1691200e+01   1.6548100e+01   1.1600000e+02
   2.5334201e+00   2.1610500e+01   1.6549200e+01   1.1700000e+02
   2.5237000e+00   2.1691700e+01   1.6416000e+01   1.1800000e+02
   2.4982400e+00   2.1708900e+01   1.6289000e+01   1.1900000e+02
   2.4715900e+00   2.1748699e+01   1.6709999e+01   1.2100000e+02
   2.5283899e+00   2.1760500e+01   1.6484800e+01   1.2200000e+02
   2.5001199e+00   2.1773399e+01   1.6578400e+01   1.2300000e+02
   2.5507700e+00   2.1797600e+01   1.6374599e+01   1.2400000e+02
   2.6189001e+00   2.1844601e+01   1.6474400e+01   1.2500000e+02
   2.6059301e+00   2.1806000e+01   1.6503201e+01   1.2600000e+02
   2.6589401e+00   2.1871201e+01   1.6552601e+01   1.2700000e+02
   2.7022200e+00   2.1866600e+01   1.6458599e+01   1.2800000e+02
   2.7117901e+00   2.1879601e+01   1.6652300e+01   1.2900000e+02
   2.7708499e+00   2.1943199e+01   1.6526199e+01   1.3000000e+02
   2.7606001e+00   2.2029100e+01   1.6733500e+01   1.3100000e+02
   2.7297001e+00   2.1992100e+01   1.6554100e+01   1.3200000e+02
   2.7460001e+00   2.1929199e+01   1.6615900e+01   1.3300000e+02
   2.7331901e+00   2.1977301e+01   1.7005301e+01   1.3400000e+02
   2.6704900e+00   2.1998301e+01   1.6548700e+01   1.3500000e+02
   2.5917699e+00   2.1967100e+01   1.5971700e+01   1.3600000e+02
   2.7259300e+00   2.2024099e+01   1.6885099e+01   1.3700000e+02
   2.8006899e+00   2.1958500e+01   1.6551001e+01   1.3800000e+02
   2.6819601e+00   2.2038200e+01   1.6505899e+01   1.3900000e+02
   2.7058899e+00   2.1988501e+01   1.6695499e+01   1.4000000e+02
   2.6772299e+00   2.2067699e+01   1.6634199e+01   1.4100000e+02
   2.7860501e+00   2.2073900e+01   1.6549900e+01   1.4200000e+02
   2.7802200e+00   2.2085199e+01   1.6572001e+01   1.4300000e+02
   2.7829599e+00   2.2093901e+01   1.6831400e+01   1.4400000e+02
   2.7183199e+00   2.2086901e+01   1.6647900e+01   1.4500000e+02
   2.7521801e+00   2.2167601e+01   1.6514700e+01   1.4600000e+02
   2.8115699e+00   2.2133900e+01   1.6631599e+01   1.4700000e+02
   2.7844100e+00   2.2042200e+01   1.6821899e+01   1.4800000e+02
   2.7527101e+00   2.2118601e+01   1.6920900e+01   1.4900000e+02
   2.7310100e+00   2.2157600e+01   1.6948000e+01   1.5000000e+02
   2.8081901e+00   2.2184500e+01   1.6716499e+01   1.5100000e+02
   2.7192199e+00   2.2152399e+01   1.6864000e+01   1.5200000e+02
   2.7941999e+00   2.2159800e+01   1.6791800e+01   1.5300000e+02
   2.8151000e+00   2.2199699e+01   1.6963499e+01   1.5400000e+02
   2.8389001e+00   2.2182199e+01   1.6648300e+01   1.5500000e+02
   2.8288400e+00   2.2233400e+01   1.7034000e+01   1.5600000e+02
   2.8272700e+00   2.2211000e+01   1.6821199e+01   1.5700000e+02
   2.8146901e+00   2.2237200e+01   1.6768200e+01   1.5800000e+02
   2.7898700e+00   2.2231600e+01   1.6668400e+01   1.5900000e+02
   2.8121700e+00   2.2273500e+01   1.6626499e+01   1.6000000e+02
   3.1324601e+00   2.2320801e+01   1.7143200e+01   1.6100000e+02
   2.8655100e+00   2.2262300e+01   1.7023199e+01   1.6200000e+02
   2.8608301e+00   2.2387600e+01   1.6619400e+01   1.6300000e+02
   2.8173101e+00   2.2331800e+01   1.6849701e+01   1.6400000e+02
   2.8429000e+00   2.2391300e+01   1.6893700e+01   1.6500000e+02
   2.9145501e+00   2.2451500e+01   1.6845501e+01   1.6600000e+02
   2.8787301e+00   2.2438700e+01   1.6541599e+01   1.6700000e+02
   3.0158899e+00   2.2435101e+01   1.6814899e+01   1.6800000e+02
   2.9225399e+00   2.2393700e+01   1.6089701e+01   1.6900000e+02
   2.9429100e+00   2.2405399e+01   1.6695400e+01   1.7000000e+02
   2.9920001e+00   2.2423500e+01   1.6670401e+01   1.7100000e+02
   3.0203600e+00   2.2432600e+01   1.6822001e+01   1.7200000e+02
   3.3458900e+00   2.2358400e+01   1.6956301e+01   1.7300000e+02
   3.0348699e+00   2.2431700e+01   1.6709600e+01   1.7400000e+02
   3.0336499e+00   2.2381300e+01   1.6812901e+01   1.7500000e+02
   3.0965600e+00   2.2454901e+01   1.6704599e+01   1.7600000e+02
   3.1345000e+00   2.2427099e+01   1.6970900e+01   1.7700000e+02
   3.1040101e+00   2.2490101e+01   1.7016100e+01   1.7800000e+02
   3.0976300e+00   2.2455400e+01   1.6718700e+01   1.7900000e+02
   3.1524799e+00   2.2523300e+01   1.6555901e+01   1.8000000e+02
   3.1492100e+00   2.2570601e+01   1.6739700e+01   1.8100000e+02
   3.1385200e+00   2.2563000e+01   1.6683001e+01   1.8200000e+02
   3.2530601e+00   2.2501600e+01   1.6873899e+01   1.8300000e+02
   3.2192500e+00   2.2624599e+01   1.6996500e+01   1.8400000e+02
   3.1641800e+00   2.2564100e+01   1.6833099e+01   1.8500000e+02
   3.2495799e+00   2.2567900e+01   1.6656200e+01   1.8600000e+02
   3.2583399e+00   2.2566900e+01   1.7171600e+01   1.8700000e+02
   3.3156800e+00   2.2575399e+01   1.6952499e+01   1.8800000e+02
   3.3320301e+00   2.2623199e+01   1.6852501e+01   1.8900000e+02
   3.4159901e+00   2.2641800e+01   1.6808599e+01   1.9000000e+02
   3.4002099e+00   2.2597500e+01   1.6949600e+01   1.9100000e+02
   3.3403101e+00   2.2615601e+01   1.6910500e+01   1.9200000e+02
   3.3551700e+00   2.2610100e+01   1.6854700e+01   1.9300000e+02
   3.4270301e+00   2.2674700e+01   1.6961901e+01   1.9400000e+02
   3.4096799e+00   2.2648001e+01   1.6922001e+01   1.9500000e+02
   3.4210701e+00   2.2709400e+01   1.7056101e+01   1.9600000e+02
   3.4090900e+00   2.2699900e+01   1.6798000e+01   1.9700000e+02
   3.4618499e+00   2.2711901e+01   1.6870001e+01   1.9800000e+02
   3.3439100e+00   2.2622400e+01   1.6814501e+01   1.9900000e+02
