# Supplementary material for: Chromosome dynamics near the sol-gel phase transition dictate the timing of remote genomic interactions
Source: Nat Commun. 2019 Jun 24;10:2771. doi: 10.1038/s41467-019-10628-9 (PMC6591236; doi:10.1038/s41467-019-10628-9)
Supplement: Supplementary file 3 — Source Data [file 41467_2019_10628_MOESM3_ESM.zip › Source Data/ProcessedData/NonContractedCells/ShortTermImaging/G1G2/G1_16.dat]

   4.5734100e+00   2.4427700e+01   1.6017900e+01   1.0000000e+00
   4.5912600e+00   2.4420500e+01   1.6090500e+01   2.0000000e+00
   4.5653300e+00   2.4526400e+01   1.5723100e+01   3.0000000e+00
   4.2646799e+00   2.4180000e+01   1.5744000e+01   4.0000000e+00
   4.3350301e+00   2.4095400e+01   1.5598400e+01   5.0000000e+00
   4.4357901e+00   2.4029400e+01   1.5792400e+01   6.0000000e+00
   4.5290499e+00   2.3990200e+01   1.6099899e+01   7.0000000e+00
   4.7062802e+00   2.4073200e+01   1.6062901e+01   8.0000000e+00
   5.0639601e+00   2.4162001e+01   1.5820200e+01   9.0000000e+00
   4.7992702e+00   2.4059500e+01   1.6013100e+01   1.0000000e+01
   4.8081799e+00   2.4026100e+01   1.6299200e+01   1.1000000e+01
   4.5415001e+00   2.4084400e+01   1.6125700e+01   1.2000000e+01
   4.5672498e+00   2.3879801e+01   1.6159000e+01   1.3000000e+01
   4.1983299e+00   2.3938299e+01   1.6141300e+01   1.4000000e+01
   4.2879701e+00   2.3907200e+01   1.6240999e+01   1.5000000e+01
   4.3150702e+00   2.4032301e+01   1.5763400e+01   1.6000000e+01
   4.1783400e+00   2.4105101e+01   1.5870900e+01   1.7000000e+01
   3.9853001e+00   2.4199400e+01   1.5862000e+01   1.8000000e+01
   4.3673000e+00   2.4150900e+01   1.6181400e+01   1.9000000e+01
   4.5874500e+00   2.4129499e+01   1.6713800e+01   2.0000000e+01
   4.2501702e+00   2.3735100e+01   1.6828800e+01   2.1000000e+01
   4.1783099e+00   2.3445900e+01   1.6795300e+01   2.2000000e+01
   4.2676101e+00   2.3442301e+01   1.6826300e+01   2.3000000e+01
   4.2866802e+00   2.3301901e+01   1.6808901e+01   2.4000000e+01
   4.4842200e+00   2.3261200e+01   1.6842899e+01   2.5000000e+01
   4.4403701e+00   2.3279600e+01   1.6841000e+01   2.6000000e+01
   4.6828499e+00   2.3312300e+01   1.6843700e+01   2.7000000e+01
   4.5815201e+00   2.3215599e+01   1.6986700e+01   2.8000000e+01
   4.2534199e+00   2.3337299e+01   1.6827600e+01   2.9000000e+01
   4.1490302e+00   2.3419100e+01   1.6616100e+01   3.0000000e+01
   3.8753099e+00   2.3179899e+01   1.6928801e+01   3.1000000e+01
   4.1987200e+00   2.3311399e+01   1.6712900e+01   3.2000000e+01
   4.1400499e+00   2.3285900e+01   1.6643400e+01   3.3000000e+01
   4.2624798e+00   2.3105101e+01   1.6620001e+01   3.4000000e+01
   4.2522802e+00   2.2955900e+01   1.6835600e+01   3.5000000e+01
   4.2756600e+00   2.3110100e+01   1.6552000e+01   3.6000000e+01
   4.4547200e+00   2.3148701e+01   1.6726601e+01   3.7000000e+01
   4.3355999e+00   2.3348000e+01   1.6781401e+01   3.8000000e+01
   4.4309502e+00   2.3393299e+01   1.6684401e+01   3.9000000e+01
   4.2592902e+00   2.3466600e+01   1.6657900e+01   4.0000000e+01
   4.3166099e+00   2.3585501e+01   1.6473700e+01   4.1000000e+01
   4.4108500e+00   2.3818300e+01   1.6519699e+01   4.2000000e+01
   4.4297500e+00   2.3842199e+01   1.6356300e+01   4.3000000e+01
   4.6869998e+00   2.3865200e+01   1.6707001e+01   4.4000000e+01
   4.8713899e+00   2.3599899e+01   1.6957100e+01   4.5000000e+01
   4.9584899e+00   2.3644199e+01   1.6769699e+01   4.6000000e+01
   5.0725999e+00   2.3495899e+01   1.6933201e+01   4.7000000e+01
   4.8339601e+00   2.3432899e+01   1.6821699e+01   4.8000000e+01
   4.7431002e+00   2.3311899e+01   1.7031000e+01   4.9000000e+01
   4.6498399e+00   2.2944401e+01   1.7643200e+01   5.0000000e+01
   4.5929499e+00   2.2919901e+01   1.7514700e+01   5.1000000e+01
   4.5328999e+00   2.2689100e+01   1.7888901e+01   5.2000000e+01
   4.5934100e+00   2.2842899e+01   1.7624599e+01   5.3000000e+01
   4.4623299e+00   2.2659500e+01   1.7791201e+01   5.4000000e+01
   4.4614801e+00   2.2649000e+01   1.7973301e+01   5.5000000e+01
   4.6437998e+00   2.2709999e+01   1.7776300e+01   5.6000000e+01
   4.8004899e+00   2.2754700e+01   1.7753799e+01   5.7000000e+01
   5.0399199e+00   2.2774599e+01   1.7502701e+01   5.8000000e+01
   4.9959502e+00   2.2884501e+01   1.7627399e+01   5.9000000e+01
   4.9942198e+00   2.3025400e+01   1.7762899e+01   6.0000000e+01
   4.8588700e+00   2.3174999e+01   1.7683100e+01   6.1000000e+01
   4.8025799e+00   2.3249800e+01   1.7777800e+01   6.2000000e+01
   4.8260298e+00   2.3078600e+01   1.7847000e+01   6.3000000e+01
   4.6123800e+00   2.2942600e+01   1.7933300e+01   6.4000000e+01
   4.1492600e+00   2.2853800e+01   1.8098600e+01   6.5000000e+01
   4.2427502e+00   2.2865999e+01   1.8063601e+01   6.6000000e+01
   4.2358098e+00   2.2827999e+01   1.8162701e+01   6.7000000e+01
   4.2390900e+00   2.2834700e+01   1.8003000e+01   6.8000000e+01
   4.4042501e+00   2.3086000e+01   1.7702000e+01   6.9000000e+01
   4.4554100e+00   2.3352600e+01   1.7732201e+01   7.0000000e+01
   4.8200798e+00   2.3182301e+01   1.8008801e+01   7.1000000e+01
   4.6422200e+00   2.3289900e+01   1.7839800e+01   7.2000000e+01
   4.3280802e+00   2.3491699e+01   1.7697901e+01   7.3000000e+01
   4.2379098e+00   2.3197800e+01   1.7778799e+01   7.4000000e+01
   3.9894300e+00   2.2879200e+01   1.7834000e+01   7.5000000e+01
   4.0022101e+00   2.2874399e+01   1.7747499e+01   7.6000000e+01
   3.8906901e+00   2.2560400e+01   1.7822500e+01   7.7000000e+01
   3.7218299e+00   2.2450001e+01   1.8089800e+01   7.8000000e+01
   3.8761799e+00   2.2669300e+01   1.7935499e+01   7.9000000e+01
   3.6092501e+00   2.2605700e+01   1.8026800e+01   8.0000000e+01
   3.5934999e+00   2.2520300e+01   1.7973600e+01   8.1000000e+01
   3.6909699e+00   2.2737900e+01   1.7865900e+01   8.2000000e+01
   3.7252600e+00   2.2549299e+01   1.8202600e+01   8.3000000e+01
   3.6545701e+00   2.2794901e+01   1.8234699e+01   8.4000000e+01
   3.8788199e+00   2.2634100e+01   1.8194300e+01   8.5000000e+01
   4.0187402e+00   2.2794300e+01   1.7972601e+01   8.6000000e+01
   4.3339901e+00   2.2950300e+01   1.8073299e+01   8.7000000e+01
   4.3209100e+00   2.3014700e+01   1.8310699e+01   8.8000000e+01
   4.1952901e+00   2.2896400e+01   1.8147900e+01   8.9000000e+01
   4.1939301e+00   2.2775600e+01   1.8193600e+01   9.0000000e+01
   3.9909899e+00   2.2705500e+01   1.8221300e+01   9.1000000e+01
   3.8761401e+00   2.2637199e+01   1.8175301e+01   9.2000000e+01
   3.7733700e+00   2.2551100e+01   1.8147900e+01   9.3000000e+01
   3.8164501e+00   2.2919500e+01   1.8109100e+01   9.4000000e+01
   3.7314899e+00   2.2790800e+01   1.7976601e+01   9.5000000e+01
   3.5523200e+00   2.2593700e+01   1.7817900e+01   9.6000000e+01
   3.4017601e+00   2.2680099e+01   1.7838900e+01   9.7000000e+01
   3.1005099e+00   2.2599701e+01   1.7701000e+01   9.8000000e+01
   3.2568901e+00   2.2832600e+01   1.7441601e+01   9.9000000e+01
   3.5733800e+00   2.3167000e+01   1.7478300e+01   1.0000000e+02
   3.7270100e+00   2.3416599e+01   1.7620800e+01   1.0100000e+02
   3.7240901e+00   2.3440399e+01   1.7488501e+01   1.0200000e+02
   3.8123000e+00   2.3660500e+01   1.7344101e+01   1.0300000e+02
   3.8990300e+00   2.3770700e+01   1.7406300e+01   1.0400000e+02
   3.7301600e+00   2.3659901e+01   1.7575600e+01   1.0500000e+02
   3.7875099e+00   2.3662800e+01   1.7369301e+01   1.0600000e+02
   3.6119800e+00   2.3671400e+01   1.7188700e+01   1.0700000e+02
   3.4040699e+00   2.3845699e+01   1.6732000e+01   1.0800000e+02
   3.3774900e+00   2.3797001e+01   1.6697300e+01   1.0900000e+02
   3.3000500e+00   2.3830299e+01   1.6588301e+01   1.1000000e+02
   3.4214900e+00   2.3907101e+01   1.6487801e+01   1.1100000e+02
   3.5532401e+00   2.3838800e+01   1.6603901e+01   1.1200000e+02
   3.8369999e+00   2.3874100e+01   1.6763000e+01   1.1300000e+02
   3.9514201e+00   2.3841600e+01   1.6908001e+01   1.1400000e+02
   3.8835299e+00   2.3802700e+01   1.7155100e+01   1.1500000e+02
   3.8290901e+00   2.3829500e+01   1.6912300e+01   1.1600000e+02
   4.0225101e+00   2.3820900e+01   1.6929899e+01   1.1700000e+02
   3.9687901e+00   2.3857100e+01   1.6933300e+01   1.1800000e+02
   3.9870100e+00   2.3867599e+01   1.6867500e+01   1.1900000e+02
   3.7614000e+00   2.3888599e+01   1.6854000e+01   1.2000000e+02
   3.6373100e+00   2.3984600e+01   1.6777201e+01   1.2100000e+02
   3.6355000e+00   2.4093700e+01   1.6547701e+01   1.2200000e+02
   3.7006700e+00   2.4056400e+01   1.6585501e+01   1.2300000e+02
   3.5094399e+00   2.4008101e+01   1.6375999e+01   1.2400000e+02
   3.5081699e+00   2.4021299e+01   1.6326200e+01   1.2500000e+02
   3.5624599e+00   2.3948099e+01   1.6501400e+01   1.2600000e+02
   3.8859501e+00   2.4022699e+01   1.6668900e+01   1.2700000e+02
   4.0207701e+00   2.3983101e+01   1.6983500e+01   1.2800000e+02
   4.2667398e+00   2.3950001e+01   1.6698000e+01   1.2900000e+02
   4.4077201e+00   2.3984400e+01   1.6713200e+01   1.3000000e+02
   4.5126901e+00   2.4158100e+01   1.6365101e+01   1.3100000e+02
   4.4670701e+00   2.4164200e+01   1.6307899e+01   1.3200000e+02
   4.4836202e+00   2.4170500e+01   1.6229401e+01   1.3300000e+02
   4.4264598e+00   2.4197399e+01   1.6296801e+01   1.3400000e+02
   4.5370302e+00   2.4216200e+01   1.6142000e+01   1.3500000e+02
   4.6751900e+00   2.4305201e+01   1.5973200e+01   1.3600000e+02
   4.5632701e+00   2.4403999e+01   1.5950900e+01   1.3700000e+02
   4.6127200e+00   2.4314600e+01   1.5738900e+01   1.3800000e+02
   4.3304801e+00   2.4383101e+01   1.5501900e+01   1.3900000e+02
   4.2670598e+00   2.4317101e+01   1.5388000e+01   1.4000000e+02
   4.2635498e+00   2.4211399e+01   1.5284200e+01   1.4100000e+02
   4.4097500e+00   2.4202299e+01   1.5344100e+01   1.4200000e+02
   4.2980700e+00   2.4237200e+01   1.5640300e+01   1.4300000e+02
   4.2184601e+00   2.4246401e+01   1.5627700e+01   1.4400000e+02
   4.3340702e+00   2.4220400e+01   1.5617300e+01   1.4500000e+02
   4.2130599e+00   2.4252199e+01   1.5621800e+01   1.4600000e+02
   4.2197599e+00   2.4481400e+01   1.5626200e+01   1.4700000e+02
   4.1016598e+00   2.4520300e+01   1.5626800e+01   1.4800000e+02
   4.0512400e+00   2.4501400e+01   1.5376600e+01   1.4900000e+02
   4.0546899e+00   2.4627100e+01   1.5349600e+01   1.5000000e+02
   3.9600101e+00   2.4558901e+01   1.5683100e+01   1.5100000e+02
   3.8803401e+00   2.4453100e+01   1.5572300e+01   1.5200000e+02
   3.8312600e+00   2.4502701e+01   1.5416800e+01   1.5300000e+02
   3.8904400e+00   2.4486900e+01   1.5482100e+01   1.5400000e+02
   3.7216201e+00   2.4566999e+01   1.5182200e+01   1.5500000e+02
   3.9554901e+00   2.4642500e+01   1.5143000e+01   1.5600000e+02
   4.0306101e+00   2.4917400e+01   1.5023800e+01   1.5700000e+02
   4.4032402e+00   2.5030399e+01   1.4880600e+01   1.5800000e+02
   4.4277000e+00   2.4979700e+01   1.5323200e+01   1.5900000e+02
   4.6084599e+00   2.5115299e+01   1.5015000e+01   1.6000000e+02
   4.7213602e+00   2.5090599e+01   1.5077800e+01   1.6100000e+02
   4.7731600e+00   2.5020901e+01   1.5183700e+01   1.6200000e+02
   4.6821499e+00   2.4943600e+01   1.5236800e+01   1.6300000e+02
   4.5289402e+00   2.4962000e+01   1.5499300e+01   1.6400000e+02
   4.5587001e+00   2.4880800e+01   1.5361500e+01   1.6500000e+02
   4.5801902e+00   2.4756500e+01   1.5248400e+01   1.6600000e+02
   4.4292698e+00   2.4816900e+01   1.5232600e+01   1.6700000e+02
   4.4163198e+00   2.4821600e+01   1.5372500e+01   1.6800000e+02
   4.5374398e+00   2.4859400e+01   1.5067800e+01   1.6900000e+02
   4.9490099e+00   2.4958900e+01   1.5183000e+01   1.7000000e+02
   5.2351999e+00   2.4903999e+01   1.5002200e+01   1.7100000e+02
   5.6267600e+00   2.4834000e+01   1.5083100e+01   1.7200000e+02
   5.5953302e+00   2.4826900e+01   1.5261500e+01   1.7300000e+02
   5.7759600e+00   2.4740801e+01   1.5119000e+01   1.7400000e+02
   5.8233399e+00   2.4785500e+01   1.5189400e+01   1.7500000e+02
   5.9352002e+00   2.4897800e+01   1.5174900e+01   1.7600000e+02
   5.5923600e+00   2.4915501e+01   1.5305400e+01   1.7700000e+02
   5.7852602e+00   2.4921200e+01   1.5021500e+01   1.7800000e+02
   5.7787600e+00   2.4961700e+01   1.5149500e+01   1.7900000e+02
   5.8859401e+00   2.4887699e+01   1.5040000e+01   1.8000000e+02
   5.9014902e+00   2.4858299e+01   1.4604200e+01   1.8100000e+02
   5.9329100e+00   2.4806900e+01   1.4553900e+01   1.8200000e+02
   5.9284501e+00   2.4734301e+01   1.3982000e+01   1.8300000e+02
   5.9919400e+00   2.4700600e+01   1.3746000e+01   1.8400000e+02
   6.1403098e+00   2.4711901e+01   1.3746000e+01   1.8500000e+02
   6.1102800e+00   2.4796200e+01   1.3746000e+01   1.8600000e+02
   5.7565999e+00   2.4826599e+01   1.3746000e+01   1.8700000e+02
   5.9055400e+00   2.4863100e+01   1.3746000e+01   1.8800000e+02
   5.9382200e+00   2.4805799e+01   1.3746000e+01   1.8900000e+02
   5.9889102e+00   2.4827700e+01   1.3746000e+01   1.9000000e+02
   5.7791901e+00   2.4972401e+01   1.4452100e+01   1.9100000e+02
   5.7889199e+00   2.4853300e+01   1.4907900e+01   1.9200000e+02
   5.7086201e+00   2.4825199e+01   1.5164100e+01   1.9300000e+02
   5.6147799e+00   2.4761400e+01   1.5798400e+01   1.9400000e+02
   5.6746101e+00   2.4742100e+01   1.5878200e+01   1.9500000e+02
   5.6005702e+00   2.4673000e+01   1.6016199e+01   1.9600000e+02
   5.5464602e+00   2.4416401e+01   1.6533600e+01   1.9700000e+02
   5.4218998e+00   2.4373800e+01   1.6889601e+01   1.9800000e+02
   5.5462298e+00   2.4330099e+01   1.6707001e+01   1.9900000e+02
   5.5364499e+00   2.4448000e+01   1.6522800e+01   2.0000000e+02
