# Supplementary material for: Chromosome dynamics near the sol-gel phase transition dictate the timing of remote genomic interactions
Source: Nat Commun. 2019 Jun 24;10:2771. doi: 10.1038/s41467-019-10628-9 (PMC6591236; doi:10.1038/s41467-019-10628-9)
Supplement: Supplementary file 3 — Source Data [file 41467_2019_10628_MOESM3_ESM.zip › Source Data/ProcessedData/NonContractedCells/ShortTermImaging/G1G2/G1_15.dat]

   2.9801300e+00   1.8395700e+01   1.9471500e+01   1.0000000e+00
   2.9151101e+00   1.8419701e+01   1.9532000e+01   2.0000000e+00
   2.9967000e+00   1.8516300e+01   1.9703501e+01   3.0000000e+00
   3.0649600e+00   1.8699301e+01   1.9697201e+01   4.0000000e+00
   3.2025700e+00   1.8818600e+01   1.9499399e+01   5.0000000e+00
   3.1817601e+00   1.8790001e+01   1.9668501e+01   6.0000000e+00
   3.1814799e+00   1.8789801e+01   1.9706800e+01   7.0000000e+00
   3.1898000e+00   1.8647100e+01   1.9764099e+01   8.0000000e+00
   3.2035301e+00   1.8637600e+01   1.9882900e+01   9.0000000e+00
   3.2473099e+00   1.8688999e+01   1.9814899e+01   1.0000000e+01
   3.2727699e+00   1.8714300e+01   1.9913099e+01   1.1000000e+01
   3.3582699e+00   1.8737900e+01   1.9921400e+01   1.2000000e+01
   3.3504801e+00   1.8792500e+01   2.0163300e+01   1.3000000e+01
   3.4105301e+00   1.8844000e+01   2.0090500e+01   1.4000000e+01
   3.4472301e+00   1.8832300e+01   2.0206499e+01   1.5000000e+01
   3.5047100e+00   1.8958500e+01   2.0110100e+01   1.6000000e+01
   3.5606301e+00   1.9029200e+01   2.0217100e+01   1.7000000e+01
   3.6226599e+00   1.9036600e+01   2.0108500e+01   1.8000000e+01
   3.7490599e+00   1.9079000e+01   2.0175301e+01   1.9000000e+01
   3.7484601e+00   1.9093901e+01   2.0163500e+01   2.0000000e+01
   3.9046800e+00   1.9113501e+01   2.0111099e+01   2.1000000e+01
   3.9958000e+00   1.9139700e+01   2.0052000e+01   2.2000000e+01
   3.9619300e+00   1.9190500e+01   2.0059700e+01   2.3000000e+01
   3.9187801e+00   1.9169800e+01   2.0162300e+01   2.4000000e+01
   3.9514501e+00   1.9135700e+01   2.0150101e+01   2.5000000e+01
   3.9657600e+00   1.9123301e+01   2.0125299e+01   2.6000000e+01
   4.0419798e+00   1.9163099e+01   2.0153500e+01   2.7000000e+01
   4.0279698e+00   1.9081200e+01   2.0140499e+01   2.8000000e+01
   3.9153900e+00   1.9099001e+01   2.0146000e+01   2.9000000e+01
   3.9309800e+00   1.9062099e+01   2.0034000e+01   3.0000000e+01
   3.9181299e+00   1.9132999e+01   2.0140800e+01   3.1000000e+01
   3.9243400e+00   1.9135900e+01   2.0031099e+01   3.2000000e+01
   3.8883200e+00   1.9071600e+01   1.9949200e+01   3.3000000e+01
   3.8022201e+00   1.9140600e+01   2.0138800e+01   3.4000000e+01
   3.8724201e+00   1.9168301e+01   1.9955500e+01   3.5000000e+01
   3.9426000e+00   1.9118000e+01   2.0066999e+01   3.6000000e+01
   4.0367999e+00   1.9165199e+01   2.0043400e+01   3.7000000e+01
   4.0180898e+00   1.9073601e+01   2.0092100e+01   3.8000000e+01
   4.1250300e+00   1.9090500e+01   2.0096201e+01   3.9000000e+01
   4.0953498e+00   1.9108101e+01   2.0211201e+01   4.0000000e+01
   4.0976300e+00   1.9085300e+01   2.0108299e+01   4.1000000e+01
   4.1418500e+00   1.9087299e+01   2.0046301e+01   4.2000000e+01
   4.1163998e+00   1.9051001e+01   2.0068300e+01   4.3000000e+01
   4.1081400e+00   1.9115900e+01   2.0213200e+01   4.4000000e+01
   4.1963801e+00   1.9049500e+01   2.0256599e+01   4.5000000e+01
   4.1636801e+00   1.9100000e+01   2.0243700e+01   4.6000000e+01
   4.2103601e+00   1.9073900e+01   2.0232599e+01   4.7000000e+01
   4.1998000e+00   1.9011999e+01   2.0211901e+01   4.8000000e+01
   4.1200199e+00   1.9062201e+01   2.0226700e+01   4.9000000e+01
   4.0223098e+00   1.9041201e+01   2.0162100e+01   5.0000000e+01
   4.0551200e+00   1.8960600e+01   2.0176600e+01   5.1000000e+01
   4.0470700e+00   1.8930201e+01   2.0144300e+01   5.2000000e+01
   4.0945301e+00   1.8925600e+01   2.0146799e+01   5.3000000e+01
   4.1479902e+00   1.8913200e+01   2.0180300e+01   5.4000000e+01
   4.0951700e+00   1.8923500e+01   2.0242500e+01   5.5000000e+01
   4.0911698e+00   1.8875999e+01   2.0262199e+01   5.6000000e+01
   4.0173101e+00   1.8895000e+01   2.0286900e+01   5.7000000e+01
   3.9230399e+00   1.8851900e+01   2.0181000e+01   5.8000000e+01
   3.9502001e+00   1.8864300e+01   2.0160299e+01   5.9000000e+01
   3.9517500e+00   1.8811800e+01   2.0234301e+01   6.0000000e+01
   3.9261100e+00   1.8735100e+01   2.0156500e+01   6.1000000e+01
   3.9416499e+00   1.8807600e+01   2.0243401e+01   6.2000000e+01
   3.9696801e+00   1.8875401e+01   2.0295099e+01   6.3000000e+01
   3.9048200e+00   1.8898199e+01   2.0231701e+01   6.4000000e+01
   3.8982401e+00   1.8904400e+01   2.0407700e+01   6.5000000e+01
   3.8654599e+00   1.8930300e+01   2.0319000e+01   6.6000000e+01
   3.9243100e+00   1.8918501e+01   2.0468399e+01   6.7000000e+01
   3.9128699e+00   1.8827999e+01   2.0497299e+01   6.8000000e+01
   3.8982401e+00   1.8902700e+01   2.0401899e+01   6.9000000e+01
   3.8907101e+00   1.8995199e+01   2.0465000e+01   7.0000000e+01
   3.8910699e+00   1.9034000e+01   2.0416401e+01   7.1000000e+01
   3.8867500e+00   1.9062099e+01   2.0426201e+01   7.2000000e+01
   3.8118701e+00   1.9108700e+01   2.0372200e+01   7.3000000e+01
   3.8778501e+00   1.9111000e+01   2.0316999e+01   7.4000000e+01
   3.8211300e+00   1.9125999e+01   2.0260300e+01   7.5000000e+01
   3.7592399e+00   1.9090799e+01   2.0294500e+01   7.6000000e+01
   3.8760700e+00   1.9116100e+01   2.0301800e+01   7.7000000e+01
   3.9067099e+00   1.9008600e+01   2.0381599e+01   7.8000000e+01
   3.8933301e+00   1.9076500e+01   2.0444500e+01   7.9000000e+01
   3.9122200e+00   1.9004400e+01   2.0274700e+01   8.0000000e+01
   3.9158599e+00   1.9003901e+01   2.0317400e+01   8.1000000e+01
   3.8507800e+00   1.8978701e+01   2.0312099e+01   8.2000000e+01
   3.9334099e+00   1.9024500e+01   2.0319700e+01   8.3000000e+01
   3.9907999e+00   1.9025200e+01   2.0271500e+01   8.4000000e+01
   4.0184598e+00   1.9079800e+01   2.0243500e+01   8.5000000e+01
   4.1001201e+00   1.9121401e+01   2.0490601e+01   8.6000000e+01
   4.1305199e+00   1.9146601e+01   2.0520700e+01   8.7000000e+01
   4.1494799e+00   1.9138800e+01   2.0543600e+01   8.8000000e+01
   4.1540999e+00   1.9188200e+01   2.0493799e+01   8.9000000e+01
   4.1824198e+00   1.9133499e+01   2.0505600e+01   9.0000000e+01
   4.1170802e+00   1.9155899e+01   2.0464100e+01   9.1000000e+01
   4.1616902e+00   1.9070200e+01   2.0486700e+01   9.2000000e+01
   4.1824498e+00   1.9089800e+01   2.0420099e+01   9.3000000e+01
   4.2362900e+00   1.9140400e+01   2.0563499e+01   9.4000000e+01
   4.2727900e+00   1.9125200e+01   2.0508900e+01   9.5000000e+01
   4.2664299e+00   1.9072701e+01   2.0599600e+01   9.6000000e+01
   4.2386498e+00   1.9114401e+01   2.0627800e+01   9.7000000e+01
   4.2411299e+00   1.9168301e+01   2.0634100e+01   9.8000000e+01
   4.2101202e+00   1.9180201e+01   2.0564501e+01   9.9000000e+01
   4.2725301e+00   1.9134701e+01   2.0501200e+01   1.0000000e+02
