# Supplementary material for: Chromosome dynamics near the sol-gel phase transition dictate the timing of remote genomic interactions
Source: Nat Commun. 2019 Jun 24;10:2771. doi: 10.1038/s41467-019-10628-9 (PMC6591236; doi:10.1038/s41467-019-10628-9)
Supplement: Supplementary file 3 — Source Data [file 41467_2019_10628_MOESM3_ESM.zip › Source Data/ProcessedData/NonContractedCells/ShortTermImaging/G1G2/G1_14.dat]

   6.8909798e+00   2.1882299e+01   1.6565001e+01   1.0000000e+00
   6.9204202e+00   2.1862700e+01   1.6312000e+01   2.0000000e+00
   6.8819599e+00   2.1956900e+01   1.6349701e+01   3.0000000e+00
   6.8814502e+00   2.2040501e+01   1.6310900e+01   4.0000000e+00
   6.8950500e+00   2.2026899e+01   1.6214199e+01   5.0000000e+00
   6.7968798e+00   2.1958900e+01   1.6309000e+01   6.0000000e+00
   6.7341499e+00   2.1990999e+01   1.6307301e+01   7.0000000e+00
   6.6677799e+00   2.2018499e+01   1.6075701e+01   8.0000000e+00
   6.5939298e+00   2.2058901e+01   1.6104500e+01   9.0000000e+00
   6.5391598e+00   2.2136400e+01   1.6204000e+01   1.0000000e+01
   6.5668101e+00   2.2148500e+01   1.6185801e+01   1.1000000e+01
   6.5736299e+00   2.2177601e+01   1.6127399e+01   1.2000000e+01
   6.4736900e+00   2.2110600e+01   1.6104000e+01   1.3000000e+01
   6.4941101e+00   2.2062201e+01   1.6219101e+01   1.4000000e+01
   6.4953899e+00   2.1942101e+01   1.6232700e+01   1.5000000e+01
   6.5376301e+00   2.1915600e+01   1.6332300e+01   1.6000000e+01
   6.5760798e+00   2.2002100e+01   1.6537100e+01   1.7000000e+01
   6.6281099e+00   2.1955999e+01   1.6534100e+01   1.8000000e+01
   6.4674702e+00   2.1979200e+01   1.6440599e+01   1.9000000e+01
   6.3294201e+00   2.1983299e+01   1.6330200e+01   2.0000000e+01
   6.2925501e+00   2.1983200e+01   1.6503401e+01   2.1000000e+01
   6.2484598e+00   2.2009100e+01   1.6425900e+01   2.2000000e+01
   6.1987300e+00   2.1982500e+01   1.6419001e+01   2.3000000e+01
   6.2095799e+00   2.1902700e+01   1.6530001e+01   2.4000000e+01
   6.2075601e+00   2.1799999e+01   1.6266701e+01   2.5000000e+01
   6.2318501e+00   2.1854700e+01   1.6338100e+01   2.6000000e+01
   6.1723099e+00   2.1867901e+01   1.6114300e+01   2.7000000e+01
   6.1825399e+00   2.1826900e+01   1.6186701e+01   2.8000000e+01
   6.0629301e+00   2.1692400e+01   1.6236200e+01   2.9000000e+01
   6.0587602e+00   2.1518400e+01   1.6099100e+01   3.0000000e+01
   6.0588698e+00   2.1431900e+01   1.6183500e+01   3.1000000e+01
   6.0031700e+00   2.1390100e+01   1.6154699e+01   3.2000000e+01
   5.9878101e+00   2.1389000e+01   1.6053301e+01   3.3000000e+01
   5.9312401e+00   2.1415300e+01   1.6198700e+01   3.4000000e+01
   5.9385099e+00   2.1362301e+01   1.6293699e+01   3.5000000e+01
   5.8900199e+00   2.1367300e+01   1.6252100e+01   3.6000000e+01
   5.8739300e+00   2.1465401e+01   1.6260201e+01   3.7000000e+01
   5.9090199e+00   2.1427799e+01   1.6290400e+01   3.8000000e+01
   5.9179401e+00   2.1296900e+01   1.6180500e+01   3.9000000e+01
   5.8784699e+00   2.1422400e+01   1.6240299e+01   4.0000000e+01
   5.7685199e+00   2.1502600e+01   1.6209900e+01   4.1000000e+01
   5.6785202e+00   2.1532700e+01   1.6241100e+01   4.2000000e+01
   5.6126099e+00   2.1603300e+01   1.6125200e+01   4.3000000e+01
   5.6496501e+00   2.1567499e+01   1.6118299e+01   4.4000000e+01
   5.6127400e+00   2.1601400e+01   1.5941000e+01   4.5000000e+01
   5.6588998e+00   2.1530100e+01   1.6161100e+01   4.6000000e+01
   5.7362099e+00   2.1588800e+01   1.6080200e+01   4.7000000e+01
   5.8034301e+00   2.1542801e+01   1.6091700e+01   4.8000000e+01
   5.7493100e+00   2.1632299e+01   1.6007000e+01   4.9000000e+01
   5.7714000e+00   2.1610500e+01   1.6134800e+01   5.0000000e+01
   5.7539101e+00   2.1669201e+01   1.5995300e+01   5.1000000e+01
   5.8599200e+00   2.1623199e+01   1.6087299e+01   5.2000000e+01
   5.9340401e+00   2.1597401e+01   1.6157600e+01   5.3000000e+01
   6.2384000e+00   2.1549801e+01   1.5949100e+01   5.6000000e+01
   6.2926102e+00   2.1551600e+01   1.5984600e+01   5.7000000e+01
   6.2796898e+00   2.1535500e+01   1.5893600e+01   5.8000000e+01
   6.4026198e+00   2.1529699e+01   1.5930300e+01   6.0000000e+01
   6.3635001e+00   2.1563700e+01   1.5812200e+01   6.1000000e+01
   6.3451099e+00   2.1607901e+01   1.5840300e+01   6.2000000e+01
   6.2367802e+00   2.1746300e+01   1.5854600e+01   6.9000000e+01
   6.3245301e+00   2.1829599e+01   1.6132601e+01   7.0000000e+01
   6.3063998e+00   2.1841200e+01   1.5944000e+01   7.1000000e+01
   6.2110300e+00   2.1782400e+01   1.5873300e+01   7.2000000e+01
   6.1175299e+00   2.1745300e+01   1.5775700e+01   7.3000000e+01
   6.4432402e+00   2.1419300e+01   1.5722000e+01   9.8000000e+01
   6.4331298e+00   2.1374800e+01   1.5844100e+01   1.0000000e+02
   6.4429598e+00   2.1275700e+01   1.5807100e+01   1.0100000e+02
   6.5166798e+00   2.1327400e+01   1.5786400e+01   1.0300000e+02
   6.5190601e+00   2.1317301e+01   1.5839800e+01   1.0400000e+02
   6.5033302e+00   2.1331600e+01   1.5894100e+01   1.0500000e+02
   6.4229002e+00   2.1306601e+01   1.5916100e+01   1.0600000e+02
   6.4885802e+00   2.1451401e+01   1.6090599e+01   1.1000000e+02
   6.3982601e+00   2.1483299e+01   1.5945600e+01   1.1100000e+02
   6.3721299e+00   2.1550100e+01   1.6152800e+01   1.1200000e+02
   6.4483199e+00   2.1579500e+01   1.6177000e+01   1.1300000e+02
   6.4557800e+00   2.1508400e+01   1.6160400e+01   1.1400000e+02
   6.3311100e+00   2.1625401e+01   1.6081100e+01   1.1500000e+02
   6.3141599e+00   2.1603600e+01   1.6007700e+01   1.1600000e+02
   6.2774501e+00   2.1629400e+01   1.6046900e+01   1.1700000e+02
   6.2851400e+00   2.1611799e+01   1.6139000e+01   1.1800000e+02
   6.3257098e+00   2.1602301e+01   1.6128401e+01   1.1900000e+02
   6.3030100e+00   2.1571800e+01   1.6053801e+01   1.2000000e+02
   6.3528800e+00   2.1597200e+01   1.6185400e+01   1.2100000e+02
   6.3317399e+00   2.1601400e+01   1.6148701e+01   1.2200000e+02
   6.3191600e+00   2.1547800e+01   1.6062201e+01   1.2300000e+02
   6.2191701e+00   2.1527201e+01   1.5955400e+01   1.2400000e+02
   6.3406901e+00   2.1562000e+01   1.6127399e+01   1.2500000e+02
   6.3753600e+00   2.1548800e+01   1.6167500e+01   1.2600000e+02
   6.3657899e+00   2.1514601e+01   1.6239500e+01   1.2700000e+02
   6.3855801e+00   2.1472300e+01   1.6064199e+01   1.2800000e+02
   6.3877602e+00   2.1442499e+01   1.6108299e+01   1.2900000e+02
   6.4524498e+00   2.1445499e+01   1.6138100e+01   1.3000000e+02
   6.4671202e+00   2.1434200e+01   1.6177700e+01   1.3100000e+02
   6.4432302e+00   2.1459299e+01   1.6191401e+01   1.3200000e+02
   6.4604602e+00   2.1462799e+01   1.6313101e+01   1.3300000e+02
   6.4709001e+00   2.1475901e+01   1.6345200e+01   1.3400000e+02
   6.4937701e+00   2.1443701e+01   1.6220400e+01   1.3500000e+02
   6.4408998e+00   2.1441999e+01   1.6240499e+01   1.3600000e+02
   6.4831300e+00   2.1511299e+01   1.6349501e+01   1.3700000e+02
   6.4783902e+00   2.1493000e+01   1.6384899e+01   1.3800000e+02
   6.4648199e+00   2.1530399e+01   1.6398500e+01   1.3900000e+02
   6.5081701e+00   2.1525801e+01   1.6292900e+01   1.4000000e+02
   6.5473900e+00   2.1493500e+01   1.6441401e+01   1.4100000e+02
   6.5692501e+00   2.1493799e+01   1.6339199e+01   1.4200000e+02
   6.5002599e+00   2.1500401e+01   1.6382999e+01   1.4300000e+02
   6.4886398e+00   2.1554701e+01   1.6243999e+01   1.4400000e+02
   6.5437298e+00   2.1591999e+01   1.6543699e+01   1.4500000e+02
   6.5851202e+00   2.1548599e+01   1.6419800e+01   1.4600000e+02
   6.6189599e+00   2.1553600e+01   1.6499901e+01   1.4700000e+02
   6.6265502e+00   2.1555700e+01   1.6548901e+01   1.4800000e+02
   6.6167102e+00   2.1558001e+01   1.6364000e+01   1.4900000e+02
   6.5858002e+00   2.1601101e+01   1.6339600e+01   1.5000000e+02
   6.6186099e+00   2.1652100e+01   1.6526100e+01   1.5100000e+02
   6.6235099e+00   2.1657900e+01   1.6462999e+01   1.5200000e+02
   6.6360202e+00   2.1614401e+01   1.6343800e+01   1.5300000e+02
   6.5828500e+00   2.1613300e+01   1.6374800e+01   1.5400000e+02
   6.6374798e+00   2.1672199e+01   1.6511600e+01   1.5500000e+02
   6.6519499e+00   2.1638300e+01   1.6474701e+01   1.5600000e+02
   6.5939698e+00   2.1586800e+01   1.6312700e+01   1.5700000e+02
   6.6108999e+00   2.1579399e+01   1.6292200e+01   1.5800000e+02
   6.5711799e+00   2.1697399e+01   1.6329100e+01   1.5900000e+02
   6.5693402e+00   2.1663099e+01   1.6462400e+01   1.6000000e+02
   6.6006799e+00   2.1698500e+01   1.6304001e+01   1.6100000e+02
   6.6042500e+00   2.1708200e+01   1.6514999e+01   1.6200000e+02
   6.5411601e+00   2.1744101e+01   1.6405899e+01   1.6300000e+02
   6.5444002e+00   2.1688200e+01   1.6225800e+01   1.6400000e+02
   6.5125198e+00   2.1764200e+01   1.6310200e+01   1.6500000e+02
   6.4955401e+00   2.1767700e+01   1.6262699e+01   1.6600000e+02
   6.5341301e+00   2.1785900e+01   1.6449200e+01   1.6700000e+02
   6.5445299e+00   2.1744801e+01   1.6318199e+01   1.6800000e+02
   6.5638800e+00   2.1747801e+01   1.6405899e+01   1.6900000e+02
   6.4966402e+00   2.1696699e+01   1.6295900e+01   1.7000000e+02
   6.4783902e+00   2.1771700e+01   1.6288799e+01   1.7100000e+02
   6.4941902e+00   2.1709499e+01   1.6253201e+01   1.7200000e+02
   6.4621801e+00   2.1755100e+01   1.6233801e+01   1.7300000e+02
   6.4692202e+00   2.1774599e+01   1.6341400e+01   1.7400000e+02
   6.4577799e+00   2.1739500e+01   1.6274799e+01   1.7500000e+02
   6.4888000e+00   2.1778799e+01   1.6295000e+01   1.7600000e+02
   6.5478501e+00   2.1735100e+01   1.6277000e+01   1.7700000e+02
   6.4847598e+00   2.1732500e+01   1.6349701e+01   1.7800000e+02
   6.4619699e+00   2.1709101e+01   1.6332899e+01   1.7900000e+02
   6.4742398e+00   2.1745899e+01   1.6361099e+01   1.8000000e+02
   6.4265299e+00   2.1750601e+01   1.6232401e+01   1.8100000e+02
   6.4278402e+00   2.1786900e+01   1.6182600e+01   1.8200000e+02
   6.4343901e+00   2.1835400e+01   1.6118799e+01   1.8300000e+02
   6.4853702e+00   2.1789200e+01   1.6158501e+01   1.8400000e+02
   6.5076299e+00   2.1789101e+01   1.6320499e+01   1.8500000e+02
   6.5129900e+00   2.1826401e+01   1.6281000e+01   1.8600000e+02
   6.5426102e+00   2.1815500e+01   1.6321501e+01   1.8700000e+02
   6.5390201e+00   2.1787201e+01   1.6224100e+01   1.8800000e+02
   6.5286398e+00   2.1862499e+01   1.6306400e+01   1.8900000e+02
   6.5408502e+00   2.1872101e+01   1.6270901e+01   1.9000000e+02
   6.5512300e+00   2.1849100e+01   1.6237801e+01   1.9100000e+02
   6.4899702e+00   2.1855900e+01   1.6230700e+01   1.9200000e+02
   6.5598202e+00   2.1833700e+01   1.6459801e+01   1.9300000e+02
   6.5358901e+00   2.1826900e+01   1.6396200e+01   1.9400000e+02
   6.5394402e+00   2.1812000e+01   1.6298500e+01   1.9500000e+02
   6.5845699e+00   2.1813000e+01   1.6321501e+01   1.9600000e+02
   6.5473299e+00   2.1875999e+01   1.6438999e+01   1.9700000e+02
   6.5009699e+00   2.1848301e+01   1.6374001e+01   1.9800000e+02
   6.5060000e+00   2.1865999e+01   1.6295000e+01   1.9900000e+02
   6.4872899e+00   2.1899099e+01   1.6351299e+01   2.0000000e+02
