# Supplementary material for: Chromosome dynamics near the sol-gel phase transition dictate the timing of remote genomic interactions
Source: Nat Commun. 2019 Jun 24;10:2771. doi: 10.1038/s41467-019-10628-9 (PMC6591236; doi:10.1038/s41467-019-10628-9)
Supplement: Supplementary file 3 — Source Data [file 41467_2019_10628_MOESM3_ESM.zip › Source Data/ProcessedData/NonContractedCells/ShortTermImaging/G1G2/G1_13.dat]

   6.8149099e+00   2.7852301e+01   1.6552700e+01   1.0000000e+00
   6.8854799e+00   2.7922100e+01   1.6538700e+01   2.0000000e+00
   6.8648801e+00   2.7985201e+01   1.6828800e+01   3.0000000e+00
   6.9788299e+00   2.7997200e+01   1.6776600e+01   4.0000000e+00
   7.0421000e+00   2.8011299e+01   1.6837601e+01   5.0000000e+00
   7.0218401e+00   2.7975300e+01   1.7026300e+01   6.0000000e+00
   7.1624198e+00   2.7894501e+01   1.7000900e+01   7.0000000e+00
   7.1010499e+00   2.7773600e+01   1.7151600e+01   8.0000000e+00
   7.1259499e+00   2.7687000e+01   1.7218800e+01   9.0000000e+00
   7.0267000e+00   2.7617800e+01   1.7277500e+01   1.0000000e+01
   7.0312099e+00   2.7493700e+01   1.7371000e+01   1.1000000e+01
   6.9673901e+00   2.7367001e+01   1.7283300e+01   1.2000000e+01
   6.9068699e+00   2.7245501e+01   1.7340500e+01   1.3000000e+01
   6.8045702e+00   2.7185900e+01   1.7248100e+01   1.4000000e+01
   6.7957401e+00   2.7170700e+01   1.7399099e+01   1.5000000e+01
   6.6515498e+00   2.7169600e+01   1.7640400e+01   1.6000000e+01
   6.7024598e+00   2.7156799e+01   1.7566999e+01   1.7000000e+01
   6.6644001e+00   2.7092501e+01   1.7596001e+01   1.8000000e+01
   6.6810398e+00   2.7028999e+01   1.7603300e+01   1.9000000e+01
   6.6951199e+00   2.7021099e+01   1.7615200e+01   2.0000000e+01
   6.6228600e+00   2.7074400e+01   1.7534500e+01   2.1000000e+01
   6.5726500e+00   2.7152901e+01   1.7686001e+01   2.2000000e+01
   6.5634098e+00   2.7058001e+01   1.7688400e+01   2.3000000e+01
   6.5760999e+00   2.7180000e+01   1.7772200e+01   2.4000000e+01
   6.6722298e+00   2.7157900e+01   1.7851200e+01   2.5000000e+01
   6.6321702e+00   2.7176300e+01   1.7891600e+01   2.6000000e+01
   6.6830201e+00   2.7290701e+01   1.8015699e+01   2.7000000e+01
   6.6752400e+00   2.7400900e+01   1.8113600e+01   2.8000000e+01
   6.5707302e+00   2.7428900e+01   1.8051201e+01   2.9000000e+01
   6.5616899e+00   2.7440500e+01   1.8134300e+01   3.0000000e+01
   6.4659600e+00   2.7465500e+01   1.8009001e+01   3.1000000e+01
   6.4210601e+00   2.7410101e+01   1.8089701e+01   3.2000000e+01
   6.4808102e+00   2.7365601e+01   1.8236200e+01   3.3000000e+01
   6.4282899e+00   2.7389500e+01   1.8052601e+01   3.4000000e+01
   6.4338999e+00   2.7347700e+01   1.8277700e+01   3.5000000e+01
   6.3866100e+00   2.7308100e+01   1.8305700e+01   3.6000000e+01
   6.4014702e+00   2.7358900e+01   1.8280300e+01   3.7000000e+01
   6.2727399e+00   2.7470100e+01   1.8337299e+01   3.8000000e+01
   6.2336702e+00   2.7432301e+01   1.8301100e+01   3.9000000e+01
   6.2367201e+00   2.7372200e+01   1.8246799e+01   4.0000000e+01
   6.2625699e+00   2.7372900e+01   1.8115101e+01   4.1000000e+01
   6.1538401e+00   2.7359200e+01   1.8103701e+01   4.2000000e+01
   6.1744699e+00   2.7405300e+01   1.8240200e+01   4.3000000e+01
   6.0600700e+00   2.7431400e+01   1.8370300e+01   4.4000000e+01
   5.9428201e+00   2.7458700e+01   1.8340401e+01   4.5000000e+01
   5.9013300e+00   2.7543800e+01   1.8097799e+01   4.8000000e+01
   5.8775301e+00   2.7570499e+01   1.8095400e+01   4.9000000e+01
   5.8276300e+00   2.7597799e+01   1.8048401e+01   5.0000000e+01
   5.8669500e+00   2.7583000e+01   1.8045700e+01   5.2000000e+01
   5.9130802e+00   2.7529400e+01   1.8098700e+01   5.3000000e+01
   5.8875799e+00   2.7518801e+01   1.8106899e+01   5.4000000e+01
   5.9245601e+00   2.7410500e+01   1.8058901e+01   5.5000000e+01
   5.9679599e+00   2.7455500e+01   1.8205799e+01   5.6000000e+01
   5.9763298e+00   2.7371201e+01   1.8252399e+01   5.7000000e+01
   6.0083098e+00   2.7330099e+01   1.8351999e+01   5.8000000e+01
   5.9851298e+00   2.7417801e+01   1.8253599e+01   5.9000000e+01
   6.0699801e+00   2.7488001e+01   1.8327000e+01   6.0000000e+01
   6.1055498e+00   2.7482500e+01   1.8341900e+01   6.1000000e+01
   6.2472401e+00   2.7498199e+01   1.8200199e+01   6.2000000e+01
   6.1976900e+00   2.7499599e+01   1.8057400e+01   6.3000000e+01
   6.2371502e+00   2.7543100e+01   1.8216999e+01   6.4000000e+01
   6.2625999e+00   2.7618299e+01   1.8387800e+01   6.5000000e+01
   6.3399200e+00   2.7726299e+01   1.8357700e+01   6.6000000e+01
   6.4209499e+00   2.7749399e+01   1.8165199e+01   6.7000000e+01
   6.4589400e+00   2.7828400e+01   1.8252199e+01   6.8000000e+01
   6.4501700e+00   2.7791901e+01   1.8074800e+01   6.9000000e+01
   6.5483298e+00   2.7879700e+01   1.8353001e+01   7.0000000e+01
   6.6119399e+00   2.7857901e+01   1.8204000e+01   7.1000000e+01
   6.6648898e+00   2.7962400e+01   1.8061399e+01   7.2000000e+01
   6.6967502e+00   2.7950800e+01   1.8272200e+01   7.3000000e+01
   6.7356901e+00   2.7910900e+01   1.8106501e+01   7.4000000e+01
   6.7365198e+00   2.7890900e+01   1.8167801e+01   7.5000000e+01
   6.8036199e+00   2.7855301e+01   1.8249901e+01   7.6000000e+01
   6.8681202e+00   2.7905600e+01   1.8167801e+01   7.7000000e+01
   6.8404498e+00   2.7834999e+01   1.8060699e+01   7.8000000e+01
   6.8609500e+00   2.7859800e+01   1.8041700e+01   8.0000000e+01
   6.8638601e+00   2.7782000e+01   1.7908400e+01   8.1000000e+01
   6.8825498e+00   2.7790001e+01   1.7882401e+01   8.3000000e+01
   6.9256601e+00   2.7705999e+01   1.8012100e+01   8.4000000e+01
   6.8965001e+00   2.7811899e+01   1.7862301e+01   8.5000000e+01
   6.8122001e+00   2.7808201e+01   1.7866899e+01   8.6000000e+01
   6.8022900e+00   2.7704901e+01   1.7880400e+01   8.7000000e+01
   6.9034801e+00   2.7691200e+01   1.7842300e+01   8.8000000e+01
   6.8544998e+00   2.7599899e+01   1.7571899e+01   8.9000000e+01
   6.8140702e+00   2.7656601e+01   1.7767799e+01   9.0000000e+01
   6.8157802e+00   2.7623699e+01   1.7721001e+01   9.1000000e+01
   6.8032598e+00   2.7561001e+01   1.7818100e+01   9.2000000e+01
   6.7070699e+00   2.7567900e+01   1.7685600e+01   9.3000000e+01
   6.6100302e+00   2.7545500e+01   1.7703300e+01   9.4000000e+01
   6.6055598e+00   2.7516500e+01   1.7901800e+01   9.5000000e+01
   6.5756898e+00   2.7568300e+01   1.7894100e+01   9.6000000e+01
   6.5719700e+00   2.7567699e+01   1.7690399e+01   9.7000000e+01
   6.5500898e+00   2.7594700e+01   1.7660999e+01   9.8000000e+01
   6.5484400e+00   2.7609900e+01   1.7731199e+01   9.9000000e+01
   6.6240401e+00   2.7645201e+01   1.7809299e+01   1.0000000e+02
   6.5441198e+00   2.7601999e+01   1.8056900e+01   1.0100000e+02
   6.5980000e+00   2.7576200e+01   1.7978800e+01   1.0200000e+02
   6.5507898e+00   2.7557501e+01   1.8039301e+01   1.0300000e+02
   6.5257502e+00   2.7485300e+01   1.7968800e+01   1.0400000e+02
   6.5293698e+00   2.7541800e+01   1.8058201e+01   1.0500000e+02
   6.5584502e+00   2.7547600e+01   1.8248400e+01   1.0600000e+02
   6.6096201e+00   2.7540300e+01   1.8008699e+01   1.0700000e+02
   6.5865302e+00   2.7536900e+01   1.8080900e+01   1.0800000e+02
   6.6870499e+00   2.7624001e+01   1.8065201e+01   1.0900000e+02
   6.6544800e+00   2.7588301e+01   1.8299000e+01   1.1000000e+02
   6.7133899e+00   2.7611799e+01   1.8270700e+01   1.1100000e+02
   6.6420498e+00   2.7662500e+01   1.8039301e+01   1.1200000e+02
   6.6159000e+00   2.7672701e+01   1.8035601e+01   1.1300000e+02
   6.5412898e+00   2.7722500e+01   1.8053101e+01   1.1400000e+02
   6.5391302e+00   2.7629499e+01   1.8074499e+01   1.1500000e+02
   6.5323901e+00   2.7612000e+01   1.8030199e+01   1.1600000e+02
   6.5377598e+00   2.7531601e+01   1.7969500e+01   1.1700000e+02
   6.5325799e+00   2.7536501e+01   1.8076900e+01   1.1800000e+02
   6.4707398e+00   2.7546600e+01   1.8002701e+01   1.1900000e+02
   6.5043302e+00   2.7533400e+01   1.8003700e+01   1.2000000e+02
   6.4262900e+00   2.7550301e+01   1.7983801e+01   1.2100000e+02
   6.4331899e+00   2.7539400e+01   1.7977600e+01   1.2200000e+02
   6.4220600e+00   2.7558399e+01   1.7745300e+01   1.2300000e+02
   6.3969002e+00   2.7539101e+01   1.7687201e+01   1.2400000e+02
   6.3937998e+00   2.7479900e+01   1.7752899e+01   1.2500000e+02
   6.3637400e+00   2.7393999e+01   1.7937201e+01   1.2600000e+02
   6.3219500e+00   2.7428400e+01   1.7956900e+01   1.2700000e+02
   6.3570700e+00   2.7364500e+01   1.7957701e+01   1.2800000e+02
   6.3092299e+00   2.7357800e+01   1.8057100e+01   1.2900000e+02
   6.3196998e+00   2.7337299e+01   1.7973499e+01   1.3000000e+02
   6.2245102e+00   2.7307600e+01   1.8066200e+01   1.3100000e+02
   6.1608601e+00   2.7273300e+01   1.8029301e+01   1.3200000e+02
   6.1593399e+00   2.7215000e+01   1.8026899e+01   1.3300000e+02
   6.0821400e+00   2.7181700e+01   1.7926901e+01   1.3400000e+02
   6.1417899e+00   2.7210800e+01   1.7969400e+01   1.3500000e+02
   6.1202002e+00   2.7180700e+01   1.7934700e+01   1.3600000e+02
   6.1100898e+00   2.7159599e+01   1.7819500e+01   1.3700000e+02
   6.1519899e+00   2.7115801e+01   1.7942101e+01   1.3800000e+02
   6.1490798e+00   2.7084299e+01   1.7668301e+01   1.3900000e+02
   6.1776099e+00   2.7047400e+01   1.7728701e+01   1.4000000e+02
   6.1535201e+00   2.7079399e+01   1.7653799e+01   1.4100000e+02
   6.2296700e+00   2.7072300e+01   1.7606701e+01   1.4200000e+02
   6.2590699e+00   2.7028200e+01   1.7688801e+01   1.4300000e+02
   6.2141800e+00   2.7023199e+01   1.7612499e+01   1.4400000e+02
   6.2140002e+00   2.7060900e+01   1.7609600e+01   1.4500000e+02
   6.2214398e+00   2.7077801e+01   1.7634199e+01   1.4600000e+02
   6.1866298e+00   2.7144699e+01   1.7259701e+01   1.4700000e+02
   6.2071500e+00   2.7165199e+01   1.7510300e+01   1.4800000e+02
   6.1482100e+00   2.7181700e+01   1.7262199e+01   1.4900000e+02
   6.1856198e+00   2.7178900e+01   1.7220900e+01   1.5000000e+02
   6.1773000e+00   2.7184900e+01   1.7132000e+01   1.5100000e+02
   6.1742301e+00   2.7137600e+01   1.7131201e+01   1.5200000e+02
   6.1108198e+00   2.7103399e+01   1.7114500e+01   1.5300000e+02
   6.0697999e+00   2.7094801e+01   1.6907801e+01   1.5400000e+02
   6.1381402e+00   2.6987000e+01   1.6953300e+01   1.5500000e+02
   6.1830902e+00   2.7036100e+01   1.6927500e+01   1.5600000e+02
   6.1982799e+00   2.6994200e+01   1.6913099e+01   1.5700000e+02
   6.2623000e+00   2.7025801e+01   1.6748600e+01   1.5800000e+02
   6.2470999e+00   2.6968300e+01   1.7075800e+01   1.5900000e+02
   6.2154198e+00   2.6995199e+01   1.6679701e+01   1.6000000e+02
   6.2488098e+00   2.7029600e+01   1.6943701e+01   1.6100000e+02
   6.2192001e+00   2.7063200e+01   1.6731100e+01   1.6200000e+02
   6.2283902e+00   2.7076200e+01   1.6829800e+01   1.6300000e+02
   6.2874398e+00   2.7064600e+01   1.6748100e+01   1.6400000e+02
   6.2810502e+00   2.7090799e+01   1.6819300e+01   1.6500000e+02
   6.2897501e+00   2.6976000e+01   1.7058500e+01   1.6600000e+02
   6.2787099e+00   2.7025801e+01   1.6930401e+01   1.6700000e+02
   6.3790998e+00   2.6993000e+01   1.7015800e+01   1.6800000e+02
   6.2994900e+00   2.7004999e+01   1.6844299e+01   1.6900000e+02
   6.4442401e+00   2.7031700e+01   1.7069799e+01   1.7000000e+02
   6.3841300e+00   2.6998301e+01   1.6825500e+01   1.7100000e+02
   6.5455899e+00   2.6974701e+01   1.6893600e+01   1.7200000e+02
   6.5771699e+00   2.6985500e+01   1.7227400e+01   1.7300000e+02
   6.4765401e+00   2.6968500e+01   1.7125700e+01   1.7400000e+02
   6.4807601e+00   2.6989599e+01   1.7124701e+01   1.7500000e+02
   6.5201101e+00   2.6934799e+01   1.7236000e+01   1.7600000e+02
   6.5524902e+00   2.6870100e+01   1.7160400e+01   1.7700000e+02
   6.5338502e+00   2.6870800e+01   1.7119301e+01   1.7800000e+02
   6.5809798e+00   2.6834900e+01   1.7002100e+01   1.7900000e+02
   6.5928402e+00   2.6842400e+01   1.7188700e+01   1.8000000e+02
   6.4962401e+00   2.6895399e+01   1.7113400e+01   1.8100000e+02
   6.5260201e+00   2.6905001e+01   1.7047701e+01   1.8200000e+02
   6.5629201e+00   2.6836399e+01   1.7128099e+01   1.8300000e+02
   6.5560198e+00   2.6891399e+01   1.7137300e+01   1.8400000e+02
   6.4815502e+00   2.6845200e+01   1.7236601e+01   1.8500000e+02
   6.4195299e+00   2.6830500e+01   1.7191900e+01   1.8600000e+02
   6.4308801e+00   2.6818899e+01   1.7136400e+01   1.8700000e+02
   6.3869200e+00   2.6834700e+01   1.7315500e+01   1.8800000e+02
   6.4244900e+00   2.6847900e+01   1.7243401e+01   1.8900000e+02
   6.4146199e+00   2.6880100e+01   1.7426399e+01   1.9100000e+02
   6.4361601e+00   2.6774500e+01   1.7362400e+01   1.9200000e+02
   6.4893298e+00   2.6836000e+01   1.7505501e+01   1.9300000e+02
   6.4753699e+00   2.6841101e+01   1.7578300e+01   1.9400000e+02
   6.4439301e+00   2.6791901e+01   1.7479799e+01   1.9500000e+02
   6.3579998e+00   2.6805500e+01   1.7619301e+01   1.9600000e+02
   6.3378501e+00   2.6732901e+01   1.7418800e+01   1.9700000e+02
   6.2736101e+00   2.6821301e+01   1.7573999e+01   1.9800000e+02
