# Supplementary material for: Chromosome dynamics near the sol-gel phase transition dictate the timing of remote genomic interactions
Source: Nat Commun. 2019 Jun 24;10:2771. doi: 10.1038/s41467-019-10628-9 (PMC6591236; doi:10.1038/s41467-019-10628-9)
Supplement: Supplementary file 3 — Source Data [file 41467_2019_10628_MOESM3_ESM.zip › Source Data/ProcessedData/NonContractedCells/ShortTermImaging/G1G2/G1_12.dat]

   5.0098300e+00   1.8871799e+01   1.9145201e+01   2.0000000e+00
   4.9863000e+00   1.8783800e+01   1.9088800e+01   3.0000000e+00
   5.0378599e+00   1.8818199e+01   1.9082500e+01   4.0000000e+00
   5.1333098e+00   1.8798401e+01   1.9248699e+01   5.0000000e+00
   5.1247501e+00   1.8924801e+01   1.9264601e+01   6.0000000e+00
   5.0160899e+00   1.8954399e+01   1.9330601e+01   7.0000000e+00
   4.9985499e+00   1.9016800e+01   1.9378700e+01   8.0000000e+00
   4.9963899e+00   1.8961000e+01   1.9360500e+01   9.0000000e+00
   4.9219198e+00   1.8834101e+01   1.9465401e+01   1.0000000e+01
   4.8778400e+00   1.8903299e+01   1.9377600e+01   1.1000000e+01
   4.8191400e+00   1.8821100e+01   1.9485300e+01   1.2000000e+01
   4.8190098e+00   1.8888300e+01   1.9467300e+01   1.3000000e+01
   4.7704301e+00   1.8912201e+01   1.9461399e+01   1.4000000e+01
   4.7527199e+00   1.8821301e+01   1.9450300e+01   1.5000000e+01
   4.8240199e+00   1.8814400e+01   1.9268200e+01   1.6000000e+01
   4.8806500e+00   1.8801201e+01   1.9294800e+01   1.7000000e+01
   4.8351002e+00   1.8777000e+01   1.9398399e+01   1.8000000e+01
   4.8777599e+00   1.8688700e+01   1.9426399e+01   1.9000000e+01
   4.9092498e+00   1.8693501e+01   1.9468100e+01   2.0000000e+01
   4.9882598e+00   1.8701200e+01   1.9289700e+01   2.1000000e+01
   5.0487599e+00   1.8627899e+01   1.9406200e+01   2.2000000e+01
   5.0560002e+00   1.8665100e+01   1.9189699e+01   2.3000000e+01
   4.9966698e+00   1.8739401e+01   1.9372900e+01   2.4000000e+01
   5.0625801e+00   1.8709499e+01   1.9368000e+01   2.5000000e+01
   4.9770699e+00   1.8714100e+01   1.9329100e+01   2.6000000e+01
   4.9128900e+00   1.8726000e+01   1.9342100e+01   2.7000000e+01
   4.8485298e+00   1.8773500e+01   1.9258400e+01   2.8000000e+01
   4.8304100e+00   1.8714399e+01   1.9430500e+01   2.9000000e+01
   4.8168998e+00   1.8686600e+01   1.9410900e+01   3.0000000e+01
   4.7524800e+00   1.8757900e+01   1.9485100e+01   3.1000000e+01
   4.8311501e+00   1.8735901e+01   1.9323099e+01   3.2000000e+01
   4.7970800e+00   1.8750900e+01   1.9398899e+01   3.3000000e+01
   4.8213801e+00   1.8688900e+01   1.9380400e+01   3.4000000e+01
   4.8195801e+00   1.8708599e+01   1.9306000e+01   3.5000000e+01
   4.8517098e+00   1.8695499e+01   1.9378700e+01   3.6000000e+01
   4.8181500e+00   1.8683201e+01   1.9385300e+01   3.7000000e+01
   4.8381901e+00   1.8659100e+01   1.9381300e+01   3.8000000e+01
   4.8068099e+00   1.8712700e+01   1.9448999e+01   3.9000000e+01
   4.8408098e+00   1.8654800e+01   1.9385201e+01   4.0000000e+01
   4.8970799e+00   1.8694201e+01   1.9360201e+01   4.1000000e+01
   4.9129901e+00   1.8670900e+01   1.9276899e+01   4.2000000e+01
   4.9319901e+00   1.8653099e+01   1.9256001e+01   4.3000000e+01
   4.9133401e+00   1.8710600e+01   1.9347900e+01   4.4000000e+01
   4.9504700e+00   1.8662399e+01   1.9280600e+01   4.5000000e+01
   4.9761200e+00   1.8608000e+01   1.9413401e+01   4.6000000e+01
   5.0579801e+00   1.8622200e+01   1.9226000e+01   4.7000000e+01
   5.0904298e+00   1.8648100e+01   1.9228600e+01   4.8000000e+01
   5.0735698e+00   1.8628500e+01   1.9240499e+01   4.9000000e+01
   5.0395298e+00   1.8695299e+01   1.9305901e+01   5.0000000e+01
   5.1416502e+00   1.8602800e+01   1.9395000e+01   5.1000000e+01
   5.0987501e+00   1.8541500e+01   1.9364700e+01   5.2000000e+01
   5.0991201e+00   1.8540600e+01   1.9211399e+01   5.3000000e+01
   5.0960398e+00   1.8547199e+01   1.9208700e+01   5.4000000e+01
   5.1356301e+00   1.8512501e+01   1.9416000e+01   5.5000000e+01
   5.1057801e+00   1.8557301e+01   1.9409800e+01   5.6000000e+01
   5.1868601e+00   1.8519600e+01   1.9362600e+01   5.7000000e+01
   5.1810799e+00   1.8492901e+01   1.9347601e+01   5.8000000e+01
   5.2249398e+00   1.8510300e+01   1.9261299e+01   5.9000000e+01
   5.2038898e+00   1.8507000e+01   1.9285900e+01   6.0000000e+01
   5.1943998e+00   1.8515200e+01   1.9224899e+01   6.1000000e+01
   5.2228999e+00   1.8510099e+01   1.9470200e+01   6.2000000e+01
   5.1890402e+00   1.8498301e+01   1.9537001e+01   6.3000000e+01
   5.2445102e+00   1.8485901e+01   1.9465599e+01   6.4000000e+01
   5.2290902e+00   1.8483101e+01   1.9387899e+01   6.5000000e+01
   5.2208900e+00   1.8440201e+01   1.9417801e+01   6.6000000e+01
   5.1960101e+00   1.8487900e+01   1.9483601e+01   6.7000000e+01
   5.2021098e+00   1.8414700e+01   1.9426399e+01   6.8000000e+01
   5.1610999e+00   1.8446301e+01   1.9362301e+01   6.9000000e+01
   5.1619802e+00   1.8431400e+01   1.9331100e+01   7.0000000e+01
   5.0956898e+00   1.8458300e+01   1.9356501e+01   7.1000000e+01
   5.0661302e+00   1.8503599e+01   1.9463600e+01   7.2000000e+01
   5.1378899e+00   1.8503901e+01   1.9466000e+01   7.3000000e+01
   5.1688800e+00   1.8559299e+01   1.9305401e+01   7.4000000e+01
   5.1574798e+00   1.8528700e+01   1.9427700e+01   7.5000000e+01
   5.1761699e+00   1.8581400e+01   1.9531200e+01   7.6000000e+01
   5.2011099e+00   1.8586700e+01   1.9469900e+01   7.7000000e+01
   5.1849399e+00   1.8626301e+01   1.9405899e+01   7.8000000e+01
   5.1829700e+00   1.8579300e+01   1.9371401e+01   7.9000000e+01
   5.1963000e+00   1.8563299e+01   1.9172300e+01   8.0000000e+01
   5.1523800e+00   1.8569401e+01   1.9355900e+01   8.1000000e+01
   5.1657000e+00   1.8562201e+01   1.9424999e+01   8.2000000e+01
   5.1648598e+00   1.8530001e+01   1.9400400e+01   8.3000000e+01
   5.1921401e+00   1.8506701e+01   1.9399799e+01   8.4000000e+01
   5.1109200e+00   1.8505800e+01   1.9395800e+01   8.5000000e+01
   5.1894898e+00   1.8497400e+01   1.9330700e+01   8.6000000e+01
   5.1426001e+00   1.8464199e+01   1.9427900e+01   8.7000000e+01
   5.0995402e+00   1.8531900e+01   1.9297300e+01   8.8000000e+01
   5.1087799e+00   1.8498400e+01   1.9388800e+01   8.9000000e+01
   5.1244702e+00   1.8497200e+01   1.9309700e+01   9.0000000e+01
   5.1493702e+00   1.8511999e+01   1.9400600e+01   9.1000000e+01
   5.0950098e+00   1.8454300e+01   1.9305901e+01   9.2000000e+01
   5.1790099e+00   1.8501101e+01   1.9362900e+01   9.3000000e+01
   5.1564999e+00   1.8484501e+01   1.9342600e+01   9.4000000e+01
   5.1689000e+00   1.8461100e+01   1.9330200e+01   9.5000000e+01
   5.2077498e+00   1.8443701e+01   1.9421400e+01   9.6000000e+01
   5.2031002e+00   1.8456301e+01   1.9334000e+01   9.7000000e+01
   5.2252898e+00   1.8492599e+01   1.9174999e+01   9.8000000e+01
   5.2169199e+00   1.8493401e+01   1.9229700e+01   9.9000000e+01
   5.1676102e+00   1.8559700e+01   1.9197901e+01   1.0000000e+02
   5.1730299e+00   1.8537500e+01   1.9170900e+01   1.0100000e+02
   5.2043600e+00   1.8525499e+01   1.9264200e+01   1.0200000e+02
   5.1907401e+00   1.8484400e+01   1.9139900e+01   1.0300000e+02
   5.1209998e+00   1.8513201e+01   1.9201200e+01   1.0400000e+02
   5.1501398e+00   1.8572599e+01   1.9387800e+01   1.0500000e+02
   5.0672498e+00   1.8576401e+01   1.9339800e+01   1.0600000e+02
   5.1360002e+00   1.8524300e+01   1.9117201e+01   1.0700000e+02
   5.1287298e+00   1.8511900e+01   1.9193399e+01   1.0800000e+02
   5.1448102e+00   1.8622900e+01   1.9078501e+01   1.0900000e+02
   5.2589202e+00   1.8527700e+01   1.9052900e+01   1.1000000e+02
   5.2352700e+00   1.8478001e+01   1.9134701e+01   1.1100000e+02
   5.1712399e+00   1.8566000e+01   1.9102301e+01   1.1200000e+02
   5.1433902e+00   1.8570801e+01   1.9200701e+01   1.1300000e+02
   5.1579299e+00   1.8561199e+01   1.9065300e+01   1.1400000e+02
   5.1554399e+00   1.8543200e+01   1.9107300e+01   1.1500000e+02
   5.0969701e+00   1.8587000e+01   1.9070200e+01   1.1600000e+02
   5.1240602e+00   1.8594900e+01   1.8963800e+01   1.1700000e+02
   5.1312799e+00   1.8548800e+01   1.8944500e+01   1.1800000e+02
   5.1063900e+00   1.8581900e+01   1.8997000e+01   1.1900000e+02
   5.1664200e+00   1.8600100e+01   1.8777500e+01   1.2000000e+02
   5.1641598e+00   1.8594500e+01   1.8970900e+01   1.2100000e+02
   5.1291399e+00   1.8551001e+01   1.8946501e+01   1.2200000e+02
   5.0806899e+00   1.8629400e+01   1.8919399e+01   1.2300000e+02
   5.1233802e+00   1.8560801e+01   1.8928200e+01   1.2400000e+02
   5.1036901e+00   1.8624599e+01   1.8934700e+01   1.2500000e+02
   5.1213598e+00   1.8619200e+01   1.8786699e+01   1.2600000e+02
   5.1257701e+00   1.8582800e+01   1.8790300e+01   1.2700000e+02
   5.0654101e+00   1.8643000e+01   1.8913799e+01   1.2800000e+02
   5.0892100e+00   1.8617800e+01   1.8919901e+01   1.2900000e+02
   5.0775099e+00   1.8616899e+01   1.8861900e+01   1.3000000e+02
   5.0585399e+00   1.8631800e+01   1.8902599e+01   1.3100000e+02
   5.0454998e+00   1.8574699e+01   1.8917601e+01   1.3200000e+02
   5.0539398e+00   1.8584299e+01   1.8794600e+01   1.3300000e+02
   5.0846300e+00   1.8620001e+01   1.8994600e+01   1.3400000e+02
   5.0982599e+00   1.8568100e+01   1.8952400e+01   1.3500000e+02
   5.0877700e+00   1.8607000e+01   1.8946301e+01   1.3600000e+02
   5.0782900e+00   1.8610500e+01   1.8867500e+01   1.3700000e+02
   5.1268501e+00   1.8579100e+01   1.8890699e+01   1.3800000e+02
   5.0771899e+00   1.8551201e+01   1.8934999e+01   1.3900000e+02
   5.0817299e+00   1.8605000e+01   1.8878201e+01   1.4000000e+02
   5.0921202e+00   1.8582800e+01   1.8993200e+01   1.4100000e+02
   5.0459199e+00   1.8556400e+01   1.8908600e+01   1.4200000e+02
   5.0262899e+00   1.8584200e+01   1.8935200e+01   1.4300000e+02
   4.9941401e+00   1.8562401e+01   1.8751801e+01   1.4400000e+02
   5.0353498e+00   1.8555901e+01   1.8817301e+01   1.4500000e+02
   5.0183601e+00   1.8572100e+01   1.8955601e+01   1.4600000e+02
   4.9967098e+00   1.8591801e+01   1.8848101e+01   1.4700000e+02
   5.0124998e+00   1.8620300e+01   1.9043301e+01   1.4800000e+02
   5.0433502e+00   1.8584200e+01   1.8853399e+01   1.4900000e+02
   5.0407400e+00   1.8552500e+01   1.8917400e+01   1.5000000e+02
   5.0086498e+00   1.8521799e+01   1.8805300e+01   1.5100000e+02
   5.0398698e+00   1.8484301e+01   1.8916000e+01   1.5200000e+02
   4.9986501e+00   1.8541100e+01   1.8881300e+01   1.5300000e+02
   4.9889102e+00   1.8554501e+01   1.8872700e+01   1.5400000e+02
   4.9900699e+00   1.8582199e+01   1.8806200e+01   1.5500000e+02
   4.9398799e+00   1.8517799e+01   1.8754900e+01   1.5600000e+02
   4.9491701e+00   1.8536699e+01   1.8940399e+01   1.5700000e+02
   4.9470801e+00   1.8518499e+01   1.8926201e+01   1.5800000e+02
   4.9745598e+00   1.8498899e+01   1.8999800e+01   1.5900000e+02
   4.9519401e+00   1.8506300e+01   1.8922100e+01   1.6000000e+02
   5.0080800e+00   1.8529400e+01   1.8835300e+01   1.6100000e+02
   5.0058498e+00   1.8486300e+01   1.8743799e+01   1.6200000e+02
   4.9293098e+00   1.8487101e+01   1.8853399e+01   1.6300000e+02
   4.9517899e+00   1.8470400e+01   1.8803101e+01   1.6400000e+02
   4.9938002e+00   1.8460199e+01   1.8819099e+01   1.6500000e+02
   4.9727001e+00   1.8510201e+01   1.8694901e+01   1.6600000e+02
   4.9276500e+00   1.8443800e+01   1.8889200e+01   1.6700000e+02
   4.9466300e+00   1.8443300e+01   1.8926500e+01   1.6800000e+02
   4.9270601e+00   1.8480801e+01   1.8839899e+01   1.6900000e+02
   4.9414101e+00   1.8445999e+01   1.8846800e+01   1.7000000e+02
   4.9195900e+00   1.8452299e+01   1.8787201e+01   1.7100000e+02
   4.9160199e+00   1.8465799e+01   1.8712200e+01   1.7200000e+02
   4.9354501e+00   1.8432100e+01   1.8908701e+01   1.7300000e+02
   4.9473500e+00   1.8458300e+01   1.8987301e+01   1.7400000e+02
   4.9510999e+00   1.8489799e+01   1.8984301e+01   1.7500000e+02
   4.8898301e+00   1.8508400e+01   1.8736900e+01   1.7600000e+02
   4.9087100e+00   1.8518999e+01   1.8618900e+01   1.7700000e+02
   4.9250898e+00   1.8539000e+01   1.8688499e+01   1.7800000e+02
   4.9547300e+00   1.8498600e+01   1.8698000e+01   1.7900000e+02
   4.9299798e+00   1.8574900e+01   1.8723000e+01   1.8000000e+02
   4.9796200e+00   1.8623301e+01   1.8654900e+01   1.8100000e+02
   4.9767399e+00   1.8595699e+01   1.8696301e+01   1.8200000e+02
   4.9814301e+00   1.8571301e+01   1.8701900e+01   1.8300000e+02
   4.9296298e+00   1.8636700e+01   1.8868799e+01   1.8400000e+02
   4.9279299e+00   1.8620800e+01   1.8974800e+01   1.8500000e+02
   4.8805399e+00   1.8574600e+01   1.9240999e+01   1.8600000e+02
   4.8524199e+00   1.8591400e+01   1.8997000e+01   1.8700000e+02
   4.8057699e+00   1.8622400e+01   1.8956400e+01   1.8800000e+02
   4.7694998e+00   1.8616199e+01   1.9000401e+01   1.8900000e+02
   4.7597399e+00   1.8626101e+01   1.8920700e+01   1.9000000e+02
   4.7404900e+00   1.8641199e+01   1.9021000e+01   1.9100000e+02
   4.6804700e+00   1.8676901e+01   1.9135900e+01   1.9200000e+02
   4.6474800e+00   1.8694700e+01   1.9104900e+01   1.9300000e+02
   4.6344600e+00   1.8735901e+01   1.9101500e+01   1.9400000e+02
   4.6747899e+00   1.8657600e+01   1.8895201e+01   1.9500000e+02
   4.5913200e+00   1.8708599e+01   1.9037901e+01   1.9600000e+02
   4.5374599e+00   1.8688400e+01   1.9140800e+01   1.9700000e+02
   4.5025001e+00   1.8712700e+01   1.9220800e+01   1.9800000e+02
   4.4875102e+00   1.8721701e+01   1.9056000e+01   1.9900000e+02
   4.4828601e+00   1.8793501e+01   1.9208200e+01   2.0000000e+02
