# Supplementary material for: Chromosome dynamics near the sol-gel phase transition dictate the timing of remote genomic interactions
Source: Nat Commun. 2019 Jun 24;10:2771. doi: 10.1038/s41467-019-10628-9 (PMC6591236; doi:10.1038/s41467-019-10628-9)
Supplement: Supplementary file 3 — Source Data [file 41467_2019_10628_MOESM3_ESM.zip › Source Data/ProcessedData/NonContractedCells/ShortTermImaging/G1G2/G1_10.dat]

   8.3032799e+00   2.0584499e+01   1.7678499e+01   1.0000000e+00
   8.2168198e+00   2.0634899e+01   1.7645700e+01   2.0000000e+00
   8.1390696e+00   2.0450300e+01   1.7457001e+01   3.0000000e+00
   8.6246996e+00   2.0373899e+01   1.7411301e+01   4.0000000e+00
   8.5551796e+00   2.0709900e+01   1.7511200e+01   5.0000000e+00
   8.6654797e+00   2.0325899e+01   1.7672100e+01   6.0000000e+00
   8.6142902e+00   2.0560301e+01   1.7680000e+01   7.0000000e+00
   8.6266003e+00   2.0788099e+01   1.7864100e+01   8.0000000e+00
   8.5620003e+00   2.0983700e+01   1.7774200e+01   9.0000000e+00
   8.8195105e+00   2.0987700e+01   1.7947901e+01   1.0000000e+01
   8.7609596e+00   2.0677601e+01   1.7823200e+01   1.1000000e+01
   8.4449701e+00   2.0723000e+01   1.7681700e+01   1.2000000e+01
   8.2287903e+00   2.0494499e+01   1.7623301e+01   1.3000000e+01
   8.5122099e+00   2.0649900e+01   1.7722700e+01   1.4000000e+01
   8.5603600e+00   2.0700600e+01   1.7916500e+01   1.5000000e+01
   8.5127096e+00   2.0717400e+01   1.7882900e+01   1.6000000e+01
   8.6149902e+00   2.0569401e+01   1.7954500e+01   1.7000000e+01
   8.6503897e+00   2.0725700e+01   1.7933901e+01   1.8000000e+01
   8.7472296e+00   2.0601500e+01   1.7946199e+01   1.9000000e+01
   8.6863899e+00   2.0663099e+01   1.7970400e+01   2.0000000e+01
   8.7166405e+00   2.0692499e+01   1.7945700e+01   2.1000000e+01
   8.6808205e+00   2.0655100e+01   1.7872000e+01   2.2000000e+01
   8.8025103e+00   2.0859100e+01   1.7827900e+01   2.3000000e+01
   8.6684599e+00   2.1033899e+01   1.7925301e+01   2.4000000e+01
   8.7313499e+00   2.0924900e+01   1.7843000e+01   2.5000000e+01
   8.7068996e+00   2.0980700e+01   1.8005600e+01   2.6000000e+01
   8.5589199e+00   2.1144199e+01   1.7914200e+01   2.7000000e+01
   8.5583496e+00   2.0984600e+01   1.7693899e+01   2.8000000e+01
   8.5458803e+00   2.1197100e+01   1.7529800e+01   2.9000000e+01
   8.3759899e+00   2.1060900e+01   1.7363001e+01   3.0000000e+01
   8.2622995e+00   2.1071400e+01   1.7285999e+01   3.1000000e+01
   8.2815704e+00   2.1117300e+01   1.7257799e+01   3.2000000e+01
   8.2113400e+00   2.1272400e+01   1.7246700e+01   3.3000000e+01
   8.2279596e+00   2.1172899e+01   1.7089500e+01   3.4000000e+01
   8.2490702e+00   2.1035500e+01   1.7160101e+01   3.5000000e+01
   8.3665705e+00   2.1034300e+01   1.7264799e+01   3.6000000e+01
   8.3735304e+00   2.1165800e+01   1.7427200e+01   3.7000000e+01
   8.4548397e+00   2.1264200e+01   1.7331301e+01   3.8000000e+01
   8.3835001e+00   2.0809000e+01   1.7049299e+01   3.9000000e+01
   8.5176296e+00   2.0968300e+01   1.7250900e+01   4.0000000e+01
   8.5299702e+00   2.1228600e+01   1.7359800e+01   4.1000000e+01
   8.5823097e+00   2.1136900e+01   1.7269300e+01   4.2000000e+01
   8.6965303e+00   2.1400200e+01   1.7377399e+01   4.3000000e+01
   8.7133503e+00   2.1594200e+01   1.7461300e+01   4.4000000e+01
   8.5939798e+00   2.1813000e+01   1.7317200e+01   4.5000000e+01
   8.5121202e+00   2.1860300e+01   1.7127001e+01   4.6000000e+01
   8.4068203e+00   2.1917801e+01   1.7115700e+01   4.7000000e+01
   8.3113098e+00   2.1886999e+01   1.7016701e+01   4.8000000e+01
   7.9653802e+00   2.2245100e+01   1.7236799e+01   4.9000000e+01
   7.8108602e+00   2.2484501e+01   1.7427999e+01   5.0000000e+01
   8.1017399e+00   2.2407499e+01   1.7362499e+01   5.1000000e+01
   7.8061500e+00   2.2503300e+01   1.7370300e+01   5.2000000e+01
   7.8447900e+00   2.2352301e+01   1.7235001e+01   5.3000000e+01
   8.0233202e+00   2.2291800e+01   1.7186001e+01   5.4000000e+01
   8.0909500e+00   2.2261999e+01   1.7211300e+01   5.5000000e+01
   8.2367296e+00   2.2064301e+01   1.7404100e+01   5.6000000e+01
   8.2082195e+00   2.1973499e+01   1.7549200e+01   5.7000000e+01
   7.9926200e+00   2.2011600e+01   1.7268200e+01   5.8000000e+01
   8.0944901e+00   2.1773500e+01   1.7323799e+01   5.9000000e+01
   8.1704302e+00   2.1988701e+01   1.7221500e+01   6.0000000e+01
   8.1446695e+00   2.2382500e+01   1.7242599e+01   6.1000000e+01
   8.1491899e+00   2.2468000e+01   1.7053101e+01   6.2000000e+01
   7.9964700e+00   2.2292900e+01   1.6742300e+01   6.3000000e+01
   7.8053098e+00   2.2416201e+01   1.6779600e+01   6.4000000e+01
   8.0078001e+00   2.2429701e+01   1.6820900e+01   6.5000000e+01
   8.1372995e+00   2.2539200e+01   1.6802000e+01   6.6000000e+01
   8.3081102e+00   2.2711901e+01   1.6855101e+01   6.7000000e+01
   8.5259304e+00   2.2620399e+01   1.6682100e+01   6.8000000e+01
   8.6227703e+00   2.2322901e+01   1.6400200e+01   6.9000000e+01
   8.5019598e+00   2.2349899e+01   1.6198900e+01   7.0000000e+01
   8.2402401e+00   2.2314301e+01   1.6408199e+01   7.1000000e+01
   8.3245897e+00   2.2109100e+01   1.6311800e+01   7.2000000e+01
   8.4769802e+00   2.1703400e+01   1.6434999e+01   7.3000000e+01
   8.6035500e+00   2.1451599e+01   1.6381001e+01   7.4000000e+01
   8.5300303e+00   2.1414400e+01   1.6532900e+01   7.5000000e+01
   8.4119396e+00   2.1279400e+01   1.6493799e+01   7.6000000e+01
   8.3111401e+00   2.1438900e+01   1.6386000e+01   7.7000000e+01
   8.0045404e+00   2.1498800e+01   1.6198200e+01   7.8000000e+01
   7.8136902e+00   2.1682600e+01   1.6286600e+01   7.9000000e+01
   7.6966200e+00   2.1480700e+01   1.6326500e+01   8.0000000e+01
   7.7418699e+00   2.1337900e+01   1.6226900e+01   8.1000000e+01
   7.6688199e+00   2.0826900e+01   1.6160500e+01   8.2000000e+01
   7.7560301e+00   2.0622299e+01   1.6087601e+01   8.3000000e+01
   7.9452701e+00   2.1163799e+01   1.6336000e+01   8.4000000e+01
   7.8908100e+00   2.1629499e+01   1.6144800e+01   8.5000000e+01
   7.7733002e+00   2.1977501e+01   1.6260401e+01   8.6000000e+01
   7.6625900e+00   2.2290400e+01   1.6312700e+01   8.7000000e+01
   7.7469902e+00   2.2404800e+01   1.6055201e+01   8.8000000e+01
   7.8720398e+00   2.2746901e+01   1.6215700e+01   8.9000000e+01
   7.9049802e+00   2.3058599e+01   1.6245399e+01   9.0000000e+01
   7.9534898e+00   2.3086399e+01   1.6149900e+01   9.1000000e+01
   7.9707098e+00   2.3291100e+01   1.6180300e+01   9.2000000e+01
   8.2400799e+00   2.3202600e+01   1.5987100e+01   9.3000000e+01
   8.0626698e+00   2.3448700e+01   1.6379999e+01   9.4000000e+01
   8.1242304e+00   2.3293600e+01   1.6377600e+01   9.5000000e+01
   8.1443701e+00   2.3173500e+01   1.6306000e+01   9.6000000e+01
   8.0607300e+00   2.2936001e+01   1.6218100e+01   9.7000000e+01
   7.9842801e+00   2.2802500e+01   1.6115801e+01   9.8000000e+01
   8.2556801e+00   2.2408501e+01   1.6056000e+01   9.9000000e+01
   8.1056995e+00   2.2389299e+01   1.5992200e+01   1.0000000e+02
   8.1266899e+00   2.2455099e+01   1.6194099e+01   1.0100000e+02
   8.1863604e+00   2.2540199e+01   1.6298100e+01   1.0200000e+02
   8.0042105e+00   2.2822201e+01   1.6630501e+01   1.0300000e+02
   7.9633799e+00   2.2815399e+01   1.6579201e+01   1.0400000e+02
   7.9153299e+00   2.3026300e+01   1.6540501e+01   1.0500000e+02
   7.9778500e+00   2.3007700e+01   1.6486000e+01   1.0600000e+02
   8.1753397e+00   2.2802999e+01   1.6432100e+01   1.0700000e+02
   8.5747404e+00   2.2544701e+01   1.6463200e+01   1.0800000e+02
   8.5598698e+00   2.2380100e+01   1.6363501e+01   1.0900000e+02
   8.4481201e+00   2.2311399e+01   1.6269100e+01   1.1000000e+02
   8.4208498e+00   2.2349600e+01   1.6246799e+01   1.1100000e+02
   8.6687298e+00   2.2112000e+01   1.6145100e+01   1.1200000e+02
   8.8743601e+00   2.2188499e+01   1.6272600e+01   1.1300000e+02
   8.7519503e+00   2.2251200e+01   1.6140499e+01   1.1400000e+02
   8.5711203e+00   2.2228500e+01   1.6086500e+01   1.1500000e+02
   8.7009497e+00   2.2442600e+01   1.6136000e+01   1.1600000e+02
   8.7274103e+00   2.2661100e+01   1.6143200e+01   1.1700000e+02
   8.5253296e+00   2.2760401e+01   1.6059200e+01   1.1800000e+02
   8.5147696e+00   2.2665899e+01   1.6184299e+01   1.1900000e+02
   8.2788000e+00   2.2528400e+01   1.6035400e+01   1.2000000e+02
   8.1650200e+00   2.2485800e+01   1.5825000e+01   1.2100000e+02
   8.2897501e+00   2.2388500e+01   1.5874900e+01   1.2200000e+02
   8.5217695e+00   2.2361300e+01   1.6082100e+01   1.2300000e+02
   8.5512199e+00   2.2227800e+01   1.5920600e+01   1.2400000e+02
   8.7208405e+00   2.2041800e+01   1.6296200e+01   1.2500000e+02
   8.7916698e+00   2.1918501e+01   1.5988000e+01   1.2600000e+02
   8.6937199e+00   2.1953400e+01   1.6011000e+01   1.2700000e+02
   8.5387297e+00   2.2063101e+01   1.5855500e+01   1.2800000e+02
   8.3529196e+00   2.2174801e+01   1.5738200e+01   1.2900000e+02
   8.3953199e+00   2.2107500e+01   1.5602600e+01   1.3000000e+02
   8.3207703e+00   2.2278601e+01   1.5637600e+01   1.3100000e+02
   8.3831797e+00   2.2369900e+01   1.5497400e+01   1.3200000e+02
   8.4038696e+00   2.2290001e+01   1.5619000e+01   1.3300000e+02
   8.2859497e+00   2.2451000e+01   1.5530800e+01   1.3400000e+02
   8.2335901e+00   2.2406601e+01   1.5476100e+01   1.3500000e+02
   8.1864796e+00   2.2464001e+01   1.5537300e+01   1.3600000e+02
   8.1372995e+00   2.2619801e+01   1.5589000e+01   1.3700000e+02
   8.3385000e+00   2.2659901e+01   1.5590600e+01   1.3800000e+02
   8.6642704e+00   2.2351700e+01   1.5988000e+01   1.3900000e+02
   8.7048197e+00   2.2358601e+01   1.5769400e+01   1.4000000e+02
   8.6916904e+00   2.2388800e+01   1.5723300e+01   1.4100000e+02
   8.6640100e+00   2.2257099e+01   1.5614100e+01   1.4200000e+02
   8.7152300e+00   2.2224300e+01   1.5988000e+01   1.4300000e+02
   8.7407103e+00   2.2033199e+01   1.5588000e+01   1.4400000e+02
   8.6642704e+00   2.2211599e+01   1.5588000e+01   1.4500000e+02
   8.7024899e+00   2.2211599e+01   1.5588000e+01   1.4600000e+02
   8.7024899e+00   2.2198799e+01   1.5588000e+01   1.4700000e+02
   8.6642704e+00   2.2402700e+01   1.5988000e+01   1.4800000e+02
   8.6642704e+00   2.2198799e+01   1.5588000e+01   1.4900000e+02
   8.7789297e+00   2.2262501e+01   1.5988000e+01   1.5000000e+02
   8.9700499e+00   2.2160601e+01   1.5988000e+01   1.5100000e+02
   9.1101904e+00   2.1867599e+01   1.6388000e+01   1.5200000e+02
   9.3083000e+00   2.1794001e+01   1.6366301e+01   1.5300000e+02
   9.2394400e+00   2.1716499e+01   1.6503799e+01   1.5400000e+02
   9.1783895e+00   2.1616100e+01   1.6334801e+01   1.5500000e+02
   9.1241798e+00   2.1581499e+01   1.6382700e+01   1.5600000e+02
   9.1629601e+00   2.1508801e+01   1.6325500e+01   1.5700000e+02
   8.9941902e+00   2.1720400e+01   1.6057600e+01   1.5800000e+02
   8.9360199e+00   2.1646700e+01   1.6044901e+01   1.5900000e+02
   9.1967802e+00   2.1434200e+01   1.6217501e+01   1.6000000e+02
   9.1803598e+00   2.1459000e+01   1.6157400e+01   1.6100000e+02
   9.2693796e+00   2.1382000e+01   1.6256399e+01   1.6200000e+02
   9.3286200e+00   2.1264999e+01   1.6146400e+01   1.6300000e+02
   9.4676199e+00   2.1127001e+01   1.6067301e+01   1.6400000e+02
   9.6788101e+00   2.1056101e+01   1.5951000e+01   1.6500000e+02
   9.6093903e+00   2.1422501e+01   1.5958200e+01   1.6600000e+02
   9.5382900e+00   2.1535000e+01   1.5991600e+01   1.6700000e+02
   9.6208000e+00   2.1813499e+01   1.6047001e+01   1.6800000e+02
   9.4321699e+00   2.1763901e+01   1.6284000e+01   1.6900000e+02
   9.4609098e+00   2.1780500e+01   1.6238600e+01   1.7000000e+02
   9.4847403e+00   2.1726601e+01   1.6086599e+01   1.7100000e+02
   9.1400995e+00   2.1698799e+01   1.5598500e+01   1.7200000e+02
   8.8808603e+00   2.1676500e+01   1.5588000e+01   1.7300000e+02
   8.9955301e+00   2.1638201e+01   1.5588000e+01   1.7400000e+02
   9.3887796e+00   2.1333599e+01   1.5300400e+01   1.7500000e+02
   9.4969397e+00   2.1302299e+01   1.5593300e+01   1.7600000e+02
   9.4137497e+00   2.1573000e+01   1.5612800e+01   1.7700000e+02
   9.4286098e+00   2.1634399e+01   1.5821100e+01   1.7800000e+02
   9.2325401e+00   2.1710199e+01   1.5651300e+01   1.7900000e+02
   9.1738997e+00   2.1625500e+01   1.5588000e+01   1.8000000e+02
   9.3827801e+00   2.1641001e+01   1.5740700e+01   1.8100000e+02
   9.3681898e+00   2.1748400e+01   1.5480500e+01   1.8200000e+02
   9.4287100e+00   2.1600000e+01   1.5588000e+01   1.8300000e+02
   9.4134598e+00   2.1514500e+01   1.5611200e+01   1.8400000e+02
   9.3904896e+00   2.1752899e+01   1.5588000e+01   1.8500000e+02
   9.3770800e+00   2.1557800e+01   1.5510300e+01   1.8600000e+02
   9.3385201e+00   2.1538601e+01   1.5537600e+01   1.8700000e+02
   9.1738997e+00   2.1574499e+01   1.5588000e+01   1.8800000e+02
   9.1993799e+00   2.1663700e+01   1.5588000e+01   1.8900000e+02
   9.2415800e+00   2.1621300e+01   1.5575800e+01   1.9000000e+02
   9.0974503e+00   2.1676500e+01   1.5588000e+01   1.9100000e+02
   9.2121201e+00   2.1663700e+01   1.5588000e+01   1.9200000e+02
   9.4162302e+00   2.1693501e+01   1.5849100e+01   1.9300000e+02
   9.6400995e+00   2.1615000e+01   1.5728600e+01   1.9400000e+02
   9.6331196e+00   2.1634399e+01   1.5707000e+01   1.9500000e+02
   9.6816998e+00   2.1551300e+01   1.5974500e+01   1.9600000e+02
   9.7128401e+00   2.1761499e+01   1.5964000e+01   1.9700000e+02
   9.4761896e+00   2.1863899e+01   1.5918200e+01   1.9800000e+02
   9.4439497e+00   2.1966600e+01   1.5917800e+01   1.9900000e+02
   9.3888302e+00   2.1867300e+01   1.5714200e+01   2.0000000e+02
