# Supplementary material for: Chromosome dynamics near the sol-gel phase transition dictate the timing of remote genomic interactions
Source: Nat Commun. 2019 Jun 24;10:2771. doi: 10.1038/s41467-019-10628-9 (PMC6591236; doi:10.1038/s41467-019-10628-9)
Supplement: Supplementary file 3 — Source Data [file 41467_2019_10628_MOESM3_ESM.zip › Source Data/ProcessedData/NonContractedCells/ShortTermImaging/G1G2/G2_19 (1).dat]

   9.7870502e+00   1.8458401e+01   1.1847400e+01   1.0000000e+00
   9.7984400e+00   1.8398100e+01   1.1612900e+01   2.0000000e+00
   9.7737198e+00   1.8661100e+01   1.1849700e+01   3.0000000e+00
   9.6094599e+00   1.8789301e+01   1.1827300e+01   4.0000000e+00
   9.3934097e+00   1.9026100e+01   1.1700100e+01   5.0000000e+00
   9.3384800e+00   1.9094900e+01   1.1599200e+01   6.0000000e+00
   9.2845297e+00   1.9142200e+01   1.1792500e+01   7.0000000e+00
   9.4180202e+00   1.9197500e+01   1.1633000e+01   8.0000000e+00
   9.4019299e+00   1.9208500e+01   1.1528100e+01   9.0000000e+00
   9.3444901e+00   1.9213499e+01   1.1556600e+01   1.0000000e+01
   9.1816902e+00   1.9291599e+01   1.1510700e+01   1.1000000e+01
   9.2393703e+00   1.9112499e+01   1.1493500e+01   1.2000000e+01
   9.3423700e+00   1.8848900e+01   1.1374600e+01   1.3000000e+01
   9.4029903e+00   1.8792299e+01   1.1244400e+01   1.4000000e+01
   9.4064398e+00   1.8714399e+01   1.1183800e+01   1.5000000e+01
   9.3810301e+00   1.8773800e+01   1.1231900e+01   1.6000000e+01
   9.3076200e+00   1.8615499e+01   1.1089400e+01   1.7000000e+01
   9.3326197e+00   1.8579100e+01   1.1081800e+01   1.8000000e+01
   9.3785601e+00   1.8428400e+01   1.1076100e+01   1.9000000e+01
   9.3525000e+00   1.8453199e+01   1.0887900e+01   2.0000000e+01
   9.2497196e+00   1.8542700e+01   1.0941500e+01   2.1000000e+01
   9.2693596e+00   1.8705900e+01   1.1082400e+01   2.2000000e+01
   9.2983198e+00   1.8775900e+01   1.0962300e+01   2.3000000e+01
   9.2696896e+00   1.8833200e+01   1.0951900e+01   2.4000000e+01
   9.2297697e+00   1.8887699e+01   1.0893600e+01   2.5000000e+01
   9.1298304e+00   1.8925800e+01   1.0851600e+01   2.6000000e+01
   9.1001902e+00   1.8992399e+01   1.0627300e+01   2.7000000e+01
   9.1143103e+00   1.9161600e+01   1.0687000e+01   2.8000000e+01
   9.0707302e+00   1.9308701e+01   1.0676400e+01   2.9000000e+01
   9.0224504e+00   1.9304501e+01   1.0406600e+01   3.0000000e+01
   8.8892298e+00   1.9430401e+01   1.0385600e+01   3.1000000e+01
   8.7919397e+00   1.9490400e+01   1.0363900e+01   3.2000000e+01
   8.7110300e+00   1.9568800e+01   1.0145000e+01   3.3000000e+01
   8.6179800e+00   1.9636101e+01   1.0160000e+01   3.4000000e+01
   8.6076202e+00   1.9706400e+01   1.0250400e+01   3.5000000e+01
   8.5897303e+00   1.9599899e+01   1.0185200e+01   3.6000000e+01
   8.5243301e+00   1.9731199e+01   1.0104900e+01   3.7000000e+01
   8.5407305e+00   1.9721399e+01   1.0101400e+01   3.8000000e+01
   8.5656404e+00   1.9763100e+01   1.0055700e+01   3.9000000e+01
   8.5251303e+00   1.9785000e+01   1.0134700e+01   4.0000000e+01
   8.4793196e+00   1.9798500e+01   1.0191100e+01   4.1000000e+01
   8.4090500e+00   1.9857300e+01   1.0162400e+01   4.2000000e+01
   8.4827299e+00   2.0021700e+01   1.0246800e+01   4.3000000e+01
   8.5380602e+00   2.0039400e+01   1.0372000e+01   4.4000000e+01
   8.6184702e+00   2.0063801e+01   1.0244000e+01   4.5000000e+01
   8.5888395e+00   2.0010599e+01   1.0274500e+01   4.6000000e+01
   8.5713902e+00   2.0048000e+01   1.0373700e+01   4.7000000e+01
   8.6196604e+00   2.0019899e+01   1.0300700e+01   4.8000000e+01
   8.7021198e+00   2.0032801e+01   1.0427700e+01   4.9000000e+01
   8.7656002e+00   1.9910400e+01   1.0426900e+01   5.0000000e+01
   8.7263498e+00   1.9879999e+01   1.0308400e+01   5.1000000e+01
   8.5499496e+00   1.9844400e+01   1.0318900e+01   5.2000000e+01
   8.5499001e+00   1.9724400e+01   1.0223900e+01   5.3000000e+01
   8.5371599e+00   1.9823500e+01   1.0202400e+01   5.4000000e+01
   8.4942198e+00   1.9806999e+01   1.0158300e+01   5.5000000e+01
   8.4071503e+00   1.9910400e+01   1.0279500e+01   5.6000000e+01
   8.3888798e+00   1.9885799e+01   1.0320300e+01   5.7000000e+01
   8.4281702e+00   2.0002800e+01   1.0368600e+01   5.8000000e+01
   8.4468098e+00   2.0061800e+01   1.0261200e+01   5.9000000e+01
   8.4051704e+00   2.0037600e+01   1.0346700e+01   6.0000000e+01
   8.4373198e+00   2.0046101e+01   1.0334700e+01   6.1000000e+01
   8.4275198e+00   2.0024799e+01   1.0332800e+01   6.2000000e+01
   8.3532495e+00   2.0056499e+01   1.0392800e+01   6.3000000e+01
   8.2378502e+00   2.0009199e+01   1.0320000e+01   6.4000000e+01
   8.1391697e+00   2.0065300e+01   1.0382800e+01   6.5000000e+01
   8.1472301e+00   2.0182199e+01   1.0461400e+01   6.6000000e+01
   8.1649799e+00   2.0219101e+01   1.0561700e+01   6.7000000e+01
   8.1831999e+00   2.0238001e+01   1.0476500e+01   6.8000000e+01
   8.2014303e+00   2.0240801e+01   1.0491500e+01   6.9000000e+01
   8.1830997e+00   2.0314899e+01   1.0507600e+01   7.0000000e+01
   8.2803097e+00   2.0369699e+01   1.0533300e+01   7.1000000e+01
   8.3457699e+00   2.0376200e+01   1.0526200e+01   7.2000000e+01
   8.2864599e+00   2.0466400e+01   1.0647000e+01   7.3000000e+01
   8.3410301e+00   2.0465000e+01   1.0717600e+01   7.4000000e+01
   8.2962103e+00   2.0519899e+01   1.0669600e+01   7.5000000e+01
   8.2953997e+00   2.0566099e+01   1.0652800e+01   7.6000000e+01
   8.2332497e+00   2.0649900e+01   1.0758700e+01   7.7000000e+01
   8.1758804e+00   2.0654699e+01   1.0752900e+01   7.8000000e+01
   8.2324696e+00   2.0660999e+01   1.0881000e+01   7.9000000e+01
   8.1391401e+00   2.0690001e+01   1.0906300e+01   8.0000000e+01
   8.0573997e+00   2.0604401e+01   1.0814800e+01   8.1000000e+01
   8.0775299e+00   2.0589800e+01   1.0801700e+01   8.2000000e+01
   8.1575203e+00   2.0554501e+01   1.0657700e+01   8.3000000e+01
   8.0917397e+00   2.0540501e+01   1.0601200e+01   8.4000000e+01
   8.0266504e+00   2.0495501e+01   1.0607100e+01   8.5000000e+01
   7.9699702e+00   2.0485201e+01   1.0489600e+01   8.6000000e+01
   7.9574499e+00   2.0527300e+01   1.0621000e+01   8.7000000e+01
   7.9137001e+00   2.0442600e+01   1.0594000e+01   8.8000000e+01
   7.8561401e+00   2.0517300e+01   1.0577400e+01   8.9000000e+01
   7.7635298e+00   2.0578699e+01   1.0612900e+01   9.0000000e+01
   7.7736101e+00   2.0560600e+01   1.0550200e+01   9.1000000e+01
   7.6878400e+00   2.0584801e+01   1.0592400e+01   9.2000000e+01
   7.6640701e+00   2.0513700e+01   1.0596800e+01   9.3000000e+01
   7.6801600e+00   2.0528900e+01   1.0733600e+01   9.4000000e+01
   7.6087198e+00   2.0585400e+01   1.0553700e+01   9.5000000e+01
   7.5692201e+00   2.0587799e+01   1.0583700e+01   9.6000000e+01
   7.5258899e+00   2.0533701e+01   1.0633400e+01   9.7000000e+01
   7.5531201e+00   2.0469000e+01   1.0642400e+01   9.8000000e+01
   7.4986901e+00   2.0477501e+01   1.0644900e+01   9.9000000e+01
   7.5200901e+00   2.0495899e+01   1.0659100e+01   1.0000000e+02
   7.4752898e+00   2.0499201e+01   1.0547200e+01   1.0100000e+02
   7.4494100e+00   2.0525999e+01   1.0578900e+01   1.0200000e+02
   7.4007101e+00   2.0557301e+01   1.0603500e+01   1.0300000e+02
   7.4226699e+00   2.0594200e+01   1.0659500e+01   1.0400000e+02
   7.3700800e+00   2.0573900e+01   1.0618300e+01   1.0500000e+02
   7.3542700e+00   2.0619600e+01   1.0635600e+01   1.0600000e+02
   7.3345098e+00   2.0549200e+01   1.0657700e+01   1.0700000e+02
   7.2837100e+00   2.0625000e+01   1.0582600e+01   1.0800000e+02
   7.2692199e+00   2.0636101e+01   1.0552600e+01   1.0900000e+02
   7.2445798e+00   2.0631500e+01   1.0595300e+01   1.1000000e+02
   7.2846098e+00   2.0651300e+01   1.0669600e+01   1.1100000e+02
   7.2426300e+00   2.0673000e+01   1.0603700e+01   1.1200000e+02
   7.2792602e+00   2.0669800e+01   1.0635100e+01   1.1300000e+02
   7.2658801e+00   2.0725901e+01   1.0699900e+01   1.1400000e+02
   7.2694602e+00   2.0710699e+01   1.0692300e+01   1.1500000e+02
   7.2502298e+00   2.0789000e+01   1.0699500e+01   1.1600000e+02
   7.3382201e+00   2.0764099e+01   1.0567800e+01   1.1700000e+02
   7.3688002e+00   2.0770300e+01   1.0749400e+01   1.1800000e+02
   7.3921499e+00   2.0835800e+01   1.0644400e+01   1.1900000e+02
   7.3491101e+00   2.0837900e+01   1.0644000e+01   1.2000000e+02
   7.4438701e+00   2.0853399e+01   1.0603400e+01   1.2100000e+02
   7.2829900e+00   2.0903601e+01   1.0605900e+01   1.2200000e+02
   7.3124399e+00   2.0893200e+01   1.0538800e+01   1.2300000e+02
   7.3336201e+00   2.0907900e+01   1.0367000e+01   1.2400000e+02
   7.3160501e+00   2.0879200e+01   1.0451800e+01   1.2500000e+02
   7.3432298e+00   2.0818800e+01   1.0336800e+01   1.2600000e+02
   7.3736000e+00   2.0763500e+01   1.0516200e+01   1.2700000e+02
   7.3253198e+00   2.0756399e+01   1.0545900e+01   1.2800000e+02
   7.2822900e+00   2.0762899e+01   1.0344400e+01   1.2900000e+02
   7.3454800e+00   2.0763399e+01   1.0450800e+01   1.3000000e+02
   7.3482900e+00   2.0738501e+01   1.0292000e+01   1.3100000e+02
   7.3545198e+00   2.0723301e+01   1.0256900e+01   1.3200000e+02
   7.3718700e+00   2.0760799e+01   1.0176900e+01   1.3300000e+02
   7.3298202e+00   2.0775600e+01   1.0210900e+01   1.3400000e+02
   7.3913798e+00   2.0775700e+01   1.0187100e+01   1.3500000e+02
   7.3351898e+00   2.0771099e+01   1.0341700e+01   1.3600000e+02
   7.2561998e+00   2.0768499e+01   1.0196400e+01   1.3700000e+02
   7.2117100e+00   2.0804899e+01   1.0100100e+01   1.3800000e+02
   7.2445798e+00   2.0806101e+01   1.0168400e+01   1.3900000e+02
   7.1283102e+00   2.0848700e+01   1.0151000e+01   1.4000000e+02
   7.0792098e+00   2.0857401e+01   9.9263296e+00   1.4100000e+02
   7.1662202e+00   2.0858999e+01   1.0095200e+01   1.4200000e+02
   7.0777001e+00   2.0774799e+01   1.0067500e+01   1.4300000e+02
   6.9761600e+00   2.0905001e+01   1.0105700e+01   1.4400000e+02
   6.9331002e+00   2.0906099e+01   9.9635000e+00   1.4500000e+02
   7.0114102e+00   2.0844299e+01   1.0103600e+01   1.4600000e+02
   7.0089202e+00   2.0854900e+01   1.0108800e+01   1.4700000e+02
   6.9966202e+00   2.0931499e+01   9.8935900e+00   1.4800000e+02
   6.9692602e+00   2.0896900e+01   9.9095898e+00   1.4900000e+02
   6.9018898e+00   2.0930500e+01   9.6451502e+00   1.5000000e+02
   6.9797001e+00   2.0947001e+01   1.0105000e+01   1.5100000e+02
   6.8754902e+00   2.0969900e+01   9.8710804e+00   1.5200000e+02
   6.9033699e+00   2.0994699e+01   9.7120895e+00   1.5300000e+02
   6.8913498e+00   2.1016899e+01   9.8280697e+00   1.5400000e+02
   6.8737898e+00   2.1016100e+01   9.8084097e+00   1.5500000e+02
   6.8470702e+00   2.0961800e+01   9.8406601e+00   1.5600000e+02
   6.9041600e+00   2.0872601e+01   9.8318100e+00   1.5700000e+02
   6.9245501e+00   2.0806700e+01   9.9642601e+00   1.5800000e+02
   6.9946198e+00   2.0734200e+01   9.8183899e+00   1.5900000e+02
   7.0494599e+00   2.0784401e+01   9.8858805e+00   1.6000000e+02
   7.1031299e+00   2.0687901e+01   9.8897104e+00   1.6100000e+02
   7.1162601e+00   2.0774799e+01   9.8283005e+00   1.6200000e+02
   7.1178699e+00   2.0721201e+01   9.8593397e+00   1.6300000e+02
   7.2863898e+00   2.0679899e+01   9.7359200e+00   1.6400000e+02
   7.3204398e+00   2.0634800e+01   9.7634401e+00   1.6500000e+02
   7.3548198e+00   2.0587700e+01   9.7846203e+00   1.6600000e+02
   7.4378800e+00   2.0556700e+01   9.9265299e+00   1.6700000e+02
   7.5423398e+00   2.0536100e+01   9.8569098e+00   1.6800000e+02
   7.5619302e+00   2.0513300e+01   9.8045197e+00   1.6900000e+02
   7.5927300e+00   2.0503799e+01   9.7627802e+00   1.7000000e+02
   7.5901999e+00   2.0541300e+01   9.7322197e+00   1.7100000e+02
   7.5732698e+00   2.0553400e+01   9.6203699e+00   1.7200000e+02
   7.5004902e+00   2.0576599e+01   9.8056402e+00   1.7300000e+02
   7.4176898e+00   2.0626699e+01   9.7252502e+00   1.7400000e+02
   7.5302200e+00   2.0565701e+01   9.7963400e+00   1.7500000e+02
   7.6352501e+00   2.0574900e+01   9.7531004e+00   1.7600000e+02
   7.5787401e+00   2.0558201e+01   9.7602301e+00   1.7700000e+02
   7.6364698e+00   2.0540199e+01   9.7608004e+00   1.7800000e+02
   7.7281299e+00   2.0466000e+01   9.7679596e+00   1.7900000e+02
   7.6945901e+00   2.0462799e+01   9.8148499e+00   1.8000000e+02
   7.6861901e+00   2.0472700e+01   9.8101196e+00   1.8100000e+02
   7.7234001e+00   2.0404499e+01   9.6768303e+00   1.8200000e+02
   7.6768999e+00   2.0457500e+01   9.7202597e+00   1.8300000e+02
   7.6576700e+00   2.0531700e+01   9.6834698e+00   1.8400000e+02
   7.6604700e+00   2.0534401e+01   9.7598400e+00   1.8500000e+02
   7.6425600e+00   2.0550400e+01   9.8444700e+00   1.8600000e+02
   7.6463699e+00   2.0494499e+01   9.4514399e+00   1.8800000e+02
   7.6071301e+00   2.0526800e+01   9.6010799e+00   1.8900000e+02
   7.6278400e+00   2.0537701e+01   9.6866703e+00   1.9000000e+02
   7.6508799e+00   2.0552099e+01   9.6843395e+00   1.9200000e+02
   7.7191100e+00   2.0559799e+01   9.5156002e+00   1.9300000e+02
   7.6294599e+00   2.0555599e+01   9.7918797e+00   1.9400000e+02
   7.8575201e+00   2.0484200e+01   9.7180796e+00   1.9500000e+02
   7.9161401e+00   2.0444401e+01   9.4159899e+00   1.9600000e+02
   8.0126696e+00   2.0286400e+01   9.4530602e+00   1.9700000e+02
   8.0029402e+00   2.0277700e+01   9.5648003e+00   1.9800000e+02
   8.2208796e+00   2.0247801e+01   9.6976604e+00   1.9900000e+02
   8.1280203e+00   2.0240900e+01   9.5122099e+00   2.0000000e+02
