# Supplementary material for: Chromosome dynamics near the sol-gel phase transition dictate the timing of remote genomic interactions
Source: Nat Commun. 2019 Jun 24;10:2771. doi: 10.1038/s41467-019-10628-9 (PMC6591236; doi:10.1038/s41467-019-10628-9)
Supplement: Supplementary file 3 — Source Data [file 41467_2019_10628_MOESM3_ESM.zip › Source Data/ProcessedData/NonContractedCells/ShortTermImaging/G1G2/G2_20 (1).dat]

   3.6716900e+00   1.6167299e+01   2.1577299e+01   1.0000000e+00
   3.8354599e+00   1.6060400e+01   2.1613800e+01   2.0000000e+00
   3.9597900e+00   1.6136700e+01   2.1617901e+01   3.0000000e+00
   3.9679101e+00   1.6145901e+01   2.1595100e+01   4.0000000e+00
   3.9840300e+00   1.6163300e+01   2.1613300e+01   5.0000000e+00
   3.8698201e+00   1.6240801e+01   2.1617100e+01   6.0000000e+00
   3.8181000e+00   1.6366501e+01   2.1646500e+01   7.0000000e+00
   3.9180300e+00   1.6424299e+01   2.1693501e+01   8.0000000e+00
   3.9981000e+00   1.6469900e+01   2.1719200e+01   9.0000000e+00
   3.8563099e+00   1.6490101e+01   2.2004299e+01   1.0000000e+01
   3.8427300e+00   1.6428900e+01   2.2086901e+01   1.1000000e+01
   3.8111899e+00   1.6391399e+01   2.2048000e+01   1.2000000e+01
   3.8300800e+00   1.6433701e+01   2.2176300e+01   1.3000000e+01
   3.9096401e+00   1.6376600e+01   2.2237499e+01   1.4000000e+01
   3.9814799e+00   1.6429899e+01   2.2252501e+01   1.5000000e+01
   3.9958999e+00   1.6433001e+01   2.2426300e+01   1.6000000e+01
   3.9987800e+00   1.6381599e+01   2.2365999e+01   1.7000000e+01
   3.9809599e+00   1.6421900e+01   2.2426201e+01   1.8000000e+01
   4.0352802e+00   1.6405399e+01   2.2449499e+01   1.9000000e+01
   4.0233002e+00   1.6366899e+01   2.2596500e+01   2.0000000e+01
   4.0754299e+00   1.6423800e+01   2.2524401e+01   2.1000000e+01
   4.0735302e+00   1.6492599e+01   2.2514700e+01   2.2000000e+01
   4.0732598e+00   1.6501699e+01   2.2506201e+01   2.3000000e+01
   4.1059198e+00   1.6520800e+01   2.2471100e+01   2.4000000e+01
   4.0451298e+00   1.6509600e+01   2.2566601e+01   2.5000000e+01
   4.0226302e+00   1.6613300e+01   2.2462299e+01   2.6000000e+01
   3.8953199e+00   1.6536501e+01   2.2538700e+01   2.7000000e+01
   3.8605800e+00   1.6468201e+01   2.2601900e+01   2.8000000e+01
   3.8864100e+00   1.6470900e+01   2.2458900e+01   2.9000000e+01
   3.8436000e+00   1.6433201e+01   2.2470301e+01   3.0000000e+01
   3.7527499e+00   1.6520100e+01   2.2515499e+01   3.1000000e+01
   3.7230401e+00   1.6488199e+01   2.2440599e+01   3.2000000e+01
   3.8063300e+00   1.6496799e+01   2.2495100e+01   3.3000000e+01
   3.7981200e+00   1.6566799e+01   2.2634100e+01   3.4000000e+01
   3.8888900e+00   1.6534000e+01   2.2447701e+01   3.5000000e+01
   3.8369100e+00   1.6527700e+01   2.2655800e+01   3.6000000e+01
   3.8132401e+00   1.6578800e+01   2.2654200e+01   3.7000000e+01
   3.8098300e+00   1.6570101e+01   2.2562300e+01   3.8000000e+01
   3.8382699e+00   1.6599300e+01   2.2543600e+01   3.9000000e+01
   3.7910800e+00   1.6567801e+01   2.2389900e+01   4.0000000e+01
   3.8200901e+00   1.6497000e+01   2.2425501e+01   4.1000000e+01
   3.7842400e+00   1.6424400e+01   2.2305901e+01   4.2000000e+01
   3.7575099e+00   1.6483900e+01   2.2311899e+01   4.3000000e+01
   3.7678299e+00   1.6547800e+01   2.2325500e+01   4.4000000e+01
   3.7292800e+00   1.6621401e+01   2.2467300e+01   4.5000000e+01
   3.7997999e+00   1.6647200e+01   2.2335899e+01   4.6000000e+01
   3.8667400e+00   1.6717501e+01   2.2385201e+01   4.7000000e+01
   3.8864100e+00   1.6778999e+01   2.2393999e+01   4.8000000e+01
   3.8244500e+00   1.6742201e+01   2.2265400e+01   4.9000000e+01
   3.8160801e+00   1.6657801e+01   2.2098499e+01   5.0000000e+01
   3.8040700e+00   1.6761101e+01   2.2306801e+01   5.1000000e+01
   3.7167201e+00   1.6752199e+01   2.2263000e+01   5.2000000e+01
   3.7263601e+00   1.6745199e+01   2.2395000e+01   5.3000000e+01
   3.7031300e+00   1.6747400e+01   2.2343399e+01   5.4000000e+01
   3.8024600e+00   1.6778099e+01   2.2451599e+01   5.5000000e+01
   3.7536199e+00   1.6744699e+01   2.2405701e+01   5.6000000e+01
   3.6935000e+00   1.6847300e+01   2.2325399e+01   5.7000000e+01
   3.6609001e+00   1.6814199e+01   2.2295700e+01   5.8000000e+01
   3.7119100e+00   1.6850500e+01   2.2198999e+01   5.9000000e+01
   3.7062299e+00   1.6914700e+01   2.2290100e+01   6.0000000e+01
   3.7278399e+00   1.6849701e+01   2.2192499e+01   6.1000000e+01
   3.6576300e+00   1.6824600e+01   2.2396700e+01   6.2000000e+01
   3.6594701e+00   1.6828501e+01   2.2284000e+01   6.3000000e+01
   3.6668401e+00   1.6818300e+01   2.2461700e+01   6.4000000e+01
   3.7054300e+00   1.6874701e+01   2.2376400e+01   6.5000000e+01
   3.7817099e+00   1.6884701e+01   2.2224400e+01   6.6000000e+01
   3.7794199e+00   1.6951700e+01   2.2199800e+01   6.7000000e+01
   3.8171201e+00   1.6902599e+01   2.2192499e+01   6.8000000e+01
   3.8469701e+00   1.6961700e+01   2.2500401e+01   6.9000000e+01
   3.8136401e+00   1.6934200e+01   2.2378300e+01   7.0000000e+01
   3.8769801e+00   1.6975901e+01   2.2455500e+01   7.1000000e+01
   3.9004600e+00   1.7019300e+01   2.2481800e+01   7.2000000e+01
   3.9734099e+00   1.7030001e+01   2.2380301e+01   7.3000000e+01
   4.0041199e+00   1.7019800e+01   2.2622700e+01   7.4000000e+01
   3.9969201e+00   1.7007601e+01   2.2530300e+01   7.5000000e+01
   4.0964298e+00   1.7067900e+01   2.2451300e+01   7.6000000e+01
   4.0650702e+00   1.6983900e+01   2.2667200e+01   7.7000000e+01
   4.0438800e+00   1.6976999e+01   2.2667400e+01   7.8000000e+01
   4.0363498e+00   1.6968500e+01   2.2699499e+01   7.9000000e+01
   3.8918300e+00   1.6937300e+01   2.2587400e+01   8.0000000e+01
   3.9545901e+00   1.6830099e+01   2.2682400e+01   8.1000000e+01
   3.9650400e+00   1.6902000e+01   2.2709801e+01   8.2000000e+01
   3.8591700e+00   1.6761600e+01   2.2771099e+01   8.3000000e+01
   3.8896699e+00   1.6789600e+01   2.2544600e+01   8.4000000e+01
   3.8940699e+00   1.6830601e+01   2.2772800e+01   8.5000000e+01
   3.8394899e+00   1.6733299e+01   2.2614000e+01   8.6000000e+01
   3.8835800e+00   1.6798000e+01   2.2610001e+01   8.7000000e+01
   3.8838699e+00   1.6887800e+01   2.2891199e+01   8.8000000e+01
   3.9075000e+00   1.6979401e+01   2.2800699e+01   8.9000000e+01
   3.9768600e+00   1.7064199e+01   2.2816200e+01   9.0000000e+01
   3.9479101e+00   1.7080900e+01   2.2818001e+01   9.1000000e+01
   3.9828100e+00   1.7016701e+01   2.2744400e+01   9.3000000e+01
   3.9248500e+00   1.7039400e+01   2.2822800e+01   9.4000000e+01
   3.8380201e+00   1.7046000e+01   2.2931900e+01   9.6000000e+01
   3.8407500e+00   1.7045799e+01   2.2802999e+01   9.7000000e+01
   3.9141500e+00   1.7015301e+01   2.2787901e+01   9.9000000e+01
   3.9170799e+00   1.6824200e+01   2.2659100e+01   1.0200000e+02
   3.8631301e+00   1.6937099e+01   2.2549700e+01   1.0400000e+02
   3.8596499e+00   1.7032400e+01   2.2646601e+01   1.0500000e+02
   3.8365300e+00   1.7034700e+01   2.2479900e+01   1.0600000e+02
   3.8793299e+00   1.7049400e+01   2.2496901e+01   1.0700000e+02
   3.8347399e+00   1.7063700e+01   2.2437799e+01   1.0800000e+02
   3.8431399e+00   1.7095400e+01   2.2438499e+01   1.0900000e+02
   3.8228600e+00   1.6907700e+01   2.2277901e+01   1.1000000e+02
   3.8246901e+00   1.6941000e+01   2.2357500e+01   1.1100000e+02
   3.9001999e+00   1.6954599e+01   2.2342199e+01   1.1200000e+02
   3.9678900e+00   1.6897699e+01   2.2130899e+01   1.1300000e+02
   3.9499600e+00   1.6991501e+01   2.2238600e+01   1.1400000e+02
   3.8934801e+00   1.6910299e+01   2.2181999e+01   1.1500000e+02
   3.8742800e+00   1.6980499e+01   2.2140200e+01   1.1600000e+02
   3.9664800e+00   1.6982000e+01   2.2125500e+01   1.1700000e+02
   3.9802499e+00   1.7005800e+01   2.2091999e+01   1.1800000e+02
   3.9669399e+00   1.7004400e+01   2.2040501e+01   1.1900000e+02
   3.9420199e+00   1.7042200e+01   2.2133101e+01   1.2000000e+02
   3.8667600e+00   1.7100599e+01   2.2136400e+01   1.2100000e+02
   3.9099400e+00   1.7097200e+01   2.1937300e+01   1.2200000e+02
   3.9455199e+00   1.7086300e+01   2.2019400e+01   1.2300000e+02
   3.9361801e+00   1.7164301e+01   2.2024700e+01   1.2400000e+02
   3.8858800e+00   1.7160601e+01   2.2249001e+01   1.2500000e+02
   3.9288499e+00   1.7129000e+01   2.2120701e+01   1.2600000e+02
   3.9665401e+00   1.6996099e+01   2.2075701e+01   1.2700000e+02
   3.9689100e+00   1.6990000e+01   2.2387600e+01   1.2800000e+02
   3.9917500e+00   1.6976801e+01   2.2194599e+01   1.2900000e+02
   3.9005499e+00   1.7021500e+01   2.2104099e+01   1.3000000e+02
   3.9454801e+00   1.7032900e+01   2.2125299e+01   1.3100000e+02
   4.0088201e+00   1.7082500e+01   2.2257700e+01   1.3200000e+02
   3.9917700e+00   1.7110300e+01   2.2361700e+01   1.3300000e+02
   3.9356501e+00   1.7127300e+01   2.2335300e+01   1.3400000e+02
   3.8805900e+00   1.7203400e+01   2.2284100e+01   1.3500000e+02
   3.8974800e+00   1.7200600e+01   2.2147301e+01   1.3600000e+02
   3.9375401e+00   1.7199100e+01   2.2317499e+01   1.3700000e+02
   3.9285800e+00   1.7140499e+01   2.2328100e+01   1.3800000e+02
   3.8532100e+00   1.7114799e+01   2.2264200e+01   1.3900000e+02
   3.9193399e+00   1.7078800e+01   2.2321699e+01   1.4000000e+02
   3.8585000e+00   1.7088100e+01   2.2187000e+01   1.4100000e+02
   3.8625700e+00   1.7080999e+01   2.2199200e+01   1.4200000e+02
   3.8640299e+00   1.7089800e+01   2.2279301e+01   1.4300000e+02
   3.8082900e+00   1.7158800e+01   2.2132000e+01   1.4400000e+02
   3.8163800e+00   1.7187599e+01   2.2131201e+01   1.4500000e+02
   3.8223400e+00   1.7166800e+01   2.2071100e+01   1.4600000e+02
   3.8569100e+00   1.7192301e+01   2.2231400e+01   1.4700000e+02
   3.8678999e+00   1.7203501e+01   2.2313499e+01   1.4800000e+02
   3.8134601e+00   1.7131599e+01   2.2231701e+01   1.4900000e+02
   3.8093200e+00   1.7182199e+01   2.2270100e+01   1.5000000e+02
   3.8936801e+00   1.7180300e+01   2.2153799e+01   1.5100000e+02
   3.9021299e+00   1.7176399e+01   2.2169500e+01   1.5200000e+02
   3.9955001e+00   1.7151300e+01   2.2010201e+01   1.5300000e+02
   3.9567201e+00   1.7114599e+01   2.1853399e+01   1.5400000e+02
   3.9346399e+00   1.7132999e+01   2.2000601e+01   1.5500000e+02
   3.9238901e+00   1.7129700e+01   2.2115499e+01   1.5600000e+02
   3.8957400e+00   1.7064600e+01   2.1984100e+01   1.5700000e+02
   3.9370201e+00   1.7044901e+01   2.1754700e+01   1.5900000e+02
   3.9339600e+00   1.6957500e+01   2.1710600e+01   1.6000000e+02
   3.9498200e+00   1.6930901e+01   2.1690300e+01   1.6100000e+02
   3.9537301e+00   1.6976801e+01   2.1632601e+01   1.6200000e+02
   3.9355099e+00   1.7006100e+01   2.1482401e+01   1.6300000e+02
   3.9276099e+00   1.6968000e+01   2.1687901e+01   1.6400000e+02
   3.9646800e+00   1.6986601e+01   2.1679600e+01   1.6500000e+02
   3.9157701e+00   1.6938999e+01   2.1671801e+01   1.6600000e+02
   3.8915300e+00   1.6906099e+01   2.1662001e+01   1.6700000e+02
   3.8922901e+00   1.6981400e+01   2.1582600e+01   1.6800000e+02
   3.7937400e+00   1.6998600e+01   2.1662701e+01   1.6900000e+02
   3.7607901e+00   1.6999001e+01   2.1633900e+01   1.7000000e+02
   3.7412500e+00   1.7047199e+01   2.1689100e+01   1.7100000e+02
   3.7151201e+00   1.6952200e+01   2.1658001e+01   1.7200000e+02
   3.6846001e+00   1.6935301e+01   2.1750999e+01   1.7300000e+02
   3.7266600e+00   1.6892401e+01   2.1743200e+01   1.7400000e+02
   3.7040501e+00   1.7014700e+01   2.1785299e+01   1.7500000e+02
   3.6608601e+00   1.7016600e+01   2.1780500e+01   1.7600000e+02
   3.6120901e+00   1.7015400e+01   2.1664400e+01   1.7700000e+02
   3.6089001e+00   1.6980200e+01   2.1744101e+01   1.7800000e+02
   3.6387701e+00   1.7011801e+01   2.1773399e+01   1.7900000e+02
   3.6235900e+00   1.7108500e+01   2.1718700e+01   1.8000000e+02
   3.6489301e+00   1.7023600e+01   2.1731600e+01   1.8100000e+02
   3.6980901e+00   1.7090700e+01   2.1942101e+01   1.8200000e+02
   3.6995201e+00   1.7065201e+01   2.1803600e+01   1.8300000e+02
   3.6910000e+00   1.7108200e+01   2.1901899e+01   1.8400000e+02
   3.6745801e+00   1.7099800e+01   2.1804600e+01   1.8500000e+02
   3.7209699e+00   1.7129299e+01   2.1869801e+01   1.8600000e+02
   3.7266500e+00   1.7178801e+01   2.1926100e+01   1.8700000e+02
   3.6889901e+00   1.7165199e+01   2.1929800e+01   1.8800000e+02
   3.6817100e+00   1.7158100e+01   2.2038099e+01   1.8900000e+02
   3.6667800e+00   1.7211500e+01   2.2132401e+01   1.9000000e+02
   3.6641800e+00   1.7171700e+01   2.2034599e+01   1.9100000e+02
   3.6566501e+00   1.7177601e+01   2.1924400e+01   1.9200000e+02
   3.6600900e+00   1.7172300e+01   2.1982500e+01   1.9300000e+02
   3.6933801e+00   1.7218500e+01   2.1938900e+01   1.9400000e+02
   3.6973901e+00   1.7239901e+01   2.2165501e+01   1.9500000e+02
   3.6602499e+00   1.7249399e+01   2.2128599e+01   1.9600000e+02
   3.6983900e+00   1.7155399e+01   2.2124300e+01   1.9700000e+02
   3.6957099e+00   1.7184401e+01   2.2138901e+01   1.9800000e+02
   3.6188800e+00   1.7137800e+01   2.2224600e+01   1.9900000e+02
   3.6350801e+00   1.7216299e+01   2.2384001e+01   2.0000000e+02
