# Supplementary material for: Chromosome dynamics near the sol-gel phase transition dictate the timing of remote genomic interactions
Source: Nat Commun. 2019 Jun 24;10:2771. doi: 10.1038/s41467-019-10628-9 (PMC6591236; doi:10.1038/s41467-019-10628-9)
Supplement: Supplementary file 3 — Source Data [file 41467_2019_10628_MOESM3_ESM.zip › Source Data/ProcessedData/NonContractedCells/ShortTermImaging/G1G2/G2_2 (1).dat]

   5.1750598e+00   4.3183701e+01   3.5789101e+01   1.0000000e+00
   5.5135298e+00   4.3069599e+01   3.5751598e+01   2.0000000e+00
   5.6545701e+00   4.3056000e+01   3.5879601e+01   3.0000000e+00
   5.5482302e+00   4.3122101e+01   3.5521198e+01   4.0000000e+00
   5.5179300e+00   4.3201401e+01   3.5573101e+01   6.0000000e+00
   5.1984301e+00   4.3318199e+01   3.5612598e+01   7.0000000e+00
   5.2921000e+00   4.3215099e+01   3.5567699e+01   8.0000000e+00
   5.1922698e+00   4.3179298e+01   3.5865700e+01   9.0000000e+00
   5.0590100e+00   4.2884800e+01   3.5478199e+01   1.0000000e+01
   4.8719802e+00   4.2795200e+01   3.5417198e+01   1.1000000e+01
   4.9594798e+00   4.2816898e+01   3.5342602e+01   1.2000000e+01
   5.0042500e+00   4.2889099e+01   3.5366100e+01   1.3000000e+01
   5.2624502e+00   4.3071201e+01   3.5099499e+01   1.4000000e+01
   5.1039300e+00   4.2959801e+01   3.5143501e+01   1.5000000e+01
   5.3727102e+00   4.3085602e+01   3.5072899e+01   1.6000000e+01
   5.2835698e+00   4.3182800e+01   3.5024101e+01   1.7000000e+01
   4.9915900e+00   4.3142101e+01   3.4870602e+01   1.8000000e+01
   4.8863001e+00   4.3020599e+01   3.4783199e+01   1.9000000e+01
   4.8583899e+00   4.3147202e+01   3.4903000e+01   2.0000000e+01
   4.7680702e+00   4.2962799e+01   3.5014400e+01   2.1000000e+01
   5.0016098e+00   4.2756001e+01   3.5184601e+01   2.2000000e+01
   5.1508999e+00   4.2857498e+01   3.5219700e+01   2.3000000e+01
   5.2757902e+00   4.2798698e+01   3.5243198e+01   2.4000000e+01
   5.1511798e+00   4.2956699e+01   3.5399700e+01   2.5000000e+01
   5.0833101e+00   4.2889702e+01   3.5331200e+01   2.6000000e+01
   5.1495299e+00   4.3102100e+01   3.5605301e+01   2.7000000e+01
   5.3286600e+00   4.3058701e+01   3.5350399e+01   2.8000000e+01
   5.3758702e+00   4.3059299e+01   3.5264999e+01   2.9000000e+01
   5.3305302e+00   4.2936600e+01   3.5395901e+01   3.0000000e+01
   5.1886101e+00   4.2902302e+01   3.5450699e+01   3.1000000e+01
   5.1595898e+00   4.2891899e+01   3.5293701e+01   3.2000000e+01
   5.3356900e+00   4.2847900e+01   3.5308701e+01   3.3000000e+01
   5.2344298e+00   4.2848099e+01   3.5360802e+01   3.4000000e+01
   5.2165399e+00   4.2897800e+01   3.4985500e+01   3.5000000e+01
   5.1682501e+00   4.2830101e+01   3.5160000e+01   3.6000000e+01
   5.1543798e+00   4.2885799e+01   3.4938099e+01   3.7000000e+01
   5.2932601e+00   4.2943901e+01   3.5144199e+01   3.8000000e+01
   5.3793998e+00   4.2873402e+01   3.5060600e+01   3.9000000e+01
   5.2766800e+00   4.2793900e+01   3.5014400e+01   4.0000000e+01
   5.4908099e+00   4.2749401e+01   3.4840500e+01   4.1000000e+01
   5.3762398e+00   4.2645699e+01   3.4838100e+01   4.2000000e+01
   5.6030002e+00   4.2903400e+01   3.4998600e+01   4.3000000e+01
   5.5333900e+00   4.2884800e+01   3.4805302e+01   4.4000000e+01
   5.3985701e+00   4.3047501e+01   3.4589401e+01   4.8000000e+01
   5.4606700e+00   4.3106899e+01   3.4581200e+01   4.9000000e+01
   5.4343801e+00   4.3137699e+01   3.4732101e+01   5.0000000e+01
   5.2703300e+00   4.3107101e+01   3.4736599e+01   5.1000000e+01
   5.3518100e+00   4.3049301e+01   3.4736698e+01   5.2000000e+01
   5.4519601e+00   4.3044800e+01   3.4699402e+01   5.3000000e+01
   5.4870901e+00   4.3030300e+01   3.4801701e+01   5.4000000e+01
   5.8229299e+00   4.3196400e+01   3.4706100e+01   5.5000000e+01
   5.7937698e+00   4.3158100e+01   3.4984001e+01   5.6000000e+01
   6.1283598e+00   4.3110699e+01   3.4828400e+01   5.8000000e+01
   6.3060498e+00   4.3204800e+01   3.4968700e+01   6.0000000e+01
   6.4117699e+00   4.3247601e+01   3.4879700e+01   6.2000000e+01
   6.4563999e+00   4.3230301e+01   3.4713501e+01   6.3000000e+01
   6.4077501e+00   4.3189701e+01   3.4797100e+01   6.4000000e+01
   6.4783602e+00   4.3217400e+01   3.4406200e+01   6.5000000e+01
   6.4720702e+00   4.3004398e+01   3.4588501e+01   6.6000000e+01
   6.4801698e+00   4.2978199e+01   3.4388000e+01   6.7000000e+01
   6.4779301e+00   4.2980301e+01   3.4365101e+01   6.8000000e+01
   6.5173502e+00   4.2976299e+01   3.4374901e+01   6.9000000e+01
   6.4969501e+00   4.2807800e+01   3.4383400e+01   7.2000000e+01
   6.4876299e+00   4.2865002e+01   3.4632401e+01   7.4000000e+01
   6.5258799e+00   4.2822498e+01   3.4177200e+01   7.5000000e+01
   6.5132599e+00   4.2859001e+01   3.4445202e+01   7.6000000e+01
   6.5281901e+00   4.2919399e+01   3.4488300e+01   7.7000000e+01
   6.4606700e+00   4.2853100e+01   3.5654202e+01   7.8000000e+01
   6.5373802e+00   4.2846001e+01   3.4220501e+01   7.9000000e+01
   6.5269599e+00   4.2888802e+01   3.4339699e+01   8.0000000e+01
   6.4917598e+00   4.2808899e+01   3.3965900e+01   8.1000000e+01
   6.4900699e+00   4.2808201e+01   3.3901699e+01   8.2000000e+01
   6.3119998e+00   4.2731098e+01   3.3835999e+01   8.3000000e+01
   6.4658298e+00   4.2904202e+01   3.4002399e+01   8.4000000e+01
   6.4222298e+00   4.2984901e+01   3.4303699e+01   8.5000000e+01
   6.3863001e+00   4.3068501e+01   3.4306999e+01   8.6000000e+01
   6.4617000e+00   4.3125401e+01   3.4405300e+01   8.7000000e+01
   6.3580699e+00   4.3081902e+01   3.4222599e+01   9.3000000e+01
   6.4051800e+00   4.3011902e+01   3.3984699e+01   9.4000000e+01
   6.4359198e+00   4.2952801e+01   3.4029800e+01   9.5000000e+01
   6.4799700e+00   4.3047199e+01   3.4141701e+01   9.6000000e+01
   6.3975801e+00   4.3194599e+01   3.4285500e+01   9.7000000e+01
   6.3161502e+00   4.3115700e+01   3.4200199e+01   9.8000000e+01
   6.3621998e+00   4.2992901e+01   3.3925999e+01   9.9000000e+01
   6.3871698e+00   4.3045502e+01   3.4161201e+01   1.0000000e+02
   6.4885302e+00   4.3083698e+01   3.4191101e+01   1.0100000e+02
   6.4939799e+00   4.3052502e+01   3.4250198e+01   1.0200000e+02
   6.4540801e+00   4.3111000e+01   3.4263000e+01   1.0300000e+02
   6.4592700e+00   4.2989399e+01   3.4360401e+01   1.0400000e+02
   6.4734201e+00   4.2921398e+01   3.4034401e+01   1.0500000e+02
   6.4431000e+00   4.2980900e+01   3.4483898e+01   1.0600000e+02
   6.4757500e+00   4.2893700e+01   3.4329300e+01   1.0700000e+02
   6.4729700e+00   4.2902401e+01   3.4208199e+01   1.0800000e+02
   6.4250598e+00   4.2739399e+01   3.4445801e+01   1.0900000e+02
   6.4900298e+00   4.2837502e+01   3.4393600e+01   1.1000000e+02
   6.4659200e+00   4.2951500e+01   3.4773899e+01   1.1100000e+02
   6.5296898e+00   4.2938400e+01   3.4506001e+01   1.1200000e+02
   6.5402899e+00   4.2910801e+01   3.4625000e+01   1.1300000e+02
   6.5073900e+00   4.2817402e+01   3.4284302e+01   1.1400000e+02
   6.5180702e+00   4.2880299e+01   3.4337502e+01   1.1500000e+02
   6.5124798e+00   4.2721298e+01   3.4295601e+01   1.1600000e+02
   6.5205202e+00   4.2691399e+01   3.4089500e+01   1.1700000e+02
   6.5229001e+00   4.2681301e+01   3.4000999e+01   1.1800000e+02
   6.5202599e+00   4.2644699e+01   3.4183800e+01   1.1900000e+02
   6.4909601e+00   4.2527401e+01   3.3937901e+01   1.2000000e+02
   6.5152702e+00   4.2489201e+01   3.4102901e+01   1.2100000e+02
   6.5198202e+00   4.2467899e+01   3.3891998e+01   1.2200000e+02
   6.5170102e+00   4.2620499e+01   3.3627701e+01   1.2300000e+02
   6.4765301e+00   4.2983299e+01   3.2739201e+01   1.2400000e+02
   6.4462800e+00   4.2595901e+01   3.3112099e+01   1.2500000e+02
   6.4933801e+00   4.2874001e+01   3.2643002e+01   1.2600000e+02
   6.4797502e+00   4.2799198e+01   3.3133202e+01   1.2700000e+02
   6.5197301e+00   4.2927601e+01   3.3994400e+01   1.2800000e+02
   6.4788799e+00   4.2838699e+01   3.3912201e+01   1.2900000e+02
   6.4341898e+00   4.2974098e+01   3.3747601e+01   1.3000000e+02
   6.4297299e+00   4.3044498e+01   3.3541401e+01   1.3100000e+02
   6.4082799e+00   4.3009899e+01   3.3584400e+01   1.3200000e+02
   6.3112602e+00   4.3103802e+01   3.3528000e+01   1.3300000e+02
   6.2613802e+00   4.3025299e+01   3.3545799e+01   1.3400000e+02
   6.2576799e+00   4.3001499e+01   3.3521599e+01   1.3500000e+02
   6.3005500e+00   4.2999699e+01   3.3511902e+01   1.3600000e+02
   6.2248998e+00   4.2932598e+01   3.3532902e+01   1.3700000e+02
   6.2503700e+00   4.2970901e+01   3.3474899e+01   1.3800000e+02
   6.1785302e+00   4.3026600e+01   3.3740799e+01   1.3900000e+02
   6.2290802e+00   4.3066502e+01   3.3492100e+01   1.4000000e+02
   6.2494502e+00   4.3089199e+01   3.3541599e+01   1.4100000e+02
   6.2795601e+00   4.3056301e+01   3.3388401e+01   1.4200000e+02
   6.1522698e+00   4.3030899e+01   3.3340698e+01   1.4300000e+02
   6.2912898e+00   4.2979000e+01   3.3253101e+01   1.4400000e+02
   6.2484102e+00   4.2918999e+01   3.3072201e+01   1.4500000e+02
   6.2130299e+00   4.2881302e+01   3.3203800e+01   1.4600000e+02
   6.3647599e+00   4.2795502e+01   3.3109299e+01   1.4700000e+02
   6.2492299e+00   4.2733799e+01   3.3280602e+01   1.4800000e+02
   6.3113599e+00   4.2708500e+01   3.2932098e+01   1.4900000e+02
   6.3014202e+00   4.2588501e+01   3.3055801e+01   1.5000000e+02
   6.3415799e+00   4.2488201e+01   3.2920502e+01   1.5100000e+02
   6.2310901e+00   4.2430698e+01   3.2853802e+01   1.5300000e+02
   6.1856799e+00   4.2360901e+01   3.2985901e+01   1.5400000e+02
   6.2780900e+00   4.2329601e+01   3.2749100e+01   1.5500000e+02
   5.9134698e+00   4.2567101e+01   3.2766201e+01   1.5700000e+02
   5.7058902e+00   4.2591999e+01   3.2697399e+01   1.5800000e+02
   5.5328302e+00   4.2459499e+01   3.2687801e+01   1.5900000e+02
   5.5482001e+00   4.2470901e+01   3.2593601e+01   1.6000000e+02
   5.4039402e+00   4.2391300e+01   3.2858101e+01   1.6100000e+02
   5.2526102e+00   4.2444901e+01   3.2467400e+01   1.6200000e+02
   5.0838599e+00   4.2426899e+01   3.2641499e+01   1.6300000e+02
   5.2736702e+00   4.2453899e+01   3.2701099e+01   1.6400000e+02
   5.4037099e+00   4.2405499e+01   3.2703201e+01   1.6500000e+02
   5.3782401e+00   4.2538502e+01   3.2780300e+01   1.6600000e+02
   5.5078702e+00   4.2566101e+01   3.2647301e+01   1.6700000e+02
   5.6274300e+00   4.2466099e+01   3.2560799e+01   1.6800000e+02
   5.7225699e+00   4.2363701e+01   3.2627102e+01   1.6900000e+02
   5.7958999e+00   4.2493698e+01   3.2760502e+01   1.7000000e+02
   5.8787398e+00   4.2476101e+01   3.2661301e+01   1.7100000e+02
   5.7726302e+00   4.2385399e+01   3.2612499e+01   1.7200000e+02
   5.8919101e+00   4.2349400e+01   3.2658798e+01   1.7300000e+02
   5.9215398e+00   4.2337799e+01   3.2664501e+01   1.7400000e+02
   5.8647599e+00   4.2373901e+01   3.2348598e+01   1.7500000e+02
   5.7428498e+00   4.2259499e+01   3.2682098e+01   1.7600000e+02
   5.7143698e+00   4.2266499e+01   3.2678299e+01   1.7700000e+02
   5.7986002e+00   4.2266102e+01   3.2628601e+01   1.7800000e+02
   5.6174102e+00   4.2347698e+01   3.3077000e+01   1.7900000e+02
   5.8815699e+00   4.2337101e+01   3.2962399e+01   1.8000000e+02
   5.8795400e+00   4.2358200e+01   3.2676998e+01   1.8100000e+02
   6.1805501e+00   4.2324001e+01   3.2652302e+01   1.8200000e+02
   6.2504802e+00   4.2367500e+01   3.3059101e+01   1.8300000e+02
   6.0424199e+00   4.2347000e+01   3.2810501e+01   1.8400000e+02
   6.2664800e+00   4.2305801e+01   3.3028999e+01   1.8500000e+02
   6.1520300e+00   4.2372601e+01   3.2779900e+01   1.8600000e+02
   6.1229100e+00   4.2477001e+01   3.3113300e+01   1.8700000e+02
   6.2435899e+00   4.2323002e+01   3.2603298e+01   1.8800000e+02
   6.1911602e+00   4.2484100e+01   3.3096901e+01   1.8900000e+02
   6.3307700e+00   4.2522301e+01   3.2742901e+01   1.9000000e+02
   6.3140302e+00   4.2529301e+01   3.3022400e+01   1.9100000e+02
   6.3387899e+00   4.2477798e+01   3.3062599e+01   1.9200000e+02
   6.4214401e+00   4.2577801e+01   3.3032799e+01   1.9300000e+02
   6.4890099e+00   4.2446800e+01   3.2718800e+01   1.9400000e+02
   6.3571000e+00   4.2633701e+01   3.3179798e+01   1.9500000e+02
   6.3638201e+00   4.2535000e+01   3.3111198e+01   1.9600000e+02
   6.3741899e+00   4.2480999e+01   3.2730701e+01   1.9700000e+02
   6.3703799e+00   4.2626301e+01   3.3117500e+01   1.9800000e+02
   6.3351202e+00   4.2705002e+01   3.2790001e+01   1.9900000e+02
   6.3733802e+00   4.2567799e+01   3.2826900e+01   2.0000000e+02
