# Supplementary material for: Chromosome dynamics near the sol-gel phase transition dictate the timing of remote genomic interactions
Source: Nat Commun. 2019 Jun 24;10:2771. doi: 10.1038/s41467-019-10628-9 (PMC6591236; doi:10.1038/s41467-019-10628-9)
Supplement: Supplementary file 3 — Source Data [file 41467_2019_10628_MOESM3_ESM.zip › Source Data/ProcessedData/NonContractedCells/ShortTermImaging/G1G2/G2_14 (1).dat]

   8.0478802e+00   2.2128901e+01   1.8345100e+01   1.0000000e+00
   8.0687599e+00   2.2032000e+01   1.8265499e+01   2.0000000e+00
   7.9430900e+00   2.2124399e+01   1.8159800e+01   3.0000000e+00
   7.8983402e+00   2.2214199e+01   1.8163099e+01   4.0000000e+00
   7.9499602e+00   2.2089001e+01   1.8142799e+01   5.0000000e+00
   7.8810601e+00   2.2110100e+01   1.8135700e+01   6.0000000e+00
   7.8482199e+00   2.1987499e+01   1.7859301e+01   7.0000000e+00
   7.8395300e+00   2.1975201e+01   1.7774401e+01   8.0000000e+00
   7.8533702e+00   2.2002100e+01   1.7783400e+01   9.0000000e+00
   7.8102798e+00   2.2110800e+01   1.7905800e+01   1.0000000e+01
   7.8925800e+00   2.2014200e+01   1.7684099e+01   1.1000000e+01
   7.8053699e+00   2.2096100e+01   1.7808500e+01   1.2000000e+01
   7.6971798e+00   2.2106701e+01   1.7818199e+01   1.3000000e+01
   7.7474298e+00   2.2001499e+01   1.7783400e+01   1.4000000e+01
   7.6557298e+00   2.1913300e+01   1.7820900e+01   1.5000000e+01
   7.7377801e+00   2.1807501e+01   1.7841700e+01   1.6000000e+01
   7.6784101e+00   2.1891701e+01   1.7982100e+01   1.7000000e+01
   7.7342200e+00   2.1785101e+01   1.7874599e+01   1.8000000e+01
   7.7739601e+00   2.1817900e+01   1.7985600e+01   1.9000000e+01
   7.7068100e+00   2.1812599e+01   1.7778999e+01   2.0000000e+01
   7.6814198e+00   2.1786800e+01   1.7686001e+01   2.1000000e+01
   7.6743898e+00   2.1898399e+01   1.7772800e+01   2.2000000e+01
   7.6328001e+00   2.1775900e+01   1.7553801e+01   2.3000000e+01
   7.6911502e+00   2.1744600e+01   1.7811899e+01   2.4000000e+01
   7.6599102e+00   2.1674700e+01   1.7540800e+01   2.5000000e+01
   7.5788202e+00   2.1679300e+01   1.7483700e+01   2.6000000e+01
   7.6018801e+00   2.1687300e+01   1.7458900e+01   2.7000000e+01
   7.6772699e+00   2.1602200e+01   1.7528400e+01   2.8000000e+01
   7.5018101e+00   2.1597601e+01   1.7303699e+01   2.9000000e+01
   7.5205598e+00   2.1473499e+01   1.7559700e+01   3.0000000e+01
   7.5402098e+00   2.1414200e+01   1.7791500e+01   3.1000000e+01
   7.4812102e+00   2.1363600e+01   1.7688499e+01   3.2000000e+01
   7.4482899e+00   2.1284901e+01   1.7532400e+01   3.3000000e+01
   7.4454198e+00   2.1347000e+01   1.7710199e+01   3.4000000e+01
   7.3714399e+00   2.1225800e+01   1.7543200e+01   3.5000000e+01
   7.3156500e+00   2.1173800e+01   1.7580999e+01   3.6000000e+01
   7.3274498e+00   2.1265200e+01   1.7773899e+01   3.7000000e+01
   7.2863102e+00   2.1193899e+01   1.7718901e+01   3.8000000e+01
   7.2974701e+00   2.1087700e+01   1.7525801e+01   3.9000000e+01
   7.2571301e+00   2.1162001e+01   1.7650299e+01   4.0000000e+01
   7.1460500e+00   2.1255800e+01   1.7775400e+01   4.1000000e+01
   7.0749302e+00   2.1248899e+01   1.7724400e+01   4.2000000e+01
   7.1119599e+00   2.1136299e+01   1.7516001e+01   4.3000000e+01
   7.1328101e+00   2.1138500e+01   1.7449699e+01   4.4000000e+01
   7.1120501e+00   2.1143499e+01   1.7414700e+01   4.5000000e+01
   7.0755100e+00   2.1163000e+01   1.7528099e+01   4.6000000e+01
   7.1061401e+00   2.1119400e+01   1.7333401e+01   4.7000000e+01
   7.1130400e+00   2.1098801e+01   1.7410000e+01   4.8000000e+01
   7.2087202e+00   2.1190300e+01   1.7364000e+01   4.9000000e+01
   7.1863198e+00   2.1190201e+01   1.7488400e+01   5.0000000e+01
   7.0949001e+00   2.1241600e+01   1.7419201e+01   5.1000000e+01
   7.1685901e+00   2.1183399e+01   1.7501600e+01   5.2000000e+01
   7.2477899e+00   2.1166700e+01   1.7566401e+01   5.3000000e+01
   7.3259802e+00   2.1000999e+01   1.7345800e+01   5.6000000e+01
   7.3795700e+00   2.1034100e+01   1.7375799e+01   5.7000000e+01
   7.4245601e+00   2.0895399e+01   1.7418800e+01   5.8000000e+01
   7.5071301e+00   2.0990801e+01   1.7460899e+01   6.0000000e+01
   7.4969301e+00   2.0960899e+01   1.7362900e+01   6.1000000e+01
   7.4221902e+00   2.1125401e+01   1.7373301e+01   6.2000000e+01
   7.3521199e+00   2.1219900e+01   1.7524099e+01   6.9000000e+01
   7.3613501e+00   2.1283300e+01   1.7535900e+01   7.0000000e+01
   7.3293500e+00   2.1230200e+01   1.7537300e+01   7.1000000e+01
   7.3380198e+00   2.1263399e+01   1.7431801e+01   7.2000000e+01
   7.3675098e+00   2.1265400e+01   1.7337700e+01   7.3000000e+01
   7.5385699e+00   2.0856701e+01   1.7478800e+01   9.8000000e+01
   7.5366502e+00   2.0945601e+01   1.7466700e+01   1.0000000e+02
   7.5596399e+00   2.0893101e+01   1.7456301e+01   1.0100000e+02
   7.6216402e+00   2.0870399e+01   1.7562500e+01   1.0300000e+02
   7.6406298e+00   2.0832899e+01   1.7827200e+01   1.0400000e+02
   7.5222998e+00   2.0889700e+01   1.7786600e+01   1.0500000e+02
   7.5648699e+00   2.0874500e+01   1.7665199e+01   1.0600000e+02
   7.6254802e+00   2.0914301e+01   1.7742500e+01   1.1000000e+02
   7.5418200e+00   2.1005501e+01   1.7780399e+01   1.1100000e+02
   7.4836502e+00   2.1033899e+01   1.7719000e+01   1.1200000e+02
   7.5340400e+00   2.1029100e+01   1.7836500e+01   1.1300000e+02
   7.4959102e+00   2.0992201e+01   1.7680599e+01   1.1400000e+02
   7.4329500e+00   2.1053699e+01   1.7581400e+01   1.1500000e+02
   7.3834000e+00   2.1090200e+01   1.7525801e+01   1.1600000e+02
   7.2964201e+00   2.1093000e+01   1.7774500e+01   1.1700000e+02
   7.2985401e+00   2.1004700e+01   1.7652599e+01   1.1800000e+02
   7.3053899e+00   2.0994699e+01   1.7840900e+01   1.1900000e+02
   7.3302698e+00   2.1023300e+01   1.7801600e+01   1.2000000e+02
   7.3551002e+00   2.1054001e+01   1.7766701e+01   1.2100000e+02
   7.3377800e+00   2.1094900e+01   1.7828800e+01   1.2200000e+02
   7.2703099e+00   2.1071400e+01   1.7812599e+01   1.2300000e+02
   7.2530799e+00   2.1061199e+01   1.7832701e+01   1.2400000e+02
   7.3448601e+00   2.1085501e+01   1.7766600e+01   1.2500000e+02
   7.3549099e+00   2.1037100e+01   1.7748501e+01   1.2600000e+02
   7.3484201e+00   2.1028299e+01   1.7868401e+01   1.2700000e+02
   7.4079199e+00   2.0981100e+01   1.7779400e+01   1.2800000e+02
   7.3733401e+00   2.0942101e+01   1.7818701e+01   1.2900000e+02
   7.4599500e+00   2.0965900e+01   1.7813499e+01   1.3000000e+02
   7.3714399e+00   2.0954000e+01   1.7847099e+01   1.3100000e+02
   7.4331002e+00   2.0947300e+01   1.7868700e+01   1.3200000e+02
   7.4921799e+00   2.0871000e+01   1.8048300e+01   1.3300000e+02
   7.5136099e+00   2.0854700e+01   1.7999901e+01   1.3400000e+02
   7.5107899e+00   2.0834499e+01   1.8011400e+01   1.3500000e+02
   7.5085001e+00   2.0896400e+01   1.7991699e+01   1.3600000e+02
   7.5307102e+00   2.0993099e+01   1.8105000e+01   1.3700000e+02
   7.4861102e+00   2.0955799e+01   1.8201700e+01   1.3800000e+02
   7.4735599e+00   2.0929701e+01   1.7961800e+01   1.3900000e+02
   7.4854498e+00   2.1046200e+01   1.8104000e+01   1.4000000e+02
   7.5099802e+00   2.0967501e+01   1.7980400e+01   1.4100000e+02
   7.5675001e+00   2.0927700e+01   1.8148399e+01   1.4200000e+02
   7.5202098e+00   2.0892200e+01   1.8193100e+01   1.4300000e+02
   7.5382700e+00   2.0964300e+01   1.7966700e+01   1.4400000e+02
   7.4439001e+00   2.1054701e+01   1.8315399e+01   1.4500000e+02
   7.5660100e+00   2.0926701e+01   1.8208799e+01   1.4600000e+02
   7.5718699e+00   2.1006300e+01   1.8260700e+01   1.4700000e+02
   7.5602899e+00   2.0959999e+01   1.8269199e+01   1.4800000e+02
   7.5879798e+00   2.0973400e+01   1.8312201e+01   1.4900000e+02
   7.6072202e+00   2.1035400e+01   1.8285500e+01   1.5000000e+02
   7.6073599e+00   2.1015800e+01   1.8280100e+01   1.5100000e+02
   7.6068902e+00   2.0943001e+01   1.8260201e+01   1.5200000e+02
   7.6854601e+00   2.1029400e+01   1.8178600e+01   1.5300000e+02
   7.6651101e+00   2.0953300e+01   1.8253599e+01   1.5400000e+02
   7.6455498e+00   2.0981100e+01   1.8178301e+01   1.5500000e+02
   7.6491399e+00   2.0994101e+01   1.8222500e+01   1.5600000e+02
   7.6056299e+00   2.1007900e+01   1.7985399e+01   1.5700000e+02
   7.6609602e+00   2.0989599e+01   1.8075300e+01   1.5800000e+02
   7.6919498e+00   2.1036600e+01   1.8204000e+01   1.5900000e+02
   7.6757898e+00   2.1016500e+01   1.8145800e+01   1.6000000e+02
   7.6263800e+00   2.1079800e+01   1.8162201e+01   1.6100000e+02
   7.5758901e+00   2.1113701e+01   1.8159401e+01   1.6200000e+02
   7.5803499e+00   2.1160700e+01   1.8181200e+01   1.6300000e+02
   7.5882802e+00   2.1174400e+01   1.8000601e+01   1.6400000e+02
   7.5784402e+00   2.1178101e+01   1.7996599e+01   1.6500000e+02
   7.5854101e+00   2.1216600e+01   1.8115499e+01   1.6600000e+02
   7.5313802e+00   2.1224600e+01   1.8059601e+01   1.6700000e+02
   7.5279198e+00   2.1173201e+01   1.8180500e+01   1.6800000e+02
   7.4932499e+00   2.1234301e+01   1.8177000e+01   1.6900000e+02
   7.5021100e+00   2.1222900e+01   1.8109800e+01   1.7000000e+02
   7.5068002e+00   2.1249500e+01   1.8086901e+01   1.7100000e+02
   7.4678702e+00   2.1217800e+01   1.7997400e+01   1.7200000e+02
   7.4474301e+00   2.1219000e+01   1.7945601e+01   1.7300000e+02
   7.4210501e+00   2.1220501e+01   1.7910900e+01   1.7400000e+02
   7.3755498e+00   2.1336901e+01   1.8163099e+01   1.7500000e+02
   7.4064102e+00   2.1251600e+01   1.7924000e+01   1.7600000e+02
   7.4054298e+00   2.1280300e+01   1.7959900e+01   1.7700000e+02
   7.3917599e+00   2.1277100e+01   1.7870001e+01   1.7800000e+02
   7.3858900e+00   2.1246901e+01   1.8068701e+01   1.7900000e+02
   7.4345698e+00   2.1269800e+01   1.7993900e+01   1.8000000e+02
   7.4589000e+00   2.1316000e+01   1.7968000e+01   1.8100000e+02
   7.4484601e+00   2.1252199e+01   1.8005699e+01   1.8200000e+02
   7.4971800e+00   2.1269300e+01   1.8124300e+01   1.8300000e+02
   7.4740901e+00   2.1324800e+01   1.8042500e+01   1.8400000e+02
   7.5347400e+00   2.1285601e+01   1.7945900e+01   1.8500000e+02
   7.5439601e+00   2.1383101e+01   1.8122499e+01   1.8600000e+02
   7.4412699e+00   2.1379200e+01   1.7991301e+01   1.8700000e+02
   7.5068798e+00   2.1349701e+01   1.8118200e+01   1.8800000e+02
   7.4996300e+00   2.1425200e+01   1.7909100e+01   1.8900000e+02
   7.5286498e+00   2.1438400e+01   1.7924700e+01   1.9000000e+02
   7.5753298e+00   2.1412500e+01   1.8164000e+01   1.9100000e+02
   7.5583301e+00   2.1393700e+01   1.8159401e+01   1.9200000e+02
   7.5918899e+00   2.1387400e+01   1.8185400e+01   1.9300000e+02
   7.6115098e+00   2.1374500e+01   1.8147900e+01   1.9400000e+02
   7.6756301e+00   2.1378700e+01   1.8161501e+01   1.9500000e+02
   7.7068400e+00   2.1287800e+01   1.8195999e+01   1.9600000e+02
   7.6263199e+00   2.1326599e+01   1.8307400e+01   1.9700000e+02
   7.7130599e+00   2.1371099e+01   1.8192699e+01   1.9800000e+02
   7.6595402e+00   2.1432100e+01   1.8230301e+01   1.9900000e+02
   7.7210999e+00   2.1435101e+01   1.8342100e+01   2.0000000e+02
