# Supplementary material for: Chromosome dynamics near the sol-gel phase transition dictate the timing of remote genomic interactions
Source: Nat Commun. 2019 Jun 24;10:2771. doi: 10.1038/s41467-019-10628-9 (PMC6591236; doi:10.1038/s41467-019-10628-9)
Supplement: Supplementary file 3 — Source Data [file 41467_2019_10628_MOESM3_ESM.zip › Source Data/ProcessedData/NonContractedCells/ShortTermImaging/G1G2/G2_18 (1).dat]

   3.0844500e+00   1.8670000e+01   1.6806700e+01   3.0000000e+00
   3.0405800e+00   1.8669800e+01   1.7021299e+01   4.0000000e+00
   3.3371899e+00   1.8551001e+01   1.6833099e+01   5.0000000e+00
   3.3884399e+00   1.8495300e+01   1.6761600e+01   6.0000000e+00
   3.6958399e+00   1.8447100e+01   1.6424101e+01   7.0000000e+00
   3.6772201e+00   1.8349701e+01   1.6528200e+01   8.0000000e+00
   3.7700500e+00   1.8417500e+01   1.6341000e+01   9.0000000e+00
   3.7632999e+00   1.8519600e+01   1.6443701e+01   1.0000000e+01
   3.9198000e+00   1.8505301e+01   1.6188999e+01   1.1000000e+01
   3.7919199e+00   1.8462099e+01   1.6341900e+01   1.2000000e+01
   3.8788400e+00   1.8395000e+01   1.6454100e+01   1.3000000e+01
   3.9257200e+00   1.8428600e+01   1.6417601e+01   1.4000000e+01
   3.9669900e+00   1.8317499e+01   1.6452299e+01   1.5000000e+01
   3.8923399e+00   1.8432699e+01   1.6178400e+01   1.6000000e+01
   3.9395800e+00   1.8473801e+01   1.6083099e+01   1.7000000e+01
   3.9655800e+00   1.8480900e+01   1.6132099e+01   1.8000000e+01
   4.0029302e+00   1.8457399e+01   1.6301701e+01   1.9000000e+01
   4.0828199e+00   1.8395300e+01   1.6362000e+01   2.0000000e+01
   4.0785398e+00   1.8470699e+01   1.6284599e+01   2.1000000e+01
   4.0773001e+00   1.8361799e+01   1.6447500e+01   2.2000000e+01
   4.2203102e+00   1.8301300e+01   1.6454300e+01   2.3000000e+01
   4.2617698e+00   1.8408300e+01   1.6392300e+01   2.4000000e+01
   4.1631298e+00   1.8188200e+01   1.6478600e+01   2.5000000e+01
   4.2807798e+00   1.8231899e+01   1.6509199e+01   2.6000000e+01
   4.3395500e+00   1.8250299e+01   1.6569000e+01   2.7000000e+01
   4.2786698e+00   1.8146799e+01   1.6334801e+01   2.8000000e+01
   4.3460398e+00   1.8220100e+01   1.6388201e+01   2.9000000e+01
   4.1140099e+00   1.8159700e+01   1.6623199e+01   3.0000000e+01
   3.9466300e+00   1.8062300e+01   1.6711300e+01   3.1000000e+01
   3.9677000e+00   1.8095100e+01   1.6643900e+01   3.2000000e+01
   3.9507301e+00   1.8053400e+01   1.6441500e+01   3.3000000e+01
   3.9641700e+00   1.8143000e+01   1.6452999e+01   3.4000000e+01
   3.9234300e+00   1.8141600e+01   1.6542101e+01   3.5000000e+01
   3.9544799e+00   1.8120800e+01   1.6704000e+01   3.6000000e+01
   3.9935200e+00   1.8338301e+01   1.6456499e+01   3.7000000e+01
   3.8965299e+00   1.8355700e+01   1.6475700e+01   3.8000000e+01
   3.9433000e+00   1.8400200e+01   1.6563801e+01   3.9000000e+01
   3.9233401e+00   1.8458799e+01   1.6408100e+01   4.0000000e+01
   3.9607100e+00   1.8529400e+01   1.6458900e+01   4.1000000e+01
   3.9164600e+00   1.8512400e+01   1.6603901e+01   4.2000000e+01
   4.0005398e+00   1.8542700e+01   1.6483900e+01   4.3000000e+01
   3.9230900e+00   1.8492001e+01   1.6527399e+01   4.4000000e+01
   4.0284901e+00   1.8551500e+01   1.6420900e+01   4.5000000e+01
   4.2058201e+00   1.8464899e+01   1.6602699e+01   4.6000000e+01
   4.3227801e+00   1.8489700e+01   1.6480600e+01   4.7000000e+01
   4.5067501e+00   1.8476200e+01   1.6565901e+01   4.8000000e+01
   4.4670100e+00   1.8427900e+01   1.6508200e+01   4.9000000e+01
   4.6790800e+00   1.8463400e+01   1.6517500e+01   5.0000000e+01
   4.6442099e+00   1.8586800e+01   1.6465200e+01   5.1000000e+01
   4.6152601e+00   1.8635000e+01   1.6498400e+01   5.2000000e+01
   4.3899999e+00   1.8840700e+01   1.6441700e+01   5.5000000e+01
   4.3829398e+00   1.8805201e+01   1.6437300e+01   5.6000000e+01
   4.2161899e+00   1.8886999e+01   1.6533100e+01   5.8000000e+01
   4.3126302e+00   1.8963699e+01   1.6391600e+01   6.0000000e+01
   4.2288399e+00   1.8985901e+01   1.6529100e+01   6.1000000e+01
   4.2484698e+00   1.9012800e+01   1.6403999e+01   6.2000000e+01
   4.3126798e+00   1.8965799e+01   1.6494699e+01   6.3000000e+01
   4.2351799e+00   1.8926300e+01   1.6450399e+01   6.4000000e+01
   4.2221799e+00   1.8894800e+01   1.6404600e+01   6.5000000e+01
   4.3213501e+00   1.8930901e+01   1.6281099e+01   6.6000000e+01
   4.2178202e+00   1.8940901e+01   1.6436100e+01   6.7000000e+01
   4.0774298e+00   1.8972799e+01   1.6535101e+01   6.8000000e+01
   4.0913401e+00   1.9021500e+01   1.6468700e+01   6.9000000e+01
   3.9525599e+00   1.9059601e+01   1.6705601e+01   7.0000000e+01
   4.1099701e+00   1.9091400e+01   1.6541800e+01   7.1000000e+01
   4.0679302e+00   1.9138100e+01   1.6698999e+01   7.2000000e+01
   3.9577701e+00   1.9223400e+01   1.6852600e+01   7.3000000e+01
   3.9693999e+00   1.9253700e+01   1.6907301e+01   7.4000000e+01
   3.9365399e+00   1.9222601e+01   1.6839100e+01   7.5000000e+01
   4.0951700e+00   1.9275600e+01   1.6856400e+01   7.7000000e+01
   3.9570000e+00   1.9222000e+01   1.6855101e+01   7.8000000e+01
   4.0229201e+00   1.9176500e+01   1.6901199e+01   7.9000000e+01
   3.9097700e+00   1.9216400e+01   1.6879700e+01   8.0000000e+01
   3.8757300e+00   1.9205900e+01   1.6816799e+01   8.3000000e+01
   3.8711400e+00   1.9215700e+01   1.6771900e+01   8.4000000e+01
   3.8160999e+00   1.9195400e+01   1.6861401e+01   8.5000000e+01
   3.8365800e+00   1.9128201e+01   1.6786100e+01   8.6000000e+01
   3.8759601e+00   1.9150299e+01   1.6933599e+01   8.7000000e+01
   3.7924800e+00   1.9120001e+01   1.6892500e+01   8.9000000e+01
   3.9033899e+00   1.9212099e+01   1.6712999e+01   9.0000000e+01
   3.7274001e+00   1.9187401e+01   1.6854200e+01   9.1000000e+01
   3.9358301e+00   1.9280500e+01   1.6858200e+01   9.2000000e+01
   3.8367200e+00   1.9326000e+01   1.7024900e+01   9.3000000e+01
   3.7086000e+00   1.9333200e+01   1.6994900e+01   9.4000000e+01
   3.6705799e+00   1.9241600e+01   1.6925501e+01   9.5000000e+01
   3.7094300e+00   1.9378099e+01   1.7133400e+01   9.6000000e+01
   3.7467301e+00   1.9321501e+01   1.7020000e+01   9.7000000e+01
   3.8050599e+00   1.9382401e+01   1.6926001e+01   9.8000000e+01
   3.8176999e+00   1.9325701e+01   1.6886600e+01   9.9000000e+01
   3.8440101e+00   1.9314400e+01   1.6664200e+01   1.0000000e+02
   3.7486100e+00   1.9339100e+01   1.6867500e+01   1.0100000e+02
   3.8385899e+00   1.9372999e+01   1.6729000e+01   1.0200000e+02
   3.9401801e+00   1.9377800e+01   1.6778601e+01   1.0300000e+02
   3.8206601e+00   1.9329901e+01   1.6851601e+01   1.0400000e+02
   3.7272699e+00   1.9384800e+01   1.6845400e+01   1.0500000e+02
   3.7219100e+00   1.9292500e+01   1.6974600e+01   1.0600000e+02
   3.9761500e+00   1.9237801e+01   1.6786600e+01   1.0700000e+02
   3.7699800e+00   1.9215599e+01   1.6871500e+01   1.0800000e+02
   3.7299900e+00   1.9281200e+01   1.7073000e+01   1.1100000e+02
   3.7833300e+00   1.9220900e+01   1.7051600e+01   1.1300000e+02
   3.7318699e+00   1.9320900e+01   1.7188299e+01   1.1600000e+02
   3.6956999e+00   1.9287001e+01   1.7106001e+01   1.1700000e+02
   3.7572601e+00   1.9297600e+01   1.7232300e+01   1.1800000e+02
   3.7468801e+00   1.9250401e+01   1.7223700e+01   1.1900000e+02
   3.7715800e+00   1.9211700e+01   1.7119301e+01   1.2000000e+02
   3.7861900e+00   1.9184700e+01   1.7185600e+01   1.2100000e+02
   3.8626800e+00   1.9139900e+01   1.7122801e+01   1.2200000e+02
   3.9365301e+00   1.9117399e+01   1.6982100e+01   1.2300000e+02
   3.7680099e+00   1.9134701e+01   1.7207100e+01   1.2400000e+02
   3.7436700e+00   1.9191500e+01   1.7090000e+01   1.2500000e+02
   3.8619001e+00   1.9069201e+01   1.6867701e+01   1.2600000e+02
   3.6941700e+00   1.9094500e+01   1.6931900e+01   1.2700000e+02
   3.8759699e+00   1.9079500e+01   1.6933701e+01   1.2800000e+02
   3.6521001e+00   1.9019300e+01   1.7012699e+01   1.2900000e+02
   3.7870100e+00   1.9020599e+01   1.6898899e+01   1.3000000e+02
   3.6539199e+00   1.9092400e+01   1.6906300e+01   1.3100000e+02
   3.7600100e+00   1.9094101e+01   1.6884300e+01   1.3200000e+02
   3.7533300e+00   1.9069799e+01   1.6931900e+01   1.3300000e+02
   3.6586101e+00   1.9048901e+01   1.6907900e+01   1.3400000e+02
   3.7275801e+00   1.9073000e+01   1.6998699e+01   1.3500000e+02
   3.6741800e+00   1.9049400e+01   1.6975800e+01   1.3600000e+02
   3.6899800e+00   1.9055201e+01   1.6998899e+01   1.3700000e+02
   3.7260201e+00   1.9039600e+01   1.7025101e+01   1.3800000e+02
   3.6655400e+00   1.9016600e+01   1.6958799e+01   1.3900000e+02
   3.6558900e+00   1.8956900e+01   1.6931999e+01   1.4000000e+02
   3.8812499e+00   1.8983700e+01   1.6866800e+01   1.4100000e+02
   3.7383299e+00   1.9003201e+01   1.6962500e+01   1.4200000e+02
   3.7029700e+00   1.9040001e+01   1.6943701e+01   1.4300000e+02
   3.7140400e+00   1.9088400e+01   1.6856100e+01   1.4400000e+02
   3.7026899e+00   1.9104700e+01   1.6832899e+01   1.4500000e+02
   3.6800399e+00   1.9132799e+01   1.6910299e+01   1.4600000e+02
   3.7576399e+00   1.9128300e+01   1.6921600e+01   1.4700000e+02
   3.7488201e+00   1.9112000e+01   1.6867701e+01   1.4800000e+02
   3.9058001e+00   1.9152201e+01   1.6740801e+01   1.4900000e+02
   3.8046801e+00   1.9133101e+01   1.6883101e+01   1.5000000e+02
   3.7599699e+00   1.9105900e+01   1.6919399e+01   1.5100000e+02
   3.7552400e+00   1.9089500e+01   1.6836100e+01   1.5200000e+02
   3.7899899e+00   1.9124701e+01   1.6855200e+01   1.5400000e+02
   3.6714101e+00   1.9068701e+01   1.6807600e+01   1.5500000e+02
   3.9021699e+00   1.9089199e+01   1.6800200e+01   1.5600000e+02
   3.7301500e+00   1.9079800e+01   1.6739000e+01   1.5700000e+02
   3.7202699e+00   1.9125900e+01   1.6881100e+01   1.5800000e+02
   3.8879499e+00   1.9194099e+01   1.6710699e+01   1.5900000e+02
   3.7292099e+00   1.9140100e+01   1.6627199e+01   1.6000000e+02
   3.8370900e+00   1.9174700e+01   1.6649900e+01   1.6100000e+02
   3.5800500e+00   1.9136801e+01   1.6662399e+01   1.6200000e+02
   3.6480200e+00   1.9095800e+01   1.6641600e+01   1.6300000e+02
   3.9002099e+00   1.9134800e+01   1.6630800e+01   1.6400000e+02
   3.7261300e+00   1.9038601e+01   1.6780199e+01   1.6500000e+02
   3.7525699e+00   1.9028400e+01   1.6695900e+01   1.6600000e+02
   3.7929201e+00   1.9043301e+01   1.6590799e+01   1.6700000e+02
   3.9214499e+00   1.9042500e+01   1.6425301e+01   1.6800000e+02
   4.1094699e+00   1.9079000e+01   1.6399401e+01   1.6900000e+02
   3.9393401e+00   1.9033100e+01   1.6563601e+01   1.7000000e+02
   3.9578400e+00   1.9094200e+01   1.6502800e+01   1.7100000e+02
   3.9412601e+00   1.9035700e+01   1.6603800e+01   1.7200000e+02
   3.9591401e+00   1.9021999e+01   1.6631599e+01   1.7300000e+02
   3.7731800e+00   1.8976101e+01   1.6666901e+01   1.7400000e+02
   3.7805800e+00   1.9004499e+01   1.6749800e+01   1.7500000e+02
   3.7385299e+00   1.8881800e+01   1.6639700e+01   1.7600000e+02
   3.7317600e+00   1.8874800e+01   1.6566000e+01   1.7700000e+02
   3.9184699e+00   1.8970800e+01   1.6415300e+01   1.7800000e+02
   3.9107599e+00   1.8942200e+01   1.6519100e+01   1.7900000e+02
   3.9548199e+00   1.8870399e+01   1.6412701e+01   1.8000000e+02
   3.9593999e+00   1.8827700e+01   1.6372400e+01   1.8100000e+02
   3.9550700e+00   1.8795900e+01   1.6499201e+01   1.8200000e+02
   4.0261202e+00   1.8784000e+01   1.6390800e+01   1.8300000e+02
   4.0424900e+00   1.8715300e+01   1.6404301e+01   1.8400000e+02
   4.0693798e+00   1.8709101e+01   1.6200001e+01   1.8500000e+02
   4.2388101e+00   1.8707199e+01   1.6348101e+01   1.8600000e+02
   4.2553201e+00   1.8640900e+01   1.6285400e+01   1.8700000e+02
   4.2789998e+00   1.8525000e+01   1.6495899e+01   1.8800000e+02
   4.0301099e+00   1.8558100e+01   1.6439501e+01   1.8900000e+02
   3.9799099e+00   1.8471399e+01   1.6378799e+01   1.9000000e+02
   4.1607800e+00   1.8421801e+01   1.6237400e+01   1.9100000e+02
   3.9109399e+00   1.8356701e+01   1.6218500e+01   1.9200000e+02
   3.9441800e+00   1.8377899e+01   1.6138599e+01   1.9300000e+02
   3.9807401e+00   1.8318001e+01   1.6180599e+01   1.9400000e+02
   3.9884000e+00   1.8314899e+01   1.6203100e+01   1.9500000e+02
   4.0979199e+00   1.8276199e+01   1.6145300e+01   1.9600000e+02
   3.9533501e+00   1.8257000e+01   1.6183701e+01   1.9700000e+02
   3.8793199e+00   1.8260500e+01   1.6162399e+01   1.9800000e+02
   4.1395102e+00   1.8321199e+01   1.6187099e+01   1.9900000e+02
   3.9437699e+00   1.8235100e+01   1.6105600e+01   2.0000000e+02
