# Supplementary material for: Chromosome dynamics near the sol-gel phase transition dictate the timing of remote genomic interactions
Source: Nat Commun. 2019 Jun 24;10:2771. doi: 10.1038/s41467-019-10628-9 (PMC6591236; doi:10.1038/s41467-019-10628-9)
Supplement: Supplementary file 3 — Source Data [file 41467_2019_10628_MOESM3_ESM.zip › Source Data/ProcessedData/NonContractedCells/ShortTermImaging/G1G2/G2_17 (1).dat]

   6.3603601e+00   1.7434099e+01   1.9054001e+01   5.0000000e+00
   6.3292699e+00   1.7346701e+01   1.9172600e+01   6.0000000e+00
   5.8562498e+00   1.7152901e+01   1.8848900e+01   1.0000000e+01
   5.7755198e+00   1.7105301e+01   1.8587099e+01   1.1000000e+01
   5.6798601e+00   1.7207300e+01   1.8645500e+01   1.3000000e+01
   5.6323600e+00   1.7237400e+01   1.8652500e+01   1.5000000e+01
   5.5666599e+00   1.7301399e+01   1.8504999e+01   1.6000000e+01
   5.3473401e+00   1.7225500e+01   1.8726101e+01   1.7000000e+01
   5.4025302e+00   1.7248699e+01   1.8880301e+01   1.8000000e+01
   5.3708301e+00   1.7178699e+01   1.8644699e+01   1.9000000e+01
   5.3056598e+00   1.7134501e+01   1.8877899e+01   2.0000000e+01
   5.3375702e+00   1.7109200e+01   1.8863800e+01   2.2000000e+01
   5.3525701e+00   1.7106701e+01   1.8646099e+01   2.3000000e+01
   5.3163199e+00   1.7073601e+01   1.8998899e+01   2.4000000e+01
   5.2863598e+00   1.7018101e+01   1.9019300e+01   2.5000000e+01
   5.3143802e+00   1.7034599e+01   1.9188101e+01   2.6000000e+01
   5.2447901e+00   1.6945499e+01   1.9014200e+01   2.7000000e+01
   5.2403998e+00   1.6971600e+01   1.9137600e+01   2.8000000e+01
   5.2786102e+00   1.7067101e+01   1.9143200e+01   2.9000000e+01
   5.2234101e+00   1.6970800e+01   1.8975901e+01   3.1000000e+01
   5.1976299e+00   1.6942499e+01   1.8857800e+01   3.2000000e+01
   5.1943402e+00   1.6981300e+01   1.8899599e+01   3.3000000e+01
   5.2948399e+00   1.7004400e+01   1.8792999e+01   3.4000000e+01
   5.2814002e+00   1.6972099e+01   1.8762199e+01   3.5000000e+01
   5.2592702e+00   1.6995100e+01   1.8943399e+01   3.6000000e+01
   5.2290401e+00   1.7037001e+01   1.8827400e+01   3.7000000e+01
   5.1809802e+00   1.7016500e+01   1.8988199e+01   3.8000000e+01
   5.1854000e+00   1.7076700e+01   1.8799400e+01   3.9000000e+01
   5.0905499e+00   1.7072599e+01   1.8876301e+01   4.0000000e+01
   5.1264701e+00   1.7047899e+01   1.8936501e+01   4.1000000e+01
   4.9555998e+00   1.7041800e+01   1.8839399e+01   4.2000000e+01
   4.9609098e+00   1.7077000e+01   1.8843599e+01   4.5000000e+01
   4.9238601e+00   1.7135201e+01   1.8807301e+01   4.6000000e+01
   4.9192901e+00   1.7100100e+01   1.8680401e+01   4.7000000e+01
   5.0414000e+00   1.7127800e+01   1.8906099e+01   4.8000000e+01
   5.0592098e+00   1.7056101e+01   1.8745899e+01   4.9000000e+01
   5.1013799e+00   1.7079100e+01   1.8655600e+01   5.0000000e+01
   5.0520401e+00   1.7055799e+01   1.8768200e+01   5.1000000e+01
   5.0861001e+00   1.7068501e+01   1.8848700e+01   5.2000000e+01
   5.1291699e+00   1.7131901e+01   1.8965300e+01   5.3000000e+01
   5.1746202e+00   1.7084801e+01   1.8900999e+01   5.4000000e+01
   5.1834202e+00   1.7075300e+01   1.8682100e+01   5.5000000e+01
   5.2085800e+00   1.7112000e+01   1.8811600e+01   5.6000000e+01
   5.3248901e+00   1.7123699e+01   1.8799400e+01   5.7000000e+01
   5.2031298e+00   1.7111300e+01   1.8725500e+01   5.8000000e+01
   5.2628002e+00   1.7152599e+01   1.8670601e+01   5.9000000e+01
   5.2579799e+00   1.7204201e+01   1.8632299e+01   6.0000000e+01
   5.2689900e+00   1.7268700e+01   1.8720600e+01   6.1000000e+01
   5.1974702e+00   1.7251200e+01   1.8820299e+01   6.2000000e+01
   5.2475500e+00   1.7333599e+01   1.8816900e+01   6.3000000e+01
   5.2073798e+00   1.7379499e+01   1.8807400e+01   6.4000000e+01
   5.2037301e+00   1.7339600e+01   1.8815001e+01   6.5000000e+01
   5.1722498e+00   1.7349300e+01   1.8884501e+01   6.6000000e+01
   5.1132698e+00   1.7323900e+01   1.8885500e+01   6.7000000e+01
   5.1682901e+00   1.7289801e+01   1.8832300e+01   6.8000000e+01
   5.1768198e+00   1.7313400e+01   1.8967800e+01   6.9000000e+01
   5.1387100e+00   1.7343901e+01   1.8955200e+01   7.0000000e+01
   5.0926700e+00   1.7334600e+01   1.8919701e+01   7.1000000e+01
   5.0811400e+00   1.7367201e+01   1.8944599e+01   7.2000000e+01
   5.0458298e+00   1.7306000e+01   1.8725000e+01   7.3000000e+01
   5.1146598e+00   1.7438601e+01   1.8849100e+01   7.4000000e+01
   5.1517501e+00   1.7421801e+01   1.8936899e+01   7.5000000e+01
   5.0398998e+00   1.7344101e+01   1.8944401e+01   7.6000000e+01
   5.0685000e+00   1.7341499e+01   1.8635099e+01   7.7000000e+01
   5.1835399e+00   1.7369101e+01   1.8973200e+01   7.8000000e+01
   5.1763301e+00   1.7425900e+01   1.8857401e+01   7.9000000e+01
   5.1899300e+00   1.7458200e+01   1.8748699e+01   8.0000000e+01
   5.1946201e+00   1.7394501e+01   1.8576000e+01   8.2000000e+01
   5.1426802e+00   1.7393499e+01   1.8601299e+01   8.3000000e+01
   5.1863499e+00   1.7359200e+01   1.8716600e+01   8.4000000e+01
   5.2011499e+00   1.7358999e+01   1.8769400e+01   8.5000000e+01
   5.2293000e+00   1.7286600e+01   1.8605801e+01   8.6000000e+01
   5.2085500e+00   1.7323200e+01   1.8533199e+01   8.7000000e+01
   5.2452598e+00   1.7461800e+01   1.8702101e+01   8.9000000e+01
   5.2094598e+00   1.7337900e+01   1.8689400e+01   9.0000000e+01
   5.1658201e+00   1.7347099e+01   1.8519800e+01   9.1000000e+01
   5.2768302e+00   1.7348900e+01   1.8887699e+01   9.3000000e+01
   5.2534299e+00   1.7368500e+01   1.8566099e+01   9.4000000e+01
   5.2745700e+00   1.7375299e+01   1.8648800e+01   9.5000000e+01
   5.2970600e+00   1.7514299e+01   1.8477800e+01   9.6000000e+01
   5.3597798e+00   1.7400400e+01   1.8610201e+01   9.7000000e+01
   5.4265900e+00   1.7473101e+01   1.8477900e+01   9.8000000e+01
   5.4104199e+00   1.7479500e+01   1.8570900e+01   9.9000000e+01
   5.3274398e+00   1.7539200e+01   1.8565100e+01   1.0000000e+02
   5.3927798e+00   1.7530001e+01   1.8574900e+01   1.0100000e+02
   5.3089199e+00   1.7542299e+01   1.8544399e+01   1.0200000e+02
   5.3487201e+00   1.7441401e+01   1.8537201e+01   1.0300000e+02
   5.3642302e+00   1.7487499e+01   1.8804501e+01   1.0400000e+02
   5.3490200e+00   1.7482100e+01   1.8820601e+01   1.0500000e+02
   5.2612400e+00   1.7329201e+01   1.8623301e+01   1.0600000e+02
   5.1400299e+00   1.7238400e+01   1.8546200e+01   1.0700000e+02
   5.1456099e+00   1.7136900e+01   1.8510700e+01   1.0800000e+02
   5.1932201e+00   1.7222300e+01   1.8662500e+01   1.0900000e+02
   5.2138700e+00   1.7288300e+01   1.8557600e+01   1.1000000e+02
   5.2002301e+00   1.7221901e+01   1.8574499e+01   1.1100000e+02
   5.2961602e+00   1.7314600e+01   1.8579700e+01   1.1200000e+02
   5.2368398e+00   1.7344700e+01   1.8611601e+01   1.1300000e+02
   5.2365098e+00   1.7322901e+01   1.8638000e+01   1.1400000e+02
   5.2543101e+00   1.7416901e+01   1.8630100e+01   1.1500000e+02
   5.2868900e+00   1.7369900e+01   1.8530800e+01   1.1600000e+02
   5.3046699e+00   1.7362200e+01   1.8450300e+01   1.1700000e+02
   5.2825899e+00   1.7278500e+01   1.8441401e+01   1.1800000e+02
   5.3192902e+00   1.7385000e+01   1.8517099e+01   1.1900000e+02
   5.3757501e+00   1.7403999e+01   1.8506100e+01   1.2100000e+02
   5.2752900e+00   1.7368799e+01   1.8439600e+01   1.2200000e+02
   5.3795700e+00   1.7371401e+01   1.8467199e+01   1.2300000e+02
   5.3037200e+00   1.7345400e+01   1.8276899e+01   1.2400000e+02
   5.3145299e+00   1.7353399e+01   1.8332001e+01   1.2500000e+02
   5.2781200e+00   1.7340799e+01   1.8384800e+01   1.2600000e+02
   5.2334099e+00   1.7368000e+01   1.8505199e+01   1.2700000e+02
   5.2090602e+00   1.7326799e+01   1.8684799e+01   1.2800000e+02
   5.1511998e+00   1.7425200e+01   1.8440399e+01   1.2900000e+02
   5.1571798e+00   1.7413000e+01   1.8395700e+01   1.3000000e+02
   5.1300402e+00   1.7448999e+01   1.8547501e+01   1.3100000e+02
   5.2062998e+00   1.7457500e+01   1.8489799e+01   1.3200000e+02
   5.2476301e+00   1.7578699e+01   1.8266899e+01   1.3300000e+02
   5.2311602e+00   1.7610399e+01   1.8346100e+01   1.3400000e+02
   5.1718302e+00   1.7642000e+01   1.8334801e+01   1.3500000e+02
   5.1278400e+00   1.7683701e+01   1.8318399e+01   1.3600000e+02
   5.1858702e+00   1.7654301e+01   1.8278299e+01   1.3700000e+02
   5.1612802e+00   1.7781900e+01   1.8448700e+01   1.3800000e+02
   5.1167998e+00   1.7748100e+01   1.8177200e+01   1.3900000e+02
   5.1630998e+00   1.7722601e+01   1.8519600e+01   1.4000000e+02
   5.2186599e+00   1.7710600e+01   1.8530399e+01   1.4100000e+02
   5.1960802e+00   1.7618799e+01   1.8324600e+01   1.4200000e+02
   5.1746001e+00   1.7603399e+01   1.8683100e+01   1.4300000e+02
   5.2289500e+00   1.7619101e+01   1.8613001e+01   1.4400000e+02
   5.2003999e+00   1.7637800e+01   1.8471701e+01   1.4500000e+02
   5.2984600e+00   1.7866501e+01   1.8430901e+01   1.4600000e+02
   5.2226601e+00   1.7806601e+01   1.8194500e+01   1.4700000e+02
   5.1718102e+00   1.7764999e+01   1.8646700e+01   1.4800000e+02
   5.1676402e+00   1.7766199e+01   1.8504400e+01   1.4900000e+02
   5.1054702e+00   1.7729601e+01   1.8539000e+01   1.5000000e+02
   5.1759400e+00   1.7687000e+01   1.8503500e+01   1.5100000e+02
   5.1750202e+00   1.7822800e+01   1.8508600e+01   1.5200000e+02
   5.1487899e+00   1.7773001e+01   1.8457899e+01   1.5300000e+02
   5.0940499e+00   1.7679600e+01   1.8399099e+01   1.5400000e+02
   5.1528702e+00   1.7730900e+01   1.8330200e+01   1.5500000e+02
   4.9868398e+00   1.7817801e+01   1.8410101e+01   1.5600000e+02
   5.0674400e+00   1.7599501e+01   1.8518400e+01   1.5700000e+02
   4.9966502e+00   1.7622200e+01   1.8443800e+01   1.5800000e+02
   5.0018201e+00   1.7758900e+01   1.8400101e+01   1.5900000e+02
   5.0383101e+00   1.7832399e+01   1.8504801e+01   1.6000000e+02
   4.9779801e+00   1.7827000e+01   1.8506500e+01   1.6100000e+02
   4.9043798e+00   1.7822001e+01   1.8484600e+01   1.6200000e+02
   5.0219202e+00   1.7772301e+01   1.8271400e+01   1.6300000e+02
   4.9914799e+00   1.7755501e+01   1.8525299e+01   1.6400000e+02
   4.9049802e+00   1.7777399e+01   1.8539301e+01   1.6500000e+02
   4.9947400e+00   1.7881701e+01   1.8515699e+01   1.6600000e+02
   5.0812201e+00   1.7859699e+01   1.8257401e+01   1.6700000e+02
   5.0193000e+00   1.7829100e+01   1.8224501e+01   1.6800000e+02
   4.9617200e+00   1.7854601e+01   1.8273100e+01   1.6900000e+02
   5.0360799e+00   1.7880699e+01   1.8240299e+01   1.7000000e+02
   5.0922899e+00   1.7983200e+01   1.8331699e+01   1.7100000e+02
   5.0927501e+00   1.7970400e+01   1.8432800e+01   1.7200000e+02
   5.1383300e+00   1.7958500e+01   1.8390499e+01   1.7300000e+02
   5.0406899e+00   1.7994499e+01   1.8324699e+01   1.7400000e+02
   5.1402102e+00   1.7927000e+01   1.8410801e+01   1.7500000e+02
   4.9568200e+00   1.7952000e+01   1.8389700e+01   1.7600000e+02
   4.9963698e+00   1.8004400e+01   1.8492500e+01   1.7700000e+02
   5.0345101e+00   1.7929399e+01   1.8404499e+01   1.7800000e+02
   5.0258598e+00   1.7994200e+01   1.8211901e+01   1.7900000e+02
   4.9979701e+00   1.7965799e+01   1.8484301e+01   1.8000000e+02
   4.9647999e+00   1.7959700e+01   1.8413099e+01   1.8100000e+02
   4.9907398e+00   1.8043900e+01   1.8459299e+01   1.8200000e+02
   4.9634800e+00   1.8062901e+01   1.8423300e+01   1.8300000e+02
   4.9935799e+00   1.8054501e+01   1.8345600e+01   1.8400000e+02
   5.0285101e+00   1.8051701e+01   1.8270201e+01   1.8500000e+02
   4.9692898e+00   1.8073000e+01   1.8449900e+01   1.8600000e+02
   4.9801602e+00   1.8081699e+01   1.8493999e+01   1.8700000e+02
   5.0199399e+00   1.7980700e+01   1.8461000e+01   1.8800000e+02
   5.0302601e+00   1.7850000e+01   1.8525299e+01   1.8900000e+02
   4.9261298e+00   1.7846701e+01   1.8395500e+01   1.9000000e+02
   4.9504199e+00   1.7898199e+01   1.8313900e+01   1.9100000e+02
   4.9908700e+00   1.7963200e+01   1.8409100e+01   1.9200000e+02
   4.9432502e+00   1.7938601e+01   1.8354700e+01   1.9300000e+02
   4.8658500e+00   1.7910200e+01   1.8589600e+01   1.9400000e+02
   4.8875999e+00   1.7969101e+01   1.8376400e+01   1.9500000e+02
   4.7592802e+00   1.7992599e+01   1.8429100e+01   1.9600000e+02
   4.7620802e+00   1.8070400e+01   1.8243200e+01   1.9700000e+02
   4.8298202e+00   1.8047899e+01   1.8395500e+01   1.9800000e+02
   4.9761500e+00   1.8028500e+01   1.8386600e+01   1.9900000e+02
