# Supplementary material for: Chromosome dynamics near the sol-gel phase transition dictate the timing of remote genomic interactions
Source: Nat Commun. 2019 Jun 24;10:2771. doi: 10.1038/s41467-019-10628-9 (PMC6591236; doi:10.1038/s41467-019-10628-9)
Supplement: Supplementary file 3 — Source Data [file 41467_2019_10628_MOESM3_ESM.zip › Source Data/ProcessedData/NonContractedCells/ShortTermImaging/G1G2/G2_15 (1).dat]

   2.7248499e+00   1.5869900e+01   2.1329901e+01   1.0000000e+00
   2.7235899e+00   1.5889400e+01   2.1382299e+01   2.0000000e+00
   2.7319701e+00   1.5903500e+01   2.1387899e+01   3.0000000e+00
   2.8224699e+00   1.6035999e+01   2.1431700e+01   4.0000000e+00
   2.7387400e+00   1.6049999e+01   2.1314400e+01   5.0000000e+00
   2.7053199e+00   1.6084000e+01   2.1394800e+01   6.0000000e+00
   2.7146699e+00   1.5979800e+01   2.1341801e+01   7.0000000e+00
   2.7275600e+00   1.5890700e+01   2.1372499e+01   8.0000000e+00
   2.8296800e+00   1.5910800e+01   2.1380400e+01   9.0000000e+00
   2.8775899e+00   1.5886200e+01   2.1347700e+01   1.0000000e+01
   2.8512900e+00   1.5921900e+01   2.1474199e+01   1.1000000e+01
   2.7637100e+00   1.5919300e+01   2.1541500e+01   1.2000000e+01
   2.6974101e+00   1.5922200e+01   2.1483500e+01   1.3000000e+01
   2.6834700e+00   1.5986900e+01   2.1487301e+01   1.4000000e+01
   2.6779499e+00   1.5991600e+01   2.1518600e+01   1.5000000e+01
   2.6760900e+00   1.6059099e+01   2.1612499e+01   1.6000000e+01
   2.7574000e+00   1.6161200e+01   2.1625799e+01   1.7000000e+01
   2.7132001e+00   1.6211100e+01   2.1710899e+01   1.8000000e+01
   2.7758701e+00   1.6271299e+01   2.1735001e+01   1.9000000e+01
   2.8304701e+00   1.6320101e+01   2.1756800e+01   2.0000000e+01
   2.8624599e+00   1.6388800e+01   2.1817699e+01   2.1000000e+01
   2.8986199e+00   1.6352699e+01   2.1816299e+01   2.2000000e+01
   2.8983300e+00   1.6361700e+01   2.1950800e+01   2.3000000e+01
   2.8825300e+00   1.6368799e+01   2.1922800e+01   2.4000000e+01
   2.8512299e+00   1.6349100e+01   2.1896200e+01   2.5000000e+01
   2.8444200e+00   1.6324499e+01   2.1831900e+01   2.6000000e+01
   2.8701200e+00   1.6348000e+01   2.1850599e+01   2.7000000e+01
   2.8486700e+00   1.6330000e+01   2.1830400e+01   2.8000000e+01
   2.8419399e+00   1.6348801e+01   2.1820999e+01   2.9000000e+01
   2.8771901e+00   1.6355600e+01   2.1783199e+01   3.0000000e+01
   2.9079199e+00   1.6375099e+01   2.1849400e+01   3.1000000e+01
   2.8747301e+00   1.6377800e+01   2.1865200e+01   3.2000000e+01
   2.9138300e+00   1.6375000e+01   2.2016199e+01   3.3000000e+01
   2.8915100e+00   1.6431101e+01   2.1967699e+01   3.4000000e+01
   2.9258599e+00   1.6524000e+01   2.2041000e+01   3.5000000e+01
   2.9600201e+00   1.6505400e+01   2.2055000e+01   3.6000000e+01
   3.0095899e+00   1.6527100e+01   2.2002800e+01   3.7000000e+01
   3.0292599e+00   1.6487499e+01   2.2010500e+01   3.8000000e+01
   3.0653701e+00   1.6523600e+01   2.2039499e+01   3.9000000e+01
   3.0443299e+00   1.6519699e+01   2.2117500e+01   4.0000000e+01
   3.0039899e+00   1.6583599e+01   2.2088699e+01   4.1000000e+01
   3.0147500e+00   1.6607901e+01   2.2070601e+01   4.2000000e+01
   3.0609500e+00   1.6559299e+01   2.2102800e+01   4.3000000e+01
   2.9988401e+00   1.6619301e+01   2.1973700e+01   4.4000000e+01
   3.0177400e+00   1.6680901e+01   2.2135300e+01   4.5000000e+01
   3.0347400e+00   1.6580999e+01   2.2108000e+01   4.6000000e+01
   3.0143001e+00   1.6598900e+01   2.2115299e+01   4.7000000e+01
   3.0266299e+00   1.6527300e+01   2.2158300e+01   4.8000000e+01
   3.0611100e+00   1.6518900e+01   2.1936701e+01   4.9000000e+01
   3.0693200e+00   1.6433201e+01   2.1883400e+01   5.0000000e+01
   3.0713501e+00   1.6351400e+01   2.1925400e+01   5.1000000e+01
   2.9637001e+00   1.6299900e+01   2.1902901e+01   5.2000000e+01
   2.8833899e+00   1.6319500e+01   2.1949600e+01   5.3000000e+01
   2.9177999e+00   1.6279600e+01   2.1927299e+01   5.4000000e+01
   3.0092499e+00   1.6254700e+01   2.2044201e+01   5.5000000e+01
   3.0213301e+00   1.6237200e+01   2.2049101e+01   5.6000000e+01
   3.0101900e+00   1.6255400e+01   2.1943100e+01   5.7000000e+01
   3.0508201e+00   1.6216999e+01   2.2006399e+01   5.8000000e+01
   3.0233500e+00   1.6187799e+01   2.1915300e+01   5.9000000e+01
   3.0540299e+00   1.6220699e+01   2.1941299e+01   6.0000000e+01
   3.0412400e+00   1.6178200e+01   2.1992500e+01   6.1000000e+01
   3.0168800e+00   1.6267300e+01   2.2097500e+01   6.2000000e+01
   3.0436599e+00   1.6309700e+01   2.2061501e+01   6.3000000e+01
   2.9712701e+00   1.6374100e+01   2.2175699e+01   6.4000000e+01
   2.9888899e+00   1.6377501e+01   2.2189199e+01   6.5000000e+01
   3.0356400e+00   1.6411100e+01   2.2035200e+01   6.6000000e+01
   3.0637100e+00   1.6384899e+01   2.1980400e+01   6.7000000e+01
   3.0843000e+00   1.6387800e+01   2.2199800e+01   6.8000000e+01
   3.1068201e+00   1.6374701e+01   2.2189501e+01   6.9000000e+01
   3.0866499e+00   1.6424801e+01   2.2198700e+01   7.0000000e+01
   3.0846400e+00   1.6447100e+01   2.2276300e+01   7.1000000e+01
   3.0870600e+00   1.6438601e+01   2.2263599e+01   7.2000000e+01
   3.1004100e+00   1.6433599e+01   2.2225000e+01   7.3000000e+01
   3.1562500e+00   1.6486700e+01   2.2317900e+01   7.4000000e+01
   3.1048200e+00   1.6485399e+01   2.2204500e+01   7.5000000e+01
   3.0230200e+00   1.6510700e+01   2.2281401e+01   7.6000000e+01
   3.1228099e+00   1.6497700e+01   2.2422300e+01   7.7000000e+01
   2.9758301e+00   1.6445999e+01   2.2288601e+01   7.8000000e+01
   2.9557099e+00   1.6325800e+01   2.2355301e+01   7.9000000e+01
   2.9375501e+00   1.6357599e+01   2.2289301e+01   8.0000000e+01
   2.9359000e+00   1.6350401e+01   2.2306101e+01   8.1000000e+01
   2.8946500e+00   1.6306101e+01   2.2280001e+01   8.2000000e+01
   2.9139500e+00   1.6395000e+01   2.2212799e+01   8.3000000e+01
   2.9200301e+00   1.6341700e+01   2.2267401e+01   8.4000000e+01
   2.9324801e+00   1.6393400e+01   2.2237301e+01   8.5000000e+01
   2.9648499e+00   1.6415100e+01   2.2246401e+01   8.6000000e+01
   3.0135801e+00   1.6503000e+01   2.2269100e+01   8.7000000e+01
   3.0115700e+00   1.6501301e+01   2.2284700e+01   8.8000000e+01
   2.9408600e+00   1.6538700e+01   2.2277399e+01   8.9000000e+01
   2.9685400e+00   1.6506599e+01   2.2185699e+01   9.0000000e+01
   2.9737799e+00   1.6504101e+01   2.2196899e+01   9.1000000e+01
   2.9991601e+00   1.6468500e+01   2.2161400e+01   9.2000000e+01
   2.9446900e+00   1.6500299e+01   2.2111500e+01   9.3000000e+01
   2.9583800e+00   1.6467400e+01   2.2205200e+01   9.4000000e+01
   2.9685500e+00   1.6462900e+01   2.2187201e+01   9.5000000e+01
   2.9836800e+00   1.6466999e+01   2.2182899e+01   9.6000000e+01
   2.9683101e+00   1.6488300e+01   2.2129499e+01   9.7000000e+01
   2.9231300e+00   1.6509001e+01   2.2157801e+01   9.8000000e+01
   2.9196301e+00   1.6590700e+01   2.2085800e+01   9.9000000e+01
   2.8860099e+00   1.6597000e+01   2.2038099e+01   1.0000000e+02
