# Supplementary material for: Chromosome dynamics near the sol-gel phase transition dictate the timing of remote genomic interactions
Source: Nat Commun. 2019 Jun 24;10:2771. doi: 10.1038/s41467-019-10628-9 (PMC6591236; doi:10.1038/s41467-019-10628-9)
Supplement: Supplementary file 3 — Source Data [file 41467_2019_10628_MOESM3_ESM.zip › Source Data/ProcessedData/NonContractedCells/ShortTermImaging/G1G2/G2_21 (1).dat]

   7.2937102e+00   2.0557301e+01   1.7643101e+01   1.0000000e+00
   7.2739401e+00   2.0604700e+01   1.7689100e+01   2.0000000e+00
   7.2410202e+00   2.0594801e+01   1.7822001e+01   3.0000000e+00
   7.2972398e+00   2.0559200e+01   1.8003700e+01   4.0000000e+00
   7.2366500e+00   2.0577999e+01   1.7864000e+01   5.0000000e+00
   7.0912600e+00   2.0509399e+01   1.7722000e+01   6.0000000e+00
   7.0126400e+00   2.0412701e+01   1.7767000e+01   7.0000000e+00
   6.9713502e+00   2.0399000e+01   1.7773001e+01   8.0000000e+00
   7.0024600e+00   2.0367001e+01   1.7893801e+01   9.0000000e+00
   7.0451798e+00   2.0437700e+01   1.7753901e+01   1.0000000e+01
   6.9650798e+00   2.0574600e+01   1.7850500e+01   1.1000000e+01
   6.9398198e+00   2.0620300e+01   1.7744499e+01   1.2000000e+01
   6.9755502e+00   2.0585699e+01   1.7727200e+01   1.3000000e+01
   6.9298801e+00   2.0514000e+01   1.7812201e+01   1.4000000e+01
   6.9201598e+00   2.0541500e+01   1.7811600e+01   1.5000000e+01
   6.9348302e+00   2.0559500e+01   1.7678600e+01   1.6000000e+01
   6.9834700e+00   2.0574200e+01   1.7580299e+01   1.7000000e+01
   6.9231701e+00   2.0574800e+01   1.7555799e+01   1.8000000e+01
   6.9249001e+00   2.0570700e+01   1.7558001e+01   1.9000000e+01
   6.8819098e+00   2.0543301e+01   1.7509899e+01   2.0000000e+01
   6.8420901e+00   2.0642401e+01   1.7519800e+01   2.1000000e+01
   6.8231902e+00   2.0624100e+01   1.7451900e+01   2.2000000e+01
   6.7716599e+00   2.0702200e+01   1.7432899e+01   2.3000000e+01
   6.7791600e+00   2.0702900e+01   1.7397499e+01   2.4000000e+01
   6.7986598e+00   2.0622700e+01   1.7421000e+01   2.5000000e+01
   6.7667699e+00   2.0580099e+01   1.7401400e+01   2.6000000e+01
   6.8448100e+00   2.0554800e+01   1.7322901e+01   2.7000000e+01
   6.8348498e+00   2.0592800e+01   1.7336100e+01   2.8000000e+01
   6.8351402e+00   2.0567301e+01   1.7330400e+01   2.9000000e+01
   6.8884201e+00   2.0578800e+01   1.7233801e+01   3.0000000e+01
   6.8710098e+00   2.0575001e+01   1.7250200e+01   3.1000000e+01
   6.9383202e+00   2.0586700e+01   1.7177700e+01   3.2000000e+01
   6.9872699e+00   2.0575100e+01   1.7119301e+01   3.3000000e+01
   6.9638300e+00   2.0660500e+01   1.7280100e+01   3.4000000e+01
   6.9743500e+00   2.0575800e+01   1.7019800e+01   3.5000000e+01
   7.0092902e+00   2.0616899e+01   1.7019699e+01   3.6000000e+01
   6.9485202e+00   2.0614201e+01   1.7070900e+01   3.7000000e+01
   6.9369001e+00   2.0627399e+01   1.7087799e+01   3.8000000e+01
   6.9095001e+00   2.0715900e+01   1.7025200e+01   3.9000000e+01
   6.8814402e+00   2.0713200e+01   1.7027901e+01   4.0000000e+01
   6.8153901e+00   2.0779200e+01   1.6988400e+01   4.1000000e+01
   6.8001099e+00   2.0829700e+01   1.7051300e+01   4.2000000e+01
   6.7756701e+00   2.0852800e+01   1.7053699e+01   4.3000000e+01
   6.7032599e+00   2.0902201e+01   1.6960699e+01   4.4000000e+01
   6.6960602e+00   2.0936800e+01   1.7096800e+01   4.5000000e+01
   6.6539402e+00   2.0937300e+01   1.7014500e+01   4.6000000e+01
   6.6703000e+00   2.0950001e+01   1.7074200e+01   4.7000000e+01
   6.6247301e+00   2.0945601e+01   1.7144899e+01   4.8000000e+01
   6.5654502e+00   2.1015400e+01   1.7202999e+01   4.9000000e+01
   6.5218301e+00   2.0985800e+01   1.7181400e+01   5.0000000e+01
   6.4758201e+00   2.0992599e+01   1.7199900e+01   5.1000000e+01
   6.4833798e+00   2.0938601e+01   1.7149000e+01   5.2000000e+01
   6.5080800e+00   2.0910601e+01   1.7123800e+01   5.3000000e+01
   6.5809999e+00   2.0987600e+01   1.7139400e+01   5.4000000e+01
   6.5687900e+00   2.1055000e+01   1.7119301e+01   5.5000000e+01
   6.5342202e+00   2.1075800e+01   1.7220100e+01   5.6000000e+01
   6.4953499e+00   2.1071400e+01   1.7161600e+01   5.7000000e+01
   6.5004401e+00   2.1076300e+01   1.7197599e+01   5.8000000e+01
   6.5774002e+00   2.1069799e+01   1.7209700e+01   5.9000000e+01
   6.6178598e+00   2.1033800e+01   1.7048901e+01   6.0000000e+01
   6.5756001e+00   2.1040800e+01   1.7170601e+01   6.1000000e+01
   6.5792899e+00   2.1134800e+01   1.7151600e+01   6.2000000e+01
   6.5794501e+00   2.1132500e+01   1.7094101e+01   6.3000000e+01
   6.5439501e+00   2.1122299e+01   1.7146500e+01   6.4000000e+01
   6.5145898e+00   2.1106899e+01   1.7067301e+01   6.5000000e+01
   6.4736500e+00   2.1133301e+01   1.7226500e+01   6.6000000e+01
   6.4027400e+00   2.1154400e+01   1.7251200e+01   6.7000000e+01
   6.3755698e+00   2.1186899e+01   1.7201900e+01   6.8000000e+01
   6.3972402e+00   2.1222700e+01   1.7241501e+01   6.9000000e+01
   6.4260802e+00   2.1215099e+01   1.7288900e+01   7.0000000e+01
   6.4247098e+00   2.1253799e+01   1.7238300e+01   7.1000000e+01
   6.4530501e+00   2.1185400e+01   1.7176500e+01   7.2000000e+01
   6.4573898e+00   2.1178900e+01   1.7254601e+01   7.3000000e+01
   6.4602499e+00   2.1161100e+01   1.7193399e+01   7.4000000e+01
   6.4443998e+00   2.1117399e+01   1.7096300e+01   7.5000000e+01
   6.3919501e+00   2.1098600e+01   1.7000401e+01   7.6000000e+01
   6.3679600e+00   2.1101200e+01   1.7188601e+01   7.7000000e+01
   6.3284202e+00   2.1097401e+01   1.7078199e+01   7.8000000e+01
   6.2779598e+00   2.1125099e+01   1.7096500e+01   7.9000000e+01
   6.2064400e+00   2.1101500e+01   1.6992201e+01   8.0000000e+01
   6.2243700e+00   2.1150999e+01   1.7097401e+01   8.1000000e+01
   6.1952701e+00   2.1106701e+01   1.7070700e+01   8.2000000e+01
   6.1426201e+00   2.1068199e+01   1.7195000e+01   8.3000000e+01
   6.1342902e+00   2.1058901e+01   1.7110701e+01   8.4000000e+01
   6.0794702e+00   2.1091900e+01   1.7062300e+01   8.5000000e+01
   6.0978398e+00   2.1066299e+01   1.7195601e+01   8.6000000e+01
   6.0692801e+00   2.1097700e+01   1.7114700e+01   8.7000000e+01
   6.0567899e+00   2.1075600e+01   1.7224100e+01   8.8000000e+01
   6.0773602e+00   2.1032600e+01   1.7221500e+01   8.9000000e+01
   6.0584698e+00   2.1025499e+01   1.7293301e+01   9.0000000e+01
   6.0948601e+00   2.1017599e+01   1.7230400e+01   9.1000000e+01
   6.1481900e+00   2.1012300e+01   1.7187099e+01   9.2000000e+01
   6.1755800e+00   2.0972799e+01   1.7276501e+01   9.3000000e+01
   6.2140298e+00   2.0958500e+01   1.7348200e+01   9.4000000e+01
   6.2857299e+00   2.0999800e+01   1.7313299e+01   9.5000000e+01
   6.2717800e+00   2.0965200e+01   1.7077600e+01   9.6000000e+01
   6.2781501e+00   2.0944799e+01   1.7236799e+01   9.7000000e+01
   6.2779598e+00   2.0947599e+01   1.7154301e+01   9.8000000e+01
   6.3042102e+00   2.0894199e+01   1.7209700e+01   9.9000000e+01
   6.3411398e+00   2.0911100e+01   1.7142500e+01   1.0000000e+02
   6.3334899e+00   2.0920200e+01   1.7163401e+01   1.0100000e+02
   6.3715000e+00   2.0905701e+01   1.7276199e+01   1.0200000e+02
   6.4246302e+00   2.0906000e+01   1.7194700e+01   1.0300000e+02
   6.4061799e+00   2.0935499e+01   1.7194201e+01   1.0400000e+02
   6.4554501e+00   2.0919600e+01   1.7141600e+01   1.0500000e+02
   6.4596500e+00   2.0914101e+01   1.7217100e+01   1.0600000e+02
   6.4423299e+00   2.0934200e+01   1.7209299e+01   1.0700000e+02
   6.4399700e+00   2.0902700e+01   1.7191099e+01   1.0800000e+02
   6.5099301e+00   2.0927000e+01   1.7145500e+01   1.0900000e+02
   6.4810400e+00   2.0930599e+01   1.7148199e+01   1.1000000e+02
   6.5068998e+00   2.0924200e+01   1.7155100e+01   1.1100000e+02
   6.4847999e+00   2.0962400e+01   1.7045401e+01   1.1200000e+02
   6.5250802e+00   2.0942600e+01   1.7186300e+01   1.1300000e+02
   6.5054898e+00   2.0957701e+01   1.7070900e+01   1.1400000e+02
   6.5040498e+00   2.0982901e+01   1.7007999e+01   1.1500000e+02
   6.5060000e+00   2.0966299e+01   1.6960501e+01   1.1600000e+02
   6.5035501e+00   2.0963699e+01   1.7021500e+01   1.1700000e+02
   6.4615898e+00   2.1036501e+01   1.7094999e+01   1.1800000e+02
   6.4537601e+00   2.0975000e+01   1.7168200e+01   1.1900000e+02
   6.4554601e+00   2.0988899e+01   1.7176701e+01   1.2000000e+02
   6.5349202e+00   2.0913799e+01   1.7047001e+01   1.2100000e+02
   6.5311999e+00   2.0955601e+01   1.7096701e+01   1.2200000e+02
   6.5166798e+00   2.0946899e+01   1.6966600e+01   1.2300000e+02
   6.5600600e+00   2.0916401e+01   1.6952801e+01   1.2400000e+02
   6.5573001e+00   2.0958900e+01   1.6985399e+01   1.2500000e+02
   6.5141902e+00   2.0987301e+01   1.6889500e+01   1.2600000e+02
   6.5672598e+00   2.1014400e+01   1.6849100e+01   1.2700000e+02
   6.5675998e+00   2.1032801e+01   1.7121700e+01   1.2800000e+02
   6.6370401e+00   2.1039200e+01   1.7116301e+01   1.2900000e+02
   6.6093602e+00   2.1023300e+01   1.6919600e+01   1.3000000e+02
   6.6668501e+00   2.1046499e+01   1.6953400e+01   1.3100000e+02
   6.5892200e+00   2.1048100e+01   1.6867001e+01   1.3200000e+02
   6.6415000e+00   2.1013399e+01   1.6832899e+01   1.3300000e+02
   6.7666302e+00   2.1021900e+01   1.7074100e+01   1.3400000e+02
   6.7660899e+00   2.1007900e+01   1.6896500e+01   1.3500000e+02
   6.7033901e+00   2.1028099e+01   1.6954500e+01   1.3600000e+02
   6.6805801e+00   2.1021900e+01   1.6888201e+01   1.3700000e+02
   6.6985502e+00   2.1028799e+01   1.6848600e+01   1.3800000e+02
   6.7262301e+00   2.1042101e+01   1.6893999e+01   1.3900000e+02
   6.7489800e+00   2.1039400e+01   1.6787100e+01   1.4000000e+02
   6.7626400e+00   2.1068399e+01   1.6878300e+01   1.4100000e+02
   6.8137698e+00   2.1065901e+01   1.6829201e+01   1.4200000e+02
   6.7431302e+00   2.1115499e+01   1.6814100e+01   1.4300000e+02
   6.7422600e+00   2.1099300e+01   1.6752899e+01   1.4400000e+02
   6.7249098e+00   2.1061600e+01   1.6971901e+01   1.4500000e+02
   6.7833099e+00   2.1049801e+01   1.7020201e+01   1.4600000e+02
   6.8066101e+00   2.1103500e+01   1.6767599e+01   1.4700000e+02
   6.7627902e+00   2.1098301e+01   1.6902100e+01   1.4800000e+02
   6.8601298e+00   2.1065701e+01   1.6931400e+01   1.4900000e+02
   6.7843800e+00   2.1072399e+01   1.6911301e+01   1.5000000e+02
   6.8234100e+00   2.1034500e+01   1.6863899e+01   1.5100000e+02
   6.8581700e+00   2.1075800e+01   1.6970100e+01   1.5200000e+02
   6.7706699e+00   2.1025101e+01   1.6988300e+01   1.5300000e+02
   6.8252101e+00   2.0987801e+01   1.6876499e+01   1.5400000e+02
   6.7908802e+00   2.1070101e+01   1.6910601e+01   1.5500000e+02
   6.8755202e+00   2.1039101e+01   1.6799400e+01   1.5600000e+02
   6.8226099e+00   2.1024000e+01   1.6876400e+01   1.5700000e+02
   6.8676200e+00   2.0998301e+01   1.6916201e+01   1.5800000e+02
   6.8297000e+00   2.1008200e+01   1.6787100e+01   1.5900000e+02
   6.9030499e+00   2.0997801e+01   1.6896400e+01   1.6000000e+02
   6.8453999e+00   2.0958000e+01   1.6828800e+01   1.6100000e+02
   6.9544802e+00   2.0867599e+01   1.6820601e+01   1.6200000e+02
   6.9375401e+00   2.0914700e+01   1.6795700e+01   1.6300000e+02
   6.9002099e+00   2.0907301e+01   1.6784901e+01   1.6400000e+02
   6.9233999e+00   2.0808399e+01   1.6873899e+01   1.6500000e+02
   6.9210000e+00   2.0777300e+01   1.6615801e+01   1.6600000e+02
   6.9587498e+00   2.0773600e+01   1.6785801e+01   1.6700000e+02
   6.8582001e+00   2.0713400e+01   1.6576700e+01   1.6800000e+02
   6.8505402e+00   2.0718800e+01   1.6759300e+01   1.6900000e+02
   6.8407502e+00   2.0645700e+01   1.6576401e+01   1.7000000e+02
   6.8756099e+00   2.0587299e+01   1.6536200e+01   1.7100000e+02
   6.8898101e+00   2.0593300e+01   1.6485001e+01   1.7200000e+02
   6.8603201e+00   2.0517900e+01   1.6443300e+01   1.7300000e+02
   6.8727698e+00   2.0486700e+01   1.6402399e+01   1.7400000e+02
   6.8544302e+00   2.0411800e+01   1.6400000e+01   1.7500000e+02
   6.8223801e+00   2.0392300e+01   1.6153900e+01   1.7600000e+02
   6.9246402e+00   2.0434401e+01   1.6356600e+01   1.7700000e+02
   6.8751898e+00   2.0394199e+01   1.6187201e+01   1.7800000e+02
   6.8488302e+00   2.0362301e+01   1.6140499e+01   1.7900000e+02
   6.8001900e+00   2.0374399e+01   1.6275000e+01   1.8000000e+02
   6.8388000e+00   2.0280399e+01   1.6194201e+01   1.8100000e+02
   6.8660998e+00   2.0300600e+01   1.6356100e+01   1.8200000e+02
   6.8256102e+00   2.0256500e+01   1.6137400e+01   1.8300000e+02
   6.8164802e+00   2.0273800e+01   1.6152100e+01   1.8400000e+02
   6.9013000e+00   2.0235800e+01   1.6199100e+01   1.8500000e+02
   6.7206001e+00   2.0375299e+01   1.6140100e+01   1.8600000e+02
   6.8735299e+00   2.0715401e+01   1.6438700e+01   1.8700000e+02
   6.9771500e+00   2.0880301e+01   1.6594801e+01   1.8800000e+02
   7.0485802e+00   2.0870100e+01   1.6751801e+01   1.8900000e+02
   7.0841899e+00   2.0933201e+01   1.6754601e+01   1.9000000e+02
   7.0511298e+00   2.1056999e+01   1.6927299e+01   1.9100000e+02
   7.0632300e+00   2.1076700e+01   1.6953300e+01   1.9200000e+02
   7.1329398e+00   2.1167801e+01   1.6887199e+01   1.9300000e+02
   7.1353102e+00   2.1161400e+01   1.6992300e+01   1.9400000e+02
   7.1227999e+00   2.1169201e+01   1.7072399e+01   1.9500000e+02
   7.1984801e+00   2.1197399e+01   1.7155199e+01   1.9600000e+02
   7.2445598e+00   2.1073400e+01   1.7098801e+01   1.9700000e+02
   7.3379898e+00   2.0898100e+01   1.6880199e+01   1.9800000e+02
   7.3955102e+00   2.0742599e+01   1.6804501e+01   1.9900000e+02
   7.3974700e+00   2.0720100e+01   1.6755699e+01   2.0000000e+02
