# Supplementary material for: Chromosome dynamics near the sol-gel phase transition dictate the timing of remote genomic interactions
Source: Nat Commun. 2019 Jun 24;10:2771. doi: 10.1038/s41467-019-10628-9 (PMC6591236; doi:10.1038/s41467-019-10628-9)
Supplement: Supplementary file 3 — Source Data [file 41467_2019_10628_MOESM3_ESM.zip › Source Data/ProcessedData/NonContractedCells/ShortTermImaging/G1G2/G2_16 (1).dat]

   5.6143098e+00   2.1247101e+01   1.6447701e+01   1.0000000e+00
   5.6499701e+00   2.1197901e+01   1.6337999e+01   2.0000000e+00
   5.6927800e+00   2.1359400e+01   1.6253700e+01   3.0000000e+00
   5.7727799e+00   2.1236700e+01   1.6131599e+01   4.0000000e+00
   5.4103899e+00   2.0927799e+01   1.6106100e+01   5.0000000e+00
   5.2973800e+00   2.0744101e+01   1.6154499e+01   6.0000000e+00
   5.4115500e+00   2.0619900e+01   1.6507200e+01   7.0000000e+00
   5.4868999e+00   2.0701000e+01   1.6509800e+01   8.0000000e+00
   5.6479502e+00   2.0669300e+01   1.6472000e+01   9.0000000e+00
   5.5904398e+00   2.0629299e+01   1.6517900e+01   1.0000000e+01
   5.7203999e+00   2.0593800e+01   1.6582899e+01   1.1000000e+01
   5.4100499e+00   2.0693199e+01   1.6347300e+01   1.2000000e+01
   5.5067701e+00   2.0581400e+01   1.6650999e+01   1.3000000e+01
   5.1493101e+00   2.0585699e+01   1.6727200e+01   1.4000000e+01
   5.3153901e+00   2.0555500e+01   1.6837400e+01   1.5000000e+01
   5.3554802e+00   2.0921900e+01   1.6885201e+01   1.6000000e+01
   5.3676701e+00   2.0989799e+01   1.6746599e+01   1.7000000e+01
   4.9765701e+00   2.1114799e+01   1.6690201e+01   1.8000000e+01
   5.4907398e+00   2.0913200e+01   1.6608700e+01   1.9000000e+01
   5.5788898e+00   2.0809200e+01   1.6432301e+01   2.0000000e+01
   5.5780201e+00   2.0627199e+01   1.6327299e+01   2.1000000e+01
   5.4680700e+00   2.0293100e+01   1.6545000e+01   2.2000000e+01
   5.6586199e+00   2.0233999e+01   1.6423401e+01   2.3000000e+01
   5.7391100e+00   2.0196100e+01   1.6595900e+01   2.4000000e+01
   5.8684001e+00   2.0161501e+01   1.6260900e+01   2.5000000e+01
   5.8764901e+00   2.0188999e+01   1.6322500e+01   2.6000000e+01
   5.8868098e+00   2.0230900e+01   1.6489300e+01   2.7000000e+01
   5.7005000e+00   2.0083099e+01   1.6406300e+01   2.8000000e+01
   5.4261899e+00   2.0108200e+01   1.6474400e+01   2.9000000e+01
   5.1833000e+00   2.0114599e+01   1.6430099e+01   3.0000000e+01
   5.0514202e+00   1.9928301e+01   1.6351601e+01   3.1000000e+01
   5.0422301e+00   1.9941401e+01   1.6307899e+01   3.2000000e+01
   4.9203901e+00   1.9923599e+01   1.6192400e+01   3.3000000e+01
   4.8753300e+00   1.9838600e+01   1.6050200e+01   3.4000000e+01
   4.9397998e+00   1.9657900e+01   1.6226900e+01   3.5000000e+01
   4.8771501e+00   1.9778700e+01   1.6266399e+01   3.6000000e+01
   4.9303999e+00   1.9749001e+01   1.6318701e+01   3.7000000e+01
   4.9978499e+00   2.0035299e+01   1.6552601e+01   3.8000000e+01
   5.3755002e+00   2.0186399e+01   1.6577801e+01   3.9000000e+01
   5.4256802e+00   2.0329300e+01   1.6580799e+01   4.0000000e+01
   5.4534898e+00   2.0520300e+01   1.6545099e+01   4.1000000e+01
   5.4780798e+00   2.0708099e+01   1.6445900e+01   4.2000000e+01
   5.4586101e+00   2.0710501e+01   1.6525400e+01   4.3000000e+01
   5.3751402e+00   2.0682800e+01   1.6245001e+01   4.4000000e+01
   5.3637900e+00   2.0396299e+01   1.6291401e+01   4.5000000e+01
   5.1607599e+00   2.0454000e+01   1.6164700e+01   4.6000000e+01
   5.1575298e+00   2.0403400e+01   1.6154699e+01   4.7000000e+01
   5.0708499e+00   2.0302401e+01   1.6123600e+01   4.8000000e+01
   5.1536999e+00   2.0322201e+01   1.6021601e+01   4.9000000e+01
   5.1128101e+00   2.0142000e+01   1.6143600e+01   5.0000000e+01
   5.2563500e+00   2.0056499e+01   1.6207800e+01   5.1000000e+01
   5.2339101e+00   2.0049999e+01   1.6226900e+01   5.2000000e+01
   5.3024702e+00   2.0019501e+01   1.6245701e+01   5.3000000e+01
   5.2693400e+00   1.9969500e+01   1.6218300e+01   5.4000000e+01
   5.4021001e+00   2.0055799e+01   1.6296499e+01   5.5000000e+01
   5.5973201e+00   2.0125000e+01   1.6276600e+01   5.6000000e+01
   5.8251500e+00   2.0287399e+01   1.6276300e+01   5.7000000e+01
   6.0332198e+00   2.0301001e+01   1.6209101e+01   5.8000000e+01
   6.0779700e+00   2.0476400e+01   1.6071199e+01   5.9000000e+01
   5.8885298e+00   2.0596500e+01   1.6203400e+01   6.0000000e+01
   5.8418498e+00   2.0787300e+01   1.6061701e+01   6.1000000e+01
   5.7957702e+00   2.0839199e+01   1.6075300e+01   6.2000000e+01
   6.0273900e+00   2.0845100e+01   1.5890800e+01   6.3000000e+01
   5.9884400e+00   2.0841400e+01   1.5930200e+01   6.4000000e+01
   5.8023500e+00   2.0998699e+01   1.5887300e+01   6.5000000e+01
   5.7141399e+00   2.0815701e+01   1.5875100e+01   6.6000000e+01
   5.7636099e+00   2.0919399e+01   1.5765500e+01   6.7000000e+01
   5.6635098e+00   2.0892300e+01   1.5945900e+01   6.8000000e+01
   5.7740898e+00   2.0975300e+01   1.5952600e+01   6.9000000e+01
   5.7567201e+00   2.1071199e+01   1.6041401e+01   7.0000000e+01
   5.9999099e+00   2.1067900e+01   1.6040300e+01   7.1000000e+01
   5.8330402e+00   2.1072300e+01   1.6237600e+01   7.2000000e+01
   5.7428498e+00   2.1209999e+01   1.6296801e+01   7.3000000e+01
   5.6609602e+00   2.1075701e+01   1.6416800e+01   7.4000000e+01
   5.5093002e+00   2.0992399e+01   1.6191099e+01   7.5000000e+01
   5.4474502e+00   2.0836399e+01   1.6205999e+01   7.6000000e+01
   5.4391098e+00   2.0644100e+01   1.6119900e+01   7.7000000e+01
   5.4590402e+00   2.0572300e+01   1.6236200e+01   7.8000000e+01
   5.4153399e+00   2.0657801e+01   1.6282400e+01   7.9000000e+01
   5.4175801e+00   2.0770300e+01   1.6466200e+01   8.0000000e+01
   5.5154400e+00   2.0763201e+01   1.6502800e+01   8.1000000e+01
   5.4965100e+00   2.0724400e+01   1.6475201e+01   8.2000000e+01
   5.5419698e+00   2.0677099e+01   1.6478901e+01   8.3000000e+01
   5.4932499e+00   2.0821400e+01   1.6526501e+01   8.4000000e+01
   5.6172199e+00   2.0681700e+01   1.6284201e+01   8.5000000e+01
   5.6642900e+00   2.0698999e+01   1.6104900e+01   8.6000000e+01
   5.9900599e+00   2.0981600e+01   1.6385599e+01   8.7000000e+01
   6.1928101e+00   2.1111500e+01   1.6552700e+01   8.8000000e+01
   6.1923099e+00   2.1196800e+01   1.6483999e+01   8.9000000e+01
   6.2252698e+00   2.1292000e+01   1.6388800e+01   9.0000000e+01
   6.0534000e+00   2.1033501e+01   1.6446400e+01   9.1000000e+01
   5.9172201e+00   2.1010500e+01   1.6458500e+01   9.2000000e+01
   5.7614198e+00   2.0815901e+01   1.6377899e+01   9.3000000e+01
   5.8876200e+00   2.1035200e+01   1.6596100e+01   9.4000000e+01
   5.9514899e+00   2.1105301e+01   1.6879000e+01   9.5000000e+01
   5.9656801e+00   2.0997400e+01   1.6811300e+01   9.6000000e+01
   5.7357402e+00   2.0901501e+01   1.6675301e+01   9.7000000e+01
   5.4657001e+00   2.0781900e+01   1.6865601e+01   9.8000000e+01
   5.4854298e+00   2.0754700e+01   1.6633801e+01   9.9000000e+01
   5.5369000e+00   2.0942801e+01   1.6789200e+01   1.0000000e+02
   5.3613701e+00   2.0859200e+01   1.6892099e+01   1.0100000e+02
   5.2220702e+00   2.0858900e+01   1.7154699e+01   1.0200000e+02
   5.1330199e+00   2.1014999e+01   1.7066601e+01   1.0300000e+02
   5.1450701e+00   2.0998899e+01   1.7169300e+01   1.0400000e+02
   5.1918101e+00   2.0917801e+01   1.7320499e+01   1.0500000e+02
   5.2240100e+00   2.0979000e+01   1.7269199e+01   1.0600000e+02
   5.0911498e+00   2.0951099e+01   1.7339701e+01   1.0700000e+02
   4.8316302e+00   2.1102501e+01   1.7252300e+01   1.0800000e+02
   4.8966799e+00   2.1062700e+01   1.7269400e+01   1.0900000e+02
   4.7921400e+00   2.1094299e+01   1.7346201e+01   1.1000000e+02
   4.8109198e+00   2.1240299e+01   1.7292500e+01   1.1100000e+02
   4.8821998e+00   2.1207199e+01   1.7391100e+01   1.1200000e+02
   5.2322402e+00   2.1206100e+01   1.7566099e+01   1.1300000e+02
   5.2574100e+00   2.1018200e+01   1.7401600e+01   1.1400000e+02
   5.1883402e+00   2.0935301e+01   1.7613899e+01   1.1500000e+02
   5.1627598e+00   2.1018999e+01   1.7496300e+01   1.1600000e+02
   5.2924199e+00   2.0983900e+01   1.7370800e+01   1.1700000e+02
   5.3637400e+00   2.0985100e+01   1.7542700e+01   1.1800000e+02
   5.3418999e+00   2.1051399e+01   1.7639400e+01   1.1900000e+02
   5.1226702e+00   2.1074301e+01   1.7649599e+01   1.2000000e+02
   5.1694198e+00   2.1231400e+01   1.7488800e+01   1.2100000e+02
   5.3237400e+00   2.1471300e+01   1.7497200e+01   1.2200000e+02
   5.2924099e+00   2.1451500e+01   1.7454201e+01   1.2300000e+02
   5.1887898e+00   2.1528099e+01   1.7445999e+01   1.2400000e+02
   5.2443099e+00   2.1558300e+01   1.7345400e+01   1.2500000e+02
   5.5694799e+00   2.1424999e+01   1.7378599e+01   1.2600000e+02
   5.7677698e+00   2.1530600e+01   1.7341600e+01   1.2700000e+02
   5.9499302e+00   2.1509300e+01   1.7275499e+01   1.2800000e+02
   6.0171499e+00   2.1430401e+01   1.7229401e+01   1.2900000e+02
   6.0666599e+00   2.1395399e+01   1.7245701e+01   1.3000000e+02
   5.9603500e+00   2.1516199e+01   1.7026300e+01   1.3100000e+02
   5.9401102e+00   2.1518400e+01   1.7207001e+01   1.3200000e+02
   5.9766798e+00   2.1500999e+01   1.7054899e+01   1.3300000e+02
   6.2394700e+00   2.1721201e+01   1.7035101e+01   1.3400000e+02
   6.2444801e+00   2.1748800e+01   1.7091400e+01   1.3500000e+02
   6.2737002e+00   2.1650801e+01   1.6948500e+01   1.3600000e+02
   6.1559401e+00   2.1902901e+01   1.7066000e+01   1.3700000e+02
   6.0858002e+00   2.1900900e+01   1.7015100e+01   1.3800000e+02
   5.9737802e+00   2.1901100e+01   1.7101200e+01   1.3900000e+02
   5.9811502e+00   2.1866100e+01   1.7107300e+01   1.4000000e+02
   5.9859800e+00   2.1795601e+01   1.6927500e+01   1.4100000e+02
   6.1009498e+00   2.1865101e+01   1.6945101e+01   1.4200000e+02
   6.0180802e+00   2.1826000e+01   1.7105801e+01   1.4300000e+02
   5.9881401e+00   2.1852501e+01   1.7060801e+01   1.4400000e+02
   5.9878502e+00   2.1750500e+01   1.7028500e+01   1.4500000e+02
   5.9349399e+00   2.1939899e+01   1.7078899e+01   1.4600000e+02
   5.8206000e+00   2.1980499e+01   1.7207701e+01   1.4700000e+02
   5.7718101e+00   2.2094299e+01   1.7018101e+01   1.4800000e+02
   5.7465501e+00   2.2240900e+01   1.6926399e+01   1.4900000e+02
   5.5409698e+00   2.2011801e+01   1.7088600e+01   1.5000000e+02
   5.4549999e+00   2.1893101e+01   1.7143101e+01   1.5100000e+02
   5.3688798e+00   2.1834400e+01   1.7120899e+01   1.5200000e+02
   5.2994499e+00   2.1995600e+01   1.7182301e+01   1.5300000e+02
   5.3689799e+00   2.2047400e+01   1.6939100e+01   1.5400000e+02
   5.1836100e+00   2.2151501e+01   1.7102301e+01   1.5500000e+02
   5.2415099e+00   2.2177500e+01   1.6999201e+01   1.5600000e+02
   5.3470802e+00   2.2472799e+01   1.7072701e+01   1.5700000e+02
   5.4087000e+00   2.2405701e+01   1.6940701e+01   1.5800000e+02
   5.3228402e+00   2.2420200e+01   1.6989100e+01   1.5900000e+02
   5.3649902e+00   2.2536900e+01   1.7040501e+01   1.6000000e+02
   5.5528302e+00   2.2472500e+01   1.7061899e+01   1.6100000e+02
   5.5985599e+00   2.2333599e+01   1.7287399e+01   1.6200000e+02
   5.5070000e+00   2.2306000e+01   1.7244200e+01   1.6300000e+02
   5.3856401e+00   2.2134100e+01   1.7310900e+01   1.6400000e+02
   5.4096398e+00   2.2074100e+01   1.7182899e+01   1.6500000e+02
   5.3794398e+00   2.2009501e+01   1.7083000e+01   1.6600000e+02
   5.3422198e+00   2.2074301e+01   1.7063601e+01   1.6700000e+02
   5.2862902e+00   2.2085800e+01   1.7016701e+01   1.6800000e+02
   5.4580002e+00   2.2164301e+01   1.7122299e+01   1.6900000e+02
   5.5869999e+00   2.2112700e+01   1.7365000e+01   1.7000000e+02
   5.5774899e+00   2.2008801e+01   1.7340300e+01   1.7100000e+02
   5.6451502e+00   2.2007299e+01   1.7337999e+01   1.7200000e+02
   5.6472101e+00   2.1940100e+01   1.7351000e+01   1.7300000e+02
   5.7368999e+00   2.1947701e+01   1.7267099e+01   1.7400000e+02
   5.7833200e+00   2.2018400e+01   1.7307699e+01   1.7500000e+02
   5.7734399e+00   2.2029100e+01   1.7376900e+01   1.7600000e+02
   5.7021999e+00   2.1968201e+01   1.7284500e+01   1.7700000e+02
   5.6140199e+00   2.2043600e+01   1.7202700e+01   1.7800000e+02
   5.8111300e+00   2.2014299e+01   1.7111900e+01   1.7900000e+02
   6.0356998e+00   2.1888599e+01   1.6994801e+01   1.8000000e+02
   6.1842699e+00   2.1905701e+01   1.6680500e+01   1.8100000e+02
   6.1893702e+00   2.1878000e+01   1.6723000e+01   1.8200000e+02
   6.1069198e+00   2.1931801e+01   1.6548500e+01   1.8300000e+02
   6.0388598e+00   2.1863100e+01   1.6443001e+01   1.8400000e+02
   6.0676098e+00   2.1901100e+01   1.6310499e+01   1.8500000e+02
   6.1568899e+00   2.1985500e+01   1.5862700e+01   1.8600000e+02
   6.0922599e+00   2.2013901e+01   1.5969200e+01   1.8700000e+02
   6.1528001e+00   2.1959900e+01   1.5867500e+01   1.8800000e+02
   6.1998100e+00   2.1977200e+01   1.5689000e+01   1.8900000e+02
   6.2553902e+00   2.1938700e+01   1.5774800e+01   1.9000000e+02
   6.2208700e+00   2.1954599e+01   1.6379700e+01   1.9100000e+02
   6.1063900e+00   2.1772100e+01   1.6349501e+01   1.9200000e+02
   6.0140600e+00   2.1694500e+01   1.6513800e+01   1.9300000e+02
   5.9376302e+00   2.1631800e+01   1.6659201e+01   1.9400000e+02
   6.0103502e+00   2.1525700e+01   1.6635799e+01   1.9500000e+02
   5.9741998e+00   2.1287201e+01   1.6547001e+01   1.9600000e+02
   5.8647699e+00   2.1052401e+01   1.6490601e+01   1.9700000e+02
   5.8503199e+00   2.1014500e+01   1.6378500e+01   1.9800000e+02
   6.0410700e+00   2.1039801e+01   1.6578100e+01   1.9900000e+02
   6.0345702e+00   2.1143000e+01   1.6583700e+01   2.0000000e+02
