# Supplementary material for: Chromosome dynamics near the sol-gel phase transition dictate the timing of remote genomic interactions
Source: Nat Commun. 2019 Jun 24;10:2771. doi: 10.1038/s41467-019-10628-9 (PMC6591236; doi:10.1038/s41467-019-10628-9)
Supplement: Supplementary file 3 — Source Data [file 41467_2019_10628_MOESM3_ESM.zip › Source Data/ProcessedData/NonContractedCells/ShortTermImaging/G1G2R1/R1_9.dat]

   6.0411901e+00   2.8012400e+01   1.5531000e+01   1.0000000e+00
   5.9316301e+00   2.8073500e+01   1.5514500e+01   2.0000000e+00
   5.9578099e+00   2.8018700e+01   1.5610100e+01   3.0000000e+00
   5.7525201e+00   2.7961901e+01   1.5747000e+01   4.0000000e+00
   5.8193102e+00   2.8151100e+01   1.5717300e+01   5.0000000e+00
   6.1946602e+00   2.8270800e+01   1.5764600e+01   6.0000000e+00
   6.1989198e+00   2.8319099e+01   1.5989500e+01   7.0000000e+00
   6.1422000e+00   2.8350901e+01   1.5953500e+01   8.0000000e+00
   6.2524700e+00   2.8293100e+01   1.5941600e+01   9.0000000e+00
   6.4749298e+00   2.8432100e+01   1.5957100e+01   1.0000000e+01
   6.6002002e+00   2.8418100e+01   1.6187401e+01   1.1000000e+01
   6.4732499e+00   2.8366501e+01   1.5933500e+01   1.2000000e+01
   6.3277402e+00   2.8223499e+01   1.5815000e+01   1.3000000e+01
   6.4615898e+00   2.8245300e+01   1.6026199e+01   1.4000000e+01
   6.5712900e+00   2.8285601e+01   1.5859700e+01   1.5000000e+01
   6.6053801e+00   2.8307800e+01   1.5975000e+01   1.6000000e+01
   6.6485500e+00   2.8393700e+01   1.5897900e+01   1.7000000e+01
   6.4397702e+00   2.8436800e+01   1.5856900e+01   1.8000000e+01
   6.4597402e+00   2.8492201e+01   1.6158701e+01   1.9000000e+01
   6.5679798e+00   2.8422800e+01   1.5994300e+01   2.0000000e+01
   6.7955499e+00   2.8492500e+01   1.6080900e+01   2.1000000e+01
   6.6937900e+00   2.8519100e+01   1.5914700e+01   2.2000000e+01
   6.5434899e+00   2.8574699e+01   1.6013100e+01   2.3000000e+01
   6.4106498e+00   2.8510500e+01   1.6246201e+01   2.4000000e+01
   6.4629998e+00   2.8375000e+01   1.5894400e+01   2.5000000e+01
   6.4508400e+00   2.8304800e+01   1.5813500e+01   2.6000000e+01
   6.1883001e+00   2.8304501e+01   1.5914500e+01   2.7000000e+01
   6.0749898e+00   2.8275900e+01   1.5788400e+01   2.8000000e+01
   6.1386800e+00   2.8322901e+01   1.5888900e+01   2.9000000e+01
   6.1257100e+00   2.8302099e+01   1.5878500e+01   3.0000000e+01
   5.9224501e+00   2.8222099e+01   1.5868600e+01   3.1000000e+01
   5.7600498e+00   2.8174801e+01   1.5771800e+01   3.2000000e+01
   5.7400599e+00   2.8210600e+01   1.5741500e+01   3.3000000e+01
   5.6507602e+00   2.8189301e+01   1.5635600e+01   3.4000000e+01
   5.5739298e+00   2.8146099e+01   1.5610500e+01   3.5000000e+01
   5.5730600e+00   2.8007299e+01   1.5355500e+01   3.6000000e+01
   5.5239601e+00   2.7931601e+01   1.5163000e+01   3.7000000e+01
   5.5755501e+00   2.7891600e+01   1.5150300e+01   3.8000000e+01
   5.6589799e+00   2.7903299e+01   1.5012600e+01   3.9000000e+01
   5.8815498e+00   2.7881201e+01   1.4708200e+01   4.0000000e+01
   5.9071598e+00   2.7828100e+01   1.4606400e+01   4.1000000e+01
   5.8438501e+00   2.7858200e+01   1.4642700e+01   4.2000000e+01
   5.6134400e+00   2.7970301e+01   1.4588400e+01   4.3000000e+01
   5.5296402e+00   2.7975800e+01   1.4607500e+01   4.4000000e+01
   5.4981999e+00   2.8102800e+01   1.4691400e+01   4.5000000e+01
   5.4371600e+00   2.8094400e+01   1.4819700e+01   4.6000000e+01
   5.4295802e+00   2.8145800e+01   1.4755400e+01   4.7000000e+01
   5.6955099e+00   2.8146000e+01   1.4596700e+01   4.8000000e+01
   5.5907698e+00   2.8000401e+01   1.4562800e+01   4.9000000e+01
   5.5458102e+00   2.7872700e+01   1.4691600e+01   5.0000000e+01
   5.6654601e+00   2.8004601e+01   1.4815800e+01   5.1000000e+01
   5.8187900e+00   2.7968700e+01   1.4689700e+01   5.2000000e+01
   6.0252199e+00   2.8079700e+01   1.5051000e+01   5.3000000e+01
   6.2274799e+00   2.8044201e+01   1.4879700e+01   5.4000000e+01
   6.1674600e+00   2.8019899e+01   1.4813900e+01   5.5000000e+01
   6.1699400e+00   2.7968800e+01   1.4906400e+01   5.6000000e+01
   6.0839300e+00   2.7899401e+01   1.4713500e+01   5.7000000e+01
   6.2160201e+00   2.7799299e+01   1.4683900e+01   5.8000000e+01
   6.1264400e+00   2.7629801e+01   1.4644800e+01   5.9000000e+01
   6.2364302e+00   2.7704700e+01   1.4692800e+01   6.0000000e+01
   6.0939898e+00   2.7558300e+01   1.4497000e+01   6.1000000e+01
   6.0833402e+00   2.7497000e+01   1.4527900e+01   6.2000000e+01
   6.0817199e+00   2.7410601e+01   1.4627700e+01   6.3000000e+01
   6.2364702e+00   2.7391199e+01   1.4625100e+01   6.4000000e+01
   6.4215698e+00   2.7382601e+01   1.4718800e+01   6.5000000e+01
   6.4199500e+00   2.7531799e+01   1.5016500e+01   6.6000000e+01
   6.5542202e+00   2.7467199e+01   1.4944400e+01   6.7000000e+01
   6.6793199e+00   2.7395700e+01   1.4808300e+01   6.8000000e+01
   6.8455901e+00   2.7559601e+01   1.5118300e+01   6.9000000e+01
   6.8574901e+00   2.7724600e+01   1.5125300e+01   7.0000000e+01
   6.8606200e+00   2.7747101e+01   1.5080300e+01   7.1000000e+01
   6.6455798e+00   2.7680799e+01   1.4813400e+01   7.2000000e+01
   6.5061698e+00   2.7864300e+01   1.5069100e+01   7.3000000e+01
   6.5996299e+00   2.7883699e+01   1.5338200e+01   7.4000000e+01
   6.5518298e+00   2.7912399e+01   1.5143000e+01   7.5000000e+01
   6.3959699e+00   2.7965099e+01   1.5380200e+01   7.6000000e+01
   6.3786802e+00   2.7947300e+01   1.5455200e+01   7.7000000e+01
   6.3292098e+00   2.8058100e+01   1.5340400e+01   7.8000000e+01
   6.3357100e+00   2.8177299e+01   1.5344500e+01   7.9000000e+01
   6.3046098e+00   2.8155001e+01   1.5509700e+01   8.0000000e+01
   6.2200198e+00   2.8133900e+01   1.5503400e+01   8.1000000e+01
   6.1565900e+00   2.8166500e+01   1.5312800e+01   8.2000000e+01
   6.1267800e+00   2.8182699e+01   1.5298300e+01   8.3000000e+01
   6.3011498e+00   2.8163300e+01   1.5529700e+01   8.4000000e+01
   6.3290100e+00   2.8129299e+01   1.5755600e+01   8.5000000e+01
   6.3030200e+00   2.8159800e+01   1.5529200e+01   8.6000000e+01
   6.2723699e+00   2.8225201e+01   1.5575000e+01   8.7000000e+01
   6.3016801e+00   2.8219601e+01   1.5583300e+01   8.8000000e+01
   6.2540698e+00   2.8253799e+01   1.5496500e+01   8.9000000e+01
   6.2731199e+00   2.8146900e+01   1.5188700e+01   9.0000000e+01
   6.3765302e+00   2.8102100e+01   1.5176400e+01   9.1000000e+01
   6.3493600e+00   2.8153700e+01   1.5436200e+01   9.2000000e+01
   6.3519502e+00   2.8206699e+01   1.5140500e+01   9.3000000e+01
   6.3965702e+00   2.8209200e+01   1.5112100e+01   9.4000000e+01
   6.2763500e+00   2.8267599e+01   1.5254800e+01   9.5000000e+01
   6.2020702e+00   2.8215900e+01   1.5360500e+01   9.6000000e+01
   6.0584698e+00   2.8138300e+01   1.5015400e+01   9.7000000e+01
   6.0702100e+00   2.8010700e+01   1.4714200e+01   9.8000000e+01
   5.8543901e+00   2.7894100e+01   1.4733700e+01   9.9000000e+01
   5.8356199e+00   2.7879499e+01   1.4965300e+01   1.0000000e+02
   5.7736402e+00   2.7906000e+01   1.5029800e+01   1.0100000e+02
   5.6999998e+00   2.7998899e+01   1.4896700e+01   1.0200000e+02
   5.6473699e+00   2.7953400e+01   1.4932200e+01   1.0300000e+02
   5.5661602e+00   2.7904600e+01   1.4721700e+01   1.0400000e+02
   5.6199398e+00   2.7773800e+01   1.4685800e+01   1.0500000e+02
   5.6024799e+00   2.7716400e+01   1.4811000e+01   1.0600000e+02
   5.6391602e+00   2.7700399e+01   1.4520100e+01   1.0700000e+02
   5.5338702e+00   2.7619499e+01   1.4640400e+01   1.0800000e+02
   5.4688501e+00   2.7586599e+01   1.4669600e+01   1.0900000e+02
   5.4188399e+00   2.7647100e+01   1.4689300e+01   1.1000000e+02
   5.3922400e+00   2.7640900e+01   1.4594700e+01   1.1100000e+02
   5.2839699e+00   2.7718599e+01   1.4776900e+01   1.1200000e+02
   5.2958899e+00   2.7747200e+01   1.4735500e+01   1.1300000e+02
   5.3038998e+00   2.7831200e+01   1.4939100e+01   1.1400000e+02
   5.4485698e+00   2.7914600e+01   1.4648700e+01   1.1500000e+02
   5.4688702e+00   2.7911900e+01   1.4659800e+01   1.1600000e+02
   5.3203301e+00   2.7862600e+01   1.4802000e+01   1.1700000e+02
   5.3789501e+00   2.7844000e+01   1.4727400e+01   1.1800000e+02
   5.3938098e+00   2.7824900e+01   1.4700300e+01   1.1900000e+02
   5.3804102e+00   2.7749901e+01   1.4770500e+01   1.2000000e+02
   5.3353400e+00   2.7791000e+01   1.4642300e+01   1.2100000e+02
   5.3211999e+00   2.7742701e+01   1.4891200e+01   1.2200000e+02
   5.3557100e+00   2.7749599e+01   1.4674600e+01   1.2300000e+02
   5.3578601e+00   2.7757999e+01   1.4804600e+01   1.2400000e+02
   5.3412600e+00   2.7879200e+01   1.4817100e+01   1.2500000e+02
   5.3472700e+00   2.7896299e+01   1.4722800e+01   1.2600000e+02
   5.3575001e+00   2.7905500e+01   1.4865000e+01   1.2700000e+02
   5.3654799e+00   2.7955999e+01   1.4735400e+01   1.2800000e+02
   5.3851700e+00   2.8052200e+01   1.4706600e+01   1.2900000e+02
   5.2644401e+00   2.8039400e+01   1.4790100e+01   1.3000000e+02
   5.1864500e+00   2.8091299e+01   1.4803600e+01   1.3100000e+02
   5.1975098e+00   2.8118299e+01   1.4679600e+01   1.3200000e+02
   5.2258201e+00   2.8067400e+01   1.4833600e+01   1.3300000e+02
   5.2027602e+00   2.8024000e+01   1.4964300e+01   1.3400000e+02
   5.2053099e+00   2.8048800e+01   1.4947400e+01   1.3500000e+02
   5.2240901e+00   2.8104799e+01   1.4937300e+01   1.3600000e+02
   5.2078600e+00   2.8069901e+01   1.4908600e+01   1.3700000e+02
   5.1093402e+00   2.8027399e+01   1.4988200e+01   1.3800000e+02
   5.1240702e+00   2.8044201e+01   1.4698700e+01   1.3900000e+02
   5.1702700e+00   2.7974501e+01   1.4884600e+01   1.4000000e+02
   5.1477098e+00   2.7992901e+01   1.5087000e+01   1.4100000e+02
   5.0813498e+00   2.7989599e+01   1.4845300e+01   1.4200000e+02
   5.1914902e+00   2.8018499e+01   1.4941000e+01   1.4300000e+02
   5.2208800e+00   2.7933599e+01   1.4692900e+01   1.4400000e+02
   5.1379099e+00   2.7822001e+01   1.4919200e+01   1.4500000e+02
   5.1624799e+00   2.7943701e+01   1.4876100e+01   1.4600000e+02
   5.1363001e+00   2.7925800e+01   1.5078000e+01   1.4700000e+02
   5.2768798e+00   2.7930599e+01   1.5271800e+01   1.4800000e+02
   5.2150798e+00   2.7872200e+01   1.5071100e+01   1.4900000e+02
   5.1278300e+00   2.7756300e+01   1.5060000e+01   1.5000000e+02
   5.0515699e+00   2.7818600e+01   1.5154600e+01   1.5100000e+02
   5.1212502e+00   2.7839500e+01   1.5125900e+01   1.5200000e+02
   5.1603699e+00   2.7860500e+01   1.5255400e+01   1.5300000e+02
   5.2023201e+00   2.7898001e+01   1.5121300e+01   1.5400000e+02
   5.3185401e+00   2.7967699e+01   1.5120700e+01   1.5500000e+02
   5.3611002e+00   2.7975100e+01   1.4819400e+01   1.5600000e+02
   5.3871298e+00   2.7858101e+01   1.5006500e+01   1.5700000e+02
   5.4218202e+00   2.7921700e+01   1.5133800e+01   1.5900000e+02
   5.1699700e+00   2.7970301e+01   1.4973100e+01   1.6000000e+02
   5.3079700e+00   2.7986200e+01   1.5036900e+01   1.6100000e+02
   5.4335599e+00   2.8048100e+01   1.4987100e+01   1.6200000e+02
   5.4788399e+00   2.8070101e+01   1.5136300e+01   1.6300000e+02
   5.6315598e+00   2.8128201e+01   1.5025300e+01   1.6400000e+02
   5.6141100e+00   2.8096100e+01   1.5188200e+01   1.6500000e+02
   5.5986800e+00   2.8114000e+01   1.5294300e+01   1.6600000e+02
   5.6734400e+00   2.8133101e+01   1.5513900e+01   1.6700000e+02
   5.7364998e+00   2.8137300e+01   1.5280000e+01   1.6800000e+02
   5.6410599e+00   2.8035500e+01   1.5280300e+01   1.6900000e+02
   5.6222200e+00   2.8182100e+01   1.5196500e+01   1.7200000e+02
   5.6369300e+00   2.8203400e+01   1.5539600e+01   1.7300000e+02
   5.6260800e+00   2.8245100e+01   1.5529000e+01   1.7400000e+02
   5.8336000e+00   2.8216000e+01   1.5612100e+01   1.7500000e+02
   5.7361898e+00   2.8083401e+01   1.5194100e+01   1.7600000e+02
   5.6743598e+00   2.8104500e+01   1.5440700e+01   1.7700000e+02
   5.6784101e+00   2.8121201e+01   1.5684500e+01   1.7800000e+02
   5.6306300e+00   2.8081301e+01   1.5517400e+01   1.7900000e+02
   5.6108198e+00   2.8102699e+01   1.5227000e+01   1.8000000e+02
   5.5895300e+00   2.7933100e+01   1.5476600e+01   1.8100000e+02
   5.6306200e+00   2.7852501e+01   1.5477600e+01   1.8200000e+02
   5.6978698e+00   2.7917200e+01   1.5457900e+01   1.8300000e+02
   5.7703700e+00   2.7986900e+01   1.5808100e+01   1.8400000e+02
   5.7316098e+00   2.7929199e+01   1.5497400e+01   1.8500000e+02
   5.7694502e+00   2.7977600e+01   1.5673400e+01   1.8600000e+02
   5.7790599e+00   2.7884001e+01   1.5744500e+01   1.8700000e+02
   5.7467499e+00   2.7931601e+01   1.5759100e+01   1.8800000e+02
   5.6187501e+00   2.7831499e+01   1.5610400e+01   1.8900000e+02
   5.5773602e+00   2.7722799e+01   1.5683300e+01   1.9000000e+02
   5.7445002e+00   2.7690300e+01   1.5700100e+01   1.9100000e+02
   5.8563900e+00   2.7773199e+01   1.5516600e+01   1.9200000e+02
   6.0743699e+00   2.7792200e+01   1.6177299e+01   1.9300000e+02
   5.8976698e+00   2.7810801e+01   1.6064400e+01   1.9400000e+02
   5.7487998e+00   2.7841400e+01   1.5861100e+01   1.9500000e+02
   5.8474302e+00   2.7811501e+01   1.5597500e+01   1.9600000e+02
   5.8694401e+00   2.7732500e+01   1.5706300e+01   1.9700000e+02
   5.8358898e+00   2.7829300e+01   1.5186200e+01   1.9800000e+02
   5.6912999e+00   2.7738400e+01   1.5514500e+01   1.9900000e+02
   5.7622600e+00   2.7677601e+01   1.5609200e+01   2.0000000e+02
