# Supplementary material for: Chromosome dynamics near the sol-gel phase transition dictate the timing of remote genomic interactions
Source: Nat Commun. 2019 Jun 24;10:2771. doi: 10.1038/s41467-019-10628-9 (PMC6591236; doi:10.1038/s41467-019-10628-9)
Supplement: Supplementary file 3 — Source Data [file 41467_2019_10628_MOESM3_ESM.zip › Source Data/ProcessedData/NonContractedCells/ShortTermImaging/G1G2R1/R1_7.dat]

   7.6725402e+00   2.4964199e+01   2.5728001e+01   1.0000000e+00
   7.3187099e+00   2.5517900e+01   2.5972700e+01   2.0000000e+00
   7.6701899e+00   2.5778999e+01   2.5884600e+01   3.0000000e+00
   7.7847199e+00   2.5809999e+01   2.5986401e+01   4.0000000e+00
   7.5954599e+00   2.6012600e+01   2.6177000e+01   5.0000000e+00
   7.7997398e+00   2.5936001e+01   2.6275499e+01   6.0000000e+00
   8.0736704e+00   2.5909700e+01   2.6322901e+01   7.0000000e+00
   8.3478498e+00   2.5867500e+01   2.6300301e+01   8.0000000e+00
   8.0736399e+00   2.5683901e+01   2.6346300e+01   9.0000000e+00
   8.1264496e+00   2.5842199e+01   2.6399799e+01   1.0000000e+01
   8.0761700e+00   2.6068399e+01   2.6349100e+01   1.1000000e+01
   8.2322702e+00   2.6066999e+01   2.6337200e+01   1.2000000e+01
   8.0858898e+00   2.6005600e+01   2.6401800e+01   1.3000000e+01
   8.1737404e+00   2.5928200e+01   2.6074900e+01   1.4000000e+01
   7.9269800e+00   2.6019199e+01   2.6317600e+01   1.5000000e+01
   7.9869800e+00   2.6334101e+01   2.6408100e+01   1.6000000e+01
   7.9019499e+00   2.6385201e+01   2.6033001e+01   1.7000000e+01
   7.9645400e+00   2.6171200e+01   2.6609900e+01   1.8000000e+01
   7.6680298e+00   2.6136600e+01   2.6343599e+01   1.9000000e+01
   7.9173598e+00   2.6336800e+01   2.6817200e+01   2.0000000e+01
   8.0082998e+00   2.6440599e+01   2.6681400e+01   2.1000000e+01
   7.8234701e+00   2.6461700e+01   2.7099899e+01   2.2000000e+01
   7.9416900e+00   2.6323500e+01   2.7020000e+01   2.3000000e+01
   7.9183602e+00   2.6290100e+01   2.6791000e+01   2.4000000e+01
   7.9541101e+00   2.6386200e+01   2.6574200e+01   2.5000000e+01
   8.3312902e+00   2.6221001e+01   2.6297501e+01   2.6000000e+01
   8.3628998e+00   2.6031099e+01   2.6284800e+01   2.7000000e+01
   8.2342901e+00   2.6121000e+01   2.6610600e+01   2.8000000e+01
   7.8392601e+00   2.6304701e+01   2.6410400e+01   2.9000000e+01
   7.8247299e+00   2.6145901e+01   2.6380301e+01   3.0000000e+01
   8.0126896e+00   2.6022800e+01   2.6363100e+01   3.1000000e+01
   7.6616101e+00   2.5986900e+01   2.6380400e+01   3.2000000e+01
   7.6912699e+00   2.6309799e+01   2.6542900e+01   3.3000000e+01
   7.8554802e+00   2.5994301e+01   2.5994101e+01   3.4000000e+01
   7.5345898e+00   2.6142599e+01   2.6287701e+01   3.5000000e+01
   7.3745799e+00   2.6216900e+01   2.6479900e+01   3.6000000e+01
   7.2988501e+00   2.6007099e+01   2.6456200e+01   3.7000000e+01
   7.1688499e+00   2.5954800e+01   2.6299999e+01   3.8000000e+01
   7.3584800e+00   2.6108999e+01   2.6323601e+01   3.9000000e+01
   7.4104099e+00   2.6019600e+01   2.6804199e+01   4.0000000e+01
   7.5430999e+00   2.5952400e+01   2.6832800e+01   4.1000000e+01
   7.6474500e+00   2.6119200e+01   2.7079800e+01   4.2000000e+01
   7.5553498e+00   2.6049200e+01   2.7277700e+01   4.3000000e+01
   7.8810101e+00   2.6192600e+01   2.7428801e+01   4.4000000e+01
   8.0881596e+00   2.6239799e+01   2.7247900e+01   4.5000000e+01
   7.9211102e+00   2.6052601e+01   2.7075500e+01   4.6000000e+01
   8.8079395e+00   2.5384600e+01   2.7449499e+01   4.7000000e+01
   8.8802299e+00   2.5393000e+01   2.7213800e+01   4.8000000e+01
   8.8321800e+00   2.5254801e+01   2.7160000e+01   4.9000000e+01
   8.7104101e+00   2.5346100e+01   2.6840500e+01   5.0000000e+01
   8.8159199e+00   2.5080299e+01   2.7006500e+01   5.1000000e+01
   8.6391201e+00   2.5034100e+01   2.7184099e+01   5.2000000e+01
   8.7803097e+00   2.5122299e+01   2.7179199e+01   5.3000000e+01
   8.6906300e+00   2.5147600e+01   2.7619101e+01   5.4000000e+01
   8.8413200e+00   2.5309401e+01   2.7912800e+01   5.5000000e+01
   8.6876202e+00   2.5229500e+01   2.8067600e+01   5.6000000e+01
   8.6919003e+00   2.5222200e+01   2.8233101e+01   5.7000000e+01
   8.4386196e+00   2.5163900e+01   2.8208401e+01   5.8000000e+01
   8.3748398e+00   2.5298000e+01   2.8047800e+01   5.9000000e+01
   8.7179298e+00   2.5268900e+01   2.8627100e+01   6.0000000e+01
   8.7250004e+00   2.5143000e+01   2.8490101e+01   6.1000000e+01
   8.5957298e+00   2.5101400e+01   2.8191299e+01   6.2000000e+01
   8.6546297e+00   2.5106300e+01   2.8225901e+01   6.3000000e+01
   8.4568396e+00   2.5030100e+01   2.8518000e+01   6.4000000e+01
   8.4776497e+00   2.4988800e+01   2.8224800e+01   6.5000000e+01
   8.5634899e+00   2.5080799e+01   2.8212000e+01   6.6000000e+01
   8.2029800e+00   2.5038799e+01   2.8073900e+01   6.7000000e+01
   8.2512398e+00   2.4986900e+01   2.7957701e+01   6.8000000e+01
   8.3015900e+00   2.4945601e+01   2.7969801e+01   6.9000000e+01
   8.3179598e+00   2.5033100e+01   2.8080999e+01   7.0000000e+01
   8.4323301e+00   2.4860300e+01   2.8397800e+01   7.1000000e+01
   8.3496103e+00   2.4985201e+01   2.8291800e+01   7.2000000e+01
   8.4520397e+00   2.5219299e+01   2.8088200e+01   7.3000000e+01
   8.6783504e+00   2.5200001e+01   2.8189400e+01   7.4000000e+01
   8.6789799e+00   2.5267401e+01   2.8255100e+01   7.5000000e+01
   8.7685404e+00   2.5495399e+01   2.7987700e+01   7.6000000e+01
   8.7587099e+00   2.5351601e+01   2.8333300e+01   7.7000000e+01
   8.5839996e+00   2.5213400e+01   2.8322800e+01   7.8000000e+01
   8.7574100e+00   2.5206600e+01   2.8460199e+01   7.9000000e+01
   8.7322502e+00   2.5076700e+01   2.8396299e+01   8.0000000e+01
   8.6402597e+00   2.5273399e+01   2.8275299e+01   8.1000000e+01
   8.6482897e+00   2.5231800e+01   2.8411100e+01   8.2000000e+01
   8.6762400e+00   2.5174299e+01   2.8288799e+01   8.3000000e+01
   8.5371599e+00   2.5072100e+01   2.8525900e+01   8.4000000e+01
   8.5887804e+00   2.4937000e+01   2.8641100e+01   8.6000000e+01
   8.4219599e+00   2.4942400e+01   2.8615200e+01   8.7000000e+01
   8.6427002e+00   2.5053699e+01   2.8261801e+01   8.8000000e+01
   8.6807098e+00   2.5158100e+01   2.8336500e+01   8.9000000e+01
   8.6729498e+00   2.5076300e+01   2.8221800e+01   9.0000000e+01
   8.7470303e+00   2.5205099e+01   2.7953800e+01   9.1000000e+01
   8.5628901e+00   2.5100000e+01   2.8358000e+01   9.2000000e+01
   8.8302298e+00   2.5184601e+01   2.8451099e+01   9.3000000e+01
   8.6624804e+00   2.5149700e+01   2.8368000e+01   9.4000000e+01
   8.8177700e+00   2.5145700e+01   2.8036800e+01   9.5000000e+01
   8.8761902e+00   2.5252600e+01   2.8288300e+01   9.6000000e+01
   8.6980305e+00   2.5054300e+01   2.8733700e+01   9.7000000e+01
   8.6742096e+00   2.5016800e+01   2.8315100e+01   9.8000000e+01
   8.6935196e+00   2.4902100e+01   2.8759001e+01   9.9000000e+01
   8.7221699e+00   2.4827000e+01   2.8756399e+01   1.0000000e+02
   8.7168703e+00   2.5267099e+01   2.8846100e+01   1.0100000e+02
   8.9473600e+00   2.5074400e+01   2.8995001e+01   1.0200000e+02
   8.9853697e+00   2.5162701e+01   2.9357599e+01   1.0300000e+02
   8.8940401e+00   2.5041901e+01   2.9443800e+01   1.0400000e+02
   8.9461098e+00   2.5059401e+01   2.9214701e+01   1.0500000e+02
   9.0620604e+00   2.5139200e+01   2.9105700e+01   1.0600000e+02
   8.9404697e+00   2.5217699e+01   2.9254999e+01   1.0700000e+02
   9.0561705e+00   2.5158199e+01   2.9399401e+01   1.0800000e+02
   9.1434002e+00   2.5183599e+01   2.9512199e+01   1.0900000e+02
   9.2003899e+00   2.5467800e+01   2.9073999e+01   1.1000000e+02
   9.2480698e+00   2.5381701e+01   2.9241699e+01   1.1100000e+02
   9.3907499e+00   2.5422899e+01   2.9157499e+01   1.1200000e+02
   9.5881901e+00   2.5504000e+01   2.9155600e+01   1.1300000e+02
   9.3506699e+00   2.5299000e+01   2.9234600e+01   1.1400000e+02
   9.1829596e+00   2.5381300e+01   2.9533701e+01   1.1500000e+02
   9.0831604e+00   2.5401699e+01   2.9469400e+01   1.1600000e+02
   9.1048403e+00   2.5428900e+01   2.9888100e+01   1.1700000e+02
   9.1292696e+00   2.5352900e+01   2.9918800e+01   1.1800000e+02
   9.2487097e+00   2.5465099e+01   2.9644699e+01   1.1900000e+02
   9.3900995e+00   2.5304501e+01   2.9548500e+01   1.2000000e+02
   9.6113300e+00   2.5253500e+01   2.9518101e+01   1.2100000e+02
   9.5767899e+00   2.5227200e+01   2.9466600e+01   1.2200000e+02
   9.4838305e+00   2.5237000e+01   2.9390200e+01   1.2300000e+02
   9.4207401e+00   2.5422100e+01   2.9257099e+01   1.2400000e+02
   9.5290604e+00   2.5294001e+01   2.9295900e+01   1.2500000e+02
   9.4746704e+00   2.5405800e+01   2.9052601e+01   1.2600000e+02
   9.3372898e+00   2.5473200e+01   2.9262800e+01   1.2700000e+02
   9.4447899e+00   2.5402000e+01   2.9379900e+01   1.2800000e+02
   9.5024996e+00   2.5299601e+01   2.9515900e+01   1.2900000e+02
   9.5655098e+00   2.5476700e+01   2.9804501e+01   1.3000000e+02
   9.3827400e+00   2.5426300e+01   3.0070700e+01   1.3100000e+02
   9.5354996e+00   2.5486601e+01   2.9868799e+01   1.3200000e+02
   9.7198000e+00   2.5346800e+01   2.9496901e+01   1.3300000e+02
   9.6880999e+00   2.5369801e+01   2.9911800e+01   1.3400000e+02
   9.6815901e+00   2.5402901e+01   3.0092199e+01   1.3500000e+02
   9.7234001e+00   2.5375401e+01   2.9932800e+01   1.3600000e+02
   9.7920799e+00   2.5352900e+01   3.0004299e+01   1.3700000e+02
   9.7896404e+00   2.5185301e+01   3.0244400e+01   1.3800000e+02
   9.9460297e+00   2.5231701e+01   3.0388599e+01   1.3900000e+02
   1.0000800e+01   2.5203400e+01   3.0309099e+01   1.4000000e+02
   9.8051596e+00   2.5151100e+01   3.0457800e+01   1.4100000e+02
   9.7220802e+00   2.5269400e+01   3.0371401e+01   1.4200000e+02
   9.6297102e+00   2.5122299e+01   3.0342501e+01   1.4300000e+02
   9.9215403e+00   2.5212900e+01   3.0608200e+01   1.4400000e+02
   1.0169800e+01   2.5179600e+01   3.0398600e+01   1.4500000e+02
   1.0182100e+01   2.5286200e+01   3.0297600e+01   1.4600000e+02
   1.0118900e+01   2.5255301e+01   3.0265301e+01   1.4700000e+02
   9.9590397e+00   2.5302500e+01   3.0301500e+01   1.4800000e+02
   1.0015500e+01   2.5317600e+01   3.0326500e+01   1.4900000e+02
   9.8065796e+00   2.5041201e+01   3.0573200e+01   1.5000000e+02
   9.8246002e+00   2.4974501e+01   3.0684200e+01   1.5100000e+02
   9.7209101e+00   2.5287600e+01   3.0692900e+01   1.5200000e+02
   9.7457504e+00   2.4999901e+01   3.0597000e+01   1.5300000e+02
   9.8087797e+00   2.5162701e+01   3.0363300e+01   1.5400000e+02
   9.9256296e+00   2.5048300e+01   3.0406099e+01   1.5500000e+02
   1.0012200e+01   2.4950899e+01   3.0434500e+01   1.5600000e+02
   9.9440498e+00   2.5016600e+01   3.0950399e+01   1.5700000e+02
   1.0280000e+01   2.4961100e+01   3.0732599e+01   1.5800000e+02
   1.0110000e+01   2.5070400e+01   3.0060400e+01   1.5900000e+02
   9.9282198e+00   2.5255699e+01   3.0472401e+01   1.6000000e+02
   9.8638201e+00   2.4995800e+01   3.0330700e+01   1.6100000e+02
   9.6370497e+00   2.5176001e+01   3.0517099e+01   1.6200000e+02
   9.7084398e+00   2.5230301e+01   3.0397499e+01   1.6300000e+02
   9.8177700e+00   2.5164700e+01   3.0336000e+01   1.6400000e+02
   9.5569296e+00   2.5013700e+01   3.0370300e+01   1.6500000e+02
   9.5674105e+00   2.4875999e+01   3.0623301e+01   1.6600000e+02
   9.4751396e+00   2.5245100e+01   3.0428200e+01   1.6700000e+02
   9.5828104e+00   2.5022800e+01   3.0570801e+01   1.6800000e+02
   9.4706202e+00   2.5085501e+01   3.0191999e+01   1.6900000e+02
   9.3836098e+00   2.5305201e+01   3.0388901e+01   1.7000000e+02
   9.0980597e+00   2.4747400e+01   3.0404100e+01   1.7100000e+02
   9.2063103e+00   2.4956499e+01   3.0411800e+01   1.7200000e+02
   9.4705200e+00   2.5116699e+01   3.0950300e+01   1.7300000e+02
   9.5735197e+00   2.5152399e+01   3.0451200e+01   1.7400000e+02
   9.6130104e+00   2.5111500e+01   3.0542000e+01   1.7500000e+02
   9.8018999e+00   2.4969801e+01   3.0715000e+01   1.7600000e+02
   9.4891500e+00   2.5287800e+01   3.0298201e+01   1.7700000e+02
   9.5513802e+00   2.5009701e+01   3.0790600e+01   1.7800000e+02
   9.4258404e+00   2.4663500e+01   3.1081800e+01   1.7900000e+02
   9.7275496e+00   2.4512600e+01   3.1173100e+01   1.8000000e+02
   9.8122501e+00   2.4835800e+01   3.0957199e+01   1.8100000e+02
   9.8317499e+00   2.4763100e+01   3.0577900e+01   1.8200000e+02
   1.0031200e+01   2.4733500e+01   3.0814600e+01   1.8300000e+02
   9.8433399e+00   2.4564301e+01   3.0566999e+01   1.8400000e+02
   9.8320799e+00   2.4508600e+01   3.0990700e+01   1.8500000e+02
   9.8502903e+00   2.4745701e+01   3.1103100e+01   1.8600000e+02
   9.8169098e+00   2.4717899e+01   3.0900700e+01   1.8700000e+02
   1.0156900e+01   2.4534201e+01   3.0961500e+01   1.8800000e+02
   1.0122100e+01   2.4547199e+01   3.0710800e+01   1.8900000e+02
   1.0163400e+01   2.4753901e+01   3.0457701e+01   1.9000000e+02
   9.9508400e+00   2.4746000e+01   3.0655199e+01   1.9100000e+02
   1.0016500e+01   2.4707500e+01   3.0719500e+01   1.9200000e+02
